# Supplementary material for: Data acquired by a single object sensor for the detection and quality evaluation of table tennis forehand strokes
Source: Data Brief. 2020 Nov 6;33:106504. doi: 10.1016/j.dib.2020.106504 (PMC7683218; doi:10.1016/j.dib.2020.106504)
Supplement: Supplementary file 1 [file mmc1.zip]

Archive with 1,577 entries (1,572 files):
- Processed/Basic/
- Processed/Basic/1.csv
- Processed/Basic/10.csv
- Processed/Basic/100.csv
- Processed/Basic/101.csv
- Processed/Basic/102.csv
- Processed/Basic/103.csv
- Processed/Basic/104.csv
- Processed/Basic/105.csv
- Processed/Basic/106.csv
- Processed/Basic/107.csv
- Processed/Basic/108.csv
- Processed/Basic/1081.csv
- Processed/Basic/1082.csv
- Processed/Basic/1083.csv
- Processed/Basic/1084.csv
- Processed/Basic/1085.csv
- Processed/Basic/1086.csv
- Processed/Basic/1087.csv
- Processed/Basic/1088.csv
- Processed/Basic/1089.csv
- Processed/Basic/109.csv
- Processed/Basic/1090.csv
- Processed/Basic/1091.csv
- Processed/Basic/1092.csv
- Processed/Basic/1093.csv
- Processed/Basic/1094.csv
- Processed/Basic/1095.csv
- Processed/Basic/1096.csv
- Processed/Basic/1097.csv
- Processed/Basic/1098.csv
- Processed/Basic/1099.csv
- Processed/Basic/11.csv
- Processed/Basic/110.csv
- Processed/Basic/1100.csv
- Processed/Basic/1101.csv
- Processed/Basic/1102.csv
- Processed/Basic/1103.csv
- Processed/Basic/1104.csv
- Processed/Basic/1105.csv
- Processed/Basic/1106.csv
- Processed/Basic/1107.csv
- Processed/Basic/1108.csv
- Processed/Basic/1109.csv
- Processed/Basic/111.csv
- Processed/Basic/1110.csv
- Processed/Basic/1111.csv
- Processed/Basic/1112.csv
- Processed/Basic/1113.csv
- Processed/Basic/1114.csv
- Processed/Basic/1115.csv
- Processed/Basic/1116.csv
- Processed/Basic/1117.csv
- Processed/Basic/1118.csv
- Processed/Basic/1119.csv
- Processed/Basic/112.csv
- Processed/Basic/1120.csv
- Processed/Basic/1121.csv
- Processed/Basic/1122.csv
- Processed/Basic/1123.csv
- Processed/Basic/1124.csv
- Processed/Basic/1125.csv
- Processed/Basic/1126.csv
- Processed/Basic/1127.csv
- Processed/Basic/1128.csv
- Processed/Basic/1129.csv
- Processed/Basic/113.csv
- Processed/Basic/1130.csv
- Processed/Basic/114.csv
- Processed/Basic/115.csv
- Processed/Basic/116.csv
- Processed/Basic/117.csv
- Processed/Basic/118.csv
- Processed/Basic/1181.csv
- Processed/Basic/1182.csv
- Processed/Basic/1183.csv
- Processed/Basic/1184.csv
- Processed/Basic/1185.csv
- Processed/Basic/1186.csv
- Processed/Basic/1187.csv
- Processed/Basic/1188.csv
- Processed/Basic/1189.csv
- Processed/Basic/119.csv
- Processed/Basic/1190.csv
- Processed/Basic/1191.csv
- Processed/Basic/1192.csv
- Processed/Basic/1193.csv
- Processed/Basic/1194.csv
- Processed/Basic/1195.csv
- Processed/Basic/1196.csv
- Processed/Basic/1197.csv
- Processed/Basic/1198.csv
- Processed/Basic/1199.csv
- Processed/Basic/12.csv
- Processed/Basic/120.csv
- Processed/Basic/1200.csv
- Processed/Basic/1201.csv
- Processed/Basic/1202.csv
- Processed/Basic/1203.csv
- Processed/Basic/1204.csv
- Processed/Basic/1205.csv
- Processed/Basic/1206.csv
- Processed/Basic/1207.csv
- Processed/Basic/1208.csv
- Processed/Basic/1209.csv
- Processed/Basic/1210.csv
- Processed/Basic/1211.csv
- Processed/Basic/1212.csv
- Processed/Basic/1213.csv
- Processed/Basic/1214.csv
- Processed/Basic/1215.csv
- Processed/Basic/1216.csv
- Processed/Basic/1217.csv
- Processed/Basic/1218.csv
- Processed/Basic/1219.csv
- Processed/Basic/1220.csv
- Processed/Basic/1221.csv
- Processed/Basic/1222.csv
- Processed/Basic/1223.csv
- Processed/Basic/13.csv
- Processed/Basic/1320.csv
- Processed/Basic/1321.csv
- Processed/Basic/1322.csv
- Processed/Basic/1323.csv
- Processed/Basic/1324.csv
- Processed/Basic/1325.csv
- Processed/Basic/1326.csv
- Processed/Basic/1327.csv
- Processed/Basic/1328.csv
- Processed/Basic/1329.csv
- Processed/Basic/1330.csv
- Processed/Basic/1331.csv
- Processed/Basic/1332.csv
- Processed/Basic/1333.csv
- Processed/Basic/1334.csv
- Processed/Basic/1335.csv
- Processed/Basic/1336.csv
- Processed/Basic/1337.csv
- Processed/Basic/1338.csv
- Processed/Basic/1339.csv
- Processed/Basic/1340.csv
- Processed/Basic/1341.csv
- Processed/Basic/1342.csv
- Processed/Basic/1343.csv
- Processed/Basic/1344.csv
- Processed/Basic/1345.csv
- Processed/Basic/1346.csv
- Processed/Basic/1347.csv
- Processed/Basic/1348.csv
- Processed/Basic/1349.csv
- Processed/Basic/1350.csv
- Processed/Basic/1351.csv
- Processed/Basic/1352.csv
- Processed/Basic/1353.csv
- Processed/Basic/1354.csv
- Processed/Basic/1355.csv
- Processed/Basic/1356.csv
- Processed/Basic/1357.csv
- Processed/Basic/1358.csv
- Processed/Basic/1359.csv
- Processed/Basic/1360.csv
- Processed/Basic/1361.csv
- Processed/Basic/1362.csv
- Processed/Basic/1363.csv
- Processed/Basic/1364.csv
- Processed/Basic/1365.csv
- Processed/Basic/1366.csv
- Processed/Basic/1367.csv
- Processed/Basic/1368.csv
- Processed/Basic/14.csv
- Processed/Basic/1419.csv
- Processed/Basic/1420.csv
- Processed/Basic/1421.csv
- Processed/Basic/1422.csv
- Processed/Basic/1423.csv
- Processed/Basic/1424.csv
- Processed/Basic/1425.csv
- Processed/Basic/1426.csv
- Processed/Basic/1427.csv
- Processed/Basic/1428.csv
- Processed/Basic/1429.csv
- Processed/Basic/1430.csv
- Processed/Basic/1431.csv
- Processed/Basic/1432.csv
- Processed/Basic/1433.csv
- Processed/Basic/1434.csv
- Processed/Basic/1435.csv
- Processed/Basic/1436.csv
- Processed/Basic/1437.csv
- Processed/Basic/1438.csv
- Processed/Basic/1439.csv
- Processed/Basic/1440.csv
- Processed/Basic/1441.csv
- Processed/Basic/1442.csv
- Processed/Basic/1443.csv
- Processed/Basic/1444.csv
- Processed/Basic/1445.csv
- Processed/Basic/1446.csv
- Processed/Basic/1447.csv
- Processed/Basic/1448.csv
- Processed/Basic/1449.csv
- Processed/Basic/1450.csv
- Processed/Basic/1451.csv
- Processed/Basic/1452.csv
- Processed/Basic/1453.csv
- Processed/Basic/1454.csv
- Processed/Basic/1455.csv
- Processed/Basic/1456.csv
- Processed/Basic/1457.csv
- Processed/Basic/1458.csv
- Processed/Basic/1459.csv
- Processed/Basic/1460.csv
- Processed/Basic/1461.csv
- Processed/Basic/1462.csv
- Processed/Basic/1463.csv
- Processed/Basic/1464.csv
- Processed/Basic/1465.csv
- Processed/Basic/1466.csv
- Processed/Basic/1467.csv
- Processed/Basic/1468.csv
- Processed/Basic/15.csv
- Processed/Basic/1519.csv
- Processed/Basic/1520.csv
- Processed/Basic/1521.csv
- Processed/Basic/1522.csv
- Processed/Basic/1523.csv
- Processed/Basic/1524.csv
- Processed/Basic/1525.csv
- Processed/Basic/1526.csv
- Processed/Basic/1527.csv
- Processed/Basic/1528.csv
- Processed/Basic/1529.csv
- Processed/Basic/1530.csv
- Processed/Basic/1531.csv
- Processed/Basic/1532.csv
- Processed/Basic/1533.csv
- Processed/Basic/1534.csv
- Processed/Basic/1535.csv
- Processed/Basic/1536.csv
- Processed/Basic/1537.csv
- Processed/Basic/1538.csv
- Processed/Basic/1539.csv
- Processed/Basic/1540.csv
- Processed/Basic/1541.csv
- Processed/Basic/1542.csv
- Processed/Basic/1543.csv
- Processed/Basic/1544.csv
- Processed/Basic/1545.csv
- Processed/Basic/1546.csv
- Processed/Basic/1547.csv
- Processed/Basic/1548.csv
- Processed/Basic/1549.csv
- Processed/Basic/1550.csv
- Processed/Basic/1551.csv
- Processed/Basic/1552.csv
- Processed/Basic/1553.csv
- Processed/Basic/1554.csv
- Processed/Basic/1555.csv
- Processed/Basic/1556.csv
- Processed/Basic/1557.csv
- Processed/Basic/1558.csv
- Processed/Basic/1559.csv
- Processed/Basic/1560.csv
- Processed/Basic/1561.csv
- Processed/Basic/1562.csv
- Processed/Basic/1563.csv
- Processed/Basic/1564.csv
- Processed/Basic/1565.csv
- Processed/Basic/1566.csv
- Processed/Basic/1567.csv
- Processed/Basic/1568.csv
- Processed/Basic/1599.csv
- Processed/Basic/16.csv
- Processed/Basic/1600.csv
- Processed/Basic/1601.csv
- Processed/Basic/1602.csv
- Processed/Basic/1603.csv
- Processed/Basic/1604.csv
- Processed/Basic/1605.csv
- Processed/Basic/1606.csv
- Processed/Basic/1607.csv
- Processed/Basic/1608.csv
- Processed/Basic/1609.csv
- Processed/Basic/1610.csv
- Processed/Basic/1611.csv
- Processed/Basic/1612.csv
- Processed/Basic/1613.csv
- Processed/Basic/1614.csv
- Processed/Basic/1615.csv
- Processed/Basic/1616.csv
- Processed/Basic/1617.csv
- Processed/Basic/1618.csv
- Processed/Basic/1619.csv
- Processed/Basic/1629.csv
- Processed/Basic/1630.csv
- Processed/Basic/1631.csv
- Processed/Basic/1632.csv
- Processed/Basic/1633.csv
- Processed/Basic/1634.csv
- Processed/Basic/1635.csv
[truncated: 1,277 more entries]
