# Supplementary material for: Data acquired by a single object sensor for the detection and quality evaluation of table tennis forehand strokes
Source: Data Brief. 2020 Nov 6;33:106504. doi: 10.1016/j.dib.2020.106504 (PMC7683218; doi:10.1016/j.dib.2020.106504)
Supplement: Supplementary file 1 [file mmc1.zip › Processed/Basic/10.csv]

#	Time/Date	Roll	Pitch	Yaw	acc(x)	acc(y)	acc(z)	gyro(x)	gyro(y)	gyro(z)	mag(x)	mag(y)	mag(z)
0	0	0	0	0	0	0	0	0	0	0	0	0	0
0	0	0	0	0	0	0	0	0	0	0	0	0	0
0	0	0	0	0	0	0	0	0	0	0	0	0	0
0	0	0	0	0	0	0	0	0	0	0	0	0	0
0	0	0	0	0	0	0	0	0	0	0	0	0	0
0	0	0	0	0	0	0	0	0	0	0	0	0	0
0	0	0	0	0	0	0	0	0	0	0	0	0	0
0	0	0	0	0	0	0	0	0	0	0	0	0	0
0	0	0	0	0	0	0	0	0	0	0	0	0	0
0	0	0	0	0	0	0	0	0	0	0	0	0	0
0	0	0	0	0	0	0	0	0	0	0	0	0	0
0	0	0	0	0	0	0	0	0	0	0	0	0	0
0	0	0	0	0	0	0	0	0	0	0	0	0	0
0	0	0	0	0	0	0	0	0	0	0	0	0	0
0	0	0	0	0	0	0	0	0	0	0	0	0	0
0	0	0	0	0	0	0	0	0	0	0	0	0	0
0	0	0	0	0	0	0	0	0	0	0	0	0	0
0	0	0	0	0	0	0	0	0	0	0	0	0	0
0	0	0	0	0	0	0	0	0	0	0	0	0	0
0	0	0	0	0	0	0	0	0	0	0	0	0	0
0	0	0	0	0	0	0	0	0	0	0	0	0	0
0	0	0	0	0	0	0	0	0	0	0	0	0	0
0	0	0	0	0	0	0	0	0	0	0	0	0	0
0	0	0	0	0	0	0	0	0	0	0	0	0	0
0	0	0	0	0	0	0	0	0	0	0	0	0	0
0	0	0	0	0	0	0	0	0	0	0	0	0	0
0	0	0	0	0	0	0	0	0	0	0	0	0	0
0	0	0	0	0	0	0	0	0	0	0	0	0	0
0	0	0	0	0	0	0	0	0	0	0	0	0	0
0	0	0	0	0	0	0	0	0	0	0	0	0	0
0	0	0	0	0	0	0	0	0	0	0	0	0	0
0	0	0	0	0	0	0	0	0	0	0	0	0	0
0	0	0	0	0	0	0	0	0	0	0	0	0	0
0	0	0	0	0	0	0	0	0	0	0	0	0	0
0	0	0	0	0	0	0	0	0	0	0	0	0	0
0	0	0	0	0	0	0	0	0	0	0	0	0	0
0	0	0	0	0	0	0	0	0	0	0	0	0	0
0	0	0	0	0	0	0	0	0	0	0	0	0	0
0	0	0	0	0	0	0	0	0	0	0	0	0	0
0	0	0	0	0	0	0	0	0	0	0	0	0	0
0	0	0	0	0	0	0	0	0	0	0	0	0	0
0	0	0	0	0	0	0	0	0	0	0	0	0	0
0	0	0	0	0	0	0	0	0	0	0	0	0	0
0	0	0	0	0	0	0	0	0	0	0	0	0	0
0	0	0	0	0	0	0	0	0	0	0	0	0	0
0	0	0	0	0	0	0	0	0	0	0	0	0	0
0	0	0	0	0	0	0	0	0	0	0	0	0	0
0	0	0	0	0	0	0	0	0	0	0	0	0	0
0	0	0	0	0	0	0	0	0	0	0	0	0	0
0	0	0	0	0	0	0	0	0	0	0	0	0	0
0	0	0	0	0	0	0	0	0	0	0	0	0	0
0	0	0	0	0	0	0	0	0	0	0	0	0	0
0	0	0	0	0	0	0	0	0	0	0	0	0	0
0	0	0	0	0	0	0	0	0	0	0	0	0	0
0	0	0	0	0	0	0	0	0	0	0	0	0	0
0	0	0	0	0	0	0	0	0	0	0	0	0	0
2	b'2019\xc3\x84\xc3\xaa9\xc3\x94\xc3\x8217\xc3\x88\xc3\x9510\xc3\x8a\xc2\xb149\xc2\xb7\xc3\x9638\xc3\x83\xc3\xab'	-54.68	138.18	139.43	-818	-389	-396	-12	50	16	724	147	-96
3	b'2019\xc3\x84\xc3\xaa9\xc3\x94\xc3\x8217\xc3\x88\xc3\x9510\xc3\x8a\xc2\xb149\xc2\xb7\xc3\x9638\xc3\x83\xc3\xab'	-54.68	138.18	139.43	-818	-389	-396	-12	50	16	724	147	-96
4	b'2019\xc3\x84\xc3\xaa9\xc3\x94\xc3\x8217\xc3\x88\xc3\x9510\xc3\x8a\xc2\xb149\xc2\xb7\xc3\x9638\xc3\x83\xc3\xab'	-54.12	140.31	138.68	-800	-403	-481	-20	98	69	724	158	-76
5	b'2019\xc3\x84\xc3\xaa9\xc3\x94\xc3\x8217\xc3\x88\xc3\x9510\xc3\x8a\xc2\xb149\xc2\xb7\xc3\x9638\xc3\x83\xc3\xab'	-53.31	140.5	139	-852	-421	-365	-102	-16	-224	731	152	-49
6	b'2019\xc3\x84\xc3\xaa9\xc3\x94\xc3\x8217\xc3\x88\xc3\x9510\xc3\x8a\xc2\xb149\xc2\xb7\xc3\x9638\xc3\x83\xc3\xab'	-53.25	132.93	138.5	-907	-465	-331	-354	-333	-570	731	198	-76
7	b'2019\xc3\x84\xc3\xaa9\xc3\x94\xc3\x8217\xc3\x88\xc3\x9510\xc3\x8a\xc2\xb149\xc2\xb7\xc3\x9639\xc3\x83\xc3\xab'	-44.06	120.37	133.37	-775	-441	-344	-748	-760	-1191	579	420	-147
8	b'2019\xc3\x84\xc3\xaa9\xc3\x94\xc3\x8217\xc3\x88\xc3\x9510\xc3\x8a\xc2\xb149\xc2\xb7\xc3\x9639\xc3\x83\xc3\xab'	-44.06	120.37	133.37	-775	-441	-344	-748	-760	-1191	579	420	-147
9	b'2019\xc3\x84\xc3\xaa9\xc3\x94\xc3\x8217\xc3\x88\xc3\x9510\xc3\x8a\xc2\xb149\xc2\xb7\xc3\x9639\xc3\x83\xc3\xab'	-35.43	115.37	125.06	-611	-530	-534	-524	-832	-1015	390	568	-185
10	b'2019\xc3\x84\xc3\xaa9\xc3\x94\xc3\x8217\xc3\x88\xc3\x9510\xc3\x8a\xc2\xb149\xc2\xb7\xc3\x9639\xc3\x83\xc3\xab'	-31.12	112.93	123.31	-394	-557	-484	-205	-443	-504	270	616	-185
11	b'2019\xc3\x84\xc3\xaa9\xc3\x94\xc3\x8217\xc3\x88\xc3\x9510\xc3\x8a\xc2\xb149\xc2\xb7\xc3\x9639\xc3\x83\xc3\xab'	-30.12	114.68	121.56	-539	-723	-389	-17	-54	-31	216	619	-156
12	b'2019\xc3\x84\xc3\xaa9\xc3\x94\xc3\x8217\xc3\x88\xc3\x9510\xc3\x8a\xc2\xb149\xc2\xb7\xc3\x9640\xc3\x83\xc3\xab'	-30.37	114.75	122.12	-523	-723	-388	-18	-24	14	233	614	-182
13	b'2019\xc3\x84\xc3\xaa9\xc3\x94\xc3\x8217\xc3\x88\xc3\x9510\xc3\x8a\xc2\xb149\xc2\xb7\xc3\x9640\xc3\x83\xc3\xab'	-30.56	115.12	122	-564	-747	-389	-58	37	-43	227	619	-156
14	b'2019\xc3\x84\xc3\xaa9\xc3\x94\xc3\x8217\xc3\x88\xc3\x9510\xc3\x8a\xc2\xb149\xc2\xb7\xc3\x9640\xc3\x83\xc3\xab'	-30.56	115.18	122.12	-493	-730	-346	55	-25	-14	196	636	-182
15	b'2019\xc3\x84\xc3\xaa9\xc3\x94\xc3\x8217\xc3\x88\xc3\x9510\xc3\x8a\xc2\xb149\xc2\xb7\xc3\x9640\xc3\x83\xc3\xab'	-30.62	115.06	121.87	-502	-739	-377	-18	-4	-35	209	632	-163
