# Supplementary material for: Data acquired by a single object sensor for the detection and quality evaluation of table tennis forehand strokes
Source: Data Brief. 2020 Nov 6;33:106504. doi: 10.1016/j.dib.2020.106504 (PMC7683218; doi:10.1016/j.dib.2020.106504)
Supplement: Supplementary file 1 [file mmc1.zip › Processed/Basic/101.csv]

#	Time/Date	Roll	Pitch	Yaw	acc(x)	acc(y)	acc(z)	gyro(x)	gyro(y)	gyro(z)	mag(x)	mag(y)	mag(z)
0	0	0	0	0	0	0	0	0	0	0	0	0	0
0	0	0	0	0	0	0	0	0	0	0	0	0	0
0	0	0	0	0	0	0	0	0	0	0	0	0	0
0	0	0	0	0	0	0	0	0	0	0	0	0	0
0	0	0	0	0	0	0	0	0	0	0	0	0	0
0	0	0	0	0	0	0	0	0	0	0	0	0	0
0	0	0	0	0	0	0	0	0	0	0	0	0	0
0	0	0	0	0	0	0	0	0	0	0	0	0	0
0	0	0	0	0	0	0	0	0	0	0	0	0	0
0	0	0	0	0	0	0	0	0	0	0	0	0	0
0	0	0	0	0	0	0	0	0	0	0	0	0	0
0	0	0	0	0	0	0	0	0	0	0	0	0	0
0	0	0	0	0	0	0	0	0	0	0	0	0	0
0	0	0	0	0	0	0	0	0	0	0	0	0	0
0	0	0	0	0	0	0	0	0	0	0	0	0	0
0	0	0	0	0	0	0	0	0	0	0	0	0	0
0	0	0	0	0	0	0	0	0	0	0	0	0	0
0	0	0	0	0	0	0	0	0	0	0	0	0	0
0	0	0	0	0	0	0	0	0	0	0	0	0	0
0	0	0	0	0	0	0	0	0	0	0	0	0	0
0	0	0	0	0	0	0	0	0	0	0	0	0	0
0	0	0	0	0	0	0	0	0	0	0	0	0	0
0	0	0	0	0	0	0	0	0	0	0	0	0	0
0	0	0	0	0	0	0	0	0	0	0	0	0	0
0	0	0	0	0	0	0	0	0	0	0	0	0	0
0	0	0	0	0	0	0	0	0	0	0	0	0	0
0	0	0	0	0	0	0	0	0	0	0	0	0	0
0	0	0	0	0	0	0	0	0	0	0	0	0	0
0	0	0	0	0	0	0	0	0	0	0	0	0	0
0	0	0	0	0	0	0	0	0	0	0	0	0	0
0	0	0	0	0	0	0	0	0	0	0	0	0	0
0	0	0	0	0	0	0	0	0	0	0	0	0	0
0	0	0	0	0	0	0	0	0	0	0	0	0	0
0	0	0	0	0	0	0	0	0	0	0	0	0	0
0	0	0	0	0	0	0	0	0	0	0	0	0	0
0	0	0	0	0	0	0	0	0	0	0	0	0	0
0	0	0	0	0	0	0	0	0	0	0	0	0	0
0	0	0	0	0	0	0	0	0	0	0	0	0	0
0	0	0	0	0	0	0	0	0	0	0	0	0	0
0	0	0	0	0	0	0	0	0	0	0	0	0	0
0	0	0	0	0	0	0	0	0	0	0	0	0	0
0	0	0	0	0	0	0	0	0	0	0	0	0	0
0	0	0	0	0	0	0	0	0	0	0	0	0	0
0	0	0	0	0	0	0	0	0	0	0	0	0	0
0	0	0	0	0	0	0	0	0	0	0	0	0	0
2	b'2019\xc3\x84\xc3\xaa9\xc3\x94\xc3\x8217\xc3\x88\xc3\x9512\xc3\x8a\xc2\xb17\xc2\xb7\xc3\x9635\xc3\x83\xc3\xab'	-10.68	110.56	145.37	-237	-901	-412	-139	84	14	-62	657	-128
3	b'2019\xc3\x84\xc3\xaa9\xc3\x94\xc3\x8217\xc3\x88\xc3\x9512\xc3\x8a\xc2\xb17\xc2\xb7\xc3\x9635\xc3\x83\xc3\xab'	-10.68	110.56	145.37	-237	-901	-412	-139	84	14	-62	657	-128
4	b'2019\xc3\x84\xc3\xaa9\xc3\x94\xc3\x8217\xc3\x88\xc3\x9512\xc3\x8a\xc2\xb17\xc2\xb7\xc3\x9635\xc3\x83\xc3\xab'	-11.87	109.18	140.62	-195	-894	-284	65	25	56	-73	652	-134
5	b'2019\xc3\x84\xc3\xaa9\xc3\x94\xc3\x8217\xc3\x88\xc3\x9512\xc3\x8a\xc2\xb17\xc2\xb7\xc3\x9635\xc3\x83\xc3\xab'	-11.87	109.18	140.62	-195	-894	-284	65	25	56	-73	652	-134
6	b'2019\xc3\x84\xc3\xaa9\xc3\x94\xc3\x8217\xc3\x88\xc3\x9512\xc3\x8a\xc2\xb17\xc2\xb7\xc3\x9636\xc3\x83\xc3\xab'	-12.18	109.75	138.06	-215	-887	-328	-53	-13	-1	-68	652	-134
7	b'2019\xc3\x84\xc3\xaa9\xc3\x94\xc3\x8217\xc3\x88\xc3\x9512\xc3\x8a\xc2\xb17\xc2\xb7\xc3\x9636\xc3\x83\xc3\xab'	-11.81	110.43	138	-199	-887	-313	36	-43	31	-51	640	-108
8	b'2019\xc3\x84\xc3\xaa9\xc3\x94\xc3\x8217\xc3\x88\xc3\x9512\xc3\x8a\xc2\xb17\xc2\xb7\xc3\x9636\xc3\x83\xc3\xab'	-12.18	110.56	137.37	-205	-887	-367	9	45	12	-16	646	-121
9	b'2019\xc3\x84\xc3\xaa9\xc3\x94\xc3\x8217\xc3\x88\xc3\x9512\xc3\x8a\xc2\xb17\xc2\xb7\xc3\x9636\xc3\x83\xc3\xab'	-12.62	110.62	137.12	-250	-888	-347	-38	6	-3	-38	657	-128
10	b'2019\xc3\x84\xc3\xaa9\xc3\x94\xc3\x8217\xc3\x88\xc3\x9512\xc3\x8a\xc2\xb17\xc2\xb7\xc3\x9637\xc3\x83\xc3\xab'	-12.62	110.62	137.12	-250	-888	-347	-38	6	-3	-38	657	-128
11	b'2019\xc3\x84\xc3\xaa9\xc3\x94\xc3\x8217\xc3\x88\xc3\x9512\xc3\x8a\xc2\xb17\xc2\xb7\xc3\x9637\xc3\x83\xc3\xab'	-13	110.62	136.12	-222	-890	-361	22	-35	0	-16	628	-128
12	b'2019\xc3\x84\xc3\xaa9\xc3\x94\xc3\x8217\xc3\x88\xc3\x9512\xc3\x8a\xc2\xb17\xc2\xb7\xc3\x9637\xc3\x83\xc3\xab'	-12.93	110.75	135.56	-201	-883	-334	17	-42	23	-9	646	-140
13	b'2019\xc3\x84\xc3\xaa9\xc3\x94\xc3\x8217\xc3\x88\xc3\x9512\xc3\x8a\xc2\xb17\xc2\xb7\xc3\x9637\xc3\x83\xc3\xab'	-12.93	110.75	135.56	-201	-883	-334	17	-42	23	-9	646	-140
14	b'2019\xc3\x84\xc3\xaa9\xc3\x94\xc3\x8217\xc3\x88\xc3\x9512\xc3\x8a\xc2\xb17\xc2\xb7\xc3\x9637\xc3\x83\xc3\xab'	-13	110.75	135.81	-218	-875	-316	46	-60	24	-28	646	-121
15	b'2019\xc3\x84\xc3\xaa9\xc3\x94\xc3\x8217\xc3\x88\xc3\x9512\xc3\x8a\xc2\xb17\xc2\xb7\xc3\x9638\xc3\x83\xc3\xab'	-13.06	110.87	136.18	-240	-876	-302	-18	-16	23	6	657	-128
16	b'2019\xc3\x84\xc3\xaa9\xc3\x94\xc3\x8217\xc3\x88\xc3\x9512\xc3\x8a\xc2\xb17\xc2\xb7\xc3\x9638\xc3\x83\xc3\xab'	-13.06	110.87	136.18	-240	-876	-302	-18	-16	23	6	657	-128
17	b'2019\xc3\x84\xc3\xaa9\xc3\x94\xc3\x8217\xc3\x88\xc3\x9512\xc3\x8a\xc2\xb17\xc2\xb7\xc3\x9638\xc3\x83\xc3\xab'	-13.56	111.31	136.43	-220	-885	-351	65	-22	15	1	640	-121
18	b'2019\xc3\x84\xc3\xaa9\xc3\x94\xc3\x8217\xc3\x88\xc3\x9512\xc3\x8a\xc2\xb17\xc2\xb7\xc3\x9638\xc3\x83\xc3\xab'	-13.56	111.43	136	-221	-872	-333	-33	-13	17	-4	646	-121
19	b'2019\xc3\x84\xc3\xaa9\xc3\x94\xc3\x8217\xc3\x88\xc3\x9512\xc3\x8a\xc2\xb17\xc2\xb7\xc3\x9639\xc3\x83\xc3\xab'	-13.62	111.5	135.87	-234	-873	-320	40	-23	5	-28	640	-108
20	b'2019\xc3\x84\xc3\xaa9\xc3\x94\xc3\x8217\xc3\x88\xc3\x9512\xc3\x8a\xc2\xb17\xc2\xb7\xc3\x9639\xc3\x83\xc3\xab'	-13.81	111.5	135.31	-231	-877	-332	-36	-42	-5	-62	652	-121
21	b'2019\xc3\x84\xc3\xaa9\xc3\x94\xc3\x8217\xc3\x88\xc3\x9512\xc3\x8a\xc2\xb17\xc2\xb7\xc3\x9639\xc3\x83\xc3\xab'	-14.06	112.18	135.37	-141	-772	-512	-13	245	168	-44	646	-115
22	b'2019\xc3\x84\xc3\xaa9\xc3\x94\xc3\x8217\xc3\x88\xc3\x9512\xc3\x8a\xc2\xb17\xc2\xb7\xc3\x9640\xc3\x83\xc3\xab'	-25	112.25	138.18	-387	-533	-504	719	840	1809	136	625	-147
23	b'2019\xc3\x84\xc3\xaa9\xc3\x94\xc3\x8217\xc3\x88\xc3\x9512\xc3\x8a\xc2\xb17\xc2\xb7\xc3\x9640\xc3\x83\xc3\xab'	-63.31	155	148.25	-1499	-194	212	684	663	318	665	-136	4
24	b'2019\xc3\x84\xc3\xaa9\xc3\x94\xc3\x8217\xc3\x88\xc3\x9512\xc3\x8a\xc2\xb17\xc2\xb7\xc3\x9641\xc3\x83\xc3\xab'	-63.18	149.31	149.06	-847	-187	-425	-198	-192	-129	670	-118	16
25	b'2019\xc3\x84\xc3\xaa9\xc3\x94\xc3\x8217\xc3\x88\xc3\x9512\xc3\x8a\xc2\xb17\xc2\xb7\xc3\x9641\xc3\x83\xc3\xab'	-65.25	151	143.37	-859	-186	-178	-533	-28	107	676	-136	-16
26	b'2019\xc3\x84\xc3\xaa9\xc3\x94\xc3\x8217\xc3\x88\xc3\x9512\xc3\x8a\xc2\xb17\xc2\xb7\xc3\x9641\xc3\x83\xc3\xab'	-57.25	151.37	145.56	-823	-255	-448	-92	165	-151	694	-65	16
