# Supplementary material for: Data acquired by a single object sensor for the detection and quality evaluation of table tennis forehand strokes
Source: Data Brief. 2020 Nov 6;33:106504. doi: 10.1016/j.dib.2020.106504 (PMC7683218; doi:10.1016/j.dib.2020.106504)
Supplement: Supplementary file 1 [file mmc1.zip › Processed/Basic/1104.csv]

#	Time/Date	Roll	Pitch	Yaw	acc(x)	acc(y)	acc(z)	gyro(x)	gyro(y)	gyro(z)	mag(x)	mag(y)	mag(z)
0	0	0	0	0	0	0	0	0	0	0	0	0	0
0	0	0	0	0	0	0	0	0	0	0	0	0	0
0	0	0	0	0	0	0	0	0	0	0	0	0	0
0	0	0	0	0	0	0	0	0	0	0	0	0	0
0	0	0	0	0	0	0	0	0	0	0	0	0	0
0	0	0	0	0	0	0	0	0	0	0	0	0	0
0	0	0	0	0	0	0	0	0	0	0	0	0	0
0	0	0	0	0	0	0	0	0	0	0	0	0	0
0	0	0	0	0	0	0	0	0	0	0	0	0	0
0	0	0	0	0	0	0	0	0	0	0	0	0	0
0	0	0	0	0	0	0	0	0	0	0	0	0	0
0	0	0	0	0	0	0	0	0	0	0	0	0	0
0	0	0	0	0	0	0	0	0	0	0	0	0	0
0	0	0	0	0	0	0	0	0	0	0	0	0	0
0	0	0	0	0	0	0	0	0	0	0	0	0	0
0	0	0	0	0	0	0	0	0	0	0	0	0	0
0	0	0	0	0	0	0	0	0	0	0	0	0	0
0	0	0	0	0	0	0	0	0	0	0	0	0	0
0	0	0	0	0	0	0	0	0	0	0	0	0	0
0	0	0	0	0	0	0	0	0	0	0	0	0	0
0	0	0	0	0	0	0	0	0	0	0	0	0	0
0	0	0	0	0	0	0	0	0	0	0	0	0	0
0	0	0	0	0	0	0	0	0	0	0	0	0	0
0	0	0	0	0	0	0	0	0	0	0	0	0	0
0	0	0	0	0	0	0	0	0	0	0	0	0	0
0	0	0	0	0	0	0	0	0	0	0	0	0	0
0	0	0	0	0	0	0	0	0	0	0	0	0	0
0	0	0	0	0	0	0	0	0	0	0	0	0	0
0	0	0	0	0	0	0	0	0	0	0	0	0	0
0	0	0	0	0	0	0	0	0	0	0	0	0	0
0	0	0	0	0	0	0	0	0	0	0	0	0	0
0	0	0	0	0	0	0	0	0	0	0	0	0	0
0	0	0	0	0	0	0	0	0	0	0	0	0	0
0	0	0	0	0	0	0	0	0	0	0	0	0	0
0	0	0	0	0	0	0	0	0	0	0	0	0	0
0	0	0	0	0	0	0	0	0	0	0	0	0	0
0	0	0	0	0	0	0	0	0	0	0	0	0	0
0	0	0	0	0	0	0	0	0	0	0	0	0	0
0	0	0	0	0	0	0	0	0	0	0	0	0	0
0	0	0	0	0	0	0	0	0	0	0	0	0	0
0	0	0	0	0	0	0	0	0	0	0	0	0	0
2	b'2019\xc3\x84\xc3\xaa9\xc3\x94\xc3\x8225\xc3\x88\xc3\x9514\xc3\x8a\xc2\xb136\xc2\xb7\xc3\x9644\xc3\x83\xc3\xab'	-60.56	118.18	137.81	-887	-411	-207	-469	-238	-144	680	164	-164
3	b'2019\xc3\x84\xc3\xaa9\xc3\x94\xc3\x8225\xc3\x88\xc3\x9514\xc3\x8a\xc2\xb136\xc2\xb7\xc3\x9644\xc3\x83\xc3\xab'	-60.56	118.18	137.81	-887	-411	-207	-469	-238	-144	680	164	-164
4	b'2019\xc3\x84\xc3\xaa9\xc3\x94\xc3\x8225\xc3\x88\xc3\x9514\xc3\x8a\xc2\xb136\xc2\xb7\xc3\x9644\xc3\x83\xc3\xab'	-60.06	118.43	133.12	-901	-397	-155	-513	-391	-174	662	188	-164
5	b'2019\xc3\x84\xc3\xaa9\xc3\x94\xc3\x8225\xc3\x88\xc3\x9514\xc3\x8a\xc2\xb136\xc2\xb7\xc3\x9644\xc3\x83\xc3\xab'	-59.5	118.37	129.93	-922	-401	-207	-823	-158	-439	616	212	-152
6	b'2019\xc3\x84\xc3\xaa9\xc3\x94\xc3\x8225\xc3\x88\xc3\x9514\xc3\x8a\xc2\xb136\xc2\xb7\xc3\x9644\xc3\x83\xc3\xab'	-57.62	118.87	125.5	-891	-422	-308	-699	-343	-460	632	260	-152
7	b'2019\xc3\x84\xc3\xaa9\xc3\x94\xc3\x8225\xc3\x88\xc3\x9514\xc3\x8a\xc2\xb136\xc2\xb7\xc3\x9645\xc3\x83\xc3\xab'	-55.81	119.25	122.43	-794	-448	-325	-713	-154	-578	585	307	-156
8	b'2019\xc3\x84\xc3\xaa9\xc3\x94\xc3\x8225\xc3\x88\xc3\x9514\xc3\x8a\xc2\xb136\xc2\xb7\xc3\x9645\xc3\x83\xc3\xab'	-55.81	119.25	122.43	-794	-448	-325	-713	-154	-578	585	307	-156
9	b'2019\xc3\x84\xc3\xaa9\xc3\x94\xc3\x8225\xc3\x88\xc3\x9514\xc3\x8a\xc2\xb136\xc2\xb7\xc3\x9645\xc3\x83\xc3\xab'	-51.68	120.12	119.62	-744	-479	-365	-499	-86	-431	584	369	-168
10	b'2019\xc3\x84\xc3\xaa9\xc3\x94\xc3\x8225\xc3\x88\xc3\x9514\xc3\x8a\xc2\xb136\xc2\xb7\xc3\x9645\xc3\x83\xc3\xab'	-49.25	119.62	117.68	-718	-496	-362	-171	-123	-336	484	417	-142
11	b'2019\xc3\x84\xc3\xaa9\xc3\x94\xc3\x8225\xc3\x88\xc3\x9514\xc3\x8a\xc2\xb136\xc2\xb7\xc3\x9645\xc3\x83\xc3\xab'	-48.56	119.43	117.31	-707	-518	-397	-162	-162	-158	532	412	-142
12	b'2019\xc3\x84\xc3\xaa9\xc3\x94\xc3\x8225\xc3\x88\xc3\x9514\xc3\x8a\xc2\xb136\xc2\xb7\xc3\x9645\xc3\x83\xc3\xab'	-48.25	119.56	116.43	-670	-547	-357	-101	-155	15	491	430	-136
13	b'2019\xc3\x84\xc3\xaa9\xc3\x94\xc3\x8225\xc3\x88\xc3\x9514\xc3\x8a\xc2\xb136\xc2\xb7\xc3\x9645\xc3\x83\xc3\xab'	-48.25	119.75	115.68	-749	-547	-380	-150	5	-109	502	460	-136
14	b'2019\xc3\x84\xc3\xaa9\xc3\x94\xc3\x8225\xc3\x88\xc3\x9514\xc3\x8a\xc2\xb136\xc2\xb7\xc3\x9645\xc3\x83\xc3\xab'	-47.81	120.56	114.93	-736	-551	-380	-122	41	-69	484	454	-110
15	b'2019\xc3\x84\xc3\xaa9\xc3\x94\xc3\x8225\xc3\x88\xc3\x9514\xc3\x8a\xc2\xb136\xc2\xb7\xc3\x9645\xc3\x83\xc3\xab'	-47.81	120.56	114.93	-736	-551	-380	-122	41	-69	484	454	-110
16	b'2019\xc3\x84\xc3\xaa9\xc3\x94\xc3\x8225\xc3\x88\xc3\x9514\xc3\x8a\xc2\xb136\xc2\xb7\xc3\x9645\xc3\x83\xc3\xab'	-47.12	121.56	114.62	-689	-567	-324	-132	104	-110	483	478	-129
17	b'2019\xc3\x84\xc3\xaa9\xc3\x94\xc3\x8225\xc3\x88\xc3\x9514\xc3\x8a\xc2\xb136\xc2\xb7\xc3\x9646\xc3\x83\xc3\xab'	-47.12	121.56	114.62	-689	-567	-324	-132	104	-110	483	478	-129
18	b'2019\xc3\x84\xc3\xaa9\xc3\x94\xc3\x8225\xc3\x88\xc3\x9514\xc3\x8a\xc2\xb136\xc2\xb7\xc3\x9646\xc3\x83\xc3\xab'	-46.56	122.25	115.12	-677	-569	-297	-26	-16	-1	448	472	-110
19	b'2019\xc3\x84\xc3\xaa9\xc3\x94\xc3\x8225\xc3\x88\xc3\x9514\xc3\x8a\xc2\xb136\xc2\xb7\xc3\x9646\xc3\x83\xc3\xab'	-46.43	122.06	115.56	-724	-560	-290	-35	8	27	476	489	-123
20	b'2019\xc3\x84\xc3\xaa9\xc3\x94\xc3\x8225\xc3\x88\xc3\x9514\xc3\x8a\xc2\xb136\xc2\xb7\xc3\x9646\xc3\x83\xc3\xab'	-46.37	122.25	116	-692	-559	-336	70	-18	68	476	459	-110
21	b'2019\xc3\x84\xc3\xaa9\xc3\x94\xc3\x8225\xc3\x88\xc3\x9514\xc3\x8a\xc2\xb136\xc2\xb7\xc3\x9646\xc3\x83\xc3\xab'	-47	122.25	115.5	-710	-572	-377	-13	32	22	489	465	-129
22	b'2019\xc3\x84\xc3\xaa9\xc3\x94\xc3\x8225\xc3\x88\xc3\x9514\xc3\x8a\xc2\xb136\xc2\xb7\xc3\x9646\xc3\x83\xc3\xab'	-47.37	122.18	115.25	-760	-571	-361	-17	-18	41	483	460	-104
23	b'2019\xc3\x84\xc3\xaa9\xc3\x94\xc3\x8225\xc3\x88\xc3\x9514\xc3\x8a\xc2\xb136\xc2\xb7\xc3\x9646\xc3\x83\xc3\xab'	-47.31	122.12	115.75	-712	-574	-323	28	-17	4	536	465	-104
24	b'2019\xc3\x84\xc3\xaa9\xc3\x94\xc3\x8225\xc3\x88\xc3\x9514\xc3\x8a\xc2\xb136\xc2\xb7\xc3\x9646\xc3\x83\xc3\xab'	-47.31	122.12	115.75	-712	-574	-323	28	-17	4	536	465	-104
25	b'2019\xc3\x84\xc3\xaa9\xc3\x94\xc3\x8225\xc3\x88\xc3\x9514\xc3\x8a\xc2\xb136\xc2\xb7\xc3\x9646\xc3\x83\xc3\xab'	-47.5	122.06	115.87	-754	-556	-327	6	-22	53	496	460	-110
26	b'2019\xc3\x84\xc3\xaa9\xc3\x94\xc3\x8225\xc3\x88\xc3\x9514\xc3\x8a\xc2\xb136\xc2\xb7\xc3\x9646\xc3\x83\xc3\xab'	-47.5	121.93	115.93	-716	-574	-328	45	51	-65	483	465	-110
27	b'2019\xc3\x84\xc3\xaa9\xc3\x94\xc3\x8225\xc3\x88\xc3\x9514\xc3\x8a\xc2\xb136\xc2\xb7\xc3\x9647\xc3\x83\xc3\xab'	-47.5	121.87	116.31	-764	-565	-349	-20	24	-24	489	460	-123
28	b'2019\xc3\x84\xc3\xaa9\xc3\x94\xc3\x8225\xc3\x88\xc3\x9514\xc3\x8a\xc2\xb136\xc2\xb7\xc3\x9647\xc3\x83\xc3\xab'	-47.43	121.62	116.75	-751	-561	-305	24	-47	25	489	478	-110
29	b'2019\xc3\x84\xc3\xaa9\xc3\x94\xc3\x8225\xc3\x88\xc3\x9514\xc3\x8a\xc2\xb136\xc2\xb7\xc3\x9647\xc3\x83\xc3\xab'	-47.31	121.62	116.75	-722	-559	-340	-69	43	-22	496	465	-123
30	b'2019\xc3\x84\xc3\xaa9\xc3\x94\xc3\x8225\xc3\x88\xc3\x9514\xc3\x8a\xc2\xb136\xc2\xb7\xc3\x9647\xc3\x83\xc3\xab'	-47.37	121.5	116.87	-736	-565	-316	-25	-47	28	512	460	-129
