# Supplementary material for: Data acquired by a single object sensor for the detection and quality evaluation of table tennis forehand strokes
Source: Data Brief. 2020 Nov 6;33:106504. doi: 10.1016/j.dib.2020.106504 (PMC7683218; doi:10.1016/j.dib.2020.106504)
Supplement: Supplementary file 1 [file mmc1.zip › Processed/Basic/1106.csv]

#	Time/Date	Roll	Pitch	Yaw	acc(x)	acc(y)	acc(z)	gyro(x)	gyro(y)	gyro(z)	mag(x)	mag(y)	mag(z)
0	0	0	0	0	0	0	0	0	0	0	0	0	0
0	0	0	0	0	0	0	0	0	0	0	0	0	0
0	0	0	0	0	0	0	0	0	0	0	0	0	0
0	0	0	0	0	0	0	0	0	0	0	0	0	0
0	0	0	0	0	0	0	0	0	0	0	0	0	0
0	0	0	0	0	0	0	0	0	0	0	0	0	0
0	0	0	0	0	0	0	0	0	0	0	0	0	0
0	0	0	0	0	0	0	0	0	0	0	0	0	0
0	0	0	0	0	0	0	0	0	0	0	0	0	0
0	0	0	0	0	0	0	0	0	0	0	0	0	0
0	0	0	0	0	0	0	0	0	0	0	0	0	0
0	0	0	0	0	0	0	0	0	0	0	0	0	0
0	0	0	0	0	0	0	0	0	0	0	0	0	0
0	0	0	0	0	0	0	0	0	0	0	0	0	0
0	0	0	0	0	0	0	0	0	0	0	0	0	0
0	0	0	0	0	0	0	0	0	0	0	0	0	0
0	0	0	0	0	0	0	0	0	0	0	0	0	0
0	0	0	0	0	0	0	0	0	0	0	0	0	0
0	0	0	0	0	0	0	0	0	0	0	0	0	0
0	0	0	0	0	0	0	0	0	0	0	0	0	0
0	0	0	0	0	0	0	0	0	0	0	0	0	0
0	0	0	0	0	0	0	0	0	0	0	0	0	0
0	0	0	0	0	0	0	0	0	0	0	0	0	0
0	0	0	0	0	0	0	0	0	0	0	0	0	0
0	0	0	0	0	0	0	0	0	0	0	0	0	0
0	0	0	0	0	0	0	0	0	0	0	0	0	0
0	0	0	0	0	0	0	0	0	0	0	0	0	0
0	0	0	0	0	0	0	0	0	0	0	0	0	0
0	0	0	0	0	0	0	0	0	0	0	0	0	0
0	0	0	0	0	0	0	0	0	0	0	0	0	0
0	0	0	0	0	0	0	0	0	0	0	0	0	0
0	0	0	0	0	0	0	0	0	0	0	0	0	0
0	0	0	0	0	0	0	0	0	0	0	0	0	0
0	0	0	0	0	0	0	0	0	0	0	0	0	0
0	0	0	0	0	0	0	0	0	0	0	0	0	0
0	0	0	0	0	0	0	0	0	0	0	0	0	0
0	0	0	0	0	0	0	0	0	0	0	0	0	0
0	0	0	0	0	0	0	0	0	0	0	0	0	0
0	0	0	0	0	0	0	0	0	0	0	0	0	0
0	0	0	0	0	0	0	0	0	0	0	0	0	0
0	0	0	0	0	0	0	0	0	0	0	0	0	0
0	0	0	0	0	0	0	0	0	0	0	0	0	0
0	0	0	0	0	0	0	0	0	0	0	0	0	0
0	0	0	0	0	0	0	0	0	0	0	0	0	0
0	0	0	0	0	0	0	0	0	0	0	0	0	0
0	0	0	0	0	0	0	0	0	0	0	0	0	0
0	0	0	0	0	0	0	0	0	0	0	0	0	0
0	0	0	0	0	0	0	0	0	0	0	0	0	0
0	0	0	0	0	0	0	0	0	0	0	0	0	0
0	0	0	0	0	0	0	0	0	0	0	0	0	0
0	0	0	0	0	0	0	0	0	0	0	0	0	0
2	b'2019\xc3\x84\xc3\xaa9\xc3\x94\xc3\x8225\xc3\x88\xc3\x9514\xc3\x8a\xc2\xb137\xc2\xb7\xc3\x968\xc3\x83\xc3\xab'	-59.68	120.68	132.93	-897	-423	-292	-759	-312	-188	675	192	-137
3	b'2019\xc3\x84\xc3\xaa9\xc3\x94\xc3\x8225\xc3\x88\xc3\x9514\xc3\x8a\xc2\xb137\xc2\xb7\xc3\x968\xc3\x83\xc3\xab'	-59.5	120.25	128.56	-919	-424	-336	-580	-433	-268	622	222	-142
4	b'2019\xc3\x84\xc3\xaa9\xc3\x94\xc3\x8225\xc3\x88\xc3\x9514\xc3\x8a\xc2\xb137\xc2\xb7\xc3\x968\xc3\x83\xc3\xab'	-58.87	118.81	125.62	-858	-428	-283	-524	-394	-318	622	227	-168
5	b'2019\xc3\x84\xc3\xaa9\xc3\x94\xc3\x8225\xc3\x88\xc3\x9514\xc3\x8a\xc2\xb137\xc2\xb7\xc3\x968\xc3\x83\xc3\xab'	-58.31	116.12	122.87	-864	-432	-227	-519	-333	-424	640	286	-161
6	b'2019\xc3\x84\xc3\xaa9\xc3\x94\xc3\x8225\xc3\x88\xc3\x9514\xc3\x8a\xc2\xb137\xc2\xb7\xc3\x968\xc3\x83\xc3\xab'	-55.37	114.56	120.31	-814	-485	-299	-483	-305	-486	540	332	-172
7	b'2019\xc3\x84\xc3\xaa9\xc3\x94\xc3\x8225\xc3\x88\xc3\x9514\xc3\x8a\xc2\xb137\xc2\xb7\xc3\x969\xc3\x83\xc3\xab'	-53.18	114	119.37	-717	-501	-289	-430	-245	-375	499	358	-174
8	b'2019\xc3\x84\xc3\xaa9\xc3\x94\xc3\x8225\xc3\x88\xc3\x9514\xc3\x8a\xc2\xb137\xc2\xb7\xc3\x969\xc3\x83\xc3\xab'	-51.37	114	118.68	-706	-532	-363	-285	-141	-360	510	404	-169
9	b'2019\xc3\x84\xc3\xaa9\xc3\x94\xc3\x8225\xc3\x88\xc3\x9514\xc3\x8a\xc2\xb137\xc2\xb7\xc3\x969\xc3\x83\xc3\xab'	-49.87	113.81	118.18	-691	-544	-321	-162	-65	-154	480	422	-161
10	b'2019\xc3\x84\xc3\xaa9\xc3\x94\xc3\x8225\xc3\x88\xc3\x9514\xc3\x8a\xc2\xb137\xc2\xb7\xc3\x969\xc3\x83\xc3\xab'	-48.68	113.93	118.56	-667	-557	-331	-144	76	-243	492	444	-174
11	b'2019\xc3\x84\xc3\xaa9\xc3\x94\xc3\x8225\xc3\x88\xc3\x9514\xc3\x8a\xc2\xb137\xc2\xb7\xc3\x969\xc3\x83\xc3\xab'	-48.37	114.43	117.87	-768	-577	-403	-62	135	-186	475	456	-148
12	b'2019\xc3\x84\xc3\xaa9\xc3\x94\xc3\x8225\xc3\x88\xc3\x9514\xc3\x8a\xc2\xb137\xc2\xb7\xc3\x969\xc3\x83\xc3\xab'	-48.37	114.43	117.87	-768	-577	-403	-62	135	-186	475	456	-148
13	b'2019\xc3\x84\xc3\xaa9\xc3\x94\xc3\x8225\xc3\x88\xc3\x9514\xc3\x8a\xc2\xb137\xc2\xb7\xc3\x969\xc3\x83\xc3\xab'	-46.68	115.93	119.31	-661	-612	-265	-42	-27	38	457	472	-161
14	b'2019\xc3\x84\xc3\xaa9\xc3\x94\xc3\x8225\xc3\x88\xc3\x9514\xc3\x8a\xc2\xb137\xc2\xb7\xc3\x969\xc3\x83\xc3\xab'	-47.06	116	118.81	-720	-589	-218	-7	-87	82	459	460	-155
15	b'2019\xc3\x84\xc3\xaa9\xc3\x94\xc3\x8225\xc3\x88\xc3\x9514\xc3\x8a\xc2\xb137\xc2\xb7\xc3\x969\xc3\x83\xc3\xab'	-47.25	116.06	118.75	-689	-582	-237	34	-53	-29	488	460	-168
16	b'2019\xc3\x84\xc3\xaa9\xc3\x94\xc3\x8225\xc3\x88\xc3\x9514\xc3\x8a\xc2\xb137\xc2\xb7\xc3\x9610\xc3\x83\xc3\xab'	-47.5	116.5	117.43	-705	-580	-243	-79	-19	13	440	472	-142
17	b'2019\xc3\x84\xc3\xaa9\xc3\x94\xc3\x8225\xc3\x88\xc3\x9514\xc3\x8a\xc2\xb137\xc2\xb7\xc3\x9610\xc3\x83\xc3\xab'	-47.31	118	116.43	-723	-599	-297	22	-70	-36	486	472	-136
18	b'2019\xc3\x84\xc3\xaa9\xc3\x94\xc3\x8225\xc3\x88\xc3\x9514\xc3\x8a\xc2\xb137\xc2\xb7\xc3\x9610\xc3\x83\xc3\xab'	-47.06	117.87	116.93	-716	-577	-309	-84	21	-25	504	467	-136
19	b'2019\xc3\x84\xc3\xaa9\xc3\x94\xc3\x8225\xc3\x88\xc3\x9514\xc3\x8a\xc2\xb137\xc2\xb7\xc3\x9610\xc3\x83\xc3\xab'	-46.87	117.75	117.37	-720	-595	-297	29	-18	-66	480	467	-136
20	b'2019\xc3\x84\xc3\xaa9\xc3\x94\xc3\x8225\xc3\x88\xc3\x9514\xc3\x8a\xc2\xb137\xc2\xb7\xc3\x9610\xc3\x83\xc3\xab'	-46.68	117.68	117.43	-715	-586	-332	-20	40	-21	473	478	-123
