# Supplementary material for: Data acquired by a single object sensor for the detection and quality evaluation of table tennis forehand strokes
Source: Data Brief. 2020 Nov 6;33:106504. doi: 10.1016/j.dib.2020.106504 (PMC7683218; doi:10.1016/j.dib.2020.106504)
Supplement: Supplementary file 1 [file mmc1.zip › Processed/Basic/1107.csv]

#	Time/Date	Roll	Pitch	Yaw	acc(x)	acc(y)	acc(z)	gyro(x)	gyro(y)	gyro(z)	mag(x)	mag(y)	mag(z)
0	0	0	0	0	0	0	0	0	0	0	0	0	0
0	0	0	0	0	0	0	0	0	0	0	0	0	0
0	0	0	0	0	0	0	0	0	0	0	0	0	0
0	0	0	0	0	0	0	0	0	0	0	0	0	0
0	0	0	0	0	0	0	0	0	0	0	0	0	0
0	0	0	0	0	0	0	0	0	0	0	0	0	0
0	0	0	0	0	0	0	0	0	0	0	0	0	0
0	0	0	0	0	0	0	0	0	0	0	0	0	0
0	0	0	0	0	0	0	0	0	0	0	0	0	0
0	0	0	0	0	0	0	0	0	0	0	0	0	0
0	0	0	0	0	0	0	0	0	0	0	0	0	0
0	0	0	0	0	0	0	0	0	0	0	0	0	0
0	0	0	0	0	0	0	0	0	0	0	0	0	0
0	0	0	0	0	0	0	0	0	0	0	0	0	0
0	0	0	0	0	0	0	0	0	0	0	0	0	0
0	0	0	0	0	0	0	0	0	0	0	0	0	0
0	0	0	0	0	0	0	0	0	0	0	0	0	0
0	0	0	0	0	0	0	0	0	0	0	0	0	0
0	0	0	0	0	0	0	0	0	0	0	0	0	0
0	0	0	0	0	0	0	0	0	0	0	0	0	0
0	0	0	0	0	0	0	0	0	0	0	0	0	0
0	0	0	0	0	0	0	0	0	0	0	0	0	0
0	0	0	0	0	0	0	0	0	0	0	0	0	0
0	0	0	0	0	0	0	0	0	0	0	0	0	0
0	0	0	0	0	0	0	0	0	0	0	0	0	0
0	0	0	0	0	0	0	0	0	0	0	0	0	0
0	0	0	0	0	0	0	0	0	0	0	0	0	0
0	0	0	0	0	0	0	0	0	0	0	0	0	0
0	0	0	0	0	0	0	0	0	0	0	0	0	0
0	0	0	0	0	0	0	0	0	0	0	0	0	0
0	0	0	0	0	0	0	0	0	0	0	0	0	0
0	0	0	0	0	0	0	0	0	0	0	0	0	0
0	0	0	0	0	0	0	0	0	0	0	0	0	0
0	0	0	0	0	0	0	0	0	0	0	0	0	0
0	0	0	0	0	0	0	0	0	0	0	0	0	0
0	0	0	0	0	0	0	0	0	0	0	0	0	0
0	0	0	0	0	0	0	0	0	0	0	0	0	0
0	0	0	0	0	0	0	0	0	0	0	0	0	0
0	0	0	0	0	0	0	0	0	0	0	0	0	0
0	0	0	0	0	0	0	0	0	0	0	0	0	0
0	0	0	0	0	0	0	0	0	0	0	0	0	0
0	0	0	0	0	0	0	0	0	0	0	0	0	0
0	0	0	0	0	0	0	0	0	0	0	0	0	0
0	0	0	0	0	0	0	0	0	0	0	0	0	0
0	0	0	0	0	0	0	0	0	0	0	0	0	0
0	0	0	0	0	0	0	0	0	0	0	0	0	0
0	0	0	0	0	0	0	0	0	0	0	0	0	0
0	0	0	0	0	0	0	0	0	0	0	0	0	0
2	b'2019\xc3\x84\xc3\xaa9\xc3\x94\xc3\x8225\xc3\x88\xc3\x9514\xc3\x8a\xc2\xb137\xc2\xb7\xc3\x9618\xc3\x83\xc3\xab'	-53.75	116.25	144.81	-895	-544	-256	-611	-216	-50	652	276	-134
3	b'2019\xc3\x84\xc3\xaa9\xc3\x94\xc3\x8225\xc3\x88\xc3\x9514\xc3\x8a\xc2\xb137\xc2\xb7\xc3\x9618\xc3\x83\xc3\xab'	-53.75	116.25	144.81	-895	-544	-256	-611	-216	-50	652	276	-134
4	b'2019\xc3\x84\xc3\xaa9\xc3\x94\xc3\x8225\xc3\x88\xc3\x9514\xc3\x8a\xc2\xb137\xc2\xb7\xc3\x9618\xc3\x83\xc3\xab'	-54.31	117.87	135.43	-848	-471	-317	-635	-397	-164	617	289	-145
5	b'2019\xc3\x84\xc3\xaa9\xc3\x94\xc3\x8225\xc3\x88\xc3\x9514\xc3\x8a\xc2\xb137\xc2\xb7\xc3\x9618\xc3\x83\xc3\xab'	-54.37	118	131.31	-807	-463	-403	-492	-353	-140	659	300	-126
6	b'2019\xc3\x84\xc3\xaa9\xc3\x94\xc3\x8225\xc3\x88\xc3\x9514\xc3\x8a\xc2\xb137\xc2\xb7\xc3\x9618\xc3\x83\xc3\xab'	-54.68	116.93	127.25	-826	-486	-352	-404	-327	-167	569	324	-152
7	b'2019\xc3\x84\xc3\xaa9\xc3\x94\xc3\x8225\xc3\x88\xc3\x9514\xc3\x8a\xc2\xb137\xc2\xb7\xc3\x9619\xc3\x83\xc3\xab'	-53.93	113.5	123.87	-833	-507	-294	-380	-360	-354	600	347	-176
8	b'2019\xc3\x84\xc3\xaa9\xc3\x94\xc3\x8225\xc3\x88\xc3\x9514\xc3\x8a\xc2\xb137\xc2\xb7\xc3\x9619\xc3\x83\xc3\xab'	-52.31	111.75	122.5	-841	-551	-345	-497	-264	-485	536	364	-182
9	b'2019\xc3\x84\xc3\xaa9\xc3\x94\xc3\x8225\xc3\x88\xc3\x9514\xc3\x8a\xc2\xb137\xc2\xb7\xc3\x9619\xc3\x83\xc3\xab'	-50.5	108.25	121.56	-760	-564	-238	-109	-300	-265	499	404	-188
10	b'2019\xc3\x84\xc3\xaa9\xc3\x94\xc3\x8225\xc3\x88\xc3\x9514\xc3\x8a\xc2\xb137\xc2\xb7\xc3\x9619\xc3\x83\xc3\xab'	-49.75	107.87	120.62	-745	-560	-296	-237	-181	-104	510	452	-195
11	b'2019\xc3\x84\xc3\xaa9\xc3\x94\xc3\x8225\xc3\x88\xc3\x9514\xc3\x8a\xc2\xb137\xc2\xb7\xc3\x9619\xc3\x83\xc3\xab'	-49	107.62	120.5	-693	-564	-233	-76	-92	-149	452	464	-208
12	b'2019\xc3\x84\xc3\xaa9\xc3\x94\xc3\x8225\xc3\x88\xc3\x9514\xc3\x8a\xc2\xb137\xc2\xb7\xc3\x9619\xc3\x83\xc3\xab'	-48.12	108.5	120.37	-691	-559	-294	-122	19	-61	441	440	-182
13	b'2019\xc3\x84\xc3\xaa9\xc3\x94\xc3\x8225\xc3\x88\xc3\x9514\xc3\x8a\xc2\xb137\xc2\xb7\xc3\x9619\xc3\x83\xc3\xab'	-47.75	108.93	120.31	-696	-597	-187	-130	84	-121	446	465	-182
14	b'2019\xc3\x84\xc3\xaa9\xc3\x94\xc3\x8225\xc3\x88\xc3\x9514\xc3\x8a\xc2\xb137\xc2\xb7\xc3\x9619\xc3\x83\xc3\xab'	-47.56	109.81	120.12	-690	-603	-246	32	65	44	465	472	-169
15	b'2019\xc3\x84\xc3\xaa9\xc3\x94\xc3\x8225\xc3\x88\xc3\x9514\xc3\x8a\xc2\xb137\xc2\xb7\xc3\x9620\xc3\x83\xc3\xab'	-48.12	110	119.62	-745	-610	-204	36	30	9	435	472	-182
16	b'2019\xc3\x84\xc3\xaa9\xc3\x94\xc3\x8225\xc3\x88\xc3\x9514\xc3\x8a\xc2\xb137\xc2\xb7\xc3\x9620\xc3\x83\xc3\xab'	-48.12	110	119.62	-745	-610	-204	36	30	9	435	472	-182
17	b'2019\xc3\x84\xc3\xaa9\xc3\x94\xc3\x8225\xc3\x88\xc3\x9514\xc3\x8a\xc2\xb137\xc2\xb7\xc3\x9620\xc3\x83\xc3\xab'	-48.75	110.25	119.18	-779	-595	-211	-56	-39	126	475	465	-169
18	b'2019\xc3\x84\xc3\xaa9\xc3\x94\xc3\x8225\xc3\x88\xc3\x9514\xc3\x8a\xc2\xb137\xc2\xb7\xc3\x9620\xc3\x83\xc3\xab'	-49	110.37	119	-740	-584	-169	-11	-15	39	481	454	-176
19	b'2019\xc3\x84\xc3\xaa9\xc3\x94\xc3\x8225\xc3\x88\xc3\x9514\xc3\x8a\xc2\xb137\xc2\xb7\xc3\x9620\xc3\x83\xc3\xab'	-49	110.37	119	-740	-584	-169	-11	-15	39	481	454	-176
20	b'2019\xc3\x84\xc3\xaa9\xc3\x94\xc3\x8225\xc3\x88\xc3\x9514\xc3\x8a\xc2\xb137\xc2\xb7\xc3\x9620\xc3\x83\xc3\xab'	-49.18	111.25	119.06	-743	-587	-277	45	33	-2	505	454	-169
21	b'2019\xc3\x84\xc3\xaa9\xc3\x94\xc3\x8225\xc3\x88\xc3\x9514\xc3\x8a\xc2\xb137\xc2\xb7\xc3\x9620\xc3\x83\xc3\xab'	-49.31	111.62	119.37	-756	-585	-227	-46	49	3	494	441	-163
22	b'2019\xc3\x84\xc3\xaa9\xc3\x94\xc3\x8225\xc3\x88\xc3\x9514\xc3\x8a\xc2\xb137\xc2\xb7\xc3\x9620\xc3\x83\xc3\xab'	-49.18	112.31	119.43	-745	-572	-230	-2	71	40	499	448	-176
23	b'2019\xc3\x84\xc3\xaa9\xc3\x94\xc3\x8225\xc3\x88\xc3\x9514\xc3\x8a\xc2\xb137\xc2\xb7\xc3\x9620\xc3\x83\xc3\xab'	-49.18	112.31	119.43	-745	-572	-230	-2	71	40	499	448	-176
