# Supplementary material for: Data acquired by a single object sensor for the detection and quality evaluation of table tennis forehand strokes
Source: Data Brief. 2020 Nov 6;33:106504. doi: 10.1016/j.dib.2020.106504 (PMC7683218; doi:10.1016/j.dib.2020.106504)
Supplement: Supplementary file 1 [file mmc1.zip › Processed/Basic/1108.csv]

#	Time/Date	Roll	Pitch	Yaw	acc(x)	acc(y)	acc(z)	gyro(x)	gyro(y)	gyro(z)	mag(x)	mag(y)	mag(z)
0	0	0	0	0	0	0	0	0	0	0	0	0	0
0	0	0	0	0	0	0	0	0	0	0	0	0	0
0	0	0	0	0	0	0	0	0	0	0	0	0	0
0	0	0	0	0	0	0	0	0	0	0	0	0	0
0	0	0	0	0	0	0	0	0	0	0	0	0	0
0	0	0	0	0	0	0	0	0	0	0	0	0	0
0	0	0	0	0	0	0	0	0	0	0	0	0	0
0	0	0	0	0	0	0	0	0	0	0	0	0	0
0	0	0	0	0	0	0	0	0	0	0	0	0	0
0	0	0	0	0	0	0	0	0	0	0	0	0	0
0	0	0	0	0	0	0	0	0	0	0	0	0	0
0	0	0	0	0	0	0	0	0	0	0	0	0	0
0	0	0	0	0	0	0	0	0	0	0	0	0	0
0	0	0	0	0	0	0	0	0	0	0	0	0	0
0	0	0	0	0	0	0	0	0	0	0	0	0	0
0	0	0	0	0	0	0	0	0	0	0	0	0	0
0	0	0	0	0	0	0	0	0	0	0	0	0	0
0	0	0	0	0	0	0	0	0	0	0	0	0	0
0	0	0	0	0	0	0	0	0	0	0	0	0	0
0	0	0	0	0	0	0	0	0	0	0	0	0	0
0	0	0	0	0	0	0	0	0	0	0	0	0	0
0	0	0	0	0	0	0	0	0	0	0	0	0	0
0	0	0	0	0	0	0	0	0	0	0	0	0	0
0	0	0	0	0	0	0	0	0	0	0	0	0	0
0	0	0	0	0	0	0	0	0	0	0	0	0	0
0	0	0	0	0	0	0	0	0	0	0	0	0	0
0	0	0	0	0	0	0	0	0	0	0	0	0	0
0	0	0	0	0	0	0	0	0	0	0	0	0	0
0	0	0	0	0	0	0	0	0	0	0	0	0	0
0	0	0	0	0	0	0	0	0	0	0	0	0	0
0	0	0	0	0	0	0	0	0	0	0	0	0	0
0	0	0	0	0	0	0	0	0	0	0	0	0	0
0	0	0	0	0	0	0	0	0	0	0	0	0	0
0	0	0	0	0	0	0	0	0	0	0	0	0	0
0	0	0	0	0	0	0	0	0	0	0	0	0	0
0	0	0	0	0	0	0	0	0	0	0	0	0	0
0	0	0	0	0	0	0	0	0	0	0	0	0	0
0	0	0	0	0	0	0	0	0	0	0	0	0	0
0	0	0	0	0	0	0	0	0	0	0	0	0	0
0	0	0	0	0	0	0	0	0	0	0	0	0	0
0	0	0	0	0	0	0	0	0	0	0	0	0	0
0	0	0	0	0	0	0	0	0	0	0	0	0	0
0	0	0	0	0	0	0	0	0	0	0	0	0	0
0	0	0	0	0	0	0	0	0	0	0	0	0	0
0	0	0	0	0	0	0	0	0	0	0	0	0	0
0	0	0	0	0	0	0	0	0	0	0	0	0	0
0	0	0	0	0	0	0	0	0	0	0	0	0	0
0	0	0	0	0	0	0	0	0	0	0	0	0	0
0	0	0	0	0	0	0	0	0	0	0	0	0	0
2	b'2019\xc3\x84\xc3\xaa9\xc3\x94\xc3\x8225\xc3\x88\xc3\x9514\xc3\x8a\xc2\xb137\xc2\xb7\xc3\x9629\xc3\x83\xc3\xab'	-34.37	108.5	182.43	-648	-744	-197	-835	-402	215	542	430	-72
3	b'2019\xc3\x84\xc3\xaa9\xc3\x94\xc3\x8225\xc3\x88\xc3\x9514\xc3\x8a\xc2\xb137\xc2\xb7\xc3\x9629\xc3\x83\xc3\xab'	-34.37	108.5	182.43	-648	-744	-197	-835	-402	215	542	430	-72
4	b'2019\xc3\x84\xc3\xaa9\xc3\x94\xc3\x8225\xc3\x88\xc3\x9514\xc3\x8a\xc2\xb137\xc2\xb7\xc3\x9629\xc3\x83\xc3\xab'	-37.75	112.37	168.5	-681	-722	-362	-474	-556	30	571	424	-65
5	b'2019\xc3\x84\xc3\xaa9\xc3\x94\xc3\x8225\xc3\x88\xc3\x9514\xc3\x8a\xc2\xb137\xc2\xb7\xc3\x9629\xc3\x83\xc3\xab'	-39.75	112.75	159	-689	-673	-310	-408	-511	-97	548	430	-112
6	b'2019\xc3\x84\xc3\xaa9\xc3\x94\xc3\x8225\xc3\x88\xc3\x9514\xc3\x8a\xc2\xb137\xc2\xb7\xc3\x9629\xc3\x83\xc3\xab'	-39.75	112.75	159	-689	-673	-310	-408	-511	-97	548	430	-112
7	b'2019\xc3\x84\xc3\xaa9\xc3\x94\xc3\x8225\xc3\x88\xc3\x9514\xc3\x8a\xc2\xb137\xc2\xb7\xc3\x9630\xc3\x83\xc3\xab'	-40.56	111.43	150.25	-688	-677	-310	-275	-701	-171	513	425	-118
8	b'2019\xc3\x84\xc3\xaa9\xc3\x94\xc3\x8225\xc3\x88\xc3\x9514\xc3\x8a\xc2\xb137\xc2\xb7\xc3\x9630\xc3\x83\xc3\xab'	-40.18	110.75	145.81	-642	-690	-518	-477	-469	-468	507	454	-156
9	b'2019\xc3\x84\xc3\xaa9\xc3\x94\xc3\x8225\xc3\x88\xc3\x9514\xc3\x8a\xc2\xb137\xc2\xb7\xc3\x9630\xc3\x83\xc3\xab'	-39.12	109.12	142.18	-486	-675	-434	-360	-325	-362	465	465	-150
10	b'2019\xc3\x84\xc3\xaa9\xc3\x94\xc3\x8225\xc3\x88\xc3\x9514\xc3\x8a\xc2\xb137\xc2\xb7\xc3\x9630\xc3\x83\xc3\xab'	-39.12	109.12	142.18	-486	-675	-434	-360	-325	-362	465	465	-150
11	b'2019\xc3\x84\xc3\xaa9\xc3\x94\xc3\x8225\xc3\x88\xc3\x9514\xc3\x8a\xc2\xb137\xc2\xb7\xc3\x9630\xc3\x83\xc3\xab'	-38.43	108.06	139.25	-583	-666	-346	-163	-122	-90	396	507	-177
12	b'2019\xc3\x84\xc3\xaa9\xc3\x94\xc3\x8225\xc3\x88\xc3\x9514\xc3\x8a\xc2\xb137\xc2\xb7\xc3\x9630\xc3\x83\xc3\xab'	-38.12	108.31	138.06	-590	-685	-349	22	-123	-12	396	502	-160
13	b'2019\xc3\x84\xc3\xaa9\xc3\x94\xc3\x8225\xc3\x88\xc3\x9514\xc3\x8a\xc2\xb137\xc2\xb7\xc3\x9630\xc3\x83\xc3\xab'	-38.75	109.25	135.81	-614	-704	-297	-28	-75	57	379	491	-153
14	b'2019\xc3\x84\xc3\xaa9\xc3\x94\xc3\x8225\xc3\x88\xc3\x9514\xc3\x8a\xc2\xb137\xc2\xb7\xc3\x9630\xc3\x83\xc3\xab'	-38.75	109.25	135.81	-614	-704	-297	-28	-75	57	379	491	-153
15	b'2019\xc3\x84\xc3\xaa9\xc3\x94\xc3\x8225\xc3\x88\xc3\x9514\xc3\x8a\xc2\xb137\xc2\xb7\xc3\x9631\xc3\x83\xc3\xab'	-38.62	110.25	134.75	-603	-712	-304	-47	-29	-1	443	524	-166
16	b'2019\xc3\x84\xc3\xaa9\xc3\x94\xc3\x8225\xc3\x88\xc3\x9514\xc3\x8a\xc2\xb137\xc2\xb7\xc3\x9631\xc3\x83\xc3\xab'	-38.62	110.5	134.56	-657	-696	-320	-199	24	22	436	524	-158
17	b'2019\xc3\x84\xc3\xaa9\xc3\x94\xc3\x8225\xc3\x88\xc3\x9514\xc3\x8a\xc2\xb137\xc2\xb7\xc3\x9631\xc3\x83\xc3\xab'	-38.18	111.37	135.5	-596	-705	-346	-63	79	-86	424	512	-139
18	b'2019\xc3\x84\xc3\xaa9\xc3\x94\xc3\x8225\xc3\x88\xc3\x9514\xc3\x8a\xc2\xb137\xc2\xb7\xc3\x9631\xc3\x83\xc3\xab'	-37.81	111.06	136.62	-614	-696	-298	1	-69	-33	424	507	-132
19	b'2019\xc3\x84\xc3\xaa9\xc3\x94\xc3\x8225\xc3\x88\xc3\x9514\xc3\x8a\xc2\xb137\xc2\xb7\xc3\x9631\xc3\x83\xc3\xab'	-37.75	110.5	136.81	-652	-708	-326	100	-65	30	395	524	-139
20	b'2019\xc3\x84\xc3\xaa9\xc3\x94\xc3\x8225\xc3\x88\xc3\x9514\xc3\x8a\xc2\xb137\xc2\xb7\xc3\x9631\xc3\x83\xc3\xab'	-37.56	109.81	138.06	-650	-709	-233	145	41	-12	400	508	-152
21	b'2019\xc3\x84\xc3\xaa9\xc3\x94\xc3\x8225\xc3\x88\xc3\x9514\xc3\x8a\xc2\xb137\xc2\xb7\xc3\x9631\xc3\x83\xc3\xab'	-37.06	109.93	138.87	-572	-721	-304	33	28	-39	448	544	-152
22	b'2019\xc3\x84\xc3\xaa9\xc3\x94\xc3\x8225\xc3\x88\xc3\x9514\xc3\x8a\xc2\xb137\xc2\xb7\xc3\x9632\xc3\x83\xc3\xab'	-36.43	110.31	139.37	-561	-716	-333	-129	31	-94	390	524	-139
