# Supplementary material for: Data acquired by a single object sensor for the detection and quality evaluation of table tennis forehand strokes
Source: Data Brief. 2020 Nov 6;33:106504. doi: 10.1016/j.dib.2020.106504 (PMC7683218; doi:10.1016/j.dib.2020.106504)
Supplement: Supplementary file 1 [file mmc1.zip › Processed/Basic/111.csv]

#	Time/Date	Roll	Pitch	Yaw	acc(x)	acc(y)	acc(z)	gyro(x)	gyro(y)	gyro(z)	mag(x)	mag(y)	mag(z)
0	0	0	0	0	0	0	0	0	0	0	0	0	0
0	0	0	0	0	0	0	0	0	0	0	0	0	0
0	0	0	0	0	0	0	0	0	0	0	0	0	0
0	0	0	0	0	0	0	0	0	0	0	0	0	0
0	0	0	0	0	0	0	0	0	0	0	0	0	0
0	0	0	0	0	0	0	0	0	0	0	0	0	0
0	0	0	0	0	0	0	0	0	0	0	0	0	0
0	0	0	0	0	0	0	0	0	0	0	0	0	0
0	0	0	0	0	0	0	0	0	0	0	0	0	0
0	0	0	0	0	0	0	0	0	0	0	0	0	0
0	0	0	0	0	0	0	0	0	0	0	0	0	0
0	0	0	0	0	0	0	0	0	0	0	0	0	0
0	0	0	0	0	0	0	0	0	0	0	0	0	0
0	0	0	0	0	0	0	0	0	0	0	0	0	0
0	0	0	0	0	0	0	0	0	0	0	0	0	0
0	0	0	0	0	0	0	0	0	0	0	0	0	0
0	0	0	0	0	0	0	0	0	0	0	0	0	0
0	0	0	0	0	0	0	0	0	0	0	0	0	0
0	0	0	0	0	0	0	0	0	0	0	0	0	0
0	0	0	0	0	0	0	0	0	0	0	0	0	0
0	0	0	0	0	0	0	0	0	0	0	0	0	0
0	0	0	0	0	0	0	0	0	0	0	0	0	0
0	0	0	0	0	0	0	0	0	0	0	0	0	0
0	0	0	0	0	0	0	0	0	0	0	0	0	0
0	0	0	0	0	0	0	0	0	0	0	0	0	0
0	0	0	0	0	0	0	0	0	0	0	0	0	0
0	0	0	0	0	0	0	0	0	0	0	0	0	0
0	0	0	0	0	0	0	0	0	0	0	0	0	0
0	0	0	0	0	0	0	0	0	0	0	0	0	0
0	0	0	0	0	0	0	0	0	0	0	0	0	0
0	0	0	0	0	0	0	0	0	0	0	0	0	0
0	0	0	0	0	0	0	0	0	0	0	0	0	0
0	0	0	0	0	0	0	0	0	0	0	0	0	0
0	0	0	0	0	0	0	0	0	0	0	0	0	0
0	0	0	0	0	0	0	0	0	0	0	0	0	0
0	0	0	0	0	0	0	0	0	0	0	0	0	0
0	0	0	0	0	0	0	0	0	0	0	0	0	0
0	0	0	0	0	0	0	0	0	0	0	0	0	0
0	0	0	0	0	0	0	0	0	0	0	0	0	0
0	0	0	0	0	0	0	0	0	0	0	0	0	0
0	0	0	0	0	0	0	0	0	0	0	0	0	0
0	0	0	0	0	0	0	0	0	0	0	0	0	0
0	0	0	0	0	0	0	0	0	0	0	0	0	0
0	0	0	0	0	0	0	0	0	0	0	0	0	0
0	0	0	0	0	0	0	0	0	0	0	0	0	0
0	0	0	0	0	0	0	0	0	0	0	0	0	0
2	b'2019\xc3\x84\xc3\xaa9\xc3\x94\xc3\x8217\xc3\x88\xc3\x9512\xc3\x8a\xc2\xb119\xc2\xb7\xc3\x969\xc3\x83\xc3\xab'	-18.12	106.56	133.81	-370	-859	-275	-22	-192	232	-35	686	-177
3	b'2019\xc3\x84\xc3\xaa9\xc3\x94\xc3\x8217\xc3\x88\xc3\x9512\xc3\x8a\xc2\xb119\xc2\xb7\xc3\x969\xc3\x83\xc3\xab'	-19.06	106.62	130.56	-348	-877	-253	-69	-68	-19	1	670	-192
4	b'2019\xc3\x84\xc3\xaa9\xc3\x94\xc3\x8217\xc3\x88\xc3\x9512\xc3\x8a\xc2\xb119\xc2\xb7\xc3\x969\xc3\x83\xc3\xab'	-19.18	106.56	129.68	-372	-861	-276	-55	-29	8	1	681	-185
5	b'2019\xc3\x84\xc3\xaa9\xc3\x94\xc3\x8217\xc3\x88\xc3\x9512\xc3\x8a\xc2\xb119\xc2\xb7\xc3\x969\xc3\x83\xc3\xab'	-19.18	106.56	129.68	-372	-861	-276	-55	-29	8	1	681	-185
6	b'2019\xc3\x84\xc3\xaa9\xc3\x94\xc3\x8217\xc3\x88\xc3\x9512\xc3\x8a\xc2\xb119\xc2\xb7\xc3\x969\xc3\x83\xc3\xab'	-19.93	106.25	127.37	-358	-874	-252	23	-15	67	19	657	-185
7	b'2019\xc3\x84\xc3\xaa9\xc3\x94\xc3\x8217\xc3\x88\xc3\x9512\xc3\x8a\xc2\xb119\xc2\xb7\xc3\x9610\xc3\x83\xc3\xab'	-21.37	105.37	124.68	-373	-870	-247	-11	-26	-51	48	664	-192
8	b'2019\xc3\x84\xc3\xaa9\xc3\x94\xc3\x8217\xc3\x88\xc3\x9512\xc3\x8a\xc2\xb119\xc2\xb7\xc3\x9610\xc3\x83\xc3\xab'	-21.43	105.25	123.68	-360	-884	-252	-2	-17	-1	-3	664	-192
9	b'2019\xc3\x84\xc3\xaa9\xc3\x94\xc3\x8217\xc3\x88\xc3\x9512\xc3\x8a\xc2\xb119\xc2\xb7\xc3\x9610\xc3\x83\xc3\xab'	-21.87	104.75	122.87	-390	-879	-238	-25	-23	39	43	657	-211
10	b'2019\xc3\x84\xc3\xaa9\xc3\x94\xc3\x8217\xc3\x88\xc3\x9512\xc3\x8a\xc2\xb119\xc2\xb7\xc3\x9611\xc3\x83\xc3\xab'	-21.87	104.75	122.87	-390	-879	-238	-25	-23	39	43	657	-211
11	b'2019\xc3\x84\xc3\xaa9\xc3\x94\xc3\x8217\xc3\x88\xc3\x9512\xc3\x8a\xc2\xb119\xc2\xb7\xc3\x9611\xc3\x83\xc3\xab'	-22	104.68	122.31	-381	-869	-238	18	-13	11	36	635	-211
12	b'2019\xc3\x84\xc3\xaa9\xc3\x94\xc3\x8217\xc3\x88\xc3\x9512\xc3\x8a\xc2\xb119\xc2\xb7\xc3\x9611\xc3\x83\xc3\xab'	-22	104.68	122.31	-381	-869	-238	18	-13	11	36	635	-211
13	b'2019\xc3\x84\xc3\xaa9\xc3\x94\xc3\x8217\xc3\x88\xc3\x9512\xc3\x8a\xc2\xb119\xc2\xb7\xc3\x9612\xc3\x83\xc3\xab'	-22.31	104.43	122	-412	-879	-194	-31	-49	16	12	651	-204
14	b'2019\xc3\x84\xc3\xaa9\xc3\x94\xc3\x8217\xc3\x88\xc3\x9512\xc3\x8a\xc2\xb119\xc2\xb7\xc3\x9612\xc3\x83\xc3\xab'	-22.18	104.62	121.75	-363	-879	-272	-59	38	-52	12	651	-204
15	b'2019\xc3\x84\xc3\xaa9\xc3\x94\xc3\x8217\xc3\x88\xc3\x9512\xc3\x8a\xc2\xb119\xc2\xb7\xc3\x9612\xc3\x83\xc3\xab'	-22.06	104.56	121.75	-373	-872	-225	51	-11	5	12	657	-211
16	b'2019\xc3\x84\xc3\xaa9\xc3\x94\xc3\x8217\xc3\x88\xc3\x9512\xc3\x8a\xc2\xb119\xc2\xb7\xc3\x9613\xc3\x83\xc3\xab'	-22.12	104.62	121.43	-362	-877	-252	-48	21	2	-3	657	-211
17	b'2019\xc3\x84\xc3\xaa9\xc3\x94\xc3\x8217\xc3\x88\xc3\x9512\xc3\x8a\xc2\xb119\xc2\xb7\xc3\x9613\xc3\x83\xc3\xab'	-22.12	104.62	121.43	-362	-877	-252	-48	21	2	-3	657	-211
18	b'2019\xc3\x84\xc3\xaa9\xc3\x94\xc3\x8217\xc3\x88\xc3\x9512\xc3\x8a\xc2\xb119\xc2\xb7\xc3\x9613\xc3\x83\xc3\xab'	-22.43	104.62	120.5	-366	-866	-236	-40	11	-37	19	641	-204
19	b'2019\xc3\x84\xc3\xaa9\xc3\x94\xc3\x8217\xc3\x88\xc3\x9512\xc3\x8a\xc2\xb119\xc2\xb7\xc3\x9614\xc3\x83\xc3\xab'	-22.31	104.75	120.31	-392	-856	-205	-34	-32	-8	-9	657	-211
20	b'2019\xc3\x84\xc3\xaa9\xc3\x94\xc3\x8217\xc3\x88\xc3\x9512\xc3\x8a\xc2\xb119\xc2\xb7\xc3\x9614\xc3\x83\xc3\xab'	-22.56	104.87	119.68	-392	-871	-227	27	-17	1	32	664	-232
21	b'2019\xc3\x84\xc3\xaa9\xc3\x94\xc3\x8217\xc3\x88\xc3\x9512\xc3\x8a\xc2\xb119\xc2\xb7\xc3\x9615\xc3\x83\xc3\xab'	-22.56	104.87	119.68	-392	-871	-227	27	-17	1	32	664	-232
22	b'2019\xc3\x84\xc3\xaa9\xc3\x94\xc3\x8217\xc3\x88\xc3\x9512\xc3\x8a\xc2\xb119\xc2\xb7\xc3\x9615\xc3\x83\xc3\xab'	-22.68	104.75	119.06	-418	-867	-217	-5	-55	39	32	657	-198
23	b'2019\xc3\x84\xc3\xaa9\xc3\x94\xc3\x8217\xc3\x88\xc3\x9512\xc3\x8a\xc2\xb119\xc2\xb7\xc3\x9616\xc3\x83\xc3\xab'	-22.81	104.56	118.12	-394	-877	-225	-13	-3	29	32	657	-217
24	b'2019\xc3\x84\xc3\xaa9\xc3\x94\xc3\x8217\xc3\x88\xc3\x9512\xc3\x8a\xc2\xb119\xc2\xb7\xc3\x9617\xc3\x83\xc3\xab'	-39.56	116.31	113.75	-509	-149	-639	755	1770	2978	241	619	-164
25	b'2019\xc3\x84\xc3\xaa9\xc3\x94\xc3\x8217\xc3\x88\xc3\x9512\xc3\x8a\xc2\xb119\xc2\xb7\xc3\x9617\xc3\x83\xc3\xab'	-14.12	-128.06	331.5	-686	637	-650	-957	1067	-1981	364	-577	57
