# Supplementary material for: Data acquired by a single object sensor for the detection and quality evaluation of table tennis forehand strokes
Source: Data Brief. 2020 Nov 6;33:106504. doi: 10.1016/j.dib.2020.106504 (PMC7683218; doi:10.1016/j.dib.2020.106504)
Supplement: Supplementary file 1 [file mmc1.zip › Processed/Basic/1111.csv]

#	Time/Date	Roll	Pitch	Yaw	acc(x)	acc(y)	acc(z)	gyro(x)	gyro(y)	gyro(z)	mag(x)	mag(y)	mag(z)
0	0	0	0	0	0	0	0	0	0	0	0	0	0
0	0	0	0	0	0	0	0	0	0	0	0	0	0
0	0	0	0	0	0	0	0	0	0	0	0	0	0
0	0	0	0	0	0	0	0	0	0	0	0	0	0
0	0	0	0	0	0	0	0	0	0	0	0	0	0
0	0	0	0	0	0	0	0	0	0	0	0	0	0
0	0	0	0	0	0	0	0	0	0	0	0	0	0
0	0	0	0	0	0	0	0	0	0	0	0	0	0
0	0	0	0	0	0	0	0	0	0	0	0	0	0
0	0	0	0	0	0	0	0	0	0	0	0	0	0
0	0	0	0	0	0	0	0	0	0	0	0	0	0
0	0	0	0	0	0	0	0	0	0	0	0	0	0
0	0	0	0	0	0	0	0	0	0	0	0	0	0
0	0	0	0	0	0	0	0	0	0	0	0	0	0
0	0	0	0	0	0	0	0	0	0	0	0	0	0
0	0	0	0	0	0	0	0	0	0	0	0	0	0
0	0	0	0	0	0	0	0	0	0	0	0	0	0
0	0	0	0	0	0	0	0	0	0	0	0	0	0
0	0	0	0	0	0	0	0	0	0	0	0	0	0
0	0	0	0	0	0	0	0	0	0	0	0	0	0
0	0	0	0	0	0	0	0	0	0	0	0	0	0
0	0	0	0	0	0	0	0	0	0	0	0	0	0
0	0	0	0	0	0	0	0	0	0	0	0	0	0
0	0	0	0	0	0	0	0	0	0	0	0	0	0
0	0	0	0	0	0	0	0	0	0	0	0	0	0
0	0	0	0	0	0	0	0	0	0	0	0	0	0
0	0	0	0	0	0	0	0	0	0	0	0	0	0
0	0	0	0	0	0	0	0	0	0	0	0	0	0
0	0	0	0	0	0	0	0	0	0	0	0	0	0
0	0	0	0	0	0	0	0	0	0	0	0	0	0
0	0	0	0	0	0	0	0	0	0	0	0	0	0
0	0	0	0	0	0	0	0	0	0	0	0	0	0
0	0	0	0	0	0	0	0	0	0	0	0	0	0
0	0	0	0	0	0	0	0	0	0	0	0	0	0
0	0	0	0	0	0	0	0	0	0	0	0	0	0
0	0	0	0	0	0	0	0	0	0	0	0	0	0
0	0	0	0	0	0	0	0	0	0	0	0	0	0
0	0	0	0	0	0	0	0	0	0	0	0	0	0
0	0	0	0	0	0	0	0	0	0	0	0	0	0
0	0	0	0	0	0	0	0	0	0	0	0	0	0
0	0	0	0	0	0	0	0	0	0	0	0	0	0
0	0	0	0	0	0	0	0	0	0	0	0	0	0
0	0	0	0	0	0	0	0	0	0	0	0	0	0
0	0	0	0	0	0	0	0	0	0	0	0	0	0
0	0	0	0	0	0	0	0	0	0	0	0	0	0
0	0	0	0	0	0	0	0	0	0	0	0	0	0
0	0	0	0	0	0	0	0	0	0	0	0	0	0
2	b'2019\xc3\x84\xc3\xaa9\xc3\x94\xc3\x8225\xc3\x88\xc3\x9514\xc3\x8a\xc2\xb138\xc2\xb7\xc3\x9622\xc3\x83\xc3\xab'	-51.75	108.31	141.87	-731	-548	-310	-635	-414	-224	585	270	-230
3	b'2019\xc3\x84\xc3\xaa9\xc3\x94\xc3\x8225\xc3\x88\xc3\x9514\xc3\x8a\xc2\xb138\xc2\xb7\xc3\x9622\xc3\x83\xc3\xab'	-51.75	108.31	141.87	-731	-548	-310	-635	-414	-224	585	270	-230
4	b'2019\xc3\x84\xc3\xaa9\xc3\x94\xc3\x8225\xc3\x88\xc3\x9514\xc3\x8a\xc2\xb138\xc2\xb7\xc3\x9623\xc3\x83\xc3\xab'	-52.12	107	133.37	-744	-551	-255	-429	-309	-137	528	318	-262
5	b'2019\xc3\x84\xc3\xaa9\xc3\x94\xc3\x8225\xc3\x88\xc3\x9514\xc3\x8a\xc2\xb138\xc2\xb7\xc3\x9623\xc3\x83\xc3\xab'	-51.75	106.5	129.31	-780	-583	-236	-336	-278	-135	504	342	-268
6	b'2019\xc3\x84\xc3\xaa9\xc3\x94\xc3\x8225\xc3\x88\xc3\x9514\xc3\x8a\xc2\xb138\xc2\xb7\xc3\x9623\xc3\x83\xc3\xab'	-51	106.12	127.5	-783	-587	-196	-326	-211	-222	486	353	-262
7	b'2019\xc3\x84\xc3\xaa9\xc3\x94\xc3\x8225\xc3\x88\xc3\x9514\xc3\x8a\xc2\xb138\xc2\xb7\xc3\x9623\xc3\x83\xc3\xab'	-49.25	106.62	125.93	-737	-589	-267	-337	-97	-313	504	377	-275
8	b'2019\xc3\x84\xc3\xaa9\xc3\x94\xc3\x8225\xc3\x88\xc3\x9514\xc3\x8a\xc2\xb138\xc2\xb7\xc3\x9623\xc3\x83\xc3\xab'	-49	106.37	124.37	-768	-578	-284	-132	-269	-2	444	398	-281
9	b'2019\xc3\x84\xc3\xaa9\xc3\x94\xc3\x8225\xc3\x88\xc3\x9514\xc3\x8a\xc2\xb138\xc2\xb7\xc3\x9623\xc3\x83\xc3\xab'	-48.81	105.87	124.12	-675	-566	-194	-180	-135	-1	473	411	-280
10	b'2019\xc3\x84\xc3\xaa9\xc3\x94\xc3\x8225\xc3\x88\xc3\x9514\xc3\x8a\xc2\xb138\xc2\xb7\xc3\x9623\xc3\x83\xc3\xab'	-48.81	105.87	124.12	-675	-566	-194	-180	-135	-1	473	411	-280
11	b'2019\xc3\x84\xc3\xaa9\xc3\x94\xc3\x8225\xc3\x88\xc3\x9514\xc3\x8a\xc2\xb138\xc2\xb7\xc3\x9623\xc3\x83\xc3\xab'	-49.06	107	121.75	-709	-620	-198	-170	24	-83	444	398	-260
12	b'2019\xc3\x84\xc3\xaa9\xc3\x94\xc3\x8225\xc3\x88\xc3\x9514\xc3\x8a\xc2\xb138\xc2\xb7\xc3\x9624\xc3\x83\xc3\xab'	-48.62	107.93	121.43	-694	-629	-188	-121	78	-53	464	444	-252
13	b'2019\xc3\x84\xc3\xaa9\xc3\x94\xc3\x8225\xc3\x88\xc3\x9514\xc3\x8a\xc2\xb138\xc2\xb7\xc3\x9624\xc3\x83\xc3\xab'	-48.62	107.93	121.43	-694	-629	-188	-121	78	-53	464	444	-252
14	b'2019\xc3\x84\xc3\xaa9\xc3\x94\xc3\x8225\xc3\x88\xc3\x9514\xc3\x8a\xc2\xb138\xc2\xb7\xc3\x9624\xc3\x83\xc3\xab'	-48.5	109.75	121.31	-759	-602	-190	-133	-67	36	464	444	-260
15	b'2019\xc3\x84\xc3\xaa9\xc3\x94\xc3\x8225\xc3\x88\xc3\x9514\xc3\x8a\xc2\xb138\xc2\xb7\xc3\x9624\xc3\x83\xc3\xab'	-48.68	109.93	120.93	-751	-607	-179	-10	-156	5	457	440	-252
16	b'2019\xc3\x84\xc3\xaa9\xc3\x94\xc3\x8225\xc3\x88\xc3\x9514\xc3\x8a\xc2\xb138\xc2\xb7\xc3\x9624\xc3\x83\xc3\xab'	-48.43	109.31	121.18	-739	-606	-207	-11	-40	-1	468	427	-260
17	b'2019\xc3\x84\xc3\xaa9\xc3\x94\xc3\x8225\xc3\x88\xc3\x9514\xc3\x8a\xc2\xb138\xc2\xb7\xc3\x9624\xc3\x83\xc3\xab'	-48.5	108.68	121.5	-739	-586	-219	-7	-16	-40	464	433	-267
18	b'2019\xc3\x84\xc3\xaa9\xc3\x94\xc3\x8225\xc3\x88\xc3\x9514\xc3\x8a\xc2\xb138\xc2\xb7\xc3\x9624\xc3\x83\xc3\xab'	-48.56	108.5	121.68	-715	-602	-160	15	-47	51	444	440	-252
19	b'2019\xc3\x84\xc3\xaa9\xc3\x94\xc3\x8225\xc3\x88\xc3\x9514\xc3\x8a\xc2\xb138\xc2\xb7\xc3\x9625\xc3\x83\xc3\xab'	-49	108.06	121.06	-760	-604	-157	-32	-36	-28	428	444	-260
20	b'2019\xc3\x84\xc3\xaa9\xc3\x94\xc3\x8225\xc3\x88\xc3\x9514\xc3\x8a\xc2\xb138\xc2\xb7\xc3\x9625\xc3\x83\xc3\xab'	-48.87	107.81	120.62	-746	-603	-178	-50	-36	-5	440	457	-267
21	b'2019\xc3\x84\xc3\xaa9\xc3\x94\xc3\x8225\xc3\x88\xc3\x9514\xc3\x8a\xc2\xb138\xc2\xb7\xc3\x9625\xc3\x83\xc3\xab'	-49	107.37	120.43	-757	-598	-166	-53	-35	-12	464	457	-240
22	b'2019\xc3\x84\xc3\xaa9\xc3\x94\xc3\x8225\xc3\x88\xc3\x9514\xc3\x8a\xc2\xb138\xc2\xb7\xc3\x9625\xc3\x83\xc3\xab'	-47.56	109.93	121.25	-727	-603	-150	110	-56	-6	440	451	-252
23	b'2019\xc3\x84\xc3\xaa9\xc3\x94\xc3\x8225\xc3\x88\xc3\x9514\xc3\x8a\xc2\xb138\xc2\xb7\xc3\x9626\xc3\x83\xc3\xab'	-47.68	109.68	120.37	-720	-622	-198	-125	-66	-77	480	451	-260
24	b'2019\xc3\x84\xc3\xaa9\xc3\x94\xc3\x8225\xc3\x88\xc3\x9514\xc3\x8a\xc2\xb138\xc2\xb7\xc3\x9626\xc3\x83\xc3\xab'	-47.75	110.31	119.06	-734	-607	-245	-32	31	-7	422	444	-233
