# Supplementary material for: Data acquired by a single object sensor for the detection and quality evaluation of table tennis forehand strokes
Source: Data Brief. 2020 Nov 6;33:106504. doi: 10.1016/j.dib.2020.106504 (PMC7683218; doi:10.1016/j.dib.2020.106504)
Supplement: Supplementary file 1 [file mmc1.zip › Processed/Basic/1181.csv]

#	Time/Date	Roll	Pitch	Yaw	acc(x)	acc(y)	acc(z)	gyro(x)	gyro(y)	gyro(z)	mag(x)	mag(y)	mag(z)
0	0	0	0	0	0	0	0	0	0	0	0	0	0
0	0	0	0	0	0	0	0	0	0	0	0	0	0
0	0	0	0	0	0	0	0	0	0	0	0	0	0
0	0	0	0	0	0	0	0	0	0	0	0	0	0
0	0	0	0	0	0	0	0	0	0	0	0	0	0
0	0	0	0	0	0	0	0	0	0	0	0	0	0
0	0	0	0	0	0	0	0	0	0	0	0	0	0
0	0	0	0	0	0	0	0	0	0	0	0	0	0
0	0	0	0	0	0	0	0	0	0	0	0	0	0
0	0	0	0	0	0	0	0	0	0	0	0	0	0
0	0	0	0	0	0	0	0	0	0	0	0	0	0
0	0	0	0	0	0	0	0	0	0	0	0	0	0
0	0	0	0	0	0	0	0	0	0	0	0	0	0
0	0	0	0	0	0	0	0	0	0	0	0	0	0
0	0	0	0	0	0	0	0	0	0	0	0	0	0
0	0	0	0	0	0	0	0	0	0	0	0	0	0
0	0	0	0	0	0	0	0	0	0	0	0	0	0
0	0	0	0	0	0	0	0	0	0	0	0	0	0
0	0	0	0	0	0	0	0	0	0	0	0	0	0
0	0	0	0	0	0	0	0	0	0	0	0	0	0
0	0	0	0	0	0	0	0	0	0	0	0	0	0
0	0	0	0	0	0	0	0	0	0	0	0	0	0
0	0	0	0	0	0	0	0	0	0	0	0	0	0
0	0	0	0	0	0	0	0	0	0	0	0	0	0
0	0	0	0	0	0	0	0	0	0	0	0	0	0
0	0	0	0	0	0	0	0	0	0	0	0	0	0
0	0	0	0	0	0	0	0	0	0	0	0	0	0
0	0	0	0	0	0	0	0	0	0	0	0	0	0
0	0	0	0	0	0	0	0	0	0	0	0	0	0
0	0	0	0	0	0	0	0	0	0	0	0	0	0
0	0	0	0	0	0	0	0	0	0	0	0	0	0
0	0	0	0	0	0	0	0	0	0	0	0	0	0
0	0	0	0	0	0	0	0	0	0	0	0	0	0
0	0	0	0	0	0	0	0	0	0	0	0	0	0
0	0	0	0	0	0	0	0	0	0	0	0	0	0
0	0	0	0	0	0	0	0	0	0	0	0	0	0
0	0	0	0	0	0	0	0	0	0	0	0	0	0
0	0	0	0	0	0	0	0	0	0	0	0	0	0
0	0	0	0	0	0	0	0	0	0	0	0	0	0
0	0	0	0	0	0	0	0	0	0	0	0	0	0
0	0	0	0	0	0	0	0	0	0	0	0	0	0
2	b'2019\xc3\x84\xc3\xaa9\xc3\x94\xc3\x8225\xc3\x88\xc3\x9515\xc3\x8a\xc2\xb132\xc2\xb7\xc3\x9643\xc3\x83\xc3\xab'	-65.68	110.37	136.18	-890	-393	-93	-30	-10	-15	656	129	-188
3	b'2019\xc3\x84\xc3\xaa9\xc3\x94\xc3\x8225\xc3\x88\xc3\x9515\xc3\x8a\xc2\xb132\xc2\xb7\xc3\x9643\xc3\x83\xc3\xab'	-65.68	110.37	136.18	-890	-393	-93	-30	-10	-15	656	129	-188
4	b'2019\xc3\x84\xc3\xaa9\xc3\x94\xc3\x8225\xc3\x88\xc3\x9515\xc3\x8a\xc2\xb132\xc2\xb7\xc3\x9643\xc3\x83\xc3\xab'	-65.68	108.37	135.43	-922	-406	-11	-164	-128	-88	656	129	-222
5	b'2019\xc3\x84\xc3\xaa9\xc3\x94\xc3\x8225\xc3\x88\xc3\x9515\xc3\x8a\xc2\xb132\xc2\xb7\xc3\x9643\xc3\x83\xc3\xab'	-65.68	108.37	135.43	-922	-406	-11	-164	-128	-88	656	129	-222
6	b'2019\xc3\x84\xc3\xaa9\xc3\x94\xc3\x8225\xc3\x88\xc3\x9515\xc3\x8a\xc2\xb132\xc2\xb7\xc3\x9643\xc3\x83\xc3\xab'	-65.81	99.31	132.43	-872	-376	-17	-389	-279	-55	643	158	-241
7	b'2019\xc3\x84\xc3\xaa9\xc3\x94\xc3\x8225\xc3\x88\xc3\x9515\xc3\x8a\xc2\xb132\xc2\xb7\xc3\x9644\xc3\x83\xc3\xab'	-65.81	96.31	128.18	-938	-377	1	-619	-520	-82	620	171	-241
8	b'2019\xc3\x84\xc3\xaa9\xc3\x94\xc3\x8225\xc3\x88\xc3\x9515\xc3\x8a\xc2\xb132\xc2\xb7\xc3\x9644\xc3\x83\xc3\xab'	-65.81	96.31	128.18	-938	-377	1	-619	-520	-82	620	171	-241
9	b'2019\xc3\x84\xc3\xaa9\xc3\x94\xc3\x8225\xc3\x88\xc3\x9515\xc3\x8a\xc2\xb132\xc2\xb7\xc3\x9644\xc3\x83\xc3\xab'	-65.18	93.62	121.87	-928	-350	-129	-646	-364	-141	585	200	-273
10	b'2019\xc3\x84\xc3\xaa9\xc3\x94\xc3\x8225\xc3\x88\xc3\x9515\xc3\x8a\xc2\xb132\xc2\xb7\xc3\x9644\xc3\x83\xc3\xab'	-65.18	93.62	121.87	-928	-350	-129	-646	-364	-141	585	200	-273
11	b'2019\xc3\x84\xc3\xaa9\xc3\x94\xc3\x8225\xc3\x88\xc3\x9515\xc3\x8a\xc2\xb132\xc2\xb7\xc3\x9644\xc3\x83\xc3\xab'	-65.18	94.87	114	-877	-368	-133	-571	-381	-112	545	217	-281
12	b'2019\xc3\x84\xc3\xaa9\xc3\x94\xc3\x8225\xc3\x88\xc3\x9515\xc3\x8a\xc2\xb132\xc2\xb7\xc3\x9644\xc3\x83\xc3\xab'	-64.81	95.62	109.87	-862	-383	-157	-471	-314	-79	556	272	-281
13	b'2019\xc3\x84\xc3\xaa9\xc3\x94\xc3\x8225\xc3\x88\xc3\x9515\xc3\x8a\xc2\xb132\xc2\xb7\xc3\x9644\xc3\x83\xc3\xab'	-64.75	94.93	107.68	-899	-386	-86	-432	-249	-69	496	281	-288
14	b'2019\xc3\x84\xc3\xaa9\xc3\x94\xc3\x8225\xc3\x88\xc3\x9515\xc3\x8a\xc2\xb132\xc2\xb7\xc3\x9644\xc3\x83\xc3\xab'	-64.43	95.68	105.37	-882	-404	-101	-343	-158	-46	521	305	-273
15	b'2019\xc3\x84\xc3\xaa9\xc3\x94\xc3\x8225\xc3\x88\xc3\x9515\xc3\x8a\xc2\xb132\xc2\xb7\xc3\x9644\xc3\x83\xc3\xab'	-64.25	95.93	103.68	-875	-409	-116	-238	-183	-83	521	316	-267
16	b'2019\xc3\x84\xc3\xaa9\xc3\x94\xc3\x8225\xc3\x88\xc3\x9515\xc3\x8a\xc2\xb132\xc2\xb7\xc3\x9644\xc3\x83\xc3\xab'	-64.25	95.93	103.68	-875	-409	-116	-238	-183	-83	521	316	-267
17	b'2019\xc3\x84\xc3\xaa9\xc3\x94\xc3\x8225\xc3\x88\xc3\x9515\xc3\x8a\xc2\xb132\xc2\xb7\xc3\x9644\xc3\x83\xc3\xab'	-63.93	97.12	102.37	-879	-414	-96	-146	-62	4	489	316	-273
18	b'2019\xc3\x84\xc3\xaa9\xc3\x94\xc3\x8225\xc3\x88\xc3\x9515\xc3\x8a\xc2\xb132\xc2\xb7\xc3\x9644\xc3\x83\xc3\xab'	-64.06	97.93	101.75	-912	-406	-69	-44	-81	34	531	323	-273
19	b'2019\xc3\x84\xc3\xaa9\xc3\x94\xc3\x8225\xc3\x88\xc3\x9515\xc3\x8a\xc2\xb132\xc2\xb7\xc3\x9645\xc3\x83\xc3\xab'	-64.06	97.93	101.75	-912	-406	-69	-44	-81	34	531	323	-273
20	b'2019\xc3\x84\xc3\xaa9\xc3\x94\xc3\x8225\xc3\x88\xc3\x9515\xc3\x8a\xc2\xb132\xc2\xb7\xc3\x9645\xc3\x83\xc3\xab'	-64.06	98.06	101.37	-919	-411	-26	62	-28	12	489	329	-267
21	b'2019\xc3\x84\xc3\xaa9\xc3\x94\xc3\x8225\xc3\x88\xc3\x9515\xc3\x8a\xc2\xb132\xc2\xb7\xc3\x9645\xc3\x83\xc3\xab'	-63.87	97.93	101.56	-886	-418	-10	28	-11	-17	502	323	-273
22	b'2019\xc3\x84\xc3\xaa9\xc3\x94\xc3\x8225\xc3\x88\xc3\x9515\xc3\x8a\xc2\xb132\xc2\xb7\xc3\x9645\xc3\x83\xc3\xab'	-63.87	97.93	101.56	-886	-418	-10	28	-11	-17	502	323	-273
23	b'2019\xc3\x84\xc3\xaa9\xc3\x94\xc3\x8225\xc3\x88\xc3\x9515\xc3\x8a\xc2\xb132\xc2\xb7\xc3\x9645\xc3\x83\xc3\xab'	-63.81	98	101.5	-884	-425	-64	14	4	11	489	336	-260
24	b'2019\xc3\x84\xc3\xaa9\xc3\x94\xc3\x8225\xc3\x88\xc3\x9515\xc3\x8a\xc2\xb132\xc2\xb7\xc3\x9645\xc3\x83\xc3\xab'	-63.68	98.06	101.81	-882	-422	-58	-8	17	-25	496	329	-288
25	b'2019\xc3\x84\xc3\xaa9\xc3\x94\xc3\x8225\xc3\x88\xc3\x9515\xc3\x8a\xc2\xb132\xc2\xb7\xc3\x9645\xc3\x83\xc3\xab'	-63.68	98.12	101.93	-899	-426	-43	-1	32	-6	502	323	-281
26	b'2019\xc3\x84\xc3\xaa9\xc3\x94\xc3\x8225\xc3\x88\xc3\x9515\xc3\x8a\xc2\xb132\xc2\xb7\xc3\x9645\xc3\x83\xc3\xab'	-63.56	98.31	102	-887	-425	-54	12	8	-21	484	329	-260
27	b'2019\xc3\x84\xc3\xaa9\xc3\x94\xc3\x8225\xc3\x88\xc3\x9515\xc3\x8a\xc2\xb132\xc2\xb7\xc3\x9645\xc3\x83\xc3\xab'	-63.5	98.06	102.06	-890	-427	-42	-21	-14	-20	502	329	-267
28	b'2019\xc3\x84\xc3\xaa9\xc3\x94\xc3\x8225\xc3\x88\xc3\x9515\xc3\x8a\xc2\xb132\xc2\xb7\xc3\x9646\xc3\x83\xc3\xab'	-63.25	98.31	102.12	-858	-436	-58	8	-21	10	489	329	-288
29	b'2019\xc3\x84\xc3\xaa9\xc3\x94\xc3\x8225\xc3\x88\xc3\x9515\xc3\x8a\xc2\xb132\xc2\xb7\xc3\x9646\xc3\x83\xc3\xab'	-63.25	98.31	102.12	-858	-436	-58	8	-21	10	489	329	-288
30	b'2019\xc3\x84\xc3\xaa9\xc3\x94\xc3\x8225\xc3\x88\xc3\x9515\xc3\x8a\xc2\xb132\xc2\xb7\xc3\x9646\xc3\x83\xc3\xab'	-63.31	98	102.5	-874	-442	-30	-22	-52	-8	480	336	-273
