# Supplementary material for: Data acquired by a single object sensor for the detection and quality evaluation of table tennis forehand strokes
Source: Data Brief. 2020 Nov 6;33:106504. doi: 10.1016/j.dib.2020.106504 (PMC7683218; doi:10.1016/j.dib.2020.106504)
Supplement: Supplementary file 1 [file mmc1.zip › Processed/Basic/1182.csv]

#	Time/Date	Roll	Pitch	Yaw	acc(x)	acc(y)	acc(z)	gyro(x)	gyro(y)	gyro(z)	mag(x)	mag(y)	mag(z)
0	0	0	0	0	0	0	0	0	0	0	0	0	0
0	0	0	0	0	0	0	0	0	0	0	0	0	0
0	0	0	0	0	0	0	0	0	0	0	0	0	0
0	0	0	0	0	0	0	0	0	0	0	0	0	0
0	0	0	0	0	0	0	0	0	0	0	0	0	0
0	0	0	0	0	0	0	0	0	0	0	0	0	0
0	0	0	0	0	0	0	0	0	0	0	0	0	0
0	0	0	0	0	0	0	0	0	0	0	0	0	0
0	0	0	0	0	0	0	0	0	0	0	0	0	0
0	0	0	0	0	0	0	0	0	0	0	0	0	0
0	0	0	0	0	0	0	0	0	0	0	0	0	0
0	0	0	0	0	0	0	0	0	0	0	0	0	0
0	0	0	0	0	0	0	0	0	0	0	0	0	0
0	0	0	0	0	0	0	0	0	0	0	0	0	0
0	0	0	0	0	0	0	0	0	0	0	0	0	0
0	0	0	0	0	0	0	0	0	0	0	0	0	0
0	0	0	0	0	0	0	0	0	0	0	0	0	0
0	0	0	0	0	0	0	0	0	0	0	0	0	0
0	0	0	0	0	0	0	0	0	0	0	0	0	0
0	0	0	0	0	0	0	0	0	0	0	0	0	0
0	0	0	0	0	0	0	0	0	0	0	0	0	0
0	0	0	0	0	0	0	0	0	0	0	0	0	0
0	0	0	0	0	0	0	0	0	0	0	0	0	0
0	0	0	0	0	0	0	0	0	0	0	0	0	0
0	0	0	0	0	0	0	0	0	0	0	0	0	0
0	0	0	0	0	0	0	0	0	0	0	0	0	0
0	0	0	0	0	0	0	0	0	0	0	0	0	0
0	0	0	0	0	0	0	0	0	0	0	0	0	0
0	0	0	0	0	0	0	0	0	0	0	0	0	0
0	0	0	0	0	0	0	0	0	0	0	0	0	0
0	0	0	0	0	0	0	0	0	0	0	0	0	0
0	0	0	0	0	0	0	0	0	0	0	0	0	0
0	0	0	0	0	0	0	0	0	0	0	0	0	0
0	0	0	0	0	0	0	0	0	0	0	0	0	0
0	0	0	0	0	0	0	0	0	0	0	0	0	0
0	0	0	0	0	0	0	0	0	0	0	0	0	0
0	0	0	0	0	0	0	0	0	0	0	0	0	0
0	0	0	0	0	0	0	0	0	0	0	0	0	0
0	0	0	0	0	0	0	0	0	0	0	0	0	0
0	0	0	0	0	0	0	0	0	0	0	0	0	0
0	0	0	0	0	0	0	0	0	0	0	0	0	0
0	0	0	0	0	0	0	0	0	0	0	0	0	0
0	0	0	0	0	0	0	0	0	0	0	0	0	0
0	0	0	0	0	0	0	0	0	0	0	0	0	0
0	0	0	0	0	0	0	0	0	0	0	0	0	0
0	0	0	0	0	0	0	0	0	0	0	0	0	0
0	0	0	0	0	0	0	0	0	0	0	0	0	0
0	0	0	0	0	0	0	0	0	0	0	0	0	0
2	b'2019\xc3\x84\xc3\xaa9\xc3\x94\xc3\x8225\xc3\x88\xc3\x9515\xc3\x8a\xc2\xb132\xc2\xb7\xc3\x9657\xc3\x83\xc3\xab'	-65.43	95.43	133.56	-881	-398	-10	-240	-201	-57	600	142	-273
3	b'2019\xc3\x84\xc3\xaa9\xc3\x94\xc3\x8225\xc3\x88\xc3\x9515\xc3\x8a\xc2\xb132\xc2\xb7\xc3\x9658\xc3\x83\xc3\xab'	-65.25	94.25	131.93	-891	-401	-27	-283	-185	-64	624	153	-260
4	b'2019\xc3\x84\xc3\xaa9\xc3\x94\xc3\x8225\xc3\x88\xc3\x9515\xc3\x8a\xc2\xb132\xc2\xb7\xc3\x9658\xc3\x83\xc3\xab'	-65.18	93.43	130.43	-905	-399	-28	-365	-182	-34	582	177	-280
5	b'2019\xc3\x84\xc3\xaa9\xc3\x94\xc3\x8225\xc3\x88\xc3\x9515\xc3\x8a\xc2\xb132\xc2\xb7\xc3\x9658\xc3\x83\xc3\xab'	-65	92.93	128.81	-911	-397	-25	-321	-215	-38	571	172	-281
6	b'2019\xc3\x84\xc3\xaa9\xc3\x94\xc3\x8225\xc3\x88\xc3\x9515\xc3\x8a\xc2\xb132\xc2\xb7\xc3\x9658\xc3\x83\xc3\xab'	-64.81	93.12	127.12	-864	-403	-64	-320	-159	-39	542	195	-300
7	b'2019\xc3\x84\xc3\xaa9\xc3\x94\xc3\x8225\xc3\x88\xc3\x9515\xc3\x8a\xc2\xb132\xc2\xb7\xc3\x9658\xc3\x83\xc3\xab'	-64.87	92.81	125.31	-918	-415	-20	-332	-132	-36	558	201	-288
8	b'2019\xc3\x84\xc3\xaa9\xc3\x94\xc3\x8225\xc3\x88\xc3\x9515\xc3\x8a\xc2\xb132\xc2\xb7\xc3\x9658\xc3\x83\xc3\xab'	-64.75	92.43	123.75	-929	-413	16	-356	-185	-14	507	209	-281
9	b'2019\xc3\x84\xc3\xaa9\xc3\x94\xc3\x8225\xc3\x88\xc3\x9515\xc3\x8a\xc2\xb132\xc2\xb7\xc3\x9658\xc3\x83\xc3\xab'	-64.43	93	121.43	-897	-418	-85	-366	-141	-85	542	219	-307
10	b'2019\xc3\x84\xc3\xaa9\xc3\x94\xc3\x8225\xc3\x88\xc3\x9515\xc3\x8a\xc2\xb132\xc2\xb7\xc3\x9658\xc3\x83\xc3\xab'	-64.25	92.68	119.81	-926	-408	-72	-357	-112	-57	507	219	-294
11	b'2019\xc3\x84\xc3\xaa9\xc3\x94\xc3\x8225\xc3\x88\xc3\x9515\xc3\x8a\xc2\xb132\xc2\xb7\xc3\x9658\xc3\x83\xc3\xab'	-64.25	92.68	119.81	-926	-408	-72	-357	-112	-57	507	219	-294
12	b'2019\xc3\x84\xc3\xaa9\xc3\x94\xc3\x8225\xc3\x88\xc3\x9515\xc3\x8a\xc2\xb132\xc2\xb7\xc3\x9658\xc3\x83\xc3\xab'	-63.87	91.68	117.18	-878	-411	-40	-247	-173	-40	542	254	-300
13	b'2019\xc3\x84\xc3\xaa9\xc3\x94\xc3\x8225\xc3\x88\xc3\x9515\xc3\x8a\xc2\xb132\xc2\xb7\xc3\x9658\xc3\x83\xc3\xab'	-63.62	91.56	115.18	-879	-421	4	-182	-148	-99	494	273	-307
14	b'2019\xc3\x84\xc3\xaa9\xc3\x94\xc3\x8225\xc3\x88\xc3\x9515\xc3\x8a\xc2\xb132\xc2\xb7\xc3\x9659\xc3\x83\xc3\xab'	-63.43	91.37	114	-889	-428	-5	-258	-130	-15	507	278	-307
15	b'2019\xc3\x84\xc3\xaa9\xc3\x94\xc3\x8225\xc3\x88\xc3\x9515\xc3\x8a\xc2\xb132\xc2\xb7\xc3\x9659\xc3\x83\xc3\xab'	-63.25	91.5	112.43	-888	-439	-19	-271	-143	0	507	278	-313
16	b'2019\xc3\x84\xc3\xaa9\xc3\x94\xc3\x8225\xc3\x88\xc3\x9515\xc3\x8a\xc2\xb132\xc2\xb7\xc3\x9659\xc3\x83\xc3\xab'	-63.25	91.5	112.43	-888	-439	-19	-271	-143	0	507	278	-313
17	b'2019\xc3\x84\xc3\xaa9\xc3\x94\xc3\x8225\xc3\x88\xc3\x9515\xc3\x8a\xc2\xb132\xc2\xb7\xc3\x9659\xc3\x83\xc3\xab'	-63	91.75	110.68	-900	-435	-35	-252	-78	-28	512	283	-313
18	b'2019\xc3\x84\xc3\xaa9\xc3\x94\xc3\x8225\xc3\x88\xc3\x9515\xc3\x8a\xc2\xb132\xc2\xb7\xc3\x9659\xc3\x83\xc3\xab'	-62.81	92	109.56	-869	-435	-13	-268	-79	-33	523	273	-294
19	b'2019\xc3\x84\xc3\xaa9\xc3\x94\xc3\x8225\xc3\x88\xc3\x9515\xc3\x8a\xc2\xb132\xc2\xb7\xc3\x9659\xc3\x83\xc3\xab'	-62.81	92	109.56	-869	-435	-13	-268	-79	-33	523	273	-294
20	b'2019\xc3\x84\xc3\xaa9\xc3\x94\xc3\x8225\xc3\x88\xc3\x9515\xc3\x8a\xc2\xb132\xc2\xb7\xc3\x9659\xc3\x83\xc3\xab'	-62.56	92.81	107.43	-840	-436	-26	-175	-82	-15	465	313	-288
21	b'2019\xc3\x84\xc3\xaa9\xc3\x94\xc3\x8225\xc3\x88\xc3\x9515\xc3\x8a\xc2\xb132\xc2\xb7\xc3\x9659\xc3\x83\xc3\xab'	-62.56	92.81	107.43	-840	-436	-26	-175	-82	-15	465	313	-288
22	b'2019\xc3\x84\xc3\xaa9\xc3\x94\xc3\x8225\xc3\x88\xc3\x9515\xc3\x8a\xc2\xb132\xc2\xb7\xc3\x9659\xc3\x83\xc3\xab'	-62.31	93.87	105.06	-875	-449	-35	-238	-40	-41	483	313	-288
23	b'2019\xc3\x84\xc3\xaa9\xc3\x94\xc3\x8225\xc3\x88\xc3\x9515\xc3\x8a\xc2\xb132\xc2\xb7\xc3\x9659\xc3\x83\xc3\xab'	-62.12	94.62	104.12	-903	-449	-64	-202	-59	-38	478	324	-307
