# Supplementary material for: Data acquired by a single object sensor for the detection and quality evaluation of table tennis forehand strokes
Source: Data Brief. 2020 Nov 6;33:106504. doi: 10.1016/j.dib.2020.106504 (PMC7683218; doi:10.1016/j.dib.2020.106504)
Supplement: Supplementary file 1 [file mmc1.zip › Processed/Basic/1183.csv]

#	Time/Date	Roll	Pitch	Yaw	acc(x)	acc(y)	acc(z)	gyro(x)	gyro(y)	gyro(z)	mag(x)	mag(y)	mag(z)
0	0	0	0	0	0	0	0	0	0	0	0	0	0
0	0	0	0	0	0	0	0	0	0	0	0	0	0
0	0	0	0	0	0	0	0	0	0	0	0	0	0
0	0	0	0	0	0	0	0	0	0	0	0	0	0
0	0	0	0	0	0	0	0	0	0	0	0	0	0
0	0	0	0	0	0	0	0	0	0	0	0	0	0
0	0	0	0	0	0	0	0	0	0	0	0	0	0
0	0	0	0	0	0	0	0	0	0	0	0	0	0
0	0	0	0	0	0	0	0	0	0	0	0	0	0
0	0	0	0	0	0	0	0	0	0	0	0	0	0
2	b'2019\xc3\x84\xc3\xaa9\xc3\x94\xc3\x8225\xc3\x88\xc3\x9515\xc3\x8a\xc2\xb133\xc2\xb7\xc3\x9610\xc3\x83\xc3\xab'	-69.12	117.12	128.37	-933	-301	-167	-285	-163	-45	638	81	-196
3	b'2019\xc3\x84\xc3\xaa9\xc3\x94\xc3\x8225\xc3\x88\xc3\x9515\xc3\x8a\xc2\xb133\xc2\xb7\xc3\x9610\xc3\x83\xc3\xab'	-69.12	117.12	128.37	-933	-301	-167	-285	-163	-45	638	81	-196
4	b'2019\xc3\x84\xc3\xaa9\xc3\x94\xc3\x8225\xc3\x88\xc3\x9515\xc3\x8a\xc2\xb133\xc2\xb7\xc3\x9610\xc3\x83\xc3\xab'	-69.31	116.62	125.81	-936	-304	-196	-364	-117	-34	625	104	-217
5	b'2019\xc3\x84\xc3\xaa9\xc3\x94\xc3\x8225\xc3\x88\xc3\x9515\xc3\x8a\xc2\xb133\xc2\xb7\xc3\x9610\xc3\x83\xc3\xab'	-69.31	116.62	125.81	-936	-304	-196	-364	-117	-34	625	104	-217
6	b'2019\xc3\x84\xc3\xaa9\xc3\x94\xc3\x8225\xc3\x88\xc3\x9515\xc3\x8a\xc2\xb133\xc2\xb7\xc3\x9610\xc3\x83\xc3\xab'	-69.37	115.75	122.12	-891	-291	-185	-299	-250	-32	614	104	-230
7	b'2019\xc3\x84\xc3\xaa9\xc3\x94\xc3\x8225\xc3\x88\xc3\x9515\xc3\x8a\xc2\xb133\xc2\xb7\xc3\x9611\xc3\x83\xc3\xab'	-69.5	115.5	120.62	-919	-295	-198	-245	-85	-45	603	116	-236
8	b'2019\xc3\x84\xc3\xaa9\xc3\x94\xc3\x8225\xc3\x88\xc3\x9515\xc3\x8a\xc2\xb133\xc2\xb7\xc3\x9611\xc3\x83\xc3\xab'	-69.62	115.12	118.81	-944	-308	-207	-252	-102	-67	596	128	-236
9	b'2019\xc3\x84\xc3\xaa9\xc3\x94\xc3\x8225\xc3\x88\xc3\x9515\xc3\x8a\xc2\xb133\xc2\xb7\xc3\x9611\xc3\x83\xc3\xab'	-69.56	112.87	116.87	-926	-302	-130	-157	-178	-98	561	147	-236
10	b'2019\xc3\x84\xc3\xaa9\xc3\x94\xc3\x8225\xc3\x88\xc3\x9515\xc3\x8a\xc2\xb133\xc2\xb7\xc3\x9611\xc3\x83\xc3\xab'	-69.31	112.25	116.06	-912	-304	-135	-191	-162	-78	574	152	-224
11	b'2019\xc3\x84\xc3\xaa9\xc3\x94\xc3\x8225\xc3\x88\xc3\x9515\xc3\x8a\xc2\xb133\xc2\xb7\xc3\x9611\xc3\x83\xc3\xab'	-69.25	111.5	115.18	-915	-304	-123	-235	-103	-68	585	164	-244
12	b'2019\xc3\x84\xc3\xaa9\xc3\x94\xc3\x8225\xc3\x88\xc3\x9515\xc3\x8a\xc2\xb133\xc2\xb7\xc3\x9611\xc3\x83\xc3\xab'	-69.25	111.18	113.81	-937	-302	-136	-260	-79	-50	585	171	-251
13	b'2019\xc3\x84\xc3\xaa9\xc3\x94\xc3\x8225\xc3\x88\xc3\x9515\xc3\x8a\xc2\xb133\xc2\xb7\xc3\x9611\xc3\x83\xc3\xab'	-69.18	109.62	112.56	-906	-312	-82	-260	-103	-43	544	182	-232
14	b'2019\xc3\x84\xc3\xaa9\xc3\x94\xc3\x8225\xc3\x88\xc3\x9515\xc3\x8a\xc2\xb133\xc2\xb7\xc3\x9611\xc3\x83\xc3\xab'	-69.06	109	111.06	-927	-318	-112	-267	-95	-56	568	182	-251
15	b'2019\xc3\x84\xc3\xaa9\xc3\x94\xc3\x8225\xc3\x88\xc3\x9515\xc3\x8a\xc2\xb133\xc2\xb7\xc3\x9611\xc3\x83\xc3\xab'	-68.93	108.62	109.68	-943	-315	-134	-213	-104	-100	550	200	-236
16	b'2019\xc3\x84\xc3\xaa9\xc3\x94\xc3\x8225\xc3\x88\xc3\x9515\xc3\x8a\xc2\xb133\xc2\xb7\xc3\x9611\xc3\x83\xc3\xab'	-68.81	108.25	108.81	-911	-321	-126	-215	-53	-52	585	206	-244
17	b'2019\xc3\x84\xc3\xaa9\xc3\x94\xc3\x8225\xc3\x88\xc3\x9515\xc3\x8a\xc2\xb133\xc2\xb7\xc3\x9612\xc3\x83\xc3\xab'	-68.62	108.06	107.75	-902	-323	-90	-141	-49	-64	556	216	-249
18	b'2019\xc3\x84\xc3\xaa9\xc3\x94\xc3\x8225\xc3\x88\xc3\x9515\xc3\x8a\xc2\xb133\xc2\xb7\xc3\x9612\xc3\x83\xc3\xab'	-68.62	107.75	106.62	-907	-325	-127	-217	-67	-23	556	222	-249
19	b'2019\xc3\x84\xc3\xaa9\xc3\x94\xc3\x8225\xc3\x88\xc3\x9515\xc3\x8a\xc2\xb133\xc2\xb7\xc3\x9612\xc3\x83\xc3\xab'	-68.62	107.75	106.62	-907	-325	-127	-217	-67	-23	556	222	-249
20	b'2019\xc3\x84\xc3\xaa9\xc3\x94\xc3\x8225\xc3\x88\xc3\x9515\xc3\x8a\xc2\xb133\xc2\xb7\xc3\x9612\xc3\x83\xc3\xab'	-68.62	107.25	104.56	-927	-312	-125	-231	-101	-28	574	222	-262
21	b'2019\xc3\x84\xc3\xaa9\xc3\x94\xc3\x8225\xc3\x88\xc3\x9515\xc3\x8a\xc2\xb133\xc2\xb7\xc3\x9612\xc3\x83\xc3\xab'	-68.87	107.43	103	-899	-308	-105	-227	-105	20	556	216	-249
22	b'2019\xc3\x84\xc3\xaa9\xc3\x94\xc3\x8225\xc3\x88\xc3\x9515\xc3\x8a\xc2\xb133\xc2\xb7\xc3\x9612\xc3\x83\xc3\xab'	-68.87	107.43	103	-899	-308	-105	-227	-105	20	556	216	-249
23	b'2019\xc3\x84\xc3\xaa9\xc3\x94\xc3\x8225\xc3\x88\xc3\x9515\xc3\x8a\xc2\xb133\xc2\xb7\xc3\x9612\xc3\x83\xc3\xab'	-69.25	108.12	100.68	-930	-320	-75	-165	-31	32	561	228	-256
24	b'2019\xc3\x84\xc3\xaa9\xc3\x94\xc3\x8225\xc3\x88\xc3\x9515\xc3\x8a\xc2\xb133\xc2\xb7\xc3\x9612\xc3\x83\xc3\xab'	-69.62	108.81	98.62	-918	-311	-116	-222	-156	33	561	240	-256
25	b'2019\xc3\x84\xc3\xaa9\xc3\x94\xc3\x8225\xc3\x88\xc3\x9515\xc3\x8a\xc2\xb133\xc2\xb7\xc3\x9612\xc3\x83\xc3\xab'	-69.81	109.31	97.68	-939	-303	-97	-162	-92	20	528	246	-249
26	b'2019\xc3\x84\xc3\xaa9\xc3\x94\xc3\x8225\xc3\x88\xc3\x9515\xc3\x8a\xc2\xb133\xc2\xb7\xc3\x9612\xc3\x83\xc3\xab'	-69.81	109.31	97.68	-939	-303	-97	-162	-92	20	528	246	-249
27	b'2019\xc3\x84\xc3\xaa9\xc3\x94\xc3\x8225\xc3\x88\xc3\x9515\xc3\x8a\xc2\xb133\xc2\xb7\xc3\x9612\xc3\x83\xc3\xab'	-70.25	109.43	95	-938	-304	-130	-179	-47	-22	579	240	-243
28	b'2019\xc3\x84\xc3\xaa9\xc3\x94\xc3\x8225\xc3\x88\xc3\x9515\xc3\x8a\xc2\xb133\xc2\xb7\xc3\x9612\xc3\x83\xc3\xab'	-70.25	109.43	95	-938	-304	-130	-179	-47	-22	579	240	-243
29	b'2019\xc3\x84\xc3\xaa9\xc3\x94\xc3\x8225\xc3\x88\xc3\x9515\xc3\x8a\xc2\xb133\xc2\xb7\xc3\x9613\xc3\x83\xc3\xab'	-70.31	109.43	93.75	-951	-291	-122	-141	-85	-14	532	251	-224
30	b'2019\xc3\x84\xc3\xaa9\xc3\x94\xc3\x8225\xc3\x88\xc3\x9515\xc3\x8a\xc2\xb133\xc2\xb7\xc3\x9613\xc3\x83\xc3\xab'	-70.37	109.12	92.75	-922	-293	-135	-145	-42	10	544	270	-249
31	b'2019\xc3\x84\xc3\xaa9\xc3\x94\xc3\x8225\xc3\x88\xc3\x9515\xc3\x8a\xc2\xb133\xc2\xb7\xc3\x9613\xc3\x83\xc3\xab'	-70.37	109.12	92.75	-922	-293	-135	-145	-42	10	544	270	-249
32	b'2019\xc3\x84\xc3\xaa9\xc3\x94\xc3\x8225\xc3\x88\xc3\x9515\xc3\x8a\xc2\xb133\xc2\xb7\xc3\x9613\xc3\x83\xc3\xab'	-70.5	108.56	92	-918	-301	-133	-87	-74	20	561	275	-243
33	b'2019\xc3\x84\xc3\xaa9\xc3\x94\xc3\x8225\xc3\x88\xc3\x9515\xc3\x8a\xc2\xb133\xc2\xb7\xc3\x9613\xc3\x83\xc3\xab'	-70.75	107.43	91.62	-953	-295	-65	-60	-67	17	532	270	-262
34	b'2019\xc3\x84\xc3\xaa9\xc3\x94\xc3\x8225\xc3\x88\xc3\x9515\xc3\x8a\xc2\xb133\xc2\xb7\xc3\x9613\xc3\x83\xc3\xab'	-70.75	107.75	91.31	-949	-288	-123	-100	1	-13	528	270	-268
35	b'2019\xc3\x84\xc3\xaa9\xc3\x94\xc3\x8225\xc3\x88\xc3\x9515\xc3\x8a\xc2\xb133\xc2\xb7\xc3\x9613\xc3\x83\xc3\xab'	-70.75	107.56	90.93	-921	-299	-97	-55	-42	-10	539	257	-249
36	b'2019\xc3\x84\xc3\xaa9\xc3\x94\xc3\x8225\xc3\x88\xc3\x9515\xc3\x8a\xc2\xb133\xc2\xb7\xc3\x9613\xc3\x83\xc3\xab'	-70.81	107.31	90.5	-939	-284	-93	-85	-37	16	515	270	-249
37	b'2019\xc3\x84\xc3\xaa9\xc3\x94\xc3\x8225\xc3\x88\xc3\x9515\xc3\x8a\xc2\xb133\xc2\xb7\xc3\x9613\xc3\x83\xc3\xab'	-70.93	106.75	89.93	-936	-297	-78	-90	-100	-7	568	286	-262
38	b'2019\xc3\x84\xc3\xaa9\xc3\x94\xc3\x8225\xc3\x88\xc3\x9515\xc3\x8a\xc2\xb133\xc2\xb7\xc3\x9613\xc3\x83\xc3\xab'	-71.06	106.06	89.37	-944	-303	-77	-69	-92	5	544	264	-256
39	b'2019\xc3\x84\xc3\xaa9\xc3\x94\xc3\x8225\xc3\x88\xc3\x9515\xc3\x8a\xc2\xb133\xc2\xb7\xc3\x9613\xc3\x83\xc3\xab'	-71.06	105.5	89.18	-928	-299	-103	-10	-81	-36	550	270	-256
40	b'2019\xc3\x84\xc3\xaa9\xc3\x94\xc3\x8225\xc3\x88\xc3\x9515\xc3\x8a\xc2\xb133\xc2\xb7\xc3\x9613\xc3\x83\xc3\xab'	-71.06	104.68	89.12	-896	-296	-49	-59	-91	-7	497	280	-262
41	b'2019\xc3\x84\xc3\xaa9\xc3\x94\xc3\x8225\xc3\x88\xc3\x9515\xc3\x8a\xc2\xb133\xc2\xb7\xc3\x9613\xc3\x83\xc3\xab'	-71.12	104.62	88.75	-957	-293	-126	-72	-29	21	539	257	-249
42	b'2019\xc3\x84\xc3\xaa9\xc3\x94\xc3\x8225\xc3\x88\xc3\x9515\xc3\x8a\xc2\xb133\xc2\xb7\xc3\x9613\xc3\x83\xc3\xab'	-71.18	103.75	88.56	-935	-300	-70	-92	-27	-13	508	275	-256
43	b'2019\xc3\x84\xc3\xaa9\xc3\x94\xc3\x8225\xc3\x88\xc3\x9515\xc3\x8a\xc2\xb133\xc2\xb7\xc3\x9614\xc3\x83\xc3\xab'	-71.12	103.31	88.43	-946	-285	-24	-57	-26	-7	544	264	-289
44	b'2019\xc3\x84\xc3\xaa9\xc3\x94\xc3\x8225\xc3\x88\xc3\x9515\xc3\x8a\xc2\xb133\xc2\xb7\xc3\x9614\xc3\x83\xc3\xab'	-71.12	103.31	88.43	-946	-285	-24	-57	-26	-7	544	264	-289
45	b'2019\xc3\x84\xc3\xaa9\xc3\x94\xc3\x8225\xc3\x88\xc3\x9515\xc3\x8a\xc2\xb133\xc2\xb7\xc3\x9614\xc3\x83\xc3\xab'	-71	103.12	88.18	-916	-299	-69	-23	-24	-70	532	251	-249
46	b'2019\xc3\x84\xc3\xaa9\xc3\x94\xc3\x8225\xc3\x88\xc3\x9515\xc3\x8a\xc2\xb133\xc2\xb7\xc3\x9614\xc3\x83\xc3\xab'	-71	102.75	87.81	-940	-305	-111	-75	3	10	515	270	-275
47	b'2019\xc3\x84\xc3\xaa9\xc3\x94\xc3\x8225\xc3\x88\xc3\x9515\xc3\x8a\xc2\xb133\xc2\xb7\xc3\x9614\xc3\x83\xc3\xab'	-71	102.5	87.75	-936	-298	-53	1	-71	-13	521	286	-249
48	b'2019\xc3\x84\xc3\xaa9\xc3\x94\xc3\x8225\xc3\x88\xc3\x9515\xc3\x8a\xc2\xb133\xc2\xb7\xc3\x9614\xc3\x83\xc3\xab'	-71	101.87	87.56	-922	-296	-68	-54	-39	-16	532	270	-283
49	b'2019\xc3\x84\xc3\xaa9\xc3\x94\xc3\x8225\xc3\x88\xc3\x9515\xc3\x8a\xc2\xb133\xc2\xb7\xc3\x9614\xc3\x83\xc3\xab'	-71	101.81	87.37	-921	-299	-93	-33	-6	-18	480	257	-262
50	b'2019\xc3\x84\xc3\xaa9\xc3\x94\xc3\x8225\xc3\x88\xc3\x9515\xc3\x8a\xc2\xb133\xc2\xb7\xc3\x9614\xc3\x83\xc3\xab'	-71	101.75	87.31	-923	-301	-52	-56	10	5	528	280	-275
51	b'2019\xc3\x84\xc3\xaa9\xc3\x94\xc3\x8225\xc3\x88\xc3\x9515\xc3\x8a\xc2\xb133\xc2\xb7\xc3\x9614\xc3\x83\xc3\xab'	-71	101.75	87.31	-923	-301	-52	-56	10	5	528	280	-275
52	b'2019\xc3\x84\xc3\xaa9\xc3\x94\xc3\x8225\xc3\x88\xc3\x9515\xc3\x8a\xc2\xb133\xc2\xb7\xc3\x9614\xc3\x83\xc3\xab'	-71.31	101.75	86.5	-959	-300	-102	-46	10	37	532	286	-268
53	b'2019\xc3\x84\xc3\xaa9\xc3\x94\xc3\x8225\xc3\x88\xc3\x9515\xc3\x8a\xc2\xb133\xc2\xb7\xc3\x9614\xc3\x83\xc3\xab'	-71.31	101.75	86.5	-959	-300	-102	-46	10	37	532	286	-268
54	b'2019\xc3\x84\xc3\xaa9\xc3\x94\xc3\x8225\xc3\x88\xc3\x9515\xc3\x8a\xc2\xb133\xc2\xb7\xc3\x9614\xc3\x83\xc3\xab'	-71.37	101.5	86.25	-946	-302	-53	-7	34	-4	521	275	-275
55	b'2019\xc3\x84\xc3\xaa9\xc3\x94\xc3\x8225\xc3\x88\xc3\x9515\xc3\x8a\xc2\xb133\xc2\xb7\xc3\x9614\xc3\x83\xc3\xab'	-71.37	101.5	86.25	-946	-302	-53	-7	34	-4	521	275	-275
56	b'2019\xc3\x84\xc3\xaa9\xc3\x94\xc3\x8225\xc3\x88\xc3\x9515\xc3\x8a\xc2\xb133\xc2\xb7\xc3\x9614\xc3\x83\xc3\xab'	-71.43	101.18	85.93	-932	-298	-60	2	-45	-36	528	280	-249
57	b'2019\xc3\x84\xc3\xaa9\xc3\x94\xc3\x8225\xc3\x88\xc3\x9515\xc3\x8a\xc2\xb133\xc2\xb7\xc3\x9614\xc3\x83\xc3\xab'	-71.43	100.5	85.87	-920	-296	-54	-27	-29	-5	497	299	-275
58	b'2019\xc3\x84\xc3\xaa9\xc3\x94\xc3\x8225\xc3\x88\xc3\x9515\xc3\x8a\xc2\xb133\xc2\xb7\xc3\x9614\xc3\x83\xc3\xab'	-71.43	100.31	85.68	-934	-291	-41	-46	-73	-13	497	270	-268
59	b'2019\xc3\x84\xc3\xaa9\xc3\x94\xc3\x8225\xc3\x88\xc3\x9515\xc3\x8a\xc2\xb133\xc2\xb7\xc3\x9614\xc3\x83\xc3\xab'	-71.43	100	85.5	-917	-295	-63	-44	-35	-13	492	280	-243
60	b'2019\xc3\x84\xc3\xaa9\xc3\x94\xc3\x8225\xc3\x88\xc3\x9515\xc3\x8a\xc2\xb133\xc2\xb7\xc3\x9615\xc3\x83\xc3\xab'	-71.56	99.87	85.25	-934	-290	-56	-59	-16	4	528	286	-275
61	b'2019\xc3\x84\xc3\xaa9\xc3\x94\xc3\x8225\xc3\x88\xc3\x9515\xc3\x8a\xc2\xb133\xc2\xb7\xc3\x9615\xc3\x83\xc3\xab'	-71.56	99.56	85	-923	-300	-64	-3	-53	-23	528	280	-249
