# Supplementary material for: Data acquired by a single object sensor for the detection and quality evaluation of table tennis forehand strokes
Source: Data Brief. 2020 Nov 6;33:106504. doi: 10.1016/j.dib.2020.106504 (PMC7683218; doi:10.1016/j.dib.2020.106504)
Supplement: Supplementary file 1 [file mmc1.zip › Processed/Basic/1184.csv]

#	Time/Date	Roll	Pitch	Yaw	acc(x)	acc(y)	acc(z)	gyro(x)	gyro(y)	gyro(z)	mag(x)	mag(y)	mag(z)
0	0	0	0	0	0	0	0	0	0	0	0	0	0
0	0	0	0	0	0	0	0	0	0	0	0	0	0
0	0	0	0	0	0	0	0	0	0	0	0	0	0
0	0	0	0	0	0	0	0	0	0	0	0	0	0
0	0	0	0	0	0	0	0	0	0	0	0	0	0
0	0	0	0	0	0	0	0	0	0	0	0	0	0
0	0	0	0	0	0	0	0	0	0	0	0	0	0
0	0	0	0	0	0	0	0	0	0	0	0	0	0
0	0	0	0	0	0	0	0	0	0	0	0	0	0
0	0	0	0	0	0	0	0	0	0	0	0	0	0
0	0	0	0	0	0	0	0	0	0	0	0	0	0
0	0	0	0	0	0	0	0	0	0	0	0	0	0
0	0	0	0	0	0	0	0	0	0	0	0	0	0
0	0	0	0	0	0	0	0	0	0	0	0	0	0
0	0	0	0	0	0	0	0	0	0	0	0	0	0
0	0	0	0	0	0	0	0	0	0	0	0	0	0
0	0	0	0	0	0	0	0	0	0	0	0	0	0
0	0	0	0	0	0	0	0	0	0	0	0	0	0
0	0	0	0	0	0	0	0	0	0	0	0	0	0
0	0	0	0	0	0	0	0	0	0	0	0	0	0
0	0	0	0	0	0	0	0	0	0	0	0	0	0
0	0	0	0	0	0	0	0	0	0	0	0	0	0
0	0	0	0	0	0	0	0	0	0	0	0	0	0
0	0	0	0	0	0	0	0	0	0	0	0	0	0
0	0	0	0	0	0	0	0	0	0	0	0	0	0
0	0	0	0	0	0	0	0	0	0	0	0	0	0
0	0	0	0	0	0	0	0	0	0	0	0	0	0
0	0	0	0	0	0	0	0	0	0	0	0	0	0
0	0	0	0	0	0	0	0	0	0	0	0	0	0
0	0	0	0	0	0	0	0	0	0	0	0	0	0
0	0	0	0	0	0	0	0	0	0	0	0	0	0
0	0	0	0	0	0	0	0	0	0	0	0	0	0
0	0	0	0	0	0	0	0	0	0	0	0	0	0
0	0	0	0	0	0	0	0	0	0	0	0	0	0
0	0	0	0	0	0	0	0	0	0	0	0	0	0
0	0	0	0	0	0	0	0	0	0	0	0	0	0
0	0	0	0	0	0	0	0	0	0	0	0	0	0
2	b'2019\xc3\x84\xc3\xaa9\xc3\x94\xc3\x8225\xc3\x88\xc3\x9515\xc3\x8a\xc2\xb133\xc2\xb7\xc3\x9623\xc3\x83\xc3\xab'	-71.25	85	122.56	-915	-318	16	-310	-170	-24	574	100	-304
3	b'2019\xc3\x84\xc3\xaa9\xc3\x94\xc3\x8225\xc3\x88\xc3\x9515\xc3\x8a\xc2\xb133\xc2\xb7\xc3\x9623\xc3\x83\xc3\xab'	-71.25	85	122.56	-915	-318	16	-310	-170	-24	574	100	-304
4	b'2019\xc3\x84\xc3\xaa9\xc3\x94\xc3\x8225\xc3\x88\xc3\x9515\xc3\x8a\xc2\xb133\xc2\xb7\xc3\x9623\xc3\x83\xc3\xab'	-71.12	84	119	-947	-301	-6	-367	-257	5	574	118	-305
5	b'2019\xc3\x84\xc3\xaa9\xc3\x94\xc3\x8225\xc3\x88\xc3\x9515\xc3\x8a\xc2\xb133\xc2\xb7\xc3\x9623\xc3\x83\xc3\xab'	-71	83.12	117.31	-945	-300	-4	-379	-76	-15	560	112	-312
6	b'2019\xc3\x84\xc3\xaa9\xc3\x94\xc3\x8225\xc3\x88\xc3\x9515\xc3\x8a\xc2\xb133\xc2\xb7\xc3\x9623\xc3\x83\xc3\xab'	-70.87	82.18	115.31	-913	-315	30	-348	-40	1	526	129	-324
7	b'2019\xc3\x84\xc3\xaa9\xc3\x94\xc3\x8225\xc3\x88\xc3\x9515\xc3\x8a\xc2\xb133\xc2\xb7\xc3\x9624\xc3\x83\xc3\xab'	-70.75	81.68	113.31	-923	-305	42	-334	-96	6	548	158	-324
8	b'2019\xc3\x84\xc3\xaa9\xc3\x94\xc3\x8225\xc3\x88\xc3\x9515\xc3\x8a\xc2\xb133\xc2\xb7\xc3\x9624\xc3\x83\xc3\xab'	-70.56	81.06	111.62	-953	-307	35	-250	-136	-31	520	153	-350
9	b'2019\xc3\x84\xc3\xaa9\xc3\x94\xc3\x8225\xc3\x88\xc3\x9515\xc3\x8a\xc2\xb133\xc2\xb7\xc3\x9624\xc3\x83\xc3\xab'	-70.56	81.06	111.62	-953	-307	35	-250	-136	-31	520	153	-350
10	b'2019\xc3\x84\xc3\xaa9\xc3\x94\xc3\x8225\xc3\x88\xc3\x9515\xc3\x8a\xc2\xb133\xc2\xb7\xc3\x9624\xc3\x83\xc3\xab'	-70.31	80.81	108.75	-944	-312	-1	-304	-105	-44	544	182	-339
11	b'2019\xc3\x84\xc3\xaa9\xc3\x94\xc3\x8225\xc3\x88\xc3\x9515\xc3\x8a\xc2\xb133\xc2\xb7\xc3\x9624\xc3\x83\xc3\xab'	-70.06	80.56	107.5	-922	-315	49	-233	-130	28	492	193	-337
12	b'2019\xc3\x84\xc3\xaa9\xc3\x94\xc3\x8225\xc3\x88\xc3\x9515\xc3\x8a\xc2\xb133\xc2\xb7\xc3\x9624\xc3\x83\xc3\xab'	-69.93	80.75	105	-940	-329	13	-177	-85	-18	496	193	-342
13	b'2019\xc3\x84\xc3\xaa9\xc3\x94\xc3\x8225\xc3\x88\xc3\x9515\xc3\x8a\xc2\xb133\xc2\xb7\xc3\x9624\xc3\x83\xc3\xab'	-69.93	80.75	105	-940	-329	13	-177	-85	-18	496	193	-342
14	b'2019\xc3\x84\xc3\xaa9\xc3\x94\xc3\x8225\xc3\x88\xc3\x9515\xc3\x8a\xc2\xb133\xc2\xb7\xc3\x9624\xc3\x83\xc3\xab'	-69.68	80.5	103.68	-925	-325	49	-148	-91	-33	537	193	-342
15	b'2019\xc3\x84\xc3\xaa9\xc3\x94\xc3\x8225\xc3\x88\xc3\x9515\xc3\x8a\xc2\xb133\xc2\xb7\xc3\x9624\xc3\x83\xc3\xab'	-69.5	80.25	103	-914	-318	18	-136	-56	-24	478	211	-329
16	b'2019\xc3\x84\xc3\xaa9\xc3\x94\xc3\x8225\xc3\x88\xc3\x9515\xc3\x8a\xc2\xb133\xc2\xb7\xc3\x9624\xc3\x83\xc3\xab'	-69.5	80.25	103	-914	-318	18	-136	-56	-24	478	211	-329
17	b'2019\xc3\x84\xc3\xaa9\xc3\x94\xc3\x8225\xc3\x88\xc3\x9515\xc3\x8a\xc2\xb133\xc2\xb7\xc3\x9625\xc3\x83\xc3\xab'	-69.43	79.93	101.37	-920	-335	54	-119	-89	29	507	216	-337
18	b'2019\xc3\x84\xc3\xaa9\xc3\x94\xc3\x8225\xc3\x88\xc3\x9515\xc3\x8a\xc2\xb133\xc2\xb7\xc3\x9625\xc3\x83\xc3\xab'	-69.68	79.81	99.87	-944	-338	50	-128	-21	4	462	235	-329
19	b'2019\xc3\x84\xc3\xaa9\xc3\x94\xc3\x8225\xc3\x88\xc3\x9515\xc3\x8a\xc2\xb133\xc2\xb7\xc3\x9625\xc3\x83\xc3\xab'	-69.62	79.18	99.18	-947	-325	92	-164	-46	-4	502	228	-350
20	b'2019\xc3\x84\xc3\xaa9\xc3\x94\xc3\x8225\xc3\x88\xc3\x9515\xc3\x8a\xc2\xb133\xc2\xb7\xc3\x9625\xc3\x83\xc3\xab'	-69.5	78.81	98.31	-901	-337	89	-171	-72	5	467	216	-329
21	b'2019\xc3\x84\xc3\xaa9\xc3\x94\xc3\x8225\xc3\x88\xc3\x9515\xc3\x8a\xc2\xb133\xc2\xb7\xc3\x9625\xc3\x83\xc3\xab'	-69.37	78.56	97.37	-913	-326	43	-144	-70	3	462	235	-342
22	b'2019\xc3\x84\xc3\xaa9\xc3\x94\xc3\x8225\xc3\x88\xc3\x9515\xc3\x8a\xc2\xb133\xc2\xb7\xc3\x9625\xc3\x83\xc3\xab'	-69.25	77.87	96.31	-902	-310	86	-89	-82	-26	468	240	-337
23	b'2019\xc3\x84\xc3\xaa9\xc3\x94\xc3\x8225\xc3\x88\xc3\x9515\xc3\x8a\xc2\xb133\xc2\xb7\xc3\x9625\xc3\x83\xc3\xab'	-69.25	77.87	96.31	-902	-310	86	-89	-82	-26	468	240	-337
24	b'2019\xc3\x84\xc3\xaa9\xc3\x94\xc3\x8225\xc3\x88\xc3\x9515\xc3\x8a\xc2\xb133\xc2\xb7\xc3\x9625\xc3\x83\xc3\xab'	-69.5	77.37	94.5	-931	-318	68	-116	-83	56	462	235	-350
25	b'2019\xc3\x84\xc3\xaa9\xc3\x94\xc3\x8225\xc3\x88\xc3\x9515\xc3\x8a\xc2\xb133\xc2\xb7\xc3\x9625\xc3\x83\xc3\xab'	-69.75	76.93	93.37	-903	-328	75	-106	-84	46	467	270	-329
26	b'2019\xc3\x84\xc3\xaa9\xc3\x94\xc3\x8225\xc3\x88\xc3\x9515\xc3\x8a\xc2\xb133\xc2\xb7\xc3\x9625\xc3\x83\xc3\xab'	-69.93	76.62	92.56	-922	-341	40	-91	-47	33	507	246	-329
27	b'2019\xc3\x84\xc3\xaa9\xc3\x94\xc3\x8225\xc3\x88\xc3\x9515\xc3\x8a\xc2\xb133\xc2\xb7\xc3\x9626\xc3\x83\xc3\xab'	-70.06	76.37	91.93	-987	-314	52	-178	-28	55	462	252	-350
28	b'2019\xc3\x84\xc3\xaa9\xc3\x94\xc3\x8225\xc3\x88\xc3\x9515\xc3\x8a\xc2\xb133\xc2\xb7\xc3\x9626\xc3\x83\xc3\xab'	-70.06	76.37	91.93	-987	-314	52	-178	-28	55	462	252	-350
29	b'2019\xc3\x84\xc3\xaa9\xc3\x94\xc3\x8225\xc3\x88\xc3\x9515\xc3\x8a\xc2\xb133\xc2\xb7\xc3\x9626\xc3\x83\xc3\xab'	-69.87	75.75	91.06	-904	-317	117	-106	-81	9	443	257	-350
30	b'2019\xc3\x84\xc3\xaa9\xc3\x94\xc3\x8225\xc3\x88\xc3\x9515\xc3\x8a\xc2\xb133\xc2\xb7\xc3\x9626\xc3\x83\xc3\xab'	-69.87	75.18	90.31	-924	-309	103	-87	-108	12	467	264	-337
31	b'2019\xc3\x84\xc3\xaa9\xc3\x94\xc3\x8225\xc3\x88\xc3\x9515\xc3\x8a\xc2\xb133\xc2\xb7\xc3\x9626\xc3\x83\xc3\xab'	-69.87	75.06	89.75	-933	-312	91	-120	-107	18	502	264	-342
32	b'2019\xc3\x84\xc3\xaa9\xc3\x94\xc3\x8225\xc3\x88\xc3\x9515\xc3\x8a\xc2\xb133\xc2\xb7\xc3\x9626\xc3\x83\xc3\xab'	-69.87	74.68	89.12	-928	-309	100	-98	-95	-7	462	264	-329
33	b'2019\xc3\x84\xc3\xaa9\xc3\x94\xc3\x8225\xc3\x88\xc3\x9515\xc3\x8a\xc2\xb133\xc2\xb7\xc3\x9626\xc3\x83\xc3\xab'	-69.87	74.68	89.12	-928	-309	100	-98	-95	-7	462	264	-329
34	b'2019\xc3\x84\xc3\xaa9\xc3\x94\xc3\x8225\xc3\x88\xc3\x9515\xc3\x8a\xc2\xb133\xc2\xb7\xc3\x9626\xc3\x83\xc3\xab'	-69.75	74.12	88.31	-934	-311	88	-104	-108	12	432	265	-350
