# Supplementary material for: Data acquired by a single object sensor for the detection and quality evaluation of table tennis forehand strokes
Source: Data Brief. 2020 Nov 6;33:106504. doi: 10.1016/j.dib.2020.106504 (PMC7683218; doi:10.1016/j.dib.2020.106504)
Supplement: Supplementary file 1 [file mmc1.zip › Processed/Basic/1185.csv]

#	Time/Date	Roll	Pitch	Yaw	acc(x)	acc(y)	acc(z)	gyro(x)	gyro(y)	gyro(z)	mag(x)	mag(y)	mag(z)
0	0	0	0	0	0	0	0	0	0	0	0	0	0
0	0	0	0	0	0	0	0	0	0	0	0	0	0
0	0	0	0	0	0	0	0	0	0	0	0	0	0
0	0	0	0	0	0	0	0	0	0	0	0	0	0
0	0	0	0	0	0	0	0	0	0	0	0	0	0
0	0	0	0	0	0	0	0	0	0	0	0	0	0
0	0	0	0	0	0	0	0	0	0	0	0	0	0
0	0	0	0	0	0	0	0	0	0	0	0	0	0
0	0	0	0	0	0	0	0	0	0	0	0	0	0
0	0	0	0	0	0	0	0	0	0	0	0	0	0
0	0	0	0	0	0	0	0	0	0	0	0	0	0
0	0	0	0	0	0	0	0	0	0	0	0	0	0
0	0	0	0	0	0	0	0	0	0	0	0	0	0
0	0	0	0	0	0	0	0	0	0	0	0	0	0
0	0	0	0	0	0	0	0	0	0	0	0	0	0
0	0	0	0	0	0	0	0	0	0	0	0	0	0
0	0	0	0	0	0	0	0	0	0	0	0	0	0
0	0	0	0	0	0	0	0	0	0	0	0	0	0
0	0	0	0	0	0	0	0	0	0	0	0	0	0
0	0	0	0	0	0	0	0	0	0	0	0	0	0
0	0	0	0	0	0	0	0	0	0	0	0	0	0
0	0	0	0	0	0	0	0	0	0	0	0	0	0
0	0	0	0	0	0	0	0	0	0	0	0	0	0
0	0	0	0	0	0	0	0	0	0	0	0	0	0
0	0	0	0	0	0	0	0	0	0	0	0	0	0
0	0	0	0	0	0	0	0	0	0	0	0	0	0
0	0	0	0	0	0	0	0	0	0	0	0	0	0
0	0	0	0	0	0	0	0	0	0	0	0	0	0
2	b'2019\xc3\x84\xc3\xaa9\xc3\x94\xc3\x8225\xc3\x88\xc3\x9515\xc3\x8a\xc2\xb133\xc2\xb7\xc3\x9635\xc3\x83\xc3\xab'	-70.5	82.87	122.25	-950	-319	62	-189	-64	5	556	100	-336
3	b'2019\xc3\x84\xc3\xaa9\xc3\x94\xc3\x8225\xc3\x88\xc3\x9515\xc3\x8a\xc2\xb133\xc2\xb7\xc3\x9635\xc3\x83\xc3\xab'	-70.5	82.87	122.25	-950	-319	62	-189	-64	5	556	100	-336
4	b'2019\xc3\x84\xc3\xaa9\xc3\x94\xc3\x8225\xc3\x88\xc3\x9515\xc3\x8a\xc2\xb133\xc2\xb7\xc3\x9635\xc3\x83\xc3\xab'	-70.37	81.62	120.62	-904	-324	37	-134	-79	-13	521	118	-336
5	b'2019\xc3\x84\xc3\xaa9\xc3\x94\xc3\x8225\xc3\x88\xc3\x9515\xc3\x8a\xc2\xb133\xc2\xb7\xc3\x9635\xc3\x83\xc3\xab'	-70.37	81.06	119.68	-925	-318	53	-198	-116	13	528	123	-323
6	b'2019\xc3\x84\xc3\xaa9\xc3\x94\xc3\x8225\xc3\x88\xc3\x9515\xc3\x8a\xc2\xb133\xc2\xb7\xc3\x9635\xc3\x83\xc3\xab'	-70.43	80.68	118.75	-898	-315	45	-173	-104	53	550	123	-336
7	b'2019\xc3\x84\xc3\xaa9\xc3\x94\xc3\x8225\xc3\x88\xc3\x9515\xc3\x8a\xc2\xb133\xc2\xb7\xc3\x9635\xc3\x83\xc3\xab'	-70.68	80.06	117.43	-955	-323	46	-156	-25	-7	532	118	-340
8	b'2019\xc3\x84\xc3\xaa9\xc3\x94\xc3\x8225\xc3\x88\xc3\x9515\xc3\x8a\xc2\xb133\xc2\xb7\xc3\x9635\xc3\x83\xc3\xab'	-70.68	80.06	117.43	-955	-323	46	-156	-25	-7	532	118	-340
9	b'2019\xc3\x84\xc3\xaa9\xc3\x94\xc3\x8225\xc3\x88\xc3\x9515\xc3\x8a\xc2\xb133\xc2\xb7\xc3\x9636\xc3\x83\xc3\xab'	-70.56	79.06	114	-934	-309	43	-130	-137	26	550	158	-348
10	b'2019\xc3\x84\xc3\xaa9\xc3\x94\xc3\x8225\xc3\x88\xc3\x9515\xc3\x8a\xc2\xb133\xc2\xb7\xc3\x9636\xc3\x83\xc3\xab'	-70.62	78.12	112.75	-935	-308	67	-174	-124	24	515	164	-355
11	b'2019\xc3\x84\xc3\xaa9\xc3\x94\xc3\x8225\xc3\x88\xc3\x9515\xc3\x8a\xc2\xb133\xc2\xb7\xc3\x9636\xc3\x83\xc3\xab'	-70.62	78.12	112.75	-935	-308	67	-174	-124	24	515	164	-355
12	b'2019\xc3\x84\xc3\xaa9\xc3\x94\xc3\x8225\xc3\x88\xc3\x9515\xc3\x8a\xc2\xb133\xc2\xb7\xc3\x9636\xc3\x83\xc3\xab'	-70.5	77.18	110.87	-941	-320	37	-186	-78	8	515	158	-361
13	b'2019\xc3\x84\xc3\xaa9\xc3\x94\xc3\x8225\xc3\x88\xc3\x9515\xc3\x8a\xc2\xb133\xc2\xb7\xc3\x9636\xc3\x83\xc3\xab'	-70.5	77.18	110.87	-941	-320	37	-186	-78	8	515	158	-361
14	b'2019\xc3\x84\xc3\xaa9\xc3\x94\xc3\x8225\xc3\x88\xc3\x9515\xc3\x8a\xc2\xb133\xc2\xb7\xc3\x9636\xc3\x83\xc3\xab'	-70.06	76.25	108.68	-927	-310	90	-199	-115	6	508	171	-355
15	b'2019\xc3\x84\xc3\xaa9\xc3\x94\xc3\x8225\xc3\x88\xc3\x9515\xc3\x8a\xc2\xb133\xc2\xb7\xc3\x9636\xc3\x83\xc3\xab'	-70.06	76.25	108.68	-927	-310	90	-199	-115	6	508	171	-355
16	b'2019\xc3\x84\xc3\xaa9\xc3\x94\xc3\x8225\xc3\x88\xc3\x9515\xc3\x8a\xc2\xb133\xc2\xb7\xc3\x9636\xc3\x83\xc3\xab'	-70.06	74.75	106.62	-944	-298	130	-228	-127	65	508	171	-340
17	b'2019\xc3\x84\xc3\xaa9\xc3\x94\xc3\x8225\xc3\x88\xc3\x9515\xc3\x8a\xc2\xb133\xc2\xb7\xc3\x9636\xc3\x83\xc3\xab'	-70.06	74.75	106.62	-944	-298	130	-228	-127	65	508	171	-340
18	b'2019\xc3\x84\xc3\xaa9\xc3\x94\xc3\x8225\xc3\x88\xc3\x9515\xc3\x8a\xc2\xb133\xc2\xb7\xc3\x9636\xc3\x83\xc3\xab'	-70.18	72.93	104.06	-938	-314	59	-171	-107	72	486	188	-355
19	b'2019\xc3\x84\xc3\xaa9\xc3\x94\xc3\x8225\xc3\x88\xc3\x9515\xc3\x8a\xc2\xb133\xc2\xb7\xc3\x9637\xc3\x83\xc3\xab'	-70.31	71	102	-944	-305	147	-150	-173	32	451	188	-355
20	b'2019\xc3\x84\xc3\xaa9\xc3\x94\xc3\x8225\xc3\x88\xc3\x9515\xc3\x8a\xc2\xb133\xc2\xb7\xc3\x9637\xc3\x83\xc3\xab'	-70.12	69.81	100.68	-941	-299	123	-192	-165	-5	492	193	-356
21	b'2019\xc3\x84\xc3\xaa9\xc3\x94\xc3\x8225\xc3\x88\xc3\x9515\xc3\x8a\xc2\xb133\xc2\xb7\xc3\x9637\xc3\x83\xc3\xab'	-69.81	68.93	99.62	-918	-303	107	-212	-156	-24	451	195	-355
22	b'2019\xc3\x84\xc3\xaa9\xc3\x94\xc3\x8225\xc3\x88\xc3\x9515\xc3\x8a\xc2\xb133\xc2\xb7\xc3\x9637\xc3\x83\xc3\xab'	-69.56	67.75	98.12	-921	-299	126	-165	-118	9	444	195	-380
23	b'2019\xc3\x84\xc3\xaa9\xc3\x94\xc3\x8225\xc3\x88\xc3\x9515\xc3\x8a\xc2\xb133\xc2\xb7\xc3\x9637\xc3\x83\xc3\xab'	-69.56	67.75	98.12	-921	-299	126	-165	-118	9	444	195	-380
24	b'2019\xc3\x84\xc3\xaa9\xc3\x94\xc3\x8225\xc3\x88\xc3\x9515\xc3\x8a\xc2\xb133\xc2\xb7\xc3\x9637\xc3\x83\xc3\xab'	-69.5	66.37	96.18	-935	-302	144	-151	-132	46	451	217	-363
25	b'2019\xc3\x84\xc3\xaa9\xc3\x94\xc3\x8225\xc3\x88\xc3\x9515\xc3\x8a\xc2\xb133\xc2\xb7\xc3\x9637\xc3\x83\xc3\xab'	-69.5	66.37	96.18	-935	-302	144	-151	-132	46	451	217	-363
26	b'2019\xc3\x84\xc3\xaa9\xc3\x94\xc3\x8225\xc3\x88\xc3\x9515\xc3\x8a\xc2\xb133\xc2\xb7\xc3\x9637\xc3\x83\xc3\xab'	-69.5	65.25	93.75	-943	-302	114	-164	-93	-5	433	211	-376
27	b'2019\xc3\x84\xc3\xaa9\xc3\x94\xc3\x8225\xc3\x88\xc3\x9515\xc3\x8a\xc2\xb133\xc2\xb7\xc3\x9637\xc3\x83\xc3\xab'	-69.31	64.93	92.56	-922	-305	123	-128	-94	-5	444	222	-363
28	b'2019\xc3\x84\xc3\xaa9\xc3\x94\xc3\x8225\xc3\x88\xc3\x9515\xc3\x8a\xc2\xb133\xc2\xb7\xc3\x9637\xc3\x83\xc3\xab'	-69.31	64.93	92.56	-922	-305	123	-128	-94	-5	444	222	-363
29	b'2019\xc3\x84\xc3\xaa9\xc3\x94\xc3\x8225\xc3\x88\xc3\x9515\xc3\x8a\xc2\xb133\xc2\xb7\xc3\x9637\xc3\x83\xc3\xab'	-69	64.06	91.18	-960	-306	168	-128	-79	1	464	259	-369
30	b'2019\xc3\x84\xc3\xaa9\xc3\x94\xc3\x8225\xc3\x88\xc3\x9515\xc3\x8a\xc2\xb133\xc2\xb7\xc3\x9638\xc3\x83\xc3\xab'	-68.68	64.12	90.43	-892	-313	155	-174	-73	13	473	252	-380
31	b'2019\xc3\x84\xc3\xaa9\xc3\x94\xc3\x8225\xc3\x88\xc3\x9515\xc3\x8a\xc2\xb133\xc2\xb7\xc3\x9638\xc3\x83\xc3\xab'	-68.56	64.06	89.93	-907	-298	162	-101	-71	13	457	259	-361
32	b'2019\xc3\x84\xc3\xaa9\xc3\x94\xc3\x8225\xc3\x88\xc3\x9515\xc3\x8a\xc2\xb133\xc2\xb7\xc3\x9638\xc3\x83\xc3\xab'	-68.5	63.87	89.12	-921	-307	180	-110	-51	25	433	248	-374
33	b'2019\xc3\x84\xc3\xaa9\xc3\x94\xc3\x8225\xc3\x88\xc3\x9515\xc3\x8a\xc2\xb133\xc2\xb7\xc3\x9638\xc3\x83\xc3\xab'	-68.56	64.12	88.56	-923	-316	144	-113	-35	-9	433	252	-374
34	b'2019\xc3\x84\xc3\xaa9\xc3\x94\xc3\x8225\xc3\x88\xc3\x9515\xc3\x8a\xc2\xb133\xc2\xb7\xc3\x9638\xc3\x83\xc3\xab'	-68.56	64.06	87.93	-937	-314	146	-126	-7	37	464	265	-387
35	b'2019\xc3\x84\xc3\xaa9\xc3\x94\xc3\x8225\xc3\x88\xc3\x9515\xc3\x8a\xc2\xb133\xc2\xb7\xc3\x9638\xc3\x83\xc3\xab'	-68.56	64.06	87.93	-937	-314	146	-126	-7	37	464	265	-387
36	b'2019\xc3\x84\xc3\xaa9\xc3\x94\xc3\x8225\xc3\x88\xc3\x9515\xc3\x8a\xc2\xb133\xc2\xb7\xc3\x9638\xc3\x83\xc3\xab'	-68.43	63.75	87.25	-926	-326	156	-110	-63	-5	444	270	-361
37	b'2019\xc3\x84\xc3\xaa9\xc3\x94\xc3\x8225\xc3\x88\xc3\x9515\xc3\x8a\xc2\xb133\xc2\xb7\xc3\x9638\xc3\x83\xc3\xab'	-68.37	63.68	86.75	-933	-325	163	-129	-33	13	440	280	-355
38	b'2019\xc3\x84\xc3\xaa9\xc3\x94\xc3\x8225\xc3\x88\xc3\x9515\xc3\x8a\xc2\xb133\xc2\xb7\xc3\x9638\xc3\x83\xc3\xab'	-68.25	63.81	86.5	-898	-315	156	-83	-54	-41	428	276	-368
39	b'2019\xc3\x84\xc3\xaa9\xc3\x94\xc3\x8225\xc3\x88\xc3\x9515\xc3\x8a\xc2\xb133\xc2\xb7\xc3\x9638\xc3\x83\xc3\xab'	-68.18	64.06	86.25	-927	-321	173	-151	-15	-7	433	272	-361
40	b'2019\xc3\x84\xc3\xaa9\xc3\x94\xc3\x8225\xc3\x88\xc3\x9515\xc3\x8a\xc2\xb133\xc2\xb7\xc3\x9638\xc3\x83\xc3\xab'	-68.12	64.37	85.93	-898	-322	135	-113	-42	-14	416	281	-374
41	b'2019\xc3\x84\xc3\xaa9\xc3\x94\xc3\x8225\xc3\x88\xc3\x9515\xc3\x8a\xc2\xb133\xc2\xb7\xc3\x9638\xc3\x83\xc3\xab'	-68.18	64.5	85.5	-916	-321	137	-64	-36	26	409	265	-368
42	b'2019\xc3\x84\xc3\xaa9\xc3\x94\xc3\x8225\xc3\x88\xc3\x9515\xc3\x8a\xc2\xb133\xc2\xb7\xc3\x9638\xc3\x83\xc3\xab'	-68.18	64.5	85.5	-916	-321	137	-64	-36	26	409	265	-368
43	b'2019\xc3\x84\xc3\xaa9\xc3\x94\xc3\x8225\xc3\x88\xc3\x9515\xc3\x8a\xc2\xb133\xc2\xb7\xc3\x9638\xc3\x83\xc3\xab'	-68.25	64.37	84.93	-892	-319	155	-65	0	12	404	276	-380
