# Supplementary material for: Data acquired by a single object sensor for the detection and quality evaluation of table tennis forehand strokes
Source: Data Brief. 2020 Nov 6;33:106504. doi: 10.1016/j.dib.2020.106504 (PMC7683218; doi:10.1016/j.dib.2020.106504)
Supplement: Supplementary file 1 [file mmc1.zip › Processed/Basic/1186.csv]

#	Time/Date	Roll	Pitch	Yaw	acc(x)	acc(y)	acc(z)	gyro(x)	gyro(y)	gyro(z)	mag(x)	mag(y)	mag(z)
0	0	0	0	0	0	0	0	0	0	0	0	0	0
0	0	0	0	0	0	0	0	0	0	0	0	0	0
0	0	0	0	0	0	0	0	0	0	0	0	0	0
0	0	0	0	0	0	0	0	0	0	0	0	0	0
0	0	0	0	0	0	0	0	0	0	0	0	0	0
0	0	0	0	0	0	0	0	0	0	0	0	0	0
0	0	0	0	0	0	0	0	0	0	0	0	0	0
0	0	0	0	0	0	0	0	0	0	0	0	0	0
0	0	0	0	0	0	0	0	0	0	0	0	0	0
0	0	0	0	0	0	0	0	0	0	0	0	0	0
0	0	0	0	0	0	0	0	0	0	0	0	0	0
0	0	0	0	0	0	0	0	0	0	0	0	0	0
0	0	0	0	0	0	0	0	0	0	0	0	0	0
0	0	0	0	0	0	0	0	0	0	0	0	0	0
0	0	0	0	0	0	0	0	0	0	0	0	0	0
0	0	0	0	0	0	0	0	0	0	0	0	0	0
0	0	0	0	0	0	0	0	0	0	0	0	0	0
0	0	0	0	0	0	0	0	0	0	0	0	0	0
0	0	0	0	0	0	0	0	0	0	0	0	0	0
0	0	0	0	0	0	0	0	0	0	0	0	0	0
0	0	0	0	0	0	0	0	0	0	0	0	0	0
0	0	0	0	0	0	0	0	0	0	0	0	0	0
0	0	0	0	0	0	0	0	0	0	0	0	0	0
0	0	0	0	0	0	0	0	0	0	0	0	0	0
0	0	0	0	0	0	0	0	0	0	0	0	0	0
2	b'2019\xc3\x84\xc3\xaa9\xc3\x94\xc3\x8225\xc3\x88\xc3\x9515\xc3\x8a\xc2\xb133\xc2\xb7\xc3\x9646\xc3\x83\xc3\xab'	-70.75	73.43	124.18	-919	-314	85	-179	-107	17	558	84	-336
3	b'2019\xc3\x84\xc3\xaa9\xc3\x94\xc3\x8225\xc3\x88\xc3\x9515\xc3\x8a\xc2\xb133\xc2\xb7\xc3\x9647\xc3\x83\xc3\xab'	-70.75	73.18	123.18	-942	-299	112	-206	-86	16	552	84	-368
4	b'2019\xc3\x84\xc3\xaa9\xc3\x94\xc3\x8225\xc3\x88\xc3\x9515\xc3\x8a\xc2\xb133\xc2\xb7\xc3\x9647\xc3\x83\xc3\xab'	-70.68	73.62	121.81	-929	-315	64	-184	-94	9	552	96	-361
5	b'2019\xc3\x84\xc3\xaa9\xc3\x94\xc3\x8225\xc3\x88\xc3\x9515\xc3\x8a\xc2\xb133\xc2\xb7\xc3\x9647\xc3\x83\xc3\xab'	-70.68	73.62	121.81	-929	-315	64	-184	-94	9	552	96	-361
6	b'2019\xc3\x84\xc3\xaa9\xc3\x94\xc3\x8225\xc3\x88\xc3\x9515\xc3\x8a\xc2\xb133\xc2\xb7\xc3\x9647\xc3\x83\xc3\xab'	-70.56	72.5	119.68	-943	-312	79	-175	-77	19	516	107	-368
7	b'2019\xc3\x84\xc3\xaa9\xc3\x94\xc3\x8225\xc3\x88\xc3\x9515\xc3\x8a\xc2\xb133\xc2\xb7\xc3\x9647\xc3\x83\xc3\xab'	-70.37	72.06	118.81	-910	-314	66	-202	-91	-12	558	113	-355
8	b'2019\xc3\x84\xc3\xaa9\xc3\x94\xc3\x8225\xc3\x88\xc3\x9515\xc3\x8a\xc2\xb133\xc2\xb7\xc3\x9647\xc3\x83\xc3\xab'	-70.18	71	117.06	-918	-312	107	-176	-103	39	494	131	-361
9	b'2019\xc3\x84\xc3\xaa9\xc3\x94\xc3\x8225\xc3\x88\xc3\x9515\xc3\x8a\xc2\xb133\xc2\xb7\xc3\x9647\xc3\x83\xc3\xab'	-70.18	71	117.06	-918	-312	107	-176	-103	39	494	131	-361
10	b'2019\xc3\x84\xc3\xaa9\xc3\x94\xc3\x8225\xc3\x88\xc3\x9515\xc3\x8a\xc2\xb133\xc2\xb7\xc3\x9647\xc3\x83\xc3\xab'	-70	69.93	115.31	-948	-321	111	-153	-142	-27	523	120	-374
11	b'2019\xc3\x84\xc3\xaa9\xc3\x94\xc3\x8225\xc3\x88\xc3\x9515\xc3\x8a\xc2\xb133\xc2\xb7\xc3\x9647\xc3\x83\xc3\xab'	-70	69.93	115.31	-948	-321	111	-153	-142	-27	523	120	-374
12	b'2019\xc3\x84\xc3\xaa9\xc3\x94\xc3\x8225\xc3\x88\xc3\x9515\xc3\x8a\xc2\xb133\xc2\xb7\xc3\x9647\xc3\x83\xc3\xab'	-69.31	68.18	113.37	-926	-315	109	-141	-102	1	494	137	-361
13	b'2019\xc3\x84\xc3\xaa9\xc3\x94\xc3\x8225\xc3\x88\xc3\x9515\xc3\x8a\xc2\xb133\xc2\xb7\xc3\x9647\xc3\x83\xc3\xab'	-69.12	67.75	112.68	-919	-322	106	-163	-83	3	481	148	-374
14	b'2019\xc3\x84\xc3\xaa9\xc3\x94\xc3\x8225\xc3\x88\xc3\x9515\xc3\x8a\xc2\xb133\xc2\xb7\xc3\x9648\xc3\x83\xc3\xab'	-69.12	67.75	112.68	-919	-322	106	-163	-83	3	481	148	-374
15	b'2019\xc3\x84\xc3\xaa9\xc3\x94\xc3\x8225\xc3\x88\xc3\x9515\xc3\x8a\xc2\xb133\xc2\xb7\xc3\x9648\xc3\x83\xc3\xab'	-68.5	67	111.43	-890	-325	156	-94	-65	-51	470	160	-380
16	b'2019\xc3\x84\xc3\xaa9\xc3\x94\xc3\x8225\xc3\x88\xc3\x9515\xc3\x8a\xc2\xb133\xc2\xb7\xc3\x9648\xc3\x83\xc3\xab'	-67.87	66.31	110.12	-912	-339	155	-151	-84	-17	505	172	-388
17	b'2019\xc3\x84\xc3\xaa9\xc3\x94\xc3\x8225\xc3\x88\xc3\x9515\xc3\x8a\xc2\xb133\xc2\xb7\xc3\x9648\xc3\x83\xc3\xab'	-67.68	66.25	109.5	-920	-338	129	-145	-70	-16	435	166	-387
18	b'2019\xc3\x84\xc3\xaa9\xc3\x94\xc3\x8225\xc3\x88\xc3\x9515\xc3\x8a\xc2\xb133\xc2\xb7\xc3\x9648\xc3\x83\xc3\xab'	-67.43	65.68	108.81	-917	-331	174	-173	-66	-4	452	184	-387
19	b'2019\xc3\x84\xc3\xaa9\xc3\x94\xc3\x8225\xc3\x88\xc3\x9515\xc3\x8a\xc2\xb133\xc2\xb7\xc3\x9648\xc3\x83\xc3\xab'	-67.43	65.68	108.81	-917	-331	174	-173	-66	-4	452	184	-387
20	b'2019\xc3\x84\xc3\xaa9\xc3\x94\xc3\x8225\xc3\x88\xc3\x9515\xc3\x8a\xc2\xb133\xc2\xb7\xc3\x9648\xc3\x83\xc3\xab'	-67.12	65.18	107	-909	-337	151	-144	-94	13	435	188	-395
21	b'2019\xc3\x84\xc3\xaa9\xc3\x94\xc3\x8225\xc3\x88\xc3\x9515\xc3\x8a\xc2\xb133\xc2\xb7\xc3\x9648\xc3\x83\xc3\xab'	-67.06	64.87	105.37	-889	-342	138	-187	-43	38	446	195	-400
22	b'2019\xc3\x84\xc3\xaa9\xc3\x94\xc3\x8225\xc3\x88\xc3\x9515\xc3\x8a\xc2\xb133\xc2\xb7\xc3\x9648\xc3\x83\xc3\xab'	-67.06	64.56	104.56	-932	-336	199	-179	-65	53	470	212	-408
23	b'2019\xc3\x84\xc3\xaa9\xc3\x94\xc3\x8225\xc3\x88\xc3\x9515\xc3\x8a\xc2\xb133\xc2\xb7\xc3\x9648\xc3\x83\xc3\xab'	-67.06	64.56	104.56	-932	-336	199	-179	-65	53	470	212	-408
24	b'2019\xc3\x84\xc3\xaa9\xc3\x94\xc3\x8225\xc3\x88\xc3\x9515\xc3\x8a\xc2\xb133\xc2\xb7\xc3\x9649\xc3\x83\xc3\xab'	-67.12	63.5	101.93	-932	-337	181	-189	-113	65	470	195	-400
25	b'2019\xc3\x84\xc3\xaa9\xc3\x94\xc3\x8225\xc3\x88\xc3\x9515\xc3\x8a\xc2\xb133\xc2\xb7\xc3\x9649\xc3\x83\xc3\xab'	-67.06	63	100.68	-944	-337	176	-234	-136	14	452	212	-395
26	b'2019\xc3\x84\xc3\xaa9\xc3\x94\xc3\x8225\xc3\x88\xc3\x9515\xc3\x8a\xc2\xb133\xc2\xb7\xc3\x9649\xc3\x83\xc3\xab'	-66.75	62.43	99.12	-931	-334	167	-225	-134	20	470	212	-400
27	b'2019\xc3\x84\xc3\xaa9\xc3\x94\xc3\x8225\xc3\x88\xc3\x9515\xc3\x8a\xc2\xb133\xc2\xb7\xc3\x9649\xc3\x83\xc3\xab'	-66.5	61.87	98	-899	-334	190	-130	-129	26	406	212	-398
28	b'2019\xc3\x84\xc3\xaa9\xc3\x94\xc3\x8225\xc3\x88\xc3\x9515\xc3\x8a\xc2\xb133\xc2\xb7\xc3\x9649\xc3\x83\xc3\xab'	-66.5	61.87	98	-899	-334	190	-130	-129	26	406	212	-398
29	b'2019\xc3\x84\xc3\xaa9\xc3\x94\xc3\x8225\xc3\x88\xc3\x9515\xc3\x8a\xc2\xb133\xc2\xb7\xc3\x9649\xc3\x83\xc3\xab'	-66.12	61.18	96.56	-890	-345	190	-134	-92	22	417	252	-395
30	b'2019\xc3\x84\xc3\xaa9\xc3\x94\xc3\x8225\xc3\x88\xc3\x9515\xc3\x8a\xc2\xb133\xc2\xb7\xc3\x9649\xc3\x83\xc3\xab'	-66.12	61.18	96.56	-890	-345	190	-134	-92	22	417	252	-395
31	b'2019\xc3\x84\xc3\xaa9\xc3\x94\xc3\x8225\xc3\x88\xc3\x9515\xc3\x8a\xc2\xb133\xc2\xb7\xc3\x9649\xc3\x83\xc3\xab'	-65.87	59.62	94.81	-930	-333	181	-107	-48	57	441	241	-408
32	b'2019\xc3\x84\xc3\xaa9\xc3\x94\xc3\x8225\xc3\x88\xc3\x9515\xc3\x8a\xc2\xb133\xc2\xb7\xc3\x9649\xc3\x83\xc3\xab'	-65.87	59.18	94.25	-900	-341	201	-78	-62	37	406	241	-408
33	b'2019\xc3\x84\xc3\xaa9\xc3\x94\xc3\x8225\xc3\x88\xc3\x9515\xc3\x8a\xc2\xb133\xc2\xb7\xc3\x9649\xc3\x83\xc3\xab'	-65.81	58.87	93.75	-911	-358	201	-92	-65	0	401	241	-420
34	b'2019\xc3\x84\xc3\xaa9\xc3\x94\xc3\x8225\xc3\x88\xc3\x9515\xc3\x8a\xc2\xb133\xc2\xb7\xc3\x9649\xc3\x83\xc3\xab'	-65.56	58.56	93.37	-918	-350	243	-43	-63	-8	371	241	-400
35	b'2019\xc3\x84\xc3\xaa9\xc3\x94\xc3\x8225\xc3\x88\xc3\x9515\xc3\x8a\xc2\xb133\xc2\xb7\xc3\x9650\xc3\x83\xc3\xab'	-65.25	58.25	93.06	-891	-343	232	-75	-58	-31	395	252	-412
36	b'2019\xc3\x84\xc3\xaa9\xc3\x94\xc3\x8225\xc3\x88\xc3\x9515\xc3\x8a\xc2\xb133\xc2\xb7\xc3\x9650\xc3\x83\xc3\xab'	-64.93	57.68	92.62	-901	-325	240	-115	-79	-22	401	248	-408
37	b'2019\xc3\x84\xc3\xaa9\xc3\x94\xc3\x8225\xc3\x88\xc3\x9515\xc3\x8a\xc2\xb133\xc2\xb7\xc3\x9650\xc3\x83\xc3\xab'	-64.75	57.12	92.12	-895	-349	249	-91	-98	15	411	252	-420
38	b'2019\xc3\x84\xc3\xaa9\xc3\x94\xc3\x8225\xc3\x88\xc3\x9515\xc3\x8a\xc2\xb133\xc2\xb7\xc3\x9650\xc3\x83\xc3\xab'	-64.75	57.12	92.12	-895	-349	249	-91	-98	15	411	252	-420
39	b'2019\xc3\x84\xc3\xaa9\xc3\x94\xc3\x8225\xc3\x88\xc3\x9515\xc3\x8a\xc2\xb133\xc2\xb7\xc3\x9650\xc3\x83\xc3\xab'	-64.5	56.25	91	-914	-339	258	-8	-160	46	401	265	-420
40	b'2019\xc3\x84\xc3\xaa9\xc3\x94\xc3\x8225\xc3\x88\xc3\x9515\xc3\x8a\xc2\xb133\xc2\xb7\xc3\x9650\xc3\x83\xc3\xab'	-64.5	56.25	91	-914	-339	258	-8	-160	46	401	265	-420
41	b'2019\xc3\x84\xc3\xaa9\xc3\x94\xc3\x8225\xc3\x88\xc3\x9515\xc3\x8a\xc2\xb133\xc2\xb7\xc3\x9650\xc3\x83\xc3\xab'	-64.12	55.12	90.06	-887	-349	265	-150	-115	21	388	272	-433
42	b'2019\xc3\x84\xc3\xaa9\xc3\x94\xc3\x8225\xc3\x88\xc3\x9515\xc3\x8a\xc2\xb133\xc2\xb7\xc3\x9650\xc3\x83\xc3\xab'	-63.93	54.81	89.43	-890	-345	249	-92	-134	27	371	265	-420
43	b'2019\xc3\x84\xc3\xaa9\xc3\x94\xc3\x8225\xc3\x88\xc3\x9515\xc3\x8a\xc2\xb133\xc2\xb7\xc3\x9650\xc3\x83\xc3\xab'	-63.93	54.81	89.43	-890	-345	249	-92	-134	27	371	265	-420
44	b'2019\xc3\x84\xc3\xaa9\xc3\x94\xc3\x8225\xc3\x88\xc3\x9515\xc3\x8a\xc2\xb133\xc2\xb7\xc3\x9650\xc3\x83\xc3\xab'	-63.62	53.75	87.93	-915	-348	255	-78	-93	14	353	252	-412
45	b'2019\xc3\x84\xc3\xaa9\xc3\x94\xc3\x8225\xc3\x88\xc3\x9515\xc3\x8a\xc2\xb133\xc2\xb7\xc3\x9650\xc3\x83\xc3\xab'	-63.5	53.5	87.5	-881	-343	238	-80	-95	7	377	272	-427
46	b'2019\xc3\x84\xc3\xaa9\xc3\x94\xc3\x8225\xc3\x88\xc3\x9515\xc3\x8a\xc2\xb133\xc2\xb7\xc3\x9650\xc3\x83\xc3\xab'	-63.31	53.31	87	-888	-348	261	-52	-49	13	353	276	-433
