# Supplementary material for: Data acquired by a single object sensor for the detection and quality evaluation of table tennis forehand strokes
Source: Data Brief. 2020 Nov 6;33:106504. doi: 10.1016/j.dib.2020.106504 (PMC7683218; doi:10.1016/j.dib.2020.106504)
Supplement: Supplementary file 1 [file mmc1.zip › Processed/Basic/1187.csv]

#	Time/Date	Roll	Pitch	Yaw	acc(x)	acc(y)	acc(z)	gyro(x)	gyro(y)	gyro(z)	mag(x)	mag(y)	mag(z)
0	0	0	0	0	0	0	0	0	0	0	0	0	0
0	0	0	0	0	0	0	0	0	0	0	0	0	0
0	0	0	0	0	0	0	0	0	0	0	0	0	0
0	0	0	0	0	0	0	0	0	0	0	0	0	0
0	0	0	0	0	0	0	0	0	0	0	0	0	0
0	0	0	0	0	0	0	0	0	0	0	0	0	0
0	0	0	0	0	0	0	0	0	0	0	0	0	0
0	0	0	0	0	0	0	0	0	0	0	0	0	0
0	0	0	0	0	0	0	0	0	0	0	0	0	0
2	b'2019\xc3\x84\xc3\xaa9\xc3\x94\xc3\x8225\xc3\x88\xc3\x9515\xc3\x8a\xc2\xb133\xc2\xb7\xc3\x9659\xc3\x83\xc3\xab'	-68.37	61.87	122.5	-928	-328	147	-138	-100	-2	523	84	-400
3	b'2019\xc3\x84\xc3\xaa9\xc3\x94\xc3\x8225\xc3\x88\xc3\x9515\xc3\x8a\xc2\xb133\xc2\xb7\xc3\x9659\xc3\x83\xc3\xab'	-68.37	61.87	122.5	-928	-328	147	-138	-100	-2	523	84	-400
4	b'2019\xc3\x84\xc3\xaa9\xc3\x94\xc3\x8225\xc3\x88\xc3\x9515\xc3\x8a\xc2\xb133\xc2\xb7\xc3\x9659\xc3\x83\xc3\xab'	-68.12	61.87	121.31	-915	-326	163	-132	-35	-4	470	113	-395
5	b'2019\xc3\x84\xc3\xaa9\xc3\x94\xc3\x8225\xc3\x88\xc3\x9515\xc3\x8a\xc2\xb133\xc2\xb7\xc3\x9659\xc3\x83\xc3\xab'	-67.87	61.56	120.62	-904	-327	154	-124	-97	3	475	96	-408
6	b'2019\xc3\x84\xc3\xaa9\xc3\x94\xc3\x8225\xc3\x88\xc3\x9515\xc3\x8a\xc2\xb133\xc2\xb7\xc3\x9659\xc3\x83\xc3\xab'	-67.62	61.12	119.43	-888	-329	157	-173	-72	24	488	120	-400
7	b'2019\xc3\x84\xc3\xaa9\xc3\x94\xc3\x8225\xc3\x88\xc3\x9515\xc3\x8a\xc2\xb133\xc2\xb7\xc3\x9659\xc3\x83\xc3\xab'	-67.56	61.12	118.37	-941	-324	132	-105	-91	6	475	120	-387
8	b'2019\xc3\x84\xc3\xaa9\xc3\x94\xc3\x8225\xc3\x88\xc3\x9515\xc3\x8a\xc2\xb133\xc2\xb7\xc3\x9659\xc3\x83\xc3\xab'	-67.56	61.12	118.37	-941	-324	132	-105	-91	6	475	120	-387
9	b'2019\xc3\x84\xc3\xaa9\xc3\x94\xc3\x8225\xc3\x88\xc3\x9515\xc3\x8a\xc2\xb134\xc2\xb7\xc3\x96'	-67.56	60.75	116.87	-953	-326	147	-129	-1	52	481	107	-400
10	b'2019\xc3\x84\xc3\xaa9\xc3\x94\xc3\x8225\xc3\x88\xc3\x9515\xc3\x8a\xc2\xb134\xc2\xb7\xc3\x96'	-67.56	60.5	116.25	-911	-329	196	-128	-48	83	494	124	-406
11	b'2019\xc3\x84\xc3\xaa9\xc3\x94\xc3\x8225\xc3\x88\xc3\x9515\xc3\x8a\xc2\xb134\xc2\xb7\xc3\x96'	-67.62	59.93	115.43	-911	-328	180	-132	2	41	459	131	-419
12	b'2019\xc3\x84\xc3\xaa9\xc3\x94\xc3\x8225\xc3\x88\xc3\x9515\xc3\x8a\xc2\xb134\xc2\xb7\xc3\x96'	-67.68	59.81	114.56	-922	-326	156	-165	19	16	470	118	-398
13	b'2019\xc3\x84\xc3\xaa9\xc3\x94\xc3\x8225\xc3\x88\xc3\x9515\xc3\x8a\xc2\xb134\xc2\xb7\xc3\x96'	-67.56	59.25	113.31	-909	-325	158	-100	-96	40	470	113	-400
14	b'2019\xc3\x84\xc3\xaa9\xc3\x94\xc3\x8225\xc3\x88\xc3\x9515\xc3\x8a\xc2\xb134\xc2\xb7\xc3\x96'	-67.56	59.25	113.31	-909	-325	158	-100	-96	40	470	113	-400
15	b'2019\xc3\x84\xc3\xaa9\xc3\x94\xc3\x8225\xc3\x88\xc3\x9515\xc3\x8a\xc2\xb134\xc2\xb7\xc3\x96'	-67.43	59.06	112.18	-914	-329	186	-114	-90	25	459	137	-406
16	b'2019\xc3\x84\xc3\xaa9\xc3\x94\xc3\x8225\xc3\x88\xc3\x9515\xc3\x8a\xc2\xb134\xc2\xb7\xc3\x96'	-67.31	58.87	111.56	-911	-333	207	-98	-139	18	494	137	-411
17	b'2019\xc3\x84\xc3\xaa9\xc3\x94\xc3\x8225\xc3\x88\xc3\x9515\xc3\x8a\xc2\xb134\xc2\xb7\xc3\x96'	-67.06	58.62	111.18	-899	-333	227	-112	-104	-5	459	142	-411
18	b'2019\xc3\x84\xc3\xaa9\xc3\x94\xc3\x8225\xc3\x88\xc3\x9515\xc3\x8a\xc2\xb134\xc2\xb7\xc3\x96'	-67.06	58.62	111.18	-899	-333	227	-112	-104	-5	459	142	-411
19	b'2019\xc3\x84\xc3\xaa9\xc3\x94\xc3\x8225\xc3\x88\xc3\x9515\xc3\x8a\xc2\xb134\xc2\xb7\xc3\x961\xc3\x83\xc3\xab'	-66.56	58.75	109.68	-921	-329	208	-129	-82	-3	441	137	-419
20	b'2019\xc3\x84\xc3\xaa9\xc3\x94\xc3\x8225\xc3\x88\xc3\x9515\xc3\x8a\xc2\xb134\xc2\xb7\xc3\x961\xc3\x83\xc3\xab'	-66.31	58.62	108.93	-924	-324	198	-150	-38	34	417	172	-438
21	b'2019\xc3\x84\xc3\xaa9\xc3\x94\xc3\x8225\xc3\x88\xc3\x9515\xc3\x8a\xc2\xb134\xc2\xb7\xc3\x961\xc3\x83\xc3\xab'	-66.31	58.62	108.93	-924	-324	198	-150	-38	34	417	172	-438
22	b'2019\xc3\x84\xc3\xaa9\xc3\x94\xc3\x8225\xc3\x88\xc3\x9515\xc3\x8a\xc2\xb134\xc2\xb7\xc3\x961\xc3\x83\xc3\xab'	-66	58.12	107.43	-906	-347	169	-156	-38	5	406	172	-425
23	b'2019\xc3\x84\xc3\xaa9\xc3\x94\xc3\x8225\xc3\x88\xc3\x9515\xc3\x8a\xc2\xb134\xc2\xb7\xc3\x961\xc3\x83\xc3\xab'	-65.75	57.81	106.56	-896	-337	176	-137	-73	-10	424	172	-427
24	b'2019\xc3\x84\xc3\xaa9\xc3\x94\xc3\x8225\xc3\x88\xc3\x9515\xc3\x8a\xc2\xb134\xc2\xb7\xc3\x961\xc3\x83\xc3\xab'	-65.62	57.56	106.12	-918	-337	239	-148	-45	-7	435	188	-427
25	b'2019\xc3\x84\xc3\xaa9\xc3\x94\xc3\x8225\xc3\x88\xc3\x9515\xc3\x8a\xc2\xb134\xc2\xb7\xc3\x961\xc3\x83\xc3\xab'	-65.62	57.56	106.12	-918	-337	239	-148	-45	-7	435	188	-427
26	b'2019\xc3\x84\xc3\xaa9\xc3\x94\xc3\x8225\xc3\x88\xc3\x9515\xc3\x8a\xc2\xb134\xc2\xb7\xc3\x961\xc3\x83\xc3\xab'	-65.31	57.5	105	-903	-341	240	-122	-81	35	430	177	-420
27	b'2019\xc3\x84\xc3\xaa9\xc3\x94\xc3\x8225\xc3\x88\xc3\x9515\xc3\x8a\xc2\xb134\xc2\xb7\xc3\x961\xc3\x83\xc3\xab'	-65.12	56.75	103.56	-893	-346	225	-157	-107	33	406	177	-433
28	b'2019\xc3\x84\xc3\xaa9\xc3\x94\xc3\x8225\xc3\x88\xc3\x9515\xc3\x8a\xc2\xb134\xc2\xb7\xc3\x961\xc3\x83\xc3\xab'	-65	56.43	102.5	-920	-330	258	-179	-50	20	430	195	-400
29	b'2019\xc3\x84\xc3\xaa9\xc3\x94\xc3\x8225\xc3\x88\xc3\x9515\xc3\x8a\xc2\xb134\xc2\xb7\xc3\x961\xc3\x83\xc3\xab'	-65	56.43	102.5	-920	-330	258	-179	-50	20	430	195	-400
30	b'2019\xc3\x84\xc3\xaa9\xc3\x94\xc3\x8225\xc3\x88\xc3\x9515\xc3\x8a\xc2\xb134\xc2\xb7\xc3\x962\xc3\x83\xc3\xab'	-64.62	55.81	100.56	-920	-345	175	-129	-158	5	401	188	-440
31	b'2019\xc3\x84\xc3\xaa9\xc3\x94\xc3\x8225\xc3\x88\xc3\x9515\xc3\x8a\xc2\xb134\xc2\xb7\xc3\x962\xc3\x83\xc3\xab'	-64.43	55.18	99.68	-907	-341	220	-96	-115	2	388	217	-420
32	b'2019\xc3\x84\xc3\xaa9\xc3\x94\xc3\x8225\xc3\x88\xc3\x9515\xc3\x8a\xc2\xb134\xc2\xb7\xc3\x962\xc3\x83\xc3\xab'	-64.37	54.62	98.25	-898	-336	272	-155	-109	65	364	212	-433
33	b'2019\xc3\x84\xc3\xaa9\xc3\x94\xc3\x8225\xc3\x88\xc3\x9515\xc3\x8a\xc2\xb134\xc2\xb7\xc3\x962\xc3\x83\xc3\xab'	-64.37	54.62	98.25	-898	-336	272	-155	-109	65	364	212	-433
34	b'2019\xc3\x84\xc3\xaa9\xc3\x94\xc3\x8225\xc3\x88\xc3\x9515\xc3\x8a\xc2\xb134\xc2\xb7\xc3\x962\xc3\x83\xc3\xab'	-64.18	54.12	96.87	-878	-348	295	-160	-170	42	395	212	-427
35	b'2019\xc3\x84\xc3\xaa9\xc3\x94\xc3\x8225\xc3\x88\xc3\x9515\xc3\x8a\xc2\xb134\xc2\xb7\xc3\x962\xc3\x83\xc3\xab'	-64.06	53.87	95.75	-925	-346	272	-227	-174	30	360	217	-446
36	b'2019\xc3\x84\xc3\xaa9\xc3\x94\xc3\x8225\xc3\x88\xc3\x9515\xc3\x8a\xc2\xb134\xc2\xb7\xc3\x962\xc3\x83\xc3\xab'	-64.06	53.87	95.75	-925	-346	272	-227	-174	30	360	217	-446
37	b'2019\xc3\x84\xc3\xaa9\xc3\x94\xc3\x8225\xc3\x88\xc3\x9515\xc3\x8a\xc2\xb134\xc2\xb7\xc3\x962\xc3\x83\xc3\xab'	-63.5	53.93	94.25	-899	-343	239	-225	-101	8	384	236	-420
38	b'2019\xc3\x84\xc3\xaa9\xc3\x94\xc3\x8225\xc3\x88\xc3\x9515\xc3\x8a\xc2\xb134\xc2\xb7\xc3\x962\xc3\x83\xc3\xab'	-63.5	53.93	94.25	-899	-343	239	-225	-101	8	384	236	-420
39	b'2019\xc3\x84\xc3\xaa9\xc3\x94\xc3\x8225\xc3\x88\xc3\x9515\xc3\x8a\xc2\xb134\xc2\xb7\xc3\x962\xc3\x83\xc3\xab'	-63.06	53.75	92.93	-877	-347	236	-156	-96	-2	396	230	-433
40	b'2019\xc3\x84\xc3\xaa9\xc3\x94\xc3\x8225\xc3\x88\xc3\x9515\xc3\x8a\xc2\xb134\xc2\xb7\xc3\x962\xc3\x83\xc3\xab'	-62.81	53.75	92.31	-891	-352	230	-211	-61	-12	348	248	-411
41	b'2019\xc3\x84\xc3\xaa9\xc3\x94\xc3\x8225\xc3\x88\xc3\x9515\xc3\x8a\xc2\xb134\xc2\xb7\xc3\x962\xc3\x83\xc3\xab'	-62.81	53.75	92.31	-891	-352	230	-211	-61	-12	348	248	-411
42	b'2019\xc3\x84\xc3\xaa9\xc3\x94\xc3\x8225\xc3\x88\xc3\x9515\xc3\x8a\xc2\xb134\xc2\xb7\xc3\x962\xc3\x83\xc3\xab'	-62.37	53.93	91.12	-860	-355	263	-134	-79	-23	371	265	-446
43	b'2019\xc3\x84\xc3\xaa9\xc3\x94\xc3\x8225\xc3\x88\xc3\x9515\xc3\x8a\xc2\xb134\xc2\xb7\xc3\x963\xc3\x83\xc3\xab'	-62.18	54.12	90.18	-884	-349	215	-180	-67	6	344	259	-408
44	b'2019\xc3\x84\xc3\xaa9\xc3\x94\xc3\x8225\xc3\x88\xc3\x9515\xc3\x8a\xc2\xb134\xc2\xb7\xc3\x963\xc3\x83\xc3\xab'	-61.93	53.87	88.93	-880	-360	310	-123	-97	70	348	281	-438
45	b'2019\xc3\x84\xc3\xaa9\xc3\x94\xc3\x8225\xc3\x88\xc3\x9515\xc3\x8a\xc2\xb134\xc2\xb7\xc3\x963\xc3\x83\xc3\xab'	-62.06	54	88.37	-899	-365	265	-153	-66	54	331	275	-433
46	b'2019\xc3\x84\xc3\xaa9\xc3\x94\xc3\x8225\xc3\x88\xc3\x9515\xc3\x8a\xc2\xb134\xc2\xb7\xc3\x963\xc3\x83\xc3\xab'	-61.93	53.87	87.68	-874	-368	292	-121	-50	41	390	270	-412
47	b'2019\xc3\x84\xc3\xaa9\xc3\x94\xc3\x8225\xc3\x88\xc3\x9515\xc3\x8a\xc2\xb134\xc2\xb7\xc3\x963\xc3\x83\xc3\xab'	-61.87	53.56	87.06	-876	-369	318	-99	-75	22	348	283	-419
48	b'2019\xc3\x84\xc3\xaa9\xc3\x94\xc3\x8225\xc3\x88\xc3\x9515\xc3\x8a\xc2\xb134\xc2\xb7\xc3\x963\xc3\x83\xc3\xab'	-61.75	53.43	86.56	-879	-374	278	-163	-61	25	361	294	-438
49	b'2019\xc3\x84\xc3\xaa9\xc3\x94\xc3\x8225\xc3\x88\xc3\x9515\xc3\x8a\xc2\xb134\xc2\xb7\xc3\x963\xc3\x83\xc3\xab'	-61.62	53.43	86	-860	-368	288	-132	-104	31	355	288	-432
50	b'2019\xc3\x84\xc3\xaa9\xc3\x94\xc3\x8225\xc3\x88\xc3\x9515\xc3\x8a\xc2\xb134\xc2\xb7\xc3\x963\xc3\x83\xc3\xab'	-61.5	53.37	85.43	-883	-366	254	-73	-86	-3	326	280	-432
51	b'2019\xc3\x84\xc3\xaa9\xc3\x94\xc3\x8225\xc3\x88\xc3\x9515\xc3\x8a\xc2\xb134\xc2\xb7\xc3\x963\xc3\x83\xc3\xab'	-61.31	53.12	85.06	-871	-368	302	-86	-82	1	355	280	-419
52	b'2019\xc3\x84\xc3\xaa9\xc3\x94\xc3\x8225\xc3\x88\xc3\x9515\xc3\x8a\xc2\xb134\xc2\xb7\xc3\x963\xc3\x83\xc3\xab'	-61.31	53.25	84.62	-875	-369	273	-97	-35	20	331	288	-438
53	b'2019\xc3\x84\xc3\xaa9\xc3\x94\xc3\x8225\xc3\x88\xc3\x9515\xc3\x8a\xc2\xb134\xc2\xb7\xc3\x963\xc3\x83\xc3\xab'	-61.43	53.25	83.87	-880	-362	252	-104	-9	23	366	304	-438
54	b'2019\xc3\x84\xc3\xaa9\xc3\x94\xc3\x8225\xc3\x88\xc3\x9515\xc3\x8a\xc2\xb134\xc2\xb7\xc3\x963\xc3\x83\xc3\xab'	-61.25	52.56	83.68	-864	-386	301	69	-138	2	361	292	-419
55	b'2019\xc3\x84\xc3\xaa9\xc3\x94\xc3\x8225\xc3\x88\xc3\x9515\xc3\x8a\xc2\xb134\xc2\xb7\xc3\x963\xc3\x83\xc3\xab'	-61.25	52.56	83.68	-864	-386	301	69	-138	2	361	292	-419
56	b'2019\xc3\x84\xc3\xaa9\xc3\x94\xc3\x8225\xc3\x88\xc3\x9515\xc3\x8a\xc2\xb134\xc2\xb7\xc3\x964\xc3\x83\xc3\xab'	-61.12	52.31	83.31	-896	-376	262	-86	-5	-8	355	292	-419
57	b'2019\xc3\x84\xc3\xaa9\xc3\x94\xc3\x8225\xc3\x88\xc3\x9515\xc3\x8a\xc2\xb134\xc2\xb7\xc3\x964\xc3\x83\xc3\xab'	-61	52.31	83.25	-888	-365	309	-46	-43	-21	337	292	-419
58	b'2019\xc3\x84\xc3\xaa9\xc3\x94\xc3\x8225\xc3\x88\xc3\x9515\xc3\x8a\xc2\xb134\xc2\xb7\xc3\x964\xc3\x83\xc3\xab'	-61	52.31	83.25	-888	-365	309	-46	-43	-21	337	292	-419
59	b'2019\xc3\x84\xc3\xaa9\xc3\x94\xc3\x8225\xc3\x88\xc3\x9515\xc3\x8a\xc2\xb134\xc2\xb7\xc3\x964\xc3\x83\xc3\xab'	-60.81	52.37	82.81	-884	-383	277	-120	-4	7	355	316	-425
60	b'2019\xc3\x84\xc3\xaa9\xc3\x94\xc3\x8225\xc3\x88\xc3\x9515\xc3\x8a\xc2\xb134\xc2\xb7\xc3\x964\xc3\x83\xc3\xab'	-60.75	52.37	82.68	-873	-377	328	-10	-44	12	308	305	-425
61	b'2019\xc3\x84\xc3\xaa9\xc3\x94\xc3\x8225\xc3\x88\xc3\x9515\xc3\x8a\xc2\xb134\xc2\xb7\xc3\x964\xc3\x83\xc3\xab'	-60.62	52.37	82.43	-843	-381	317	-62	-88	-32	320	310	-438
62	b'2019\xc3\x84\xc3\xaa9\xc3\x94\xc3\x8225\xc3\x88\xc3\x9515\xc3\x8a\xc2\xb134\xc2\xb7\xc3\x964\xc3\x83\xc3\xab'	-60.5	52.62	82.31	-843	-385	305	-24	-63	2	308	304	-425
