# Supplementary material for: Data acquired by a single object sensor for the detection and quality evaluation of table tennis forehand strokes
Source: Data Brief. 2020 Nov 6;33:106504. doi: 10.1016/j.dib.2020.106504 (PMC7683218; doi:10.1016/j.dib.2020.106504)
Supplement: Supplementary file 1 [file mmc1.zip › Processed/Basic/1188.csv]

#	Time/Date	Roll	Pitch	Yaw	acc(x)	acc(y)	acc(z)	gyro(x)	gyro(y)	gyro(z)	mag(x)	mag(y)	mag(z)
0	0	0	0	0	0	0	0	0	0	0	0	0	0
0	0	0	0	0	0	0	0	0	0	0	0	0	0
0	0	0	0	0	0	0	0	0	0	0	0	0	0
0	0	0	0	0	0	0	0	0	0	0	0	0	0
0	0	0	0	0	0	0	0	0	0	0	0	0	0
0	0	0	0	0	0	0	0	0	0	0	0	0	0
2	b'2019\xc3\x84\xc3\xaa9\xc3\x94\xc3\x8225\xc3\x88\xc3\x9515\xc3\x8a\xc2\xb134\xc2\xb7\xc3\x9613\xc3\x83\xc3\xab'	-70.43	67.68	120.68	-910	-315	106	-148	-66	3	496	96	-374
3	b'2019\xc3\x84\xc3\xaa9\xc3\x94\xc3\x8225\xc3\x88\xc3\x9515\xc3\x8a\xc2\xb134\xc2\xb7\xc3\x9613\xc3\x83\xc3\xab'	-70.43	67.68	120.68	-910	-315	106	-148	-66	3	496	96	-374
4	b'2019\xc3\x84\xc3\xaa9\xc3\x94\xc3\x8225\xc3\x88\xc3\x9515\xc3\x8a\xc2\xb134\xc2\xb7\xc3\x9613\xc3\x83\xc3\xab'	-70.12	68	119.37	-955	-315	81	-89	-37	-1	496	78	-374
5	b'2019\xc3\x84\xc3\xaa9\xc3\x94\xc3\x8225\xc3\x88\xc3\x9515\xc3\x8a\xc2\xb134\xc2\xb7\xc3\x9613\xc3\x83\xc3\xab'	-70.12	68	119.37	-955	-315	81	-89	-37	-1	496	78	-374
6	b'2019\xc3\x84\xc3\xaa9\xc3\x94\xc3\x8225\xc3\x88\xc3\x9515\xc3\x8a\xc2\xb134\xc2\xb7\xc3\x9613\xc3\x83\xc3\xab'	-69.68	67.87	118.37	-932	-312	113	-72	0	-22	518	118	-368
7	b'2019\xc3\x84\xc3\xaa9\xc3\x94\xc3\x8225\xc3\x88\xc3\x9515\xc3\x8a\xc2\xb134\xc2\xb7\xc3\x9614\xc3\x83\xc3\xab'	-69.56	67.37	117.81	-956	-312	97	-113	10	17	524	118	-368
8	b'2019\xc3\x84\xc3\xaa9\xc3\x94\xc3\x8225\xc3\x88\xc3\x9515\xc3\x8a\xc2\xb134\xc2\xb7\xc3\x9614\xc3\x83\xc3\xab'	-69.56	67.37	117.81	-956	-312	97	-113	10	17	524	118	-368
9	b'2019\xc3\x84\xc3\xaa9\xc3\x94\xc3\x8225\xc3\x88\xc3\x9515\xc3\x8a\xc2\xb134\xc2\xb7\xc3\x9614\xc3\x83\xc3\xab'	-69	66.37	115.75	-939	-315	144	-122	-36	-2	571	140	-380
10	b'2019\xc3\x84\xc3\xaa9\xc3\x94\xc3\x8225\xc3\x88\xc3\x9515\xc3\x8a\xc2\xb134\xc2\xb7\xc3\x9614\xc3\x83\xc3\xab'	-69	66.37	115.75	-939	-315	144	-122	-36	-2	571	140	-380
11	b'2019\xc3\x84\xc3\xaa9\xc3\x94\xc3\x8225\xc3\x88\xc3\x9515\xc3\x8a\xc2\xb134\xc2\xb7\xc3\x9614\xc3\x83\xc3\xab'	-68.87	66.12	114.68	-906	-318	123	-91	-89	-7	500	152	-387
12	b'2019\xc3\x84\xc3\xaa9\xc3\x94\xc3\x8225\xc3\x88\xc3\x9515\xc3\x8a\xc2\xb134\xc2\xb7\xc3\x9614\xc3\x83\xc3\xab'	-68.75	66	114.06	-921	-319	157	-98	5	20	476	140	-400
13	b'2019\xc3\x84\xc3\xaa9\xc3\x94\xc3\x8225\xc3\x88\xc3\x9515\xc3\x8a\xc2\xb134\xc2\xb7\xc3\x9614\xc3\x83\xc3\xab'	-68.75	66	114.06	-921	-319	157	-98	5	20	476	140	-400
14	b'2019\xc3\x84\xc3\xaa9\xc3\x94\xc3\x8225\xc3\x88\xc3\x9515\xc3\x8a\xc2\xb134\xc2\xb7\xc3\x9614\xc3\x83\xc3\xab'	-68.62	66.06	113.43	-931	-328	135	-28	-6	-16	512	140	-374
15	b'2019\xc3\x84\xc3\xaa9\xc3\x94\xc3\x8225\xc3\x88\xc3\x9515\xc3\x8a\xc2\xb134\xc2\xb7\xc3\x9614\xc3\x83\xc3\xab'	-68.37	65.37	112.93	-940	-330	169	-100	-71	12	518	158	-368
16	b'2019\xc3\x84\xc3\xaa9\xc3\x94\xc3\x8225\xc3\x88\xc3\x9515\xc3\x8a\xc2\xb134\xc2\xb7\xc3\x9615\xc3\x83\xc3\xab'	-68.18	65.37	112.5	-921	-323	165	-59	-80	-2	467	148	-387
17	b'2019\xc3\x84\xc3\xaa9\xc3\x94\xc3\x8225\xc3\x88\xc3\x9515\xc3\x8a\xc2\xb134\xc2\xb7\xc3\x9615\xc3\x83\xc3\xab'	-68	65.43	111.87	-926	-336	105	-116	-58	14	500	164	-387
18	b'2019\xc3\x84\xc3\xaa9\xc3\x94\xc3\x8225\xc3\x88\xc3\x9515\xc3\x8a\xc2\xb134\xc2\xb7\xc3\x9615\xc3\x83\xc3\xab'	-68	65.43	111.87	-926	-336	105	-116	-58	14	500	164	-387
19	b'2019\xc3\x84\xc3\xaa9\xc3\x94\xc3\x8225\xc3\x88\xc3\x9515\xc3\x8a\xc2\xb134\xc2\xb7\xc3\x9615\xc3\x83\xc3\xab'	-67.81	65.31	111.18	-913	-327	125	-108	-73	10	496	172	-387
20	b'2019\xc3\x84\xc3\xaa9\xc3\x94\xc3\x8225\xc3\x88\xc3\x9515\xc3\x8a\xc2\xb134\xc2\xb7\xc3\x9615\xc3\x83\xc3\xab'	-67.81	65.31	111.18	-913	-327	125	-108	-73	10	496	172	-387
21	b'2019\xc3\x84\xc3\xaa9\xc3\x94\xc3\x8225\xc3\x88\xc3\x9515\xc3\x8a\xc2\xb134\xc2\xb7\xc3\x9615\xc3\x83\xc3\xab'	-67.87	65.43	110.25	-939	-333	137	-52	4	5	436	158	-387
22	b'2019\xc3\x84\xc3\xaa9\xc3\x94\xc3\x8225\xc3\x88\xc3\x9515\xc3\x8a\xc2\xb134\xc2\xb7\xc3\x9615\xc3\x83\xc3\xab'	-67.81	65.31	109.62	-910	-338	145	-78	-98	28	448	177	-368
23	b'2019\xc3\x84\xc3\xaa9\xc3\x94\xc3\x8225\xc3\x88\xc3\x9515\xc3\x8a\xc2\xb134\xc2\xb7\xc3\x9615\xc3\x83\xc3\xab'	-67.87	65.37	108.93	-916	-327	122	-102	-38	23	460	166	-400
24	b'2019\xc3\x84\xc3\xaa9\xc3\x94\xc3\x8225\xc3\x88\xc3\x9515\xc3\x8a\xc2\xb134\xc2\xb7\xc3\x9615\xc3\x83\xc3\xab'	-67.81	65.18	108.75	-895	-335	142	-29	-81	11	500	172	-400
25	b'2019\xc3\x84\xc3\xaa9\xc3\x94\xc3\x8225\xc3\x88\xc3\x9515\xc3\x8a\xc2\xb134\xc2\xb7\xc3\x9615\xc3\x83\xc3\xab'	-67.81	65.18	108.75	-895	-335	142	-29	-81	11	500	172	-400
26	b'2019\xc3\x84\xc3\xaa9\xc3\x94\xc3\x8225\xc3\x88\xc3\x9515\xc3\x8a\xc2\xb134\xc2\xb7\xc3\x9616\xc3\x83\xc3\xab'	-67.75	65.06	107.68	-913	-325	176	-81	-24	-16	436	184	-380
27	b'2019\xc3\x84\xc3\xaa9\xc3\x94\xc3\x8225\xc3\x88\xc3\x9515\xc3\x8a\xc2\xb134\xc2\xb7\xc3\x9616\xc3\x83\xc3\xab'	-67.68	64.81	107.06	-914	-327	148	-85	-89	16	443	188	-387
28	b'2019\xc3\x84\xc3\xaa9\xc3\x94\xc3\x8225\xc3\x88\xc3\x9515\xc3\x8a\xc2\xb134\xc2\xb7\xc3\x9616\xc3\x83\xc3\xab'	-67.68	64.81	107.06	-914	-327	148	-85	-89	16	443	188	-387
29	b'2019\xc3\x84\xc3\xaa9\xc3\x94\xc3\x8225\xc3\x88\xc3\x9515\xc3\x8a\xc2\xb134\xc2\xb7\xc3\x9616\xc3\x83\xc3\xab'	-67.62	64.43	106.18	-910	-334	149	-122	-66	-4	432	188	-387
30	b'2019\xc3\x84\xc3\xaa9\xc3\x94\xc3\x8225\xc3\x88\xc3\x9515\xc3\x8a\xc2\xb134\xc2\xb7\xc3\x9616\xc3\x83\xc3\xab'	-67.5	64.06	105.06	-916	-332	151	-92	-38	7	432	195	-387
31	b'2019\xc3\x84\xc3\xaa9\xc3\x94\xc3\x8225\xc3\x88\xc3\x9515\xc3\x8a\xc2\xb134\xc2\xb7\xc3\x9616\xc3\x83\xc3\xab'	-67.31	63.43	104.5	-913	-331	183	-108	-91	11	419	184	-395
32	b'2019\xc3\x84\xc3\xaa9\xc3\x94\xc3\x8225\xc3\x88\xc3\x9515\xc3\x8a\xc2\xb134\xc2\xb7\xc3\x9616\xc3\x83\xc3\xab'	-67.31	63.43	104.5	-913	-331	183	-108	-91	11	419	184	-395
33	b'2019\xc3\x84\xc3\xaa9\xc3\x94\xc3\x8225\xc3\x88\xc3\x9515\xc3\x8a\xc2\xb134\xc2\xb7\xc3\x9616\xc3\x83\xc3\xab'	-67.18	62.75	103.5	-918	-334	198	-132	-54	19	448	184	-400
34	b'2019\xc3\x84\xc3\xaa9\xc3\x94\xc3\x8225\xc3\x88\xc3\x9515\xc3\x8a\xc2\xb134\xc2\xb7\xc3\x9616\xc3\x83\xc3\xab'	-67.18	62.75	103.5	-918	-334	198	-132	-54	19	448	184	-400
35	b'2019\xc3\x84\xc3\xaa9\xc3\x94\xc3\x8225\xc3\x88\xc3\x9515\xc3\x8a\xc2\xb134\xc2\xb7\xc3\x9616\xc3\x83\xc3\xab'	-67.06	62.06	102.12	-925	-334	175	-122	-102	22	432	188	-408
36	b'2019\xc3\x84\xc3\xaa9\xc3\x94\xc3\x8225\xc3\x88\xc3\x9515\xc3\x8a\xc2\xb134\xc2\xb7\xc3\x9616\xc3\x83\xc3\xab'	-66.87	61.68	101.12	-917	-334	199	-128	-15	11	432	212	-387
37	b'2019\xc3\x84\xc3\xaa9\xc3\x94\xc3\x8225\xc3\x88\xc3\x9515\xc3\x8a\xc2\xb134\xc2\xb7\xc3\x9616\xc3\x83\xc3\xab'	-66.81	61.43	100.56	-927	-333	194	-102	-64	17	436	208	-395
38	b'2019\xc3\x84\xc3\xaa9\xc3\x94\xc3\x8225\xc3\x88\xc3\x9515\xc3\x8a\xc2\xb134\xc2\xb7\xc3\x9617\xc3\x83\xc3\xab'	-66.68	61.31	99.93	-912	-326	181	-128	-62	9	419	212	-387
39	b'2019\xc3\x84\xc3\xaa9\xc3\x94\xc3\x8225\xc3\x88\xc3\x9515\xc3\x8a\xc2\xb134\xc2\xb7\xc3\x9617\xc3\x83\xc3\xab'	-66.68	61.31	99.93	-912	-326	181	-128	-62	9	419	212	-387
40	b'2019\xc3\x84\xc3\xaa9\xc3\x94\xc3\x8225\xc3\x88\xc3\x9515\xc3\x8a\xc2\xb134\xc2\xb7\xc3\x9617\xc3\x83\xc3\xab'	-66.43	60.87	99.06	-920	-331	194	-107	-59	14	425	217	-408
41	b'2019\xc3\x84\xc3\xaa9\xc3\x94\xc3\x8225\xc3\x88\xc3\x9515\xc3\x8a\xc2\xb134\xc2\xb7\xc3\x9617\xc3\x83\xc3\xab'	-66.31	60.75	98.56	-912	-337	200	-103	-25	7	425	224	-400
42	b'2019\xc3\x84\xc3\xaa9\xc3\x94\xc3\x8225\xc3\x88\xc3\x9515\xc3\x8a\xc2\xb134\xc2\xb7\xc3\x9617\xc3\x83\xc3\xab'	-66.18	60.37	98.12	-923	-339	238	-101	-47	19	412	236	-420
43	b'2019\xc3\x84\xc3\xaa9\xc3\x94\xc3\x8225\xc3\x88\xc3\x9515\xc3\x8a\xc2\xb134\xc2\xb7\xc3\x9617\xc3\x83\xc3\xab'	-66.06	60.56	97.56	-910	-338	189	-151	-21	-8	396	240	-412
44	b'2019\xc3\x84\xc3\xaa9\xc3\x94\xc3\x8225\xc3\x88\xc3\x9515\xc3\x8a\xc2\xb134\xc2\xb7\xc3\x9617\xc3\x83\xc3\xab'	-65.93	60.56	97.18	-937	-337	192	-63	-19	-18	425	235	-400
45	b'2019\xc3\x84\xc3\xaa9\xc3\x94\xc3\x8225\xc3\x88\xc3\x9515\xc3\x8a\xc2\xb134\xc2\xb7\xc3\x9617\xc3\x83\xc3\xab'	-65.68	60.18	97.06	-894	-333	241	-19	-96	7	419	240	-408
46	b'2019\xc3\x84\xc3\xaa9\xc3\x94\xc3\x8225\xc3\x88\xc3\x9515\xc3\x8a\xc2\xb134\xc2\xb7\xc3\x9617\xc3\x83\xc3\xab'	-65.43	59.75	96.37	-878	-345	252	-162	-103	-4	412	240	-408
47	b'2019\xc3\x84\xc3\xaa9\xc3\x94\xc3\x8225\xc3\x88\xc3\x9515\xc3\x8a\xc2\xb134\xc2\xb7\xc3\x9617\xc3\x83\xc3\xab'	-65.31	59.93	95.75	-893	-346	249	-144	-141	3	412	228	-395
48	b'2019\xc3\x84\xc3\xaa9\xc3\x94\xc3\x8225\xc3\x88\xc3\x9515\xc3\x8a\xc2\xb134\xc2\xb7\xc3\x9617\xc3\x83\xc3\xab'	-65.31	59.93	95.75	-893	-346	249	-144	-141	3	412	228	-395
49	b'2019\xc3\x84\xc3\xaa9\xc3\x94\xc3\x8225\xc3\x88\xc3\x9515\xc3\x8a\xc2\xb134\xc2\xb7\xc3\x9617\xc3\x83\xc3\xab'	-64.87	59.87	93.87	-897	-363	275	-260	-149	-9	392	251	-412
50	b'2019\xc3\x84\xc3\xaa9\xc3\x94\xc3\x8225\xc3\x88\xc3\x9515\xc3\x8a\xc2\xb134\xc2\xb7\xc3\x9617\xc3\x83\xc3\xab'	-64.43	59.68	92.56	-925	-368	199	-309	-147	-38	380	251	-395
51	b'2019\xc3\x84\xc3\xaa9\xc3\x94\xc3\x8225\xc3\x88\xc3\x9515\xc3\x8a\xc2\xb134\xc2\xb7\xc3\x9618\xc3\x83\xc3\xab'	-63.56	59.93	91.25	-915	-359	206	-213	-80	-50	361	276	-379
52	b'2019\xc3\x84\xc3\xaa9\xc3\x94\xc3\x8225\xc3\x88\xc3\x9515\xc3\x8a\xc2\xb134\xc2\xb7\xc3\x9618\xc3\x83\xc3\xab'	-62.93	59.87	90.5	-871	-349	235	-270	-114	-43	390	283	-380
53	b'2019\xc3\x84\xc3\xaa9\xc3\x94\xc3\x8225\xc3\x88\xc3\x9515\xc3\x8a\xc2\xb134\xc2\xb7\xc3\x9618\xc3\x83\xc3\xab'	-62.62	60.31	89.06	-861	-362	203	-222	-119	4	348	294	-411
54	b'2019\xc3\x84\xc3\xaa9\xc3\x94\xc3\x8225\xc3\x88\xc3\x9515\xc3\x8a\xc2\xb134\xc2\xb7\xc3\x9618\xc3\x83\xc3\xab'	-62.56	60.56	87.87	-886	-372	209	-205	-135	5	403	316	-387
55	b'2019\xc3\x84\xc3\xaa9\xc3\x94\xc3\x8225\xc3\x88\xc3\x9515\xc3\x8a\xc2\xb134\xc2\xb7\xc3\x9618\xc3\x83\xc3\xab'	-62.56	60.56	87.87	-886	-372	209	-205	-135	5	403	316	-387
56	b'2019\xc3\x84\xc3\xaa9\xc3\x94\xc3\x8225\xc3\x88\xc3\x9515\xc3\x8a\xc2\xb134\xc2\xb7\xc3\x9618\xc3\x83\xc3\xab'	-62.5	60.68	86.25	-902	-384	237	-158	-106	-2	379	305	-400
57	b'2019\xc3\x84\xc3\xaa9\xc3\x94\xc3\x8225\xc3\x88\xc3\x9515\xc3\x8a\xc2\xb134\xc2\xb7\xc3\x9618\xc3\x83\xc3\xab'	-62.25	61	85.43	-887	-385	216	-252	-76	-24	344	312	-400
58	b'2019\xc3\x84\xc3\xaa9\xc3\x94\xc3\x8225\xc3\x88\xc3\x9515\xc3\x8a\xc2\xb134\xc2\xb7\xc3\x9618\xc3\x83\xc3\xab'	-62	61.25	84.43	-884	-397	202	-203	-80	-12	348	334	-385
59	b'2019\xc3\x84\xc3\xaa9\xc3\x94\xc3\x8225\xc3\x88\xc3\x9515\xc3\x8a\xc2\xb134\xc2\xb7\xc3\x9618\xc3\x83\xc3\xab'	-61.62	60.81	83.18	-890	-390	211	-116	-113	-2	328	328	-385
60	b'2019\xc3\x84\xc3\xaa9\xc3\x94\xc3\x8225\xc3\x88\xc3\x9515\xc3\x8a\xc2\xb134\xc2\xb7\xc3\x9618\xc3\x83\xc3\xab'	-61.5	60.56	82.5	-873	-392	220	-142	-70	29	345	345	-395
61	b'2019\xc3\x84\xc3\xaa9\xc3\x94\xc3\x8225\xc3\x88\xc3\x9515\xc3\x8a\xc2\xb134\xc2\xb7\xc3\x9618\xc3\x83\xc3\xab'	-61.5	60.43	81.75	-873	-386	223	-166	-51	55	350	315	-368
62	b'2019\xc3\x84\xc3\xaa9\xc3\x94\xc3\x8225\xc3\x88\xc3\x9515\xc3\x8a\xc2\xb134\xc2\xb7\xc3\x9619\xc3\x83\xc3\xab'	-61.43	60.31	81.18	-866	-401	229	-48	-99	9	350	352	-393
63	b'2019\xc3\x84\xc3\xaa9\xc3\x94\xc3\x8225\xc3\x88\xc3\x9515\xc3\x8a\xc2\xb134\xc2\xb7\xc3\x9619\xc3\x83\xc3\xab'	-61.37	60.12	80.68	-894	-394	214	-85	-78	-13	374	339	-385
64	b'2019\xc3\x84\xc3\xaa9\xc3\x94\xc3\x8225\xc3\x88\xc3\x9515\xc3\x8a\xc2\xb134\xc2\xb7\xc3\x9619\xc3\x83\xc3\xab'	-61.31	60.37	80.31	-894	-406	180	-77	-13	11	321	363	-393
65	b'2019\xc3\x84\xc3\xaa9\xc3\x94\xc3\x8225\xc3\x88\xc3\x9515\xc3\x8a\xc2\xb134\xc2\xb7\xc3\x9619\xc3\x83\xc3\xab'	-61.25	60.43	80.12	-873	-394	214	-60	-4	9	392	352	-385
