# Supplementary material for: Data acquired by a single object sensor for the detection and quality evaluation of table tennis forehand strokes
Source: Data Brief. 2020 Nov 6;33:106504. doi: 10.1016/j.dib.2020.106504 (PMC7683218; doi:10.1016/j.dib.2020.106504)
Supplement: Supplementary file 1 [file mmc1.zip › Processed/Basic/1189.csv]

#	Time/Date	Roll	Pitch	Yaw	acc(x)	acc(y)	acc(z)	gyro(x)	gyro(y)	gyro(z)	mag(x)	mag(y)	mag(z)
0	0	0	0	0	0	0	0	0	0	0	0	0	0
0	0	0	0	0	0	0	0	0	0	0	0	0	0
0	0	0	0	0	0	0	0	0	0	0	0	0	0
0	0	0	0	0	0	0	0	0	0	0	0	0	0
0	0	0	0	0	0	0	0	0	0	0	0	0	0
0	0	0	0	0	0	0	0	0	0	0	0	0	0
0	0	0	0	0	0	0	0	0	0	0	0	0	0
0	0	0	0	0	0	0	0	0	0	0	0	0	0
0	0	0	0	0	0	0	0	0	0	0	0	0	0
0	0	0	0	0	0	0	0	0	0	0	0	0	0
0	0	0	0	0	0	0	0	0	0	0	0	0	0
0	0	0	0	0	0	0	0	0	0	0	0	0	0
0	0	0	0	0	0	0	0	0	0	0	0	0	0
0	0	0	0	0	0	0	0	0	0	0	0	0	0
0	0	0	0	0	0	0	0	0	0	0	0	0	0
0	0	0	0	0	0	0	0	0	0	0	0	0	0
0	0	0	0	0	0	0	0	0	0	0	0	0	0
0	0	0	0	0	0	0	0	0	0	0	0	0	0
0	0	0	0	0	0	0	0	0	0	0	0	0	0
0	0	0	0	0	0	0	0	0	0	0	0	0	0
0	0	0	0	0	0	0	0	0	0	0	0	0	0
0	0	0	0	0	0	0	0	0	0	0	0	0	0
0	0	0	0	0	0	0	0	0	0	0	0	0	0
0	0	0	0	0	0	0	0	0	0	0	0	0	0
0	0	0	0	0	0	0	0	0	0	0	0	0	0
0	0	0	0	0	0	0	0	0	0	0	0	0	0
0	0	0	0	0	0	0	0	0	0	0	0	0	0
0	0	0	0	0	0	0	0	0	0	0	0	0	0
0	0	0	0	0	0	0	0	0	0	0	0	0	0
0	0	0	0	0	0	0	0	0	0	0	0	0	0
0	0	0	0	0	0	0	0	0	0	0	0	0	0
0	0	0	0	0	0	0	0	0	0	0	0	0	0
0	0	0	0	0	0	0	0	0	0	0	0	0	0
0	0	0	0	0	0	0	0	0	0	0	0	0	0
0	0	0	0	0	0	0	0	0	0	0	0	0	0
0	0	0	0	0	0	0	0	0	0	0	0	0	0
0	0	0	0	0	0	0	0	0	0	0	0	0	0
2	b'2019\xc3\x84\xc3\xaa9\xc3\x94\xc3\x8225\xc3\x88\xc3\x9515\xc3\x8a\xc2\xb134\xc2\xb7\xc3\x9628\xc3\x83\xc3\xab'	-63.62	61.37	114.93	-901	-383	214	-176	-63	46	416	180	-404
3	b'2019\xc3\x84\xc3\xaa9\xc3\x94\xc3\x8225\xc3\x88\xc3\x9515\xc3\x8a\xc2\xb134\xc2\xb7\xc3\x9628\xc3\x83\xc3\xab'	-63.5	61.18	113.81	-904	-389	220	-195	-93	35	406	192	-404
4	b'2019\xc3\x84\xc3\xaa9\xc3\x94\xc3\x8225\xc3\x88\xc3\x9515\xc3\x8a\xc2\xb134\xc2\xb7\xc3\x9628\xc3\x83\xc3\xab'	-63.31	61.25	112.56	-892	-394	207	-259	-74	4	435	185	-400
5	b'2019\xc3\x84\xc3\xaa9\xc3\x94\xc3\x8225\xc3\x88\xc3\x9515\xc3\x8a\xc2\xb134\xc2\xb7\xc3\x9628\xc3\x83\xc3\xab'	-62.93	61.12	111.25	-875	-392	192	-240	-159	15	440	198	-419
6	b'2019\xc3\x84\xc3\xaa9\xc3\x94\xc3\x8225\xc3\x88\xc3\x9515\xc3\x8a\xc2\xb134\xc2\xb7\xc3\x9628\xc3\x83\xc3\xab'	-62.5	60.75	109.56	-863	-394	218	-157	-155	-9	430	208	-400
7	b'2019\xc3\x84\xc3\xaa9\xc3\x94\xc3\x8225\xc3\x88\xc3\x9515\xc3\x8a\xc2\xb134\xc2\xb7\xc3\x9628\xc3\x83\xc3\xab'	-62.5	60.75	109.56	-863	-394	218	-157	-155	-9	430	208	-400
8	b'2019\xc3\x84\xc3\xaa9\xc3\x94\xc3\x8225\xc3\x88\xc3\x9515\xc3\x8a\xc2\xb134\xc2\xb7\xc3\x9628\xc3\x83\xc3\xab'	-62.18	60.43	107.87	-911	-394	205	-172	-96	12	430	238	-404
9	b'2019\xc3\x84\xc3\xaa9\xc3\x94\xc3\x8225\xc3\x88\xc3\x9515\xc3\x8a\xc2\xb134\xc2\xb7\xc3\x9628\xc3\x83\xc3\xab'	-62.18	60.43	107.87	-911	-394	205	-172	-96	12	430	238	-404
10	b'2019\xc3\x84\xc3\xaa9\xc3\x94\xc3\x8225\xc3\x88\xc3\x9515\xc3\x8a\xc2\xb134\xc2\xb7\xc3\x9628\xc3\x83\xc3\xab'	-61.56	59.56	106	-883	-412	214	-165	-127	47	436	227	-420
11	b'2019\xc3\x84\xc3\xaa9\xc3\x94\xc3\x8225\xc3\x88\xc3\x9515\xc3\x8a\xc2\xb134\xc2\xb7\xc3\x9628\xc3\x83\xc3\xab'	-61.31	59.25	105.06	-865	-404	228	-158	-109	25	400	233	-412
12	b'2019\xc3\x84\xc3\xaa9\xc3\x94\xc3\x8225\xc3\x88\xc3\x9515\xc3\x8a\xc2\xb134\xc2\xb7\xc3\x9629\xc3\x83\xc3\xab'	-60.93	58.75	103.56	-867	-396	248	-142	-73	7	422	256	-444
13	b'2019\xc3\x84\xc3\xaa9\xc3\x94\xc3\x8225\xc3\x88\xc3\x9515\xc3\x8a\xc2\xb134\xc2\xb7\xc3\x9629\xc3\x83\xc3\xab'	-60.93	58.75	103.56	-867	-396	248	-142	-73	7	422	256	-444
14	b'2019\xc3\x84\xc3\xaa9\xc3\x94\xc3\x8225\xc3\x88\xc3\x9515\xc3\x8a\xc2\xb134\xc2\xb7\xc3\x9629\xc3\x83\xc3\xab'	-60.87	59	101.75	-888	-399	269	-184	8	24	387	273	-419
15	b'2019\xc3\x84\xc3\xaa9\xc3\x94\xc3\x8225\xc3\x88\xc3\x9515\xc3\x8a\xc2\xb134\xc2\xb7\xc3\x9629\xc3\x83\xc3\xab'	-60.87	59	100.37	-879	-405	261	-147	-128	59	424	256	-425
16	b'2019\xc3\x84\xc3\xaa9\xc3\x94\xc3\x8225\xc3\x88\xc3\x9515\xc3\x8a\xc2\xb134\xc2\xb7\xc3\x9629\xc3\x83\xc3\xab'	-60.68	58.56	98.31	-882	-413	231	-145	-115	44	369	262	-432
17	b'2019\xc3\x84\xc3\xaa9\xc3\x94\xc3\x8225\xc3\x88\xc3\x9515\xc3\x8a\xc2\xb134\xc2\xb7\xc3\x9629\xc3\x83\xc3\xab'	-60.43	58.18	97.37	-888	-414	236	-136	-114	23	366	267	-412
18	b'2019\xc3\x84\xc3\xaa9\xc3\x94\xc3\x8225\xc3\x88\xc3\x9515\xc3\x8a\xc2\xb134\xc2\xb7\xc3\x9629\xc3\x83\xc3\xab'	-60.06	57.62	96.75	-861	-399	282	-139	-144	18	384	254	-400
19	b'2019\xc3\x84\xc3\xaa9\xc3\x94\xc3\x8225\xc3\x88\xc3\x9515\xc3\x8a\xc2\xb134\xc2\xb7\xc3\x9629\xc3\x83\xc3\xab'	-59.81	57.37	95.56	-857	-408	239	-132	-115	55	348	284	-425
20	b'2019\xc3\x84\xc3\xaa9\xc3\x94\xc3\x8225\xc3\x88\xc3\x9515\xc3\x8a\xc2\xb134\xc2\xb7\xc3\x9630\xc3\x83\xc3\xab'	-59.62	56.87	94.87	-859	-409	288	-48	-93	28	353	297	-412
21	b'2019\xc3\x84\xc3\xaa9\xc3\x94\xc3\x8225\xc3\x88\xc3\x9515\xc3\x8a\xc2\xb134\xc2\xb7\xc3\x9630\xc3\x83\xc3\xab'	-59.62	56.87	94.87	-859	-409	288	-48	-93	28	353	297	-412
22	b'2019\xc3\x84\xc3\xaa9\xc3\x94\xc3\x8225\xc3\x88\xc3\x9515\xc3\x8a\xc2\xb134\xc2\xb7\xc3\x9630\xc3\x83\xc3\xab'	-59.5	55.93	93.25	-849	-412	257	-97	-63	59	331	284	-438
23	b'2019\xc3\x84\xc3\xaa9\xc3\x94\xc3\x8225\xc3\x88\xc3\x9515\xc3\x8a\xc2\xb134\xc2\xb7\xc3\x9630\xc3\x83\xc3\xab'	-59.5	55.56	92.56	-877	-405	291	-113	-90	43	342	302	-419
24	b'2019\xc3\x84\xc3\xaa9\xc3\x94\xc3\x8225\xc3\x88\xc3\x9515\xc3\x8a\xc2\xb134\xc2\xb7\xc3\x9630\xc3\x83\xc3\xab'	-59.37	55.31	91.62	-855	-404	290	-134	-68	43	342	296	-425
25	b'2019\xc3\x84\xc3\xaa9\xc3\x94\xc3\x8225\xc3\x88\xc3\x9515\xc3\x8a\xc2\xb134\xc2\xb7\xc3\x9630\xc3\x83\xc3\xab'	-59.31	54.75	90.37	-876	-402	298	-78	-94	29	331	283	-419
26	b'2019\xc3\x84\xc3\xaa9\xc3\x94\xc3\x8225\xc3\x88\xc3\x9515\xc3\x8a\xc2\xb134\xc2\xb7\xc3\x9630\xc3\x83\xc3\xab'	-59.18	54.56	89.75	-849	-402	271	-78	-64	30	331	320	-419
27	b'2019\xc3\x84\xc3\xaa9\xc3\x94\xc3\x8225\xc3\x88\xc3\x9515\xc3\x8a\xc2\xb134\xc2\xb7\xc3\x9630\xc3\x83\xc3\xab'	-59.37	54.31	88.68	-865	-392	304	-43	-64	51	307	296	-419
28	b'2019\xc3\x84\xc3\xaa9\xc3\x94\xc3\x8225\xc3\x88\xc3\x9515\xc3\x8a\xc2\xb134\xc2\xb7\xc3\x9630\xc3\x83\xc3\xab'	-59.43	54.12	88	-880	-393	264	-93	-56	49	348	296	-404
29	b'2019\xc3\x84\xc3\xaa9\xc3\x94\xc3\x8225\xc3\x88\xc3\x9515\xc3\x8a\xc2\xb134\xc2\xb7\xc3\x9630\xc3\x83\xc3\xab'	-59.56	53.81	87.37	-870	-400	314	-112	36	43	331	291	-432
30	b'2019\xc3\x84\xc3\xaa9\xc3\x94\xc3\x8225\xc3\x88\xc3\x9515\xc3\x8a\xc2\xb134\xc2\xb7\xc3\x9631\xc3\x83\xc3\xab'	-59.5	53.43	86.56	-865	-403	281	-119	-41	32	331	307	-425
31	b'2019\xc3\x84\xc3\xaa9\xc3\x94\xc3\x8225\xc3\x88\xc3\x9515\xc3\x8a\xc2\xb134\xc2\xb7\xc3\x9631\xc3\x83\xc3\xab'	-59.43	53.06	85.75	-871	-398	316	-78	-102	26	342	318	-412
32	b'2019\xc3\x84\xc3\xaa9\xc3\x94\xc3\x8225\xc3\x88\xc3\x9515\xc3\x8a\xc2\xb134\xc2\xb7\xc3\x9631\xc3\x83\xc3\xab'	-59.43	53.06	85.75	-871	-398	316	-78	-102	26	342	318	-412
33	b'2019\xc3\x84\xc3\xaa9\xc3\x94\xc3\x8225\xc3\x88\xc3\x9515\xc3\x8a\xc2\xb134\xc2\xb7\xc3\x9631\xc3\x83\xc3\xab'	-59.18	52.68	84.87	-867	-395	289	-96	-70	15	342	307	-419
34	b'2019\xc3\x84\xc3\xaa9\xc3\x94\xc3\x8225\xc3\x88\xc3\x9515\xc3\x8a\xc2\xb134\xc2\xb7\xc3\x9631\xc3\x83\xc3\xab'	-59.06	52.62	84.43	-869	-394	292	-77	-73	0	318	315	-412
