# Supplementary material for: Data acquired by a single object sensor for the detection and quality evaluation of table tennis forehand strokes
Source: Data Brief. 2020 Nov 6;33:106504. doi: 10.1016/j.dib.2020.106504 (PMC7683218; doi:10.1016/j.dib.2020.106504)
Supplement: Supplementary file 1 [file mmc1.zip › Processed/Basic/1190.csv]

#	Time/Date	Roll	Pitch	Yaw	acc(x)	acc(y)	acc(z)	gyro(x)	gyro(y)	gyro(z)	mag(x)	mag(y)	mag(z)
0	0	0	0	0	0	0	0	0	0	0	0	0	0
0	0	0	0	0	0	0	0	0	0	0	0	0	0
0	0	0	0	0	0	0	0	0	0	0	0	0	0
0	0	0	0	0	0	0	0	0	0	0	0	0	0
0	0	0	0	0	0	0	0	0	0	0	0	0	0
0	0	0	0	0	0	0	0	0	0	0	0	0	0
0	0	0	0	0	0	0	0	0	0	0	0	0	0
0	0	0	0	0	0	0	0	0	0	0	0	0	0
0	0	0	0	0	0	0	0	0	0	0	0	0	0
0	0	0	0	0	0	0	0	0	0	0	0	0	0
0	0	0	0	0	0	0	0	0	0	0	0	0	0
0	0	0	0	0	0	0	0	0	0	0	0	0	0
0	0	0	0	0	0	0	0	0	0	0	0	0	0
0	0	0	0	0	0	0	0	0	0	0	0	0	0
0	0	0	0	0	0	0	0	0	0	0	0	0	0
0	0	0	0	0	0	0	0	0	0	0	0	0	0
0	0	0	0	0	0	0	0	0	0	0	0	0	0
0	0	0	0	0	0	0	0	0	0	0	0	0	0
0	0	0	0	0	0	0	0	0	0	0	0	0	0
0	0	0	0	0	0	0	0	0	0	0	0	0	0
0	0	0	0	0	0	0	0	0	0	0	0	0	0
0	0	0	0	0	0	0	0	0	0	0	0	0	0
0	0	0	0	0	0	0	0	0	0	0	0	0	0
0	0	0	0	0	0	0	0	0	0	0	0	0	0
0	0	0	0	0	0	0	0	0	0	0	0	0	0
0	0	0	0	0	0	0	0	0	0	0	0	0	0
0	0	0	0	0	0	0	0	0	0	0	0	0	0
0	0	0	0	0	0	0	0	0	0	0	0	0	0
0	0	0	0	0	0	0	0	0	0	0	0	0	0
0	0	0	0	0	0	0	0	0	0	0	0	0	0
0	0	0	0	0	0	0	0	0	0	0	0	0	0
0	0	0	0	0	0	0	0	0	0	0	0	0	0
0	0	0	0	0	0	0	0	0	0	0	0	0	0
0	0	0	0	0	0	0	0	0	0	0	0	0	0
2	b'2019\xc3\x84\xc3\xaa9\xc3\x94\xc3\x8225\xc3\x88\xc3\x9515\xc3\x8a\xc2\xb134\xc2\xb7\xc3\x9643\xc3\x83\xc3\xab'	-65.37	55.06	110.68	-902	-327	236	-244	-136	56	427	147	-416
3	b'2019\xc3\x84\xc3\xaa9\xc3\x94\xc3\x8225\xc3\x88\xc3\x9515\xc3\x8a\xc2\xb134\xc2\xb7\xc3\x9643\xc3\x83\xc3\xab'	-65.37	55.06	110.68	-902	-327	236	-244	-136	56	427	147	-416
4	b'2019\xc3\x84\xc3\xaa9\xc3\x94\xc3\x8225\xc3\x88\xc3\x9515\xc3\x8a\xc2\xb134\xc2\xb7\xc3\x9643\xc3\x83\xc3\xab'	-65.18	54.75	107.56	-908	-332	224	-243	-96	33	440	166	-416
5	b'2019\xc3\x84\xc3\xaa9\xc3\x94\xc3\x8225\xc3\x88\xc3\x9515\xc3\x8a\xc2\xb134\xc2\xb7\xc3\x9643\xc3\x83\xc3\xab'	-65	54.62	106	-904	-336	223	-285	-120	22	427	153	-409
6	b'2019\xc3\x84\xc3\xaa9\xc3\x94\xc3\x8225\xc3\x88\xc3\x9515\xc3\x8a\xc2\xb134\xc2\xb7\xc3\x9643\xc3\x83\xc3\xab'	-64.5	54.31	104.18	-908	-320	249	-143	-179	4	427	188	-409
7	b'2019\xc3\x84\xc3\xaa9\xc3\x94\xc3\x8225\xc3\x88\xc3\x9515\xc3\x8a\xc2\xb134\xc2\xb7\xc3\x9643\xc3\x83\xc3\xab'	-64.5	54.31	104.18	-908	-320	249	-143	-179	4	427	188	-409
8	b'2019\xc3\x84\xc3\xaa9\xc3\x94\xc3\x8225\xc3\x88\xc3\x9515\xc3\x8a\xc2\xb134\xc2\xb7\xc3\x9643\xc3\x83\xc3\xab'	-64.06	54.06	100.87	-898	-347	274	-160	-75	34	416	211	-428
9	b'2019\xc3\x84\xc3\xaa9\xc3\x94\xc3\x8225\xc3\x88\xc3\x9515\xc3\x8a\xc2\xb134\xc2\xb7\xc3\x9644\xc3\x83\xc3\xab'	-63.68	54.18	99.12	-903	-334	255	-165	-58	9	374	230	-416
10	b'2019\xc3\x84\xc3\xaa9\xc3\x94\xc3\x8225\xc3\x88\xc3\x9515\xc3\x8a\xc2\xb134\xc2\xb7\xc3\x9644\xc3\x83\xc3\xab'	-63.37	53.62	96.68	-897	-350	249	-136	-126	26	398	230	-428
11	b'2019\xc3\x84\xc3\xaa9\xc3\x94\xc3\x8225\xc3\x88\xc3\x9515\xc3\x8a\xc2\xb134\xc2\xb7\xc3\x9644\xc3\x83\xc3\xab'	-63.25	53.31	95.75	-902	-349	271	-106	-57	24	392	246	-428
12	b'2019\xc3\x84\xc3\xaa9\xc3\x94\xc3\x8225\xc3\x88\xc3\x9515\xc3\x8a\xc2\xb134\xc2\xb7\xc3\x9644\xc3\x83\xc3\xab'	-63.06	53.12	95	-886	-352	274	-77	-102	-7	387	252	-409
13	b'2019\xc3\x84\xc3\xaa9\xc3\x94\xc3\x8225\xc3\x88\xc3\x9515\xc3\x8a\xc2\xb134\xc2\xb7\xc3\x9644\xc3\x83\xc3\xab'	-63.06	53.12	95	-886	-352	274	-77	-102	-7	387	252	-409
14	b'2019\xc3\x84\xc3\xaa9\xc3\x94\xc3\x8225\xc3\x88\xc3\x9515\xc3\x8a\xc2\xb134\xc2\xb7\xc3\x9644\xc3\x83\xc3\xab'	-62.56	52.31	92.87	-881	-343	286	-112	-87	38	374	259	-409
15	b'2019\xc3\x84\xc3\xaa9\xc3\x94\xc3\x8225\xc3\x88\xc3\x9515\xc3\x8a\xc2\xb134\xc2\xb7\xc3\x9644\xc3\x83\xc3\xab'	-62.31	51.37	91.5	-875	-354	316	-132	-121	57	356	252	-416
16	b'2019\xc3\x84\xc3\xaa9\xc3\x94\xc3\x8225\xc3\x88\xc3\x9515\xc3\x8a\xc2\xb134\xc2\xb7\xc3\x9645\xc3\x83\xc3\xab'	-62	50.75	89.81	-891	-342	317	-116	-110	59	369	259	-428
17	b'2019\xc3\x84\xc3\xaa9\xc3\x94\xc3\x8225\xc3\x88\xc3\x9515\xc3\x8a\xc2\xb134\xc2\xb7\xc3\x9645\xc3\x83\xc3\xab'	-61.75	49.25	86.25	-870	-340	322	-137	-123	85	334	281	-428
18	b'2019\xc3\x84\xc3\xaa9\xc3\x94\xc3\x8225\xc3\x88\xc3\x9515\xc3\x8a\xc2\xb134\xc2\xb7\xc3\x9645\xc3\x83\xc3\xab'	-61.75	49.25	86.25	-870	-340	322	-137	-123	85	334	281	-428
19	b'2019\xc3\x84\xc3\xaa9\xc3\x94\xc3\x8225\xc3\x88\xc3\x9515\xc3\x8a\xc2\xb134\xc2\xb7\xc3\x9645\xc3\x83\xc3\xab'	-61.62	48.12	83.68	-883	-342	300	-146	-150	73	321	265	-435
20	b'2019\xc3\x84\xc3\xaa9\xc3\x94\xc3\x8225\xc3\x88\xc3\x9515\xc3\x8a\xc2\xb134\xc2\xb7\xc3\x9645\xc3\x83\xc3\xab'	-61.56	47.81	82.18	-862	-334	298	-175	-92	51	356	288	-422
21	b'2019\xc3\x84\xc3\xaa9\xc3\x94\xc3\x8225\xc3\x88\xc3\x9515\xc3\x8a\xc2\xb134\xc2\xb7\xc3\x9645\xc3\x83\xc3\xab'	-61.5	47.31	80.5	-911	-342	325	-115	-100	50	345	288	-428
22	b'2019\xc3\x84\xc3\xaa9\xc3\x94\xc3\x8225\xc3\x88\xc3\x9515\xc3\x8a\xc2\xb134\xc2\xb7\xc3\x9645\xc3\x83\xc3\xab'	-61.43	47.68	79.68	-873	-343	296	-136	-80	37	334	310	-428
23	b'2019\xc3\x84\xc3\xaa9\xc3\x94\xc3\x8225\xc3\x88\xc3\x9515\xc3\x8a\xc2\xb134\xc2\xb7\xc3\x9646\xc3\x83\xc3\xab'	-61.43	47.87	79	-884	-338	306	-91	-30	17	356	310	-409
24	b'2019\xc3\x84\xc3\xaa9\xc3\x94\xc3\x8225\xc3\x88\xc3\x9515\xc3\x8a\xc2\xb134\xc2\xb7\xc3\x9646\xc3\x83\xc3\xab'	-61.31	47.81	78.43	-851	-332	338	-115	-61	15	310	305	-416
25	b'2019\xc3\x84\xc3\xaa9\xc3\x94\xc3\x8225\xc3\x88\xc3\x9515\xc3\x8a\xc2\xb134\xc2\xb7\xc3\x9646\xc3\x83\xc3\xab'	-61.31	47.56	77.43	-876	-342	346	-84	-80	58	339	310	-409
26	b'2019\xc3\x84\xc3\xaa9\xc3\x94\xc3\x8225\xc3\x88\xc3\x9515\xc3\x8a\xc2\xb134\xc2\xb7\xc3\x9646\xc3\x83\xc3\xab'	-61.25	46.87	75.93	-883	-336	363	-140	-70	53	292	294	-388
27	b'2019\xc3\x84\xc3\xaa9\xc3\x94\xc3\x8225\xc3\x88\xc3\x9515\xc3\x8a\xc2\xb134\xc2\xb7\xc3\x9646\xc3\x83\xc3\xab'	-61.25	46.68	74.93	-876	-338	317	-72	-78	75	352	310	-422
28	b'2019\xc3\x84\xc3\xaa9\xc3\x94\xc3\x8225\xc3\x88\xc3\x9515\xc3\x8a\xc2\xb134\xc2\xb7\xc3\x9646\xc3\x83\xc3\xab'	-61.31	46.37	74.18	-888	-341	339	-37	-59	44	328	316	-435
29	b'2019\xc3\x84\xc3\xaa9\xc3\x94\xc3\x8225\xc3\x88\xc3\x9515\xc3\x8a\xc2\xb134\xc2\xb7\xc3\x9646\xc3\x83\xc3\xab'	-61.18	46.18	73.43	-888	-340	342	-63	-74	38	292	323	-396
30	b'2019\xc3\x84\xc3\xaa9\xc3\x94\xc3\x8225\xc3\x88\xc3\x9515\xc3\x8a\xc2\xb134\xc2\xb7\xc3\x9646\xc3\x83\xc3\xab'	-61.18	46.18	73.43	-888	-340	342	-63	-74	38	292	323	-396
31	b'2019\xc3\x84\xc3\xaa9\xc3\x94\xc3\x8225\xc3\x88\xc3\x9515\xc3\x8a\xc2\xb134\xc2\xb7\xc3\x9646\xc3\x83\xc3\xab'	-60.87	46.12	72.56	-841	-333	351	-97	-26	29	328	340	-409
32	b'2019\xc3\x84\xc3\xaa9\xc3\x94\xc3\x8225\xc3\x88\xc3\x9515\xc3\x8a\xc2\xb134\xc2\xb7\xc3\x9647\xc3\x83\xc3\xab'	-60.93	46.25	72	-865	-343	331	-57	5	20	316	334	-409
33	b'2019\xc3\x84\xc3\xaa9\xc3\x94\xc3\x8225\xc3\x88\xc3\x9515\xc3\x8a\xc2\xb134\xc2\xb7\xc3\x9647\xc3\x83\xc3\xab'	-61	46.37	71.5	-907	-342	298	-63	25	0	321	334	-409
34	b'2019\xc3\x84\xc3\xaa9\xc3\x94\xc3\x8225\xc3\x88\xc3\x9515\xc3\x8a\xc2\xb134\xc2\xb7\xc3\x9647\xc3\x83\xc3\xab'	-61	46.56	71.37	-903	-342	307	-37	32	5	345	334	-416
35	b'2019\xc3\x84\xc3\xaa9\xc3\x94\xc3\x8225\xc3\x88\xc3\x9515\xc3\x8a\xc2\xb134\xc2\xb7\xc3\x9647\xc3\x83\xc3\xab'	-60.81	46.43	71.56	-846	-332	357	34	-34	-9	316	329	-409
36	b'2019\xc3\x84\xc3\xaa9\xc3\x94\xc3\x8225\xc3\x88\xc3\x9515\xc3\x8a\xc2\xb134\xc2\xb7\xc3\x9647\xc3\x83\xc3\xab'	-60.81	46.31	71.5	-876	-347	344	11	2	-11	299	323	-409
37	b'2019\xc3\x84\xc3\xaa9\xc3\x94\xc3\x8225\xc3\x88\xc3\x9515\xc3\x8a\xc2\xb134\xc2\xb7\xc3\x9647\xc3\x83\xc3\xab'	-60.68	46.12	71.56	-861	-340	355	18	-42	-7	288	347	-428
