# Supplementary material for: Data acquired by a single object sensor for the detection and quality evaluation of table tennis forehand strokes
Source: Data Brief. 2020 Nov 6;33:106504. doi: 10.1016/j.dib.2020.106504 (PMC7683218; doi:10.1016/j.dib.2020.106504)
Supplement: Supplementary file 1 [file mmc1.zip › Processed/Basic/1191.csv]

#	Time/Date	Roll	Pitch	Yaw	acc(x)	acc(y)	acc(z)	gyro(x)	gyro(y)	gyro(z)	mag(x)	mag(y)	mag(z)
0	0	0	0	0	0	0	0	0	0	0	0	0	0
0	0	0	0	0	0	0	0	0	0	0	0	0	0
0	0	0	0	0	0	0	0	0	0	0	0	0	0
0	0	0	0	0	0	0	0	0	0	0	0	0	0
0	0	0	0	0	0	0	0	0	0	0	0	0	0
0	0	0	0	0	0	0	0	0	0	0	0	0	0
0	0	0	0	0	0	0	0	0	0	0	0	0	0
0	0	0	0	0	0	0	0	0	0	0	0	0	0
0	0	0	0	0	0	0	0	0	0	0	0	0	0
0	0	0	0	0	0	0	0	0	0	0	0	0	0
0	0	0	0	0	0	0	0	0	0	0	0	0	0
0	0	0	0	0	0	0	0	0	0	0	0	0	0
0	0	0	0	0	0	0	0	0	0	0	0	0	0
0	0	0	0	0	0	0	0	0	0	0	0	0	0
0	0	0	0	0	0	0	0	0	0	0	0	0	0
0	0	0	0	0	0	0	0	0	0	0	0	0	0
0	0	0	0	0	0	0	0	0	0	0	0	0	0
0	0	0	0	0	0	0	0	0	0	0	0	0	0
0	0	0	0	0	0	0	0	0	0	0	0	0	0
0	0	0	0	0	0	0	0	0	0	0	0	0	0
0	0	0	0	0	0	0	0	0	0	0	0	0	0
0	0	0	0	0	0	0	0	0	0	0	0	0	0
0	0	0	0	0	0	0	0	0	0	0	0	0	0
0	0	0	0	0	0	0	0	0	0	0	0	0	0
0	0	0	0	0	0	0	0	0	0	0	0	0	0
0	0	0	0	0	0	0	0	0	0	0	0	0	0
0	0	0	0	0	0	0	0	0	0	0	0	0	0
2	b'2019\xc3\x84\xc3\xaa9\xc3\x94\xc3\x8225\xc3\x88\xc3\x9515\xc3\x8a\xc2\xb134\xc2\xb7\xc3\x9656\xc3\x83\xc3\xab'	-68.18	53.37	110.62	-940	-291	237	-131	-25	61	464	129	-416
3	b'2019\xc3\x84\xc3\xaa9\xc3\x94\xc3\x8225\xc3\x88\xc3\x9515\xc3\x8a\xc2\xb134\xc2\xb7\xc3\x9656\xc3\x83\xc3\xab'	-68.18	53.37	110.62	-940	-291	237	-131	-25	61	464	129	-416
4	b'2019\xc3\x84\xc3\xaa9\xc3\x94\xc3\x8225\xc3\x88\xc3\x9515\xc3\x8a\xc2\xb134\xc2\xb7\xc3\x9657\xc3\x83\xc3\xab'	-68	53.25	109.25	-924	-298	241	-109	-109	11	428	134	-388
5	b'2019\xc3\x84\xc3\xaa9\xc3\x94\xc3\x8225\xc3\x88\xc3\x9515\xc3\x8a\xc2\xb134\xc2\xb7\xc3\x9657\xc3\x83\xc3\xab'	-67.62	53.06	108.5	-917	-305	233	-146	-85	-33	428	136	-416
6	b'2019\xc3\x84\xc3\xaa9\xc3\x94\xc3\x8225\xc3\x88\xc3\x9515\xc3\x8a\xc2\xb134\xc2\xb7\xc3\x9657\xc3\x83\xc3\xab'	-67.25	53.06	107.87	-901	-291	236	-109	-24	-22	452	134	-416
7	b'2019\xc3\x84\xc3\xaa9\xc3\x94\xc3\x8225\xc3\x88\xc3\x9515\xc3\x8a\xc2\xb134\xc2\xb7\xc3\x9657\xc3\x83\xc3\xab'	-67.25	53.06	107.87	-901	-291	236	-109	-24	-22	452	134	-416
8	b'2019\xc3\x84\xc3\xaa9\xc3\x94\xc3\x8225\xc3\x88\xc3\x9515\xc3\x8a\xc2\xb134\xc2\xb7\xc3\x9657\xc3\x83\xc3\xab'	-66.81	52.62	105.87	-888	-308	251	-101	-53	16	446	164	-401
9	b'2019\xc3\x84\xc3\xaa9\xc3\x94\xc3\x8225\xc3\x88\xc3\x9515\xc3\x8a\xc2\xb134\xc2\xb7\xc3\x9657\xc3\x83\xc3\xab'	-66.81	52.62	105.87	-888	-308	251	-101	-53	16	446	164	-401
10	b'2019\xc3\x84\xc3\xaa9\xc3\x94\xc3\x8225\xc3\x88\xc3\x9515\xc3\x8a\xc2\xb134\xc2\xb7\xc3\x9657\xc3\x83\xc3\xab'	-66.5	52.68	105	-907	-306	226	-74	-75	-3	464	171	-422
11	b'2019\xc3\x84\xc3\xaa9\xc3\x94\xc3\x8225\xc3\x88\xc3\x9515\xc3\x8a\xc2\xb134\xc2\xb7\xc3\x9657\xc3\x83\xc3\xab'	-66.37	52.62	104.5	-917	-314	199	-137	-2	17	457	169	-422
12	b'2019\xc3\x84\xc3\xaa9\xc3\x94\xc3\x8225\xc3\x88\xc3\x9515\xc3\x8a\xc2\xb134\xc2\xb7\xc3\x9658\xc3\x83\xc3\xab'	-66.25	52.56	104.06	-911	-315	263	-123	29	13	412	152	-401
13	b'2019\xc3\x84\xc3\xaa9\xc3\x94\xc3\x8225\xc3\x88\xc3\x9515\xc3\x8a\xc2\xb134\xc2\xb7\xc3\x9658\xc3\x83\xc3\xab'	-66	52.25	103.25	-928	-313	255	-141	-104	27	422	182	-428
14	b'2019\xc3\x84\xc3\xaa9\xc3\x94\xc3\x8225\xc3\x88\xc3\x9515\xc3\x8a\xc2\xb134\xc2\xb7\xc3\x9658\xc3\x83\xc3\xab'	-65.37	51.81	102.06	-902	-315	248	-96	-129	-27	376	195	-422
15	b'2019\xc3\x84\xc3\xaa9\xc3\x94\xc3\x8225\xc3\x88\xc3\x9515\xc3\x8a\xc2\xb134\xc2\xb7\xc3\x9658\xc3\x83\xc3\xab'	-65.12	51.5	101.62	-928	-311	269	-105	-122	7	417	182	-430
16	b'2019\xc3\x84\xc3\xaa9\xc3\x94\xc3\x8225\xc3\x88\xc3\x9515\xc3\x8a\xc2\xb134\xc2\xb7\xc3\x9658\xc3\x83\xc3\xab'	-64.68	51.25	100.93	-921	-311	280	-135	-89	25	388	188	-428
17	b'2019\xc3\x84\xc3\xaa9\xc3\x94\xc3\x8225\xc3\x88\xc3\x9515\xc3\x8a\xc2\xb134\xc2\xb7\xc3\x9658\xc3\x83\xc3\xab'	-64.18	50.75	99.68	-893	-322	230	-139	-138	33	428	188	-428
18	b'2019\xc3\x84\xc3\xaa9\xc3\x94\xc3\x8225\xc3\x88\xc3\x9515\xc3\x8a\xc2\xb134\xc2\xb7\xc3\x9658\xc3\x83\xc3\xab'	-64.18	50.75	99.68	-893	-322	230	-139	-138	33	428	188	-428
19	b'2019\xc3\x84\xc3\xaa9\xc3\x94\xc3\x8225\xc3\x88\xc3\x9515\xc3\x8a\xc2\xb134\xc2\xb7\xc3\x9658\xc3\x83\xc3\xab'	-63.43	49.68	97.5	-896	-320	277	-194	-160	32	364	200	-436
20	b'2019\xc3\x84\xc3\xaa9\xc3\x94\xc3\x8225\xc3\x88\xc3\x9515\xc3\x8a\xc2\xb134\xc2\xb7\xc3\x9658\xc3\x83\xc3\xab'	-63.12	49.31	96.18	-887	-327	270	-152	-127	32	353	216	-422
21	b'2019\xc3\x84\xc3\xaa9\xc3\x94\xc3\x8225\xc3\x88\xc3\x9515\xc3\x8a\xc2\xb134\xc2\xb7\xc3\x9659\xc3\x83\xc3\xab'	-62.93	49.12	94.81	-884	-329	245	-158	-176	50	376	230	-449
22	b'2019\xc3\x84\xc3\xaa9\xc3\x94\xc3\x8225\xc3\x88\xc3\x9515\xc3\x8a\xc2\xb134\xc2\xb7\xc3\x9659\xc3\x83\xc3\xab'	-62.56	48.68	93.68	-889	-333	311	-147	-93	19	358	228	-443
23	b'2019\xc3\x84\xc3\xaa9\xc3\x94\xc3\x8225\xc3\x88\xc3\x9515\xc3\x8a\xc2\xb134\xc2\xb7\xc3\x9659\xc3\x83\xc3\xab'	-62.37	48.62	92.43	-891	-329	297	-195	-90	20	353	222	-441
24	b'2019\xc3\x84\xc3\xaa9\xc3\x94\xc3\x8225\xc3\x88\xc3\x9515\xc3\x8a\xc2\xb134\xc2\xb7\xc3\x9659\xc3\x83\xc3\xab'	-62.37	48.62	92.43	-891	-329	297	-195	-90	20	353	222	-441
25	b'2019\xc3\x84\xc3\xaa9\xc3\x94\xc3\x8225\xc3\x88\xc3\x9515\xc3\x8a\xc2\xb134\xc2\xb7\xc3\x9659\xc3\x83\xc3\xab'	-61.93	48.37	90.31	-883	-338	287	-195	-106	50	358	241	-428
26	b'2019\xc3\x84\xc3\xaa9\xc3\x94\xc3\x8225\xc3\x88\xc3\x9515\xc3\x8a\xc2\xb134\xc2\xb7\xc3\x9659\xc3\x83\xc3\xab'	-61.68	48.18	88.87	-898	-344	288	-163	-159	17	364	265	-441
27	b'2019\xc3\x84\xc3\xaa9\xc3\x94\xc3\x8225\xc3\x88\xc3\x9515\xc3\x8a\xc2\xb134\xc2\xb7\xc3\x9659\xc3\x83\xc3\xab'	-60.87	47.87	87.25	-887	-346	356	-134	-114	14	353	259	-433
28	b'2019\xc3\x84\xc3\xaa9\xc3\x94\xc3\x8225\xc3\x88\xc3\x9515\xc3\x8a\xc2\xb134\xc2\xb7\xc3\x9659\xc3\x83\xc3\xab'	-60.31	47.81	86.5	-851	-345	351	-164	-177	4	364	270	-427
29	b'2019\xc3\x84\xc3\xaa9\xc3\x94\xc3\x8225\xc3\x88\xc3\x9515\xc3\x8a\xc2\xb134\xc2\xb7\xc3\x9659\xc3\x83\xc3\xab'	-60	47.62	85.56	-882	-342	382	-167	-84	5	340	288	-427
30	b'2019\xc3\x84\xc3\xaa9\xc3\x94\xc3\x8225\xc3\x88\xc3\x9515\xc3\x8a\xc2\xb135\xc2\xb7\xc3\x96'	-60	47.62	85.56	-882	-342	382	-167	-84	5	340	288	-427
31	b'2019\xc3\x84\xc3\xaa9\xc3\x94\xc3\x8225\xc3\x88\xc3\x9515\xc3\x8a\xc2\xb135\xc2\xb7\xc3\x96'	-59.25	46.81	83.37	-868	-363	384	-189	-164	51	312	294	-441
32	b'2019\xc3\x84\xc3\xaa9\xc3\x94\xc3\x8225\xc3\x88\xc3\x9515\xc3\x8a\xc2\xb135\xc2\xb7\xc3\x96'	-59.25	46.81	83.37	-868	-363	384	-189	-164	51	312	294	-441
33	b'2019\xc3\x84\xc3\xaa9\xc3\x94\xc3\x8225\xc3\x88\xc3\x9515\xc3\x8a\xc2\xb135\xc2\xb7\xc3\x96'	-58.56	47.06	81.75	-855	-360	317	-218	-48	-12	318	299	-435
34	b'2019\xc3\x84\xc3\xaa9\xc3\x94\xc3\x8225\xc3\x88\xc3\x9515\xc3\x8a\xc2\xb135\xc2\xb7\xc3\x96'	-58.31	47.31	80.37	-868	-349	380	-398	-20	27	300	305	-441
35	b'2019\xc3\x84\xc3\xaa9\xc3\x94\xc3\x8225\xc3\x88\xc3\x9515\xc3\x8a\xc2\xb135\xc2\xb7\xc3\x96'	-58.18	47.5	78.93	-873	-366	428	-254	-137	74	276	323	-435
36	b'2019\xc3\x84\xc3\xaa9\xc3\x94\xc3\x8225\xc3\x88\xc3\x9515\xc3\x8a\xc2\xb135\xc2\xb7\xc3\x96'	-58.06	48.37	78.06	-832	-387	320	-189	-101	62	254	329	-435
37	b'2019\xc3\x84\xc3\xaa9\xc3\x94\xc3\x8225\xc3\x88\xc3\x9515\xc3\x8a\xc2\xb135\xc2\xb7\xc3\x96'	-57.81	48.37	77.06	-881	-383	341	-199	-65	-32	270	332	-422
38	b'2019\xc3\x84\xc3\xaa9\xc3\x94\xc3\x8225\xc3\x88\xc3\x9515\xc3\x8a\xc2\xb135\xc2\xb7\xc3\x96'	-57.43	48.31	76.37	-856	-386	389	-233	-145	6	276	344	-409
39	b'2019\xc3\x84\xc3\xaa9\xc3\x94\xc3\x8225\xc3\x88\xc3\x9515\xc3\x8a\xc2\xb135\xc2\xb7\xc3\x96'	-56.93	48.62	75.37	-860	-379	385	-243	-85	-5	283	344	-422
40	b'2019\xc3\x84\xc3\xaa9\xc3\x94\xc3\x8225\xc3\x88\xc3\x9515\xc3\x8a\xc2\xb135\xc2\xb7\xc3\x96'	-56.93	48.62	75.37	-860	-379	385	-243	-85	-5	283	344	-422
41	b'2019\xc3\x84\xc3\xaa9\xc3\x94\xc3\x8225\xc3\x88\xc3\x9515\xc3\x8a\xc2\xb135\xc2\xb7\xc3\x96'	-56.68	49.68	74.06	-853	-401	308	-170	-43	11	267	356	-416
42	b'2019\xc3\x84\xc3\xaa9\xc3\x94\xc3\x8225\xc3\x88\xc3\x9515\xc3\x8a\xc2\xb135\xc2\xb7\xc3\x961\xc3\x83\xc3\xab'	-56.56	49.87	73.56	-871	-400	358	-132	-123	-3	307	356	-424
43	b'2019\xc3\x84\xc3\xaa9\xc3\x94\xc3\x8225\xc3\x88\xc3\x9515\xc3\x8a\xc2\xb135\xc2\xb7\xc3\x961\xc3\x83\xc3\xab'	-56.31	50.12	73.25	-839	-404	350	-81	-79	-8	272	361	-416
44	b'2019\xc3\x84\xc3\xaa9\xc3\x94\xc3\x8225\xc3\x88\xc3\x9515\xc3\x8a\xc2\xb135\xc2\xb7\xc3\x961\xc3\x83\xc3\xab'	-56.06	50.25	72.75	-832	-409	379	-100	-44	3	296	356	-422
