# Supplementary material for: Data acquired by a single object sensor for the detection and quality evaluation of table tennis forehand strokes
Source: Data Brief. 2020 Nov 6;33:106504. doi: 10.1016/j.dib.2020.106504 (PMC7683218; doi:10.1016/j.dib.2020.106504)
Supplement: Supplementary file 1 [file mmc1.zip › Processed/Basic/1192.csv]

#	Time/Date	Roll	Pitch	Yaw	acc(x)	acc(y)	acc(z)	gyro(x)	gyro(y)	gyro(z)	mag(x)	mag(y)	mag(z)
0	0	0	0	0	0	0	0	0	0	0	0	0	0
0	0	0	0	0	0	0	0	0	0	0	0	0	0
0	0	0	0	0	0	0	0	0	0	0	0	0	0
0	0	0	0	0	0	0	0	0	0	0	0	0	0
0	0	0	0	0	0	0	0	0	0	0	0	0	0
0	0	0	0	0	0	0	0	0	0	0	0	0	0
0	0	0	0	0	0	0	0	0	0	0	0	0	0
0	0	0	0	0	0	0	0	0	0	0	0	0	0
0	0	0	0	0	0	0	0	0	0	0	0	0	0
0	0	0	0	0	0	0	0	0	0	0	0	0	0
0	0	0	0	0	0	0	0	0	0	0	0	0	0
0	0	0	0	0	0	0	0	0	0	0	0	0	0
0	0	0	0	0	0	0	0	0	0	0	0	0	0
0	0	0	0	0	0	0	0	0	0	0	0	0	0
0	0	0	0	0	0	0	0	0	0	0	0	0	0
0	0	0	0	0	0	0	0	0	0	0	0	0	0
0	0	0	0	0	0	0	0	0	0	0	0	0	0
0	0	0	0	0	0	0	0	0	0	0	0	0	0
0	0	0	0	0	0	0	0	0	0	0	0	0	0
0	0	0	0	0	0	0	0	0	0	0	0	0	0
0	0	0	0	0	0	0	0	0	0	0	0	0	0
0	0	0	0	0	0	0	0	0	0	0	0	0	0
0	0	0	0	0	0	0	0	0	0	0	0	0	0
0	0	0	0	0	0	0	0	0	0	0	0	0	0
0	0	0	0	0	0	0	0	0	0	0	0	0	0
0	0	0	0	0	0	0	0	0	0	0	0	0	0
0	0	0	0	0	0	0	0	0	0	0	0	0	0
0	0	0	0	0	0	0	0	0	0	0	0	0	0
0	0	0	0	0	0	0	0	0	0	0	0	0	0
0	0	0	0	0	0	0	0	0	0	0	0	0	0
0	0	0	0	0	0	0	0	0	0	0	0	0	0
0	0	0	0	0	0	0	0	0	0	0	0	0	0
0	0	0	0	0	0	0	0	0	0	0	0	0	0
0	0	0	0	0	0	0	0	0	0	0	0	0	0
0	0	0	0	0	0	0	0	0	0	0	0	0	0
0	0	0	0	0	0	0	0	0	0	0	0	0	0
0	0	0	0	0	0	0	0	0	0	0	0	0	0
0	0	0	0	0	0	0	0	0	0	0	0	0	0
0	0	0	0	0	0	0	0	0	0	0	0	0	0
0	0	0	0	0	0	0	0	0	0	0	0	0	0
0	0	0	0	0	0	0	0	0	0	0	0	0	0
2	b'2019\xc3\x84\xc3\xaa9\xc3\x94\xc3\x8225\xc3\x88\xc3\x9515\xc3\x8a\xc2\xb135\xc2\xb7\xc3\x9615\xc3\x83\xc3\xab'	-56.12	46.43	95.25	-825	-392	365	-185	-51	32	308	254	-459
3	b'2019\xc3\x84\xc3\xaa9\xc3\x94\xc3\x8225\xc3\x88\xc3\x9515\xc3\x8a\xc2\xb135\xc2\xb7\xc3\x9615\xc3\x83\xc3\xab'	-55.93	46.43	94.25	-821	-402	355	-131	-83	51	251	260	-454
4	b'2019\xc3\x84\xc3\xaa9\xc3\x94\xc3\x8225\xc3\x88\xc3\x9515\xc3\x8a\xc2\xb135\xc2\xb7\xc3\x9616\xc3\x83\xc3\xab'	-55.75	46.18	93.5	-832	-399	383	-67	-95	33	304	248	-473
5	b'2019\xc3\x84\xc3\xaa9\xc3\x94\xc3\x8225\xc3\x88\xc3\x9515\xc3\x8a\xc2\xb135\xc2\xb7\xc3\x9616\xc3\x83\xc3\xab'	-55.5	45.87	92.81	-832	-396	408	-88	-90	20	262	275	-473
6	b'2019\xc3\x84\xc3\xaa9\xc3\x94\xc3\x8225\xc3\x88\xc3\x9515\xc3\x8a\xc2\xb135\xc2\xb7\xc3\x9616\xc3\x83\xc3\xab'	-55	45.31	91.75	-831	-389	409	-71	-108	37	262	275	-473
7	b'2019\xc3\x84\xc3\xaa9\xc3\x94\xc3\x8225\xc3\x88\xc3\x9515\xc3\x8a\xc2\xb135\xc2\xb7\xc3\x9616\xc3\x83\xc3\xab'	-54.62	44.75	91.18	-810	-402	421	-57	-104	28	292	252	-492
8	b'2019\xc3\x84\xc3\xaa9\xc3\x94\xc3\x8225\xc3\x88\xc3\x9515\xc3\x8a\xc2\xb135\xc2\xb7\xc3\x9616\xc3\x83\xc3\xab'	-54.62	44.75	91.18	-810	-402	421	-57	-104	28	292	252	-492
9	b'2019\xc3\x84\xc3\xaa9\xc3\x94\xc3\x8225\xc3\x88\xc3\x9515\xc3\x8a\xc2\xb135\xc2\xb7\xc3\x9616\xc3\x83\xc3\xab'	-54.25	44.06	89.87	-785	-395	420	-108	-48	35	262	270	-467
10	b'2019\xc3\x84\xc3\xaa9\xc3\x94\xc3\x8225\xc3\x88\xc3\x9515\xc3\x8a\xc2\xb135\xc2\xb7\xc3\x9616\xc3\x83\xc3\xab'	-54.37	43.93	88.93	-803	-394	420	-80	-43	77	244	275	-467
11	b'2019\xc3\x84\xc3\xaa9\xc3\x94\xc3\x8225\xc3\x88\xc3\x9515\xc3\x8a\xc2\xb135\xc2\xb7\xc3\x9616\xc3\x83\xc3\xab'	-54.5	43.81	88.31	-795	-388	424	-76	-7	69	251	275	-480
12	b'2019\xc3\x84\xc3\xaa9\xc3\x94\xc3\x8225\xc3\x88\xc3\x9515\xc3\x8a\xc2\xb135\xc2\xb7\xc3\x9616\xc3\x83\xc3\xab'	-54.75	43.31	87.25	-833	-382	434	-95	-46	75	280	275	-459
13	b'2019\xc3\x84\xc3\xaa9\xc3\x94\xc3\x8225\xc3\x88\xc3\x9515\xc3\x8a\xc2\xb135\xc2\xb7\xc3\x9617\xc3\x83\xc3\xab'	-54.87	43.06	86.37	-837	-384	425	-71	-70	73	230	270	-480
14	b'2019\xc3\x84\xc3\xaa9\xc3\x94\xc3\x8225\xc3\x88\xc3\x9515\xc3\x8a\xc2\xb135\xc2\xb7\xc3\x9617\xc3\x83\xc3\xab'	-54.93	43	85.81	-822	-380	422	-52	13	18	264	281	-480
15	b'2019\xc3\x84\xc3\xaa9\xc3\x94\xc3\x8225\xc3\x88\xc3\x9515\xc3\x8a\xc2\xb135\xc2\xb7\xc3\x9617\xc3\x83\xc3\xab'	-54.93	42.81	85.31	-805	-382	424	-54	-37	44	230	281	-459
16	b'2019\xc3\x84\xc3\xaa9\xc3\x94\xc3\x8225\xc3\x88\xc3\x9515\xc3\x8a\xc2\xb135\xc2\xb7\xc3\x9617\xc3\x83\xc3\xab'	-54.93	42.81	85.31	-805	-382	424	-54	-37	44	230	281	-459
17	b'2019\xc3\x84\xc3\xaa9\xc3\x94\xc3\x8225\xc3\x88\xc3\x9515\xc3\x8a\xc2\xb135\xc2\xb7\xc3\x9617\xc3\x83\xc3\xab'	-55	42	84.18	-806	-375	456	-57	-27	44	240	281	-467
18	b'2019\xc3\x84\xc3\xaa9\xc3\x94\xc3\x8225\xc3\x88\xc3\x9515\xc3\x8a\xc2\xb135\xc2\xb7\xc3\x9617\xc3\x83\xc3\xab'	-55.06	41.5	83.31	-831	-371	466	-65	-77	96	264	281	-480
19	b'2019\xc3\x84\xc3\xaa9\xc3\x94\xc3\x8225\xc3\x88\xc3\x9515\xc3\x8a\xc2\xb135\xc2\xb7\xc3\x9617\xc3\x83\xc3\xab'	-54.93	40.81	81.43	-836	-369	438	-152	-89	100	288	292	-486
20	b'2019\xc3\x84\xc3\xaa9\xc3\x94\xc3\x8225\xc3\x88\xc3\x9515\xc3\x8a\xc2\xb135\xc2\xb7\xc3\x9617\xc3\x83\xc3\xab'	-54.75	40.5	80.12	-817	-373	452	-186	-130	100	288	299	-473
21	b'2019\xc3\x84\xc3\xaa9\xc3\x94\xc3\x8225\xc3\x88\xc3\x9515\xc3\x8a\xc2\xb135\xc2\xb7\xc3\x9617\xc3\x83\xc3\xab'	-54.62	40.31	78.62	-832	-371	433	-203	-122	108	259	292	-467
22	b'2019\xc3\x84\xc3\xaa9\xc3\x94\xc3\x8225\xc3\x88\xc3\x9515\xc3\x8a\xc2\xb135\xc2\xb7\xc3\x9617\xc3\x83\xc3\xab'	-54.5	40.25	77.18	-830	-372	413	-195	-101	99	299	310	-467
23	b'2019\xc3\x84\xc3\xaa9\xc3\x94\xc3\x8225\xc3\x88\xc3\x9515\xc3\x8a\xc2\xb135\xc2\xb7\xc3\x9618\xc3\x83\xc3\xab'	-54.37	40.25	76	-820	-363	442	-187	-121	79	259	307	-459
24	b'2019\xc3\x84\xc3\xaa9\xc3\x94\xc3\x8225\xc3\x88\xc3\x9515\xc3\x8a\xc2\xb135\xc2\xb7\xc3\x9618\xc3\x83\xc3\xab'	-54.25	40.37	74.43	-825	-354	464	-211	-89	99	275	307	-459
25	b'2019\xc3\x84\xc3\xaa9\xc3\x94\xc3\x8225\xc3\x88\xc3\x9515\xc3\x8a\xc2\xb135\xc2\xb7\xc3\x9618\xc3\x83\xc3\xab'	-54.31	40.75	72.87	-836	-367	443	-204	-51	84	246	336	-454
26	b'2019\xc3\x84\xc3\xaa9\xc3\x94\xc3\x8225\xc3\x88\xc3\x9515\xc3\x8a\xc2\xb135\xc2\xb7\xc3\x9618\xc3\x83\xc3\xab'	-54.25	40.93	72	-832	-378	418	-147	-64	40	259	329	-446
27	b'2019\xc3\x84\xc3\xaa9\xc3\x94\xc3\x8225\xc3\x88\xc3\x9515\xc3\x8a\xc2\xb135\xc2\xb7\xc3\x9618\xc3\x83\xc3\xab'	-54.06	40.87	71.31	-831	-364	403	-98	-69	26	275	329	-454
28	b'2019\xc3\x84\xc3\xaa9\xc3\x94\xc3\x8225\xc3\x88\xc3\x9515\xc3\x8a\xc2\xb135\xc2\xb7\xc3\x9618\xc3\x83\xc3\xab'	-54	40.93	71	-830	-373	395	-17	-72	-16	264	342	-432
29	b'2019\xc3\x84\xc3\xaa9\xc3\x94\xc3\x8225\xc3\x88\xc3\x9515\xc3\x8a\xc2\xb135\xc2\xb7\xc3\x9618\xc3\x83\xc3\xab'	-54	40.87	71	-813	-371	431	35	-13	9	264	358	-444
30	b'2019\xc3\x84\xc3\xaa9\xc3\x94\xc3\x8225\xc3\x88\xc3\x9515\xc3\x8a\xc2\xb135\xc2\xb7\xc3\x9618\xc3\x83\xc3\xab'	-54.06	40.56	70.93	-799	-376	459	-18	26	17	240	347	-452
