# Supplementary material for: Data acquired by a single object sensor for the detection and quality evaluation of table tennis forehand strokes
Source: Data Brief. 2020 Nov 6;33:106504. doi: 10.1016/j.dib.2020.106504 (PMC7683218; doi:10.1016/j.dib.2020.106504)
Supplement: Supplementary file 1 [file mmc1.zip › Processed/Basic/1193.csv]

#	Time/Date	Roll	Pitch	Yaw	acc(x)	acc(y)	acc(z)	gyro(x)	gyro(y)	gyro(z)	mag(x)	mag(y)	mag(z)
0	0	0	0	0	0	0	0	0	0	0	0	0	0
0	0	0	0	0	0	0	0	0	0	0	0	0	0
0	0	0	0	0	0	0	0	0	0	0	0	0	0
0	0	0	0	0	0	0	0	0	0	0	0	0	0
0	0	0	0	0	0	0	0	0	0	0	0	0	0
0	0	0	0	0	0	0	0	0	0	0	0	0	0
0	0	0	0	0	0	0	0	0	0	0	0	0	0
0	0	0	0	0	0	0	0	0	0	0	0	0	0
0	0	0	0	0	0	0	0	0	0	0	0	0	0
0	0	0	0	0	0	0	0	0	0	0	0	0	0
0	0	0	0	0	0	0	0	0	0	0	0	0	0
0	0	0	0	0	0	0	0	0	0	0	0	0	0
0	0	0	0	0	0	0	0	0	0	0	0	0	0
0	0	0	0	0	0	0	0	0	0	0	0	0	0
2	b'2019\xc3\x84\xc3\xaa9\xc3\x94\xc3\x8225\xc3\x88\xc3\x9515\xc3\x8a\xc2\xb135\xc2\xb7\xc3\x9628\xc3\x83\xc3\xab'	-78.75	60.31	125.75	-957	-161	94	-141	-57	15	550	-60	-331
3	b'2019\xc3\x84\xc3\xaa9\xc3\x94\xc3\x8225\xc3\x88\xc3\x9515\xc3\x8a\xc2\xb135\xc2\xb7\xc3\x9629\xc3\x83\xc3\xab'	-78.56	59.25	124.62	-935	-165	108	-168	-91	8	585	-60	-326
4	b'2019\xc3\x84\xc3\xaa9\xc3\x94\xc3\x8225\xc3\x88\xc3\x9515\xc3\x8a\xc2\xb135\xc2\xb7\xc3\x9629\xc3\x83\xc3\xab'	-78.56	59.25	124.62	-935	-165	108	-168	-91	8	585	-60	-326
5	b'2019\xc3\x84\xc3\xaa9\xc3\x94\xc3\x8225\xc3\x88\xc3\x9515\xc3\x8a\xc2\xb135\xc2\xb7\xc3\x9629\xc3\x83\xc3\xab'	-78.25	57.43	122.25	-953	-163	94	-195	-100	-4	585	-54	-339
6	b'2019\xc3\x84\xc3\xaa9\xc3\x94\xc3\x8225\xc3\x88\xc3\x9515\xc3\x8a\xc2\xb135\xc2\xb7\xc3\x9629\xc3\x83\xc3\xab'	-78	57.12	120.56	-956	-165	91	-149	-54	10	550	-32	-339
7	b'2019\xc3\x84\xc3\xaa9\xc3\x94\xc3\x8225\xc3\x88\xc3\x9515\xc3\x8a\xc2\xb135\xc2\xb7\xc3\x9629\xc3\x83\xc3\xab'	-78	57.12	120.56	-956	-165	91	-149	-54	10	550	-32	-339
8	b'2019\xc3\x84\xc3\xaa9\xc3\x94\xc3\x8225\xc3\x88\xc3\x9515\xc3\x8a\xc2\xb135\xc2\xb7\xc3\x9629\xc3\x83\xc3\xab'	-77.81	56.12	118.68	-979	-169	93	-185	-40	35	515	-32	-345
9	b'2019\xc3\x84\xc3\xaa9\xc3\x94\xc3\x8225\xc3\x88\xc3\x9515\xc3\x8a\xc2\xb135\xc2\xb7\xc3\x9629\xc3\x83\xc3\xab'	-77.56	55.06	117.56	-967	-161	148	-148	-84	15	504	-8	-358
10	b'2019\xc3\x84\xc3\xaa9\xc3\x94\xc3\x8225\xc3\x88\xc3\x9515\xc3\x8a\xc2\xb135\xc2\xb7\xc3\x9629\xc3\x83\xc3\xab'	-77.56	55.06	117.56	-967	-161	148	-148	-84	15	504	-8	-358
11	b'2019\xc3\x84\xc3\xaa9\xc3\x94\xc3\x8225\xc3\x88\xc3\x9515\xc3\x8a\xc2\xb135\xc2\xb7\xc3\x9629\xc3\x83\xc3\xab'	-77.25	54.68	115.68	-963	-170	139	-188	-55	10	515	16	-358
12	b'2019\xc3\x84\xc3\xaa9\xc3\x94\xc3\x8225\xc3\x88\xc3\x9515\xc3\x8a\xc2\xb135\xc2\xb7\xc3\x9629\xc3\x83\xc3\xab'	-77.25	54.68	115.68	-963	-170	139	-188	-55	10	515	16	-358
13	b'2019\xc3\x84\xc3\xaa9\xc3\x94\xc3\x8225\xc3\x88\xc3\x9515\xc3\x8a\xc2\xb135\xc2\xb7\xc3\x9630\xc3\x83\xc3\xab'	-76.68	53.5	114.06	-964	-178	177	-181	-93	-18	561	3	-358
14	b'2019\xc3\x84\xc3\xaa9\xc3\x94\xc3\x8225\xc3\x88\xc3\x9515\xc3\x8a\xc2\xb135\xc2\xb7\xc3\x9630\xc3\x83\xc3\xab'	-76.68	53.5	114.06	-964	-178	177	-181	-93	-18	561	3	-358
15	b'2019\xc3\x84\xc3\xaa9\xc3\x94\xc3\x8225\xc3\x88\xc3\x9515\xc3\x8a\xc2\xb135\xc2\xb7\xc3\x9630\xc3\x83\xc3\xab'	-75.5	52.75	111.5	-963	-175	153	-193	-80	-13	539	44	-377
16	b'2019\xc3\x84\xc3\xaa9\xc3\x94\xc3\x8225\xc3\x88\xc3\x9515\xc3\x8a\xc2\xb135\xc2\xb7\xc3\x9630\xc3\x83\xc3\xab'	-75.5	52.75	111.5	-963	-175	153	-193	-80	-13	539	44	-377
17	b'2019\xc3\x84\xc3\xaa9\xc3\x94\xc3\x8225\xc3\x88\xc3\x9515\xc3\x8a\xc2\xb135\xc2\xb7\xc3\x9630\xc3\x83\xc3\xab'	-74.87	51.56	109.43	-944	-180	141	-202	-92	8	504	52	-377
18	b'2019\xc3\x84\xc3\xaa9\xc3\x94\xc3\x8225\xc3\x88\xc3\x9515\xc3\x8a\xc2\xb135\xc2\xb7\xc3\x9630\xc3\x83\xc3\xab'	-74.75	50.75	108.31	-955	-183	164	-154	-77	39	491	52	-364
19	b'2019\xc3\x84\xc3\xaa9\xc3\x94\xc3\x8225\xc3\x88\xc3\x9515\xc3\x8a\xc2\xb135\xc2\xb7\xc3\x9630\xc3\x83\xc3\xab'	-74.56	49.43	106.56	-939	-188	186	-157	-100	49	497	64	-385
20	b'2019\xc3\x84\xc3\xaa9\xc3\x94\xc3\x8225\xc3\x88\xc3\x9515\xc3\x8a\xc2\xb135\xc2\xb7\xc3\x9630\xc3\x83\xc3\xab'	-74.5	49.18	105.43	-963	-191	190	-165	-56	9	497	64	-398
21	b'2019\xc3\x84\xc3\xaa9\xc3\x94\xc3\x8225\xc3\x88\xc3\x9515\xc3\x8a\xc2\xb135\xc2\xb7\xc3\x9630\xc3\x83\xc3\xab'	-74.25	48.68	104.31	-940	-189	182	-191	-87	6	515	75	-403
22	b'2019\xc3\x84\xc3\xaa9\xc3\x94\xc3\x8225\xc3\x88\xc3\x9515\xc3\x8a\xc2\xb135\xc2\xb7\xc3\x9631\xc3\x83\xc3\xab'	-73.93	48	102.87	-938	-193	173	-198	-76	10	475	75	-419
23	b'2019\xc3\x84\xc3\xaa9\xc3\x94\xc3\x8225\xc3\x88\xc3\x9515\xc3\x8a\xc2\xb135\xc2\xb7\xc3\x9631\xc3\x83\xc3\xab'	-73.75	47.5	101.68	-955	-196	170	-147	-81	21	484	86	-398
24	b'2019\xc3\x84\xc3\xaa9\xc3\x94\xc3\x8225\xc3\x88\xc3\x9515\xc3\x8a\xc2\xb135\xc2\xb7\xc3\x9631\xc3\x83\xc3\xab'	-73.75	47.5	101.68	-955	-196	170	-147	-81	21	484	86	-398
25	b'2019\xc3\x84\xc3\xaa9\xc3\x94\xc3\x8225\xc3\x88\xc3\x9515\xc3\x8a\xc2\xb135\xc2\xb7\xc3\x9631\xc3\x83\xc3\xab'	-73.25	46.87	100	-959	-197	215	-208	-71	-17	456	99	-387
26	b'2019\xc3\x84\xc3\xaa9\xc3\x94\xc3\x8225\xc3\x88\xc3\x9515\xc3\x8a\xc2\xb135\xc2\xb7\xc3\x9631\xc3\x83\xc3\xab'	-72.75	46.62	98.75	-927	-214	213	-205	-78	-11	456	116	-404
27	b'2019\xc3\x84\xc3\xaa9\xc3\x94\xc3\x8225\xc3\x88\xc3\x9515\xc3\x8a\xc2\xb135\xc2\xb7\xc3\x9631\xc3\x83\xc3\xab'	-72	45.56	97.25	-935	-208	237	-278	-147	-4	440	134	-404
28	b'2019\xc3\x84\xc3\xaa9\xc3\x94\xc3\x8225\xc3\x88\xc3\x9515\xc3\x8a\xc2\xb135\xc2\xb7\xc3\x9631\xc3\x83\xc3\xab'	-71.25	44.43	96.06	-938	-209	284	-261	-193	26	456	139	-404
29	b'2019\xc3\x84\xc3\xaa9\xc3\x94\xc3\x8225\xc3\x88\xc3\x9515\xc3\x8a\xc2\xb135\xc2\xb7\xc3\x9631\xc3\x83\xc3\xab'	-71.25	44.43	96.06	-938	-209	284	-261	-193	26	456	139	-404
30	b'2019\xc3\x84\xc3\xaa9\xc3\x94\xc3\x8225\xc3\x88\xc3\x9515\xc3\x8a\xc2\xb135\xc2\xb7\xc3\x9631\xc3\x83\xc3\xab'	-69.81	43	94.18	-919	-208	251	-168	-194	-44	420	145	-404
31	b'2019\xc3\x84\xc3\xaa9\xc3\x94\xc3\x8225\xc3\x88\xc3\x9515\xc3\x8a\xc2\xb135\xc2\xb7\xc3\x9631\xc3\x83\xc3\xab'	-69.06	42.5	92.75	-928	-213	251	-175	-109	1	420	145	-425
32	b'2019\xc3\x84\xc3\xaa9\xc3\x94\xc3\x8225\xc3\x88\xc3\x9515\xc3\x8a\xc2\xb135\xc2\xb7\xc3\x9632\xc3\x83\xc3\xab'	-68.5	42.31	91.56	-912	-220	308	-270	-125	1	392	156	-432
33	b'2019\xc3\x84\xc3\xaa9\xc3\x94\xc3\x8225\xc3\x88\xc3\x9515\xc3\x8a\xc2\xb135\xc2\xb7\xc3\x9632\xc3\x83\xc3\xab'	-68.12	41.81	90.31	-943	-235	321	-318	-120	37	420	174	-419
34	b'2019\xc3\x84\xc3\xaa9\xc3\x94\xc3\x8225\xc3\x88\xc3\x9515\xc3\x8a\xc2\xb135\xc2\xb7\xc3\x9632\xc3\x83\xc3\xab'	-67.75	42.37	88.87	-928	-241	297	-396	-105	35	387	180	-425
35	b'2019\xc3\x84\xc3\xaa9\xc3\x94\xc3\x8225\xc3\x88\xc3\x9515\xc3\x8a\xc2\xb135\xc2\xb7\xc3\x9632\xc3\x83\xc3\xab'	-67.37	43.06	87.68	-913	-247	242	-275	-164	-35	387	185	-419
36	b'2019\xc3\x84\xc3\xaa9\xc3\x94\xc3\x8225\xc3\x88\xc3\x9515\xc3\x8a\xc2\xb135\xc2\xb7\xc3\x9632\xc3\x83\xc3\xab'	-67.37	43.06	87.68	-913	-247	242	-275	-164	-35	387	185	-419
37	b'2019\xc3\x84\xc3\xaa9\xc3\x94\xc3\x8225\xc3\x88\xc3\x9515\xc3\x8a\xc2\xb135\xc2\xb7\xc3\x9632\xc3\x83\xc3\xab'	-66.18	43.93	85.43	-917	-251	307	-203	-127	-36	387	220	-419
38	b'2019\xc3\x84\xc3\xaa9\xc3\x94\xc3\x8225\xc3\x88\xc3\x9515\xc3\x8a\xc2\xb135\xc2\xb7\xc3\x9632\xc3\x83\xc3\xab'	-65.75	44.31	84.75	-887	-265	242	-132	-92	-9	387	220	-425
39	b'2019\xc3\x84\xc3\xaa9\xc3\x94\xc3\x8225\xc3\x88\xc3\x9515\xc3\x8a\xc2\xb135\xc2\xb7\xc3\x9632\xc3\x83\xc3\xab'	-65.43	44.37	84.25	-881	-270	270	-190	-53	-15	392	227	-425
40	b'2019\xc3\x84\xc3\xaa9\xc3\x94\xc3\x8225\xc3\x88\xc3\x9515\xc3\x8a\xc2\xb135\xc2\xb7\xc3\x9632\xc3\x83\xc3\xab'	-65.06	44.37	83.43	-886	-283	269	-77	-80	-10	352	227	-419
41	b'2019\xc3\x84\xc3\xaa9\xc3\x94\xc3\x8225\xc3\x88\xc3\x9515\xc3\x8a\xc2\xb135\xc2\xb7\xc3\x9632\xc3\x83\xc3\xab'	-65.06	44.37	83.43	-886	-283	269	-77	-80	-10	352	227	-419
42	b'2019\xc3\x84\xc3\xaa9\xc3\x94\xc3\x8225\xc3\x88\xc3\x9515\xc3\x8a\xc2\xb135\xc2\xb7\xc3\x9632\xc3\x83\xc3\xab'	-64.62	44.37	82.5	-900	-291	338	-156	-49	14	374	233	-425
43	b'2019\xc3\x84\xc3\xaa9\xc3\x94\xc3\x8225\xc3\x88\xc3\x9515\xc3\x8a\xc2\xb135\xc2\xb7\xc3\x9633\xc3\x83\xc3\xab'	-64.37	44.37	82	-898	-290	326	-138	-51	8	363	256	-424
44	b'2019\xc3\x84\xc3\xaa9\xc3\x94\xc3\x8225\xc3\x88\xc3\x9515\xc3\x8a\xc2\xb135\xc2\xb7\xc3\x9633\xc3\x83\xc3\xab'	-64.06	44.5	81.37	-907	-289	328	-179	-89	-26	363	262	-438
45	b'2019\xc3\x84\xc3\xaa9\xc3\x94\xc3\x8225\xc3\x88\xc3\x9515\xc3\x8a\xc2\xb135\xc2\xb7\xc3\x9633\xc3\x83\xc3\xab'	-63.75	44.62	80.81	-886	-300	334	-198	-94	-16	374	273	-425
46	b'2019\xc3\x84\xc3\xaa9\xc3\x94\xc3\x8225\xc3\x88\xc3\x9515\xc3\x8a\xc2\xb135\xc2\xb7\xc3\x9633\xc3\x83\xc3\xab'	-63.31	45.25	80.06	-867	-304	312	-172	-110	1	374	268	-417
47	b'2019\xc3\x84\xc3\xaa9\xc3\x94\xc3\x8225\xc3\x88\xc3\x9515\xc3\x8a\xc2\xb135\xc2\xb7\xc3\x9633\xc3\x83\xc3\xab'	-62.93	44.87	79.5	-900	-311	330	-64	-123	22	387	273	-424
48	b'2019\xc3\x84\xc3\xaa9\xc3\x94\xc3\x8225\xc3\x88\xc3\x9515\xc3\x8a\xc2\xb135\xc2\xb7\xc3\x9633\xc3\x83\xc3\xab'	-62.43	44.31	79.06	-883	-304	334	-92	-107	-4	356	297	-424
49	b'2019\xc3\x84\xc3\xaa9\xc3\x94\xc3\x8225\xc3\x88\xc3\x9515\xc3\x8a\xc2\xb135\xc2\xb7\xc3\x9633\xc3\x83\xc3\xab'	-62.43	44.31	79.06	-883	-304	334	-92	-107	-4	356	297	-424
50	b'2019\xc3\x84\xc3\xaa9\xc3\x94\xc3\x8225\xc3\x88\xc3\x9515\xc3\x8a\xc2\xb135\xc2\xb7\xc3\x9633\xc3\x83\xc3\xab'	-61.87	43.62	78.25	-896	-305	343	-36	-102	6	328	291	-424
51	b'2019\xc3\x84\xc3\xaa9\xc3\x94\xc3\x8225\xc3\x88\xc3\x9515\xc3\x8a\xc2\xb135\xc2\xb7\xc3\x9633\xc3\x83\xc3\xab'	-61.56	43.31	78	-864	-316	344	-65	-54	1	380	273	-417
52	b'2019\xc3\x84\xc3\xaa9\xc3\x94\xc3\x8225\xc3\x88\xc3\x9515\xc3\x8a\xc2\xb135\xc2\xb7\xc3\x9633\xc3\x83\xc3\xab'	-61.37	43.18	77.75	-877	-307	339	-75	-26	-7	345	291	-430
53	b'2019\xc3\x84\xc3\xaa9\xc3\x94\xc3\x8225\xc3\x88\xc3\x9515\xc3\x8a\xc2\xb135\xc2\xb7\xc3\x9633\xc3\x83\xc3\xab'	-61.25	43.18	77.5	-858	-308	334	-55	-19	15	321	278	-417
54	b'2019\xc3\x84\xc3\xaa9\xc3\x94\xc3\x8225\xc3\x88\xc3\x9515\xc3\x8a\xc2\xb135\xc2\xb7\xc3\x9633\xc3\x83\xc3\xab'	-61.18	43.12	77.37	-867	-314	310	11	-42	8	352	280	-411
55	b'2019\xc3\x84\xc3\xaa9\xc3\x94\xc3\x8225\xc3\x88\xc3\x9515\xc3\x8a\xc2\xb135\xc2\xb7\xc3\x9633\xc3\x83\xc3\xab'	-61.12	42.87	77.37	-873	-314	374	-39	-32	1	352	291	-449
56	b'2019\xc3\x84\xc3\xaa9\xc3\x94\xc3\x8225\xc3\x88\xc3\x9515\xc3\x8a\xc2\xb135\xc2\xb7\xc3\x9634\xc3\x83\xc3\xab'	-61	42.75	77.31	-863	-308	349	-19	-35	1	316	280	-424
57	b'2019\xc3\x84\xc3\xaa9\xc3\x94\xc3\x8225\xc3\x88\xc3\x9515\xc3\x8a\xc2\xb135\xc2\xb7\xc3\x9634\xc3\x83\xc3\xab'	-61	42.93	77.31	-841	-314	341	-33	1	24	339	297	-430
