# Supplementary material for: Data acquired by a single object sensor for the detection and quality evaluation of table tennis forehand strokes
Source: Data Brief. 2020 Nov 6;33:106504. doi: 10.1016/j.dib.2020.106504 (PMC7683218; doi:10.1016/j.dib.2020.106504)
Supplement: Supplementary file 1 [file mmc1.zip › Processed/Basic/1194.csv]

#	Time/Date	Roll	Pitch	Yaw	acc(x)	acc(y)	acc(z)	gyro(x)	gyro(y)	gyro(z)	mag(x)	mag(y)	mag(z)
0	0	0	0	0	0	0	0	0	0	0	0	0	0
0	0	0	0	0	0	0	0	0	0	0	0	0	0
0	0	0	0	0	0	0	0	0	0	0	0	0	0
0	0	0	0	0	0	0	0	0	0	0	0	0	0
0	0	0	0	0	0	0	0	0	0	0	0	0	0
0	0	0	0	0	0	0	0	0	0	0	0	0	0
0	0	0	0	0	0	0	0	0	0	0	0	0	0
0	0	0	0	0	0	0	0	0	0	0	0	0	0
0	0	0	0	0	0	0	0	0	0	0	0	0	0
0	0	0	0	0	0	0	0	0	0	0	0	0	0
0	0	0	0	0	0	0	0	0	0	0	0	0	0
0	0	0	0	0	0	0	0	0	0	0	0	0	0
0	0	0	0	0	0	0	0	0	0	0	0	0	0
0	0	0	0	0	0	0	0	0	0	0	0	0	0
0	0	0	0	0	0	0	0	0	0	0	0	0	0
0	0	0	0	0	0	0	0	0	0	0	0	0	0
0	0	0	0	0	0	0	0	0	0	0	0	0	0
0	0	0	0	0	0	0	0	0	0	0	0	0	0
0	0	0	0	0	0	0	0	0	0	0	0	0	0
0	0	0	0	0	0	0	0	0	0	0	0	0	0
0	0	0	0	0	0	0	0	0	0	0	0	0	0
0	0	0	0	0	0	0	0	0	0	0	0	0	0
0	0	0	0	0	0	0	0	0	0	0	0	0	0
0	0	0	0	0	0	0	0	0	0	0	0	0	0
0	0	0	0	0	0	0	0	0	0	0	0	0	0
0	0	0	0	0	0	0	0	0	0	0	0	0	0
2	b'2019\xc3\x84\xc3\xaa9\xc3\x94\xc3\x8225\xc3\x88\xc3\x9515\xc3\x8a\xc2\xb135\xc2\xb7\xc3\x9645\xc3\x83\xc3\xab'	-72.87	34.56	110.12	-946	-163	247	-228	48	82	488	9	-411
3	b'2019\xc3\x84\xc3\xaa9\xc3\x94\xc3\x8225\xc3\x88\xc3\x9515\xc3\x8a\xc2\xb135\xc2\xb7\xc3\x9645\xc3\x83\xc3\xab'	-72.87	34.56	110.12	-946	-163	247	-228	48	82	488	9	-411
4	b'2019\xc3\x84\xc3\xaa9\xc3\x94\xc3\x8225\xc3\x88\xc3\x9515\xc3\x8a\xc2\xb135\xc2\xb7\xc3\x9645\xc3\x83\xc3\xab'	-72.75	34.68	107.68	-931	-160	235	-152	-63	14	443	16	-424
5	b'2019\xc3\x84\xc3\xaa9\xc3\x94\xc3\x8225\xc3\x88\xc3\x9515\xc3\x8a\xc2\xb135\xc2\xb7\xc3\x9646\xc3\x83\xc3\xab'	-72.56	34.62	106	-929	-163	243	-180	-88	55	483	44	-436
6	b'2019\xc3\x84\xc3\xaa9\xc3\x94\xc3\x8225\xc3\x88\xc3\x9515\xc3\x8a\xc2\xb135\xc2\xb7\xc3\x9646\xc3\x83\xc3\xab'	-72.5	34.5	104.87	-960	-165	234	-165	-82	32	494	67	-424
7	b'2019\xc3\x84\xc3\xaa9\xc3\x94\xc3\x8225\xc3\x88\xc3\x9515\xc3\x8a\xc2\xb135\xc2\xb7\xc3\x9646\xc3\x83\xc3\xab'	-72.31	34.56	103.68	-942	-164	243	-190	-47	24	472	38	-398
8	b'2019\xc3\x84\xc3\xaa9\xc3\x94\xc3\x8225\xc3\x88\xc3\x9515\xc3\x8a\xc2\xb135\xc2\xb7\xc3\x9646\xc3\x83\xc3\xab'	-72.31	34.56	103.68	-942	-164	243	-190	-47	24	472	38	-398
9	b'2019\xc3\x84\xc3\xaa9\xc3\x94\xc3\x8225\xc3\x88\xc3\x9515\xc3\x8a\xc2\xb135\xc2\xb7\xc3\x9646\xc3\x83\xc3\xab'	-71.62	34.5	102.18	-937	-172	280	-106	-121	-14	419	64	-424
10	b'2019\xc3\x84\xc3\xaa9\xc3\x94\xc3\x8225\xc3\x88\xc3\x9515\xc3\x8a\xc2\xb135\xc2\xb7\xc3\x9646\xc3\x83\xc3\xab'	-71.12	34.87	101.31	-921	-169	242	-201	-85	-29	454	64	-424
11	b'2019\xc3\x84\xc3\xaa9\xc3\x94\xc3\x8225\xc3\x88\xc3\x9515\xc3\x8a\xc2\xb135\xc2\xb7\xc3\x9646\xc3\x83\xc3\xab'	-71.12	34.87	101.31	-921	-169	242	-201	-85	-29	454	64	-424
12	b'2019\xc3\x84\xc3\xaa9\xc3\x94\xc3\x8225\xc3\x88\xc3\x9515\xc3\x8a\xc2\xb135\xc2\xb7\xc3\x9646\xc3\x83\xc3\xab'	-70.06	34.62	98.81	-889	-156	321	-302	-163	80	414	99	-443
13	b'2019\xc3\x84\xc3\xaa9\xc3\x94\xc3\x8225\xc3\x88\xc3\x9515\xc3\x8a\xc2\xb135\xc2\xb7\xc3\x9646\xc3\x83\xc3\xab'	-69.62	33.93	96.56	-962	-186	285	-218	-167	105	414	116	-449
14	b'2019\xc3\x84\xc3\xaa9\xc3\x94\xc3\x8225\xc3\x88\xc3\x9515\xc3\x8a\xc2\xb135\xc2\xb7\xc3\x9647\xc3\x83\xc3\xab'	-69.25	33.56	95.18	-945	-188	301	-187	-101	41	401	104	-430
15	b'2019\xc3\x84\xc3\xaa9\xc3\x94\xc3\x8225\xc3\x88\xc3\x9515\xc3\x8a\xc2\xb135\xc2\xb7\xc3\x9647\xc3\x83\xc3\xab'	-68.56	33.18	93.81	-917	-185	310	-155	-155	29	395	104	-436
16	b'2019\xc3\x84\xc3\xaa9\xc3\x94\xc3\x8225\xc3\x88\xc3\x9515\xc3\x8a\xc2\xb135\xc2\xb7\xc3\x9647\xc3\x83\xc3\xab'	-68.56	33.18	93.81	-917	-185	310	-155	-155	29	395	104	-436
17	b'2019\xc3\x84\xc3\xaa9\xc3\x94\xc3\x8225\xc3\x88\xc3\x9515\xc3\x8a\xc2\xb135\xc2\xb7\xc3\x9647\xc3\x83\xc3\xab'	-67.68	33.06	92	-918	-184	309	-196	-147	15	372	128	-457
18	b'2019\xc3\x84\xc3\xaa9\xc3\x94\xc3\x8225\xc3\x88\xc3\x9515\xc3\x8a\xc2\xb135\xc2\xb7\xc3\x9647\xc3\x83\xc3\xab'	-67.18	32.93	90.87	-913	-178	290	-198	-122	79	355	163	-462
19	b'2019\xc3\x84\xc3\xaa9\xc3\x94\xc3\x8225\xc3\x88\xc3\x9515\xc3\x8a\xc2\xb135\xc2\xb7\xc3\x9647\xc3\x83\xc3\xab'	-66.75	31.75	88.93	-923	-194	327	-180	-97	82	390	144	-457
20	b'2019\xc3\x84\xc3\xaa9\xc3\x94\xc3\x8225\xc3\x88\xc3\x9515\xc3\x8a\xc2\xb135\xc2\xb7\xc3\x9647\xc3\x83\xc3\xab'	-66.56	31.12	87.81	-932	-186	388	-138	-125	82	384	150	-443
21	b'2019\xc3\x84\xc3\xaa9\xc3\x94\xc3\x8225\xc3\x88\xc3\x9515\xc3\x8a\xc2\xb135\xc2\xb7\xc3\x9647\xc3\x83\xc3\xab'	-65.93	30.56	85.93	-904	-196	330	-202	-98	41	401	163	-462
22	b'2019\xc3\x84\xc3\xaa9\xc3\x94\xc3\x8225\xc3\x88\xc3\x9515\xc3\x8a\xc2\xb135\xc2\xb7\xc3\x9647\xc3\x83\xc3\xab'	-65.56	30.37	84.75	-905	-189	346	-187	-122	53	384	169	-449
23	b'2019\xc3\x84\xc3\xaa9\xc3\x94\xc3\x8225\xc3\x88\xc3\x9515\xc3\x8a\xc2\xb135\xc2\xb7\xc3\x9648\xc3\x83\xc3\xab'	-65.12	30.12	83.5	-905	-197	379	-134	-95	33	360	169	-457
24	b'2019\xc3\x84\xc3\xaa9\xc3\x94\xc3\x8225\xc3\x88\xc3\x9515\xc3\x8a\xc2\xb135\xc2\xb7\xc3\x9648\xc3\x83\xc3\xab'	-64.81	29.87	82.56	-906	-190	365	-109	-96	48	342	180	-470
25	b'2019\xc3\x84\xc3\xaa9\xc3\x94\xc3\x8225\xc3\x88\xc3\x9515\xc3\x8a\xc2\xb135\xc2\xb7\xc3\x9648\xc3\x83\xc3\xab'	-64.81	29.87	82.56	-906	-190	365	-109	-96	48	342	180	-470
26	b'2019\xc3\x84\xc3\xaa9\xc3\x94\xc3\x8225\xc3\x88\xc3\x9515\xc3\x8a\xc2\xb135\xc2\xb7\xc3\x9648\xc3\x83\xc3\xab'	-64.25	29.62	81	-904	-198	399	-125	-73	52	366	204	-457
27	b'2019\xc3\x84\xc3\xaa9\xc3\x94\xc3\x8225\xc3\x88\xc3\x9515\xc3\x8a\xc2\xb135\xc2\xb7\xc3\x9648\xc3\x83\xc3\xab'	-63.93	29.31	80.12	-879	-202	403	-88	-74	47	355	185	-449
28	b'2019\xc3\x84\xc3\xaa9\xc3\x94\xc3\x8225\xc3\x88\xc3\x9515\xc3\x8a\xc2\xb135\xc2\xb7\xc3\x9648\xc3\x83\xc3\xab'	-63.93	29.31	80.12	-879	-202	403	-88	-74	47	355	185	-449
29	b'2019\xc3\x84\xc3\xaa9\xc3\x94\xc3\x8225\xc3\x88\xc3\x9515\xc3\x8a\xc2\xb135\xc2\xb7\xc3\x9648\xc3\x83\xc3\xab'	-63.18	27.68	77.81	-871	-193	425	-164	-124	72	339	204	-483
30	b'2019\xc3\x84\xc3\xaa9\xc3\x94\xc3\x8225\xc3\x88\xc3\x9515\xc3\x8a\xc2\xb135\xc2\xb7\xc3\x9648\xc3\x83\xc3\xab'	-62.31	26.87	75	-895	-196	416	-175	-177	87	339	214	-462
31	b'2019\xc3\x84\xc3\xaa9\xc3\x94\xc3\x8225\xc3\x88\xc3\x9515\xc3\x8a\xc2\xb135\xc2\xb7\xc3\x9648\xc3\x83\xc3\xab'	-62.31	26.87	75	-895	-196	416	-175	-177	87	339	214	-462
32	b'2019\xc3\x84\xc3\xaa9\xc3\x94\xc3\x8225\xc3\x88\xc3\x9515\xc3\x8a\xc2\xb135\xc2\xb7\xc3\x9648\xc3\x83\xc3\xab'	-61.25	26	72.62	-856	-192	432	-206	-117	105	315	214	-460
33	b'2019\xc3\x84\xc3\xaa9\xc3\x94\xc3\x8225\xc3\x88\xc3\x9515\xc3\x8a\xc2\xb135\xc2\xb7\xc3\x9649\xc3\x83\xc3\xab'	-61.25	26	72.62	-856	-192	432	-206	-117	105	315	214	-460
34	b'2019\xc3\x84\xc3\xaa9\xc3\x94\xc3\x8225\xc3\x88\xc3\x9515\xc3\x8a\xc2\xb135\xc2\xb7\xc3\x9649\xc3\x83\xc3\xab'	-60.31	24.93	70	-874	-202	456	-260	-128	137	308	233	-476
35	b'2019\xc3\x84\xc3\xaa9\xc3\x94\xc3\x8225\xc3\x88\xc3\x9515\xc3\x8a\xc2\xb135\xc2\xb7\xc3\x9649\xc3\x83\xc3\xab'	-59.87	24.93	67.93	-887	-192	431	-298	-165	105	286	227	-483
36	b'2019\xc3\x84\xc3\xaa9\xc3\x94\xc3\x8225\xc3\x88\xc3\x9515\xc3\x8a\xc2\xb135\xc2\xb7\xc3\x9649\xc3\x83\xc3\xab'	-59.37	25.43	66.18	-858	-206	421	-347	-140	77	308	243	-462
37	b'2019\xc3\x84\xc3\xaa9\xc3\x94\xc3\x8225\xc3\x88\xc3\x9515\xc3\x8a\xc2\xb135\xc2\xb7\xc3\x9649\xc3\x83\xc3\xab'	-58.75	27.06	63.87	-847	-209	401	-248	-73	35	321	283	-483
38	b'2019\xc3\x84\xc3\xaa9\xc3\x94\xc3\x8225\xc3\x88\xc3\x9515\xc3\x8a\xc2\xb135\xc2\xb7\xc3\x9649\xc3\x83\xc3\xab'	-58.62	27.62	62.93	-867	-230	409	-248	-17	40	297	289	-449
39	b'2019\xc3\x84\xc3\xaa9\xc3\x94\xc3\x8225\xc3\x88\xc3\x9515\xc3\x8a\xc2\xb135\xc2\xb7\xc3\x9649\xc3\x83\xc3\xab'	-58.31	28.18	62.25	-859	-225	452	-154	-21	12	326	283	-443
40	b'2019\xc3\x84\xc3\xaa9\xc3\x94\xc3\x8225\xc3\x88\xc3\x9515\xc3\x8a\xc2\xb135\xc2\xb7\xc3\x9649\xc3\x83\xc3\xab'	-58.31	28.18	62.25	-859	-225	452	-154	-21	12	326	283	-443
41	b'2019\xc3\x84\xc3\xaa9\xc3\x94\xc3\x8225\xc3\x88\xc3\x9515\xc3\x8a\xc2\xb135\xc2\xb7\xc3\x9649\xc3\x83\xc3\xab'	-58	28.93	61.18	-836	-249	504	-139	-73	8	326	308	-457
42	b'2019\xc3\x84\xc3\xaa9\xc3\x94\xc3\x8225\xc3\x88\xc3\x9515\xc3\x8a\xc2\xb135\xc2\xb7\xc3\x9649\xc3\x83\xc3\xab'	-57.75	29.25	60.68	-828	-246	489	-44	-99	25	315	300	-457
43	b'2019\xc3\x84\xc3\xaa9\xc3\x94\xc3\x8225\xc3\x88\xc3\x9515\xc3\x8a\xc2\xb135\xc2\xb7\xc3\x9650\xc3\x83\xc3\xab'	-57.75	29.25	60.68	-828	-246	489	-44	-99	25	315	300	-457
44	b'2019\xc3\x84\xc3\xaa9\xc3\x94\xc3\x8225\xc3\x88\xc3\x9515\xc3\x8a\xc2\xb135\xc2\xb7\xc3\x9650\xc3\x83\xc3\xab'	-57.37	29.37	60	-856	-252	471	-59	-77	7	315	313	-435
45	b'2019\xc3\x84\xc3\xaa9\xc3\x94\xc3\x8225\xc3\x88\xc3\x9515\xc3\x8a\xc2\xb135\xc2\xb7\xc3\x9650\xc3\x83\xc3\xab'	-57.37	29.37	60	-856	-252	471	-59	-77	7	315	313	-435
