# Supplementary material for: Data acquired by a single object sensor for the detection and quality evaluation of table tennis forehand strokes
Source: Data Brief. 2020 Nov 6;33:106504. doi: 10.1016/j.dib.2020.106504 (PMC7683218; doi:10.1016/j.dib.2020.106504)
Supplement: Supplementary file 1 [file mmc1.zip › Processed/Basic/1195.csv]

#	Time/Date	Roll	Pitch	Yaw	acc(x)	acc(y)	acc(z)	gyro(x)	gyro(y)	gyro(z)	mag(x)	mag(y)	mag(z)
0	0	0	0	0	0	0	0	0	0	0	0	0	0
0	0	0	0	0	0	0	0	0	0	0	0	0	0
0	0	0	0	0	0	0	0	0	0	0	0	0	0
0	0	0	0	0	0	0	0	0	0	0	0	0	0
0	0	0	0	0	0	0	0	0	0	0	0	0	0
0	0	0	0	0	0	0	0	0	0	0	0	0	0
0	0	0	0	0	0	0	0	0	0	0	0	0	0
0	0	0	0	0	0	0	0	0	0	0	0	0	0
0	0	0	0	0	0	0	0	0	0	0	0	0	0
0	0	0	0	0	0	0	0	0	0	0	0	0	0
0	0	0	0	0	0	0	0	0	0	0	0	0	0
0	0	0	0	0	0	0	0	0	0	0	0	0	0
0	0	0	0	0	0	0	0	0	0	0	0	0	0
0	0	0	0	0	0	0	0	0	0	0	0	0	0
0	0	0	0	0	0	0	0	0	0	0	0	0	0
0	0	0	0	0	0	0	0	0	0	0	0	0	0
0	0	0	0	0	0	0	0	0	0	0	0	0	0
0	0	0	0	0	0	0	0	0	0	0	0	0	0
0	0	0	0	0	0	0	0	0	0	0	0	0	0
0	0	0	0	0	0	0	0	0	0	0	0	0	0
0	0	0	0	0	0	0	0	0	0	0	0	0	0
0	0	0	0	0	0	0	0	0	0	0	0	0	0
0	0	0	0	0	0	0	0	0	0	0	0	0	0
0	0	0	0	0	0	0	0	0	0	0	0	0	0
0	0	0	0	0	0	0	0	0	0	0	0	0	0
0	0	0	0	0	0	0	0	0	0	0	0	0	0
0	0	0	0	0	0	0	0	0	0	0	0	0	0
0	0	0	0	0	0	0	0	0	0	0	0	0	0
0	0	0	0	0	0	0	0	0	0	0	0	0	0
0	0	0	0	0	0	0	0	0	0	0	0	0	0
0	0	0	0	0	0	0	0	0	0	0	0	0	0
0	0	0	0	0	0	0	0	0	0	0	0	0	0
0	0	0	0	0	0	0	0	0	0	0	0	0	0
0	0	0	0	0	0	0	0	0	0	0	0	0	0
0	0	0	0	0	0	0	0	0	0	0	0	0	0
0	0	0	0	0	0	0	0	0	0	0	0	0	0
2	b'2019\xc3\x84\xc3\xaa9\xc3\x94\xc3\x8225\xc3\x88\xc3\x9515\xc3\x8a\xc2\xb135\xc2\xb7\xc3\x9659\xc3\x83\xc3\xab'	-71.81	35.06	124.5	-938	-182	269	-212	-80	61	484	-60	-425
3	b'2019\xc3\x84\xc3\xaa9\xc3\x94\xc3\x8225\xc3\x88\xc3\x9515\xc3\x8a\xc2\xb135\xc2\xb7\xc3\x9659\xc3\x83\xc3\xab'	-71.68	34.62	123	-949	-174	264	-221	-114	82	489	-48	-425
4	b'2019\xc3\x84\xc3\xaa9\xc3\x94\xc3\x8225\xc3\x88\xc3\x9515\xc3\x8a\xc2\xb135\xc2\xb7\xc3\x9659\xc3\x83\xc3\xab'	-71.56	34.18	121.56	-935	-172	266	-211	-62	76	465	-36	-419
5	b'2019\xc3\x84\xc3\xaa9\xc3\x94\xc3\x8225\xc3\x88\xc3\x9515\xc3\x8a\xc2\xb135\xc2\xb7\xc3\x9659\xc3\x83\xc3\xab'	-71.5	34.43	119.43	-927	-173	241	-211	-21	42	472	-19	-419
6	b'2019\xc3\x84\xc3\xaa9\xc3\x94\xc3\x8225\xc3\x88\xc3\x9515\xc3\x8a\xc2\xb135\xc2\xb7\xc3\x9659\xc3\x83\xc3\xab'	-71.5	34.43	119.43	-927	-173	241	-211	-21	42	472	-19	-419
7	b'2019\xc3\x84\xc3\xaa9\xc3\x94\xc3\x8225\xc3\x88\xc3\x9515\xc3\x8a\xc2\xb136\xc2\xb7\xc3\x96'	-71.18	33.5	117.25	-943	-180	292	-185	-96	53	465	-12	-419
8	b'2019\xc3\x84\xc3\xaa9\xc3\x94\xc3\x8225\xc3\x88\xc3\x9515\xc3\x8a\xc2\xb136\xc2\xb7\xc3\x96'	-70.87	33.31	116.12	-908	-178	268	-198	-73	34	489	3	-438
9	b'2019\xc3\x84\xc3\xaa9\xc3\x94\xc3\x8225\xc3\x88\xc3\x9515\xc3\x8a\xc2\xb136\xc2\xb7\xc3\x96'	-70.56	33.12	114.43	-919	-173	286	-253	-68	44	465	3	-438
10	b'2019\xc3\x84\xc3\xaa9\xc3\x94\xc3\x8225\xc3\x88\xc3\x9515\xc3\x8a\xc2\xb136\xc2\xb7\xc3\x96'	-69.87	32.25	112.31	-939	-173	295	-211	-140	46	408	-3	-425
11	b'2019\xc3\x84\xc3\xaa9\xc3\x94\xc3\x8225\xc3\x88\xc3\x9515\xc3\x8a\xc2\xb136\xc2\xb7\xc3\x96'	-69.31	31.81	110.75	-908	-177	303	-189	-138	27	425	27	-451
12	b'2019\xc3\x84\xc3\xaa9\xc3\x94\xc3\x8225\xc3\x88\xc3\x9515\xc3\x8a\xc2\xb136\xc2\xb7\xc3\x96'	-68.93	31.68	109.37	-913	-181	289	-186	-129	27	436	44	-444
13	b'2019\xc3\x84\xc3\xaa9\xc3\x94\xc3\x8225\xc3\x88\xc3\x9515\xc3\x8a\xc2\xb136\xc2\xb7\xc3\x96'	-68.31	31.43	108.18	-911	-188	323	-232	-139	36	430	62	-459
14	b'2019\xc3\x84\xc3\xaa9\xc3\x94\xc3\x8225\xc3\x88\xc3\x9515\xc3\x8a\xc2\xb136\xc2\xb7\xc3\x96'	-68.31	31.43	108.18	-911	-188	323	-232	-139	36	430	62	-459
15	b'2019\xc3\x84\xc3\xaa9\xc3\x94\xc3\x8225\xc3\x88\xc3\x9515\xc3\x8a\xc2\xb136\xc2\xb7\xc3\x961\xc3\x83\xc3\xab'	-67.37	31.12	105.37	-904	-182	339	-255	-139	36	414	67	-478
16	b'2019\xc3\x84\xc3\xaa9\xc3\x94\xc3\x8225\xc3\x88\xc3\x9515\xc3\x8a\xc2\xb136\xc2\xb7\xc3\x961\xc3\x83\xc3\xab'	-66.87	31.12	102.81	-899	-183	359	-242	-211	63	449	56	-478
17	b'2019\xc3\x84\xc3\xaa9\xc3\x94\xc3\x8225\xc3\x88\xc3\x9515\xc3\x8a\xc2\xb136\xc2\xb7\xc3\x961\xc3\x83\xc3\xab'	-66.87	31.12	102.81	-899	-183	359	-242	-211	63	449	56	-478
18	b'2019\xc3\x84\xc3\xaa9\xc3\x94\xc3\x8225\xc3\x88\xc3\x9515\xc3\x8a\xc2\xb136\xc2\xb7\xc3\x961\xc3\x83\xc3\xab'	-65.81	30.68	99.87	-914	-204	325	-318	-147	53	395	97	-472
19	b'2019\xc3\x84\xc3\xaa9\xc3\x94\xc3\x8225\xc3\x88\xc3\x9515\xc3\x8a\xc2\xb136\xc2\xb7\xc3\x961\xc3\x83\xc3\xab'	-64.93	30.37	98.5	-905	-197	376	-248	-150	14	395	104	-472
20	b'2019\xc3\x84\xc3\xaa9\xc3\x94\xc3\x8225\xc3\x88\xc3\x9515\xc3\x8a\xc2\xb136\xc2\xb7\xc3\x961\xc3\x83\xc3\xab'	-64.93	30.37	98.5	-905	-197	376	-248	-150	14	395	104	-472
21	b'2019\xc3\x84\xc3\xaa9\xc3\x94\xc3\x8225\xc3\x88\xc3\x9515\xc3\x8a\xc2\xb136\xc2\xb7\xc3\x961\xc3\x83\xc3\xab'	-63.87	30.43	95.62	-881	-210	371	-165	-62	36	364	128	-478
22	b'2019\xc3\x84\xc3\xaa9\xc3\x94\xc3\x8225\xc3\x88\xc3\x9515\xc3\x8a\xc2\xb136\xc2\xb7\xc3\x961\xc3\x83\xc3\xab'	-63.87	30.43	95.62	-881	-210	371	-165	-62	36	364	128	-478
23	b'2019\xc3\x84\xc3\xaa9\xc3\x94\xc3\x8225\xc3\x88\xc3\x9515\xc3\x8a\xc2\xb136\xc2\xb7\xc3\x961\xc3\x83\xc3\xab'	-63.25	30.68	92.25	-892	-218	424	-322	-81	83	360	156	-464
24	b'2019\xc3\x84\xc3\xaa9\xc3\x94\xc3\x8225\xc3\x88\xc3\x9515\xc3\x8a\xc2\xb136\xc2\xb7\xc3\x962\xc3\x83\xc3\xab'	-62.18	32.56	88.68	-857	-231	369	-211	-52	-25	347	174	-484
25	b'2019\xc3\x84\xc3\xaa9\xc3\x94\xc3\x8225\xc3\x88\xc3\x9515\xc3\x8a\xc2\xb136\xc2\xb7\xc3\x962\xc3\x83\xc3\xab'	-61.68	32.93	87.68	-846	-232	400	-209	-100	30	336	198	-478
26	b'2019\xc3\x84\xc3\xaa9\xc3\x94\xc3\x8225\xc3\x88\xc3\x9515\xc3\x8a\xc2\xb136\xc2\xb7\xc3\x962\xc3\x83\xc3\xab'	-61.5	33.06	86.37	-876	-240	430	-272	-95	62	324	203	-464
27	b'2019\xc3\x84\xc3\xaa9\xc3\x94\xc3\x8225\xc3\x88\xc3\x9515\xc3\x8a\xc2\xb136\xc2\xb7\xc3\x962\xc3\x83\xc3\xab'	-61.12	33.25	84.62	-876	-261	431	-226	-141	71	318	214	-484
28	b'2019\xc3\x84\xc3\xaa9\xc3\x94\xc3\x8225\xc3\x88\xc3\x9515\xc3\x8a\xc2\xb136\xc2\xb7\xc3\x962\xc3\x83\xc3\xab'	-60.56	33	83.56	-883	-263	441	-180	-135	34	347	209	-472
29	b'2019\xc3\x84\xc3\xaa9\xc3\x94\xc3\x8225\xc3\x88\xc3\x9515\xc3\x8a\xc2\xb136\xc2\xb7\xc3\x962\xc3\x83\xc3\xab'	-60.56	33	83.56	-883	-263	441	-180	-135	34	347	209	-472
30	b'2019\xc3\x84\xc3\xaa9\xc3\x94\xc3\x8225\xc3\x88\xc3\x9515\xc3\x8a\xc2\xb136\xc2\xb7\xc3\x962\xc3\x83\xc3\xab'	-59.37	34.31	82.06	-840	-274	411	-115	-103	-19	302	243	-464
31	b'2019\xc3\x84\xc3\xaa9\xc3\x94\xc3\x8225\xc3\x88\xc3\x9515\xc3\x8a\xc2\xb136\xc2\xb7\xc3\x962\xc3\x83\xc3\xab'	-58.93	34.75	81.5	-834	-283	363	-158	-50	-25	291	238	-484
32	b'2019\xc3\x84\xc3\xaa9\xc3\x94\xc3\x8225\xc3\x88\xc3\x9515\xc3\x8a\xc2\xb136\xc2\xb7\xc3\x963\xc3\x83\xc3\xab'	-58.5	35	80.93	-830	-290	374	-165	-7	-3	278	243	-464
33	b'2019\xc3\x84\xc3\xaa9\xc3\x94\xc3\x8225\xc3\x88\xc3\x9515\xc3\x8a\xc2\xb136\xc2\xb7\xc3\x963\xc3\x83\xc3\xab'	-58.25	34.87	80.37	-844	-269	508	-104	-52	23	284	276	-472
34	b'2019\xc3\x84\xc3\xaa9\xc3\x94\xc3\x8225\xc3\x88\xc3\x9515\xc3\x8a\xc2\xb136\xc2\xb7\xc3\x963\xc3\x83\xc3\xab'	-57.93	35.12	79.25	-855	-293	377	-250	-48	83	249	254	-478
35	b'2019\xc3\x84\xc3\xaa9\xc3\x94\xc3\x8225\xc3\x88\xc3\x9515\xc3\x8a\xc2\xb136\xc2\xb7\xc3\x963\xc3\x83\xc3\xab'	-57.93	35.12	79.25	-855	-293	377	-250	-48	83	249	254	-478
