# Supplementary material for: Data acquired by a single object sensor for the detection and quality evaluation of table tennis forehand strokes
Source: Data Brief. 2020 Nov 6;33:106504. doi: 10.1016/j.dib.2020.106504 (PMC7683218; doi:10.1016/j.dib.2020.106504)
Supplement: Supplementary file 1 [file mmc1.zip › Processed/Basic/1196.csv]

#	Time/Date	Roll	Pitch	Yaw	acc(x)	acc(y)	acc(z)	gyro(x)	gyro(y)	gyro(z)	mag(x)	mag(y)	mag(z)
0	0	0	0	0	0	0	0	0	0	0	0	0	0
0	0	0	0	0	0	0	0	0	0	0	0	0	0
0	0	0	0	0	0	0	0	0	0	0	0	0	0
0	0	0	0	0	0	0	0	0	0	0	0	0	0
0	0	0	0	0	0	0	0	0	0	0	0	0	0
0	0	0	0	0	0	0	0	0	0	0	0	0	0
0	0	0	0	0	0	0	0	0	0	0	0	0	0
0	0	0	0	0	0	0	0	0	0	0	0	0	0
0	0	0	0	0	0	0	0	0	0	0	0	0	0
0	0	0	0	0	0	0	0	0	0	0	0	0	0
0	0	0	0	0	0	0	0	0	0	0	0	0	0
0	0	0	0	0	0	0	0	0	0	0	0	0	0
0	0	0	0	0	0	0	0	0	0	0	0	0	0
0	0	0	0	0	0	0	0	0	0	0	0	0	0
0	0	0	0	0	0	0	0	0	0	0	0	0	0
0	0	0	0	0	0	0	0	0	0	0	0	0	0
0	0	0	0	0	0	0	0	0	0	0	0	0	0
0	0	0	0	0	0	0	0	0	0	0	0	0	0
0	0	0	0	0	0	0	0	0	0	0	0	0	0
0	0	0	0	0	0	0	0	0	0	0	0	0	0
0	0	0	0	0	0	0	0	0	0	0	0	0	0
0	0	0	0	0	0	0	0	0	0	0	0	0	0
0	0	0	0	0	0	0	0	0	0	0	0	0	0
0	0	0	0	0	0	0	0	0	0	0	0	0	0
0	0	0	0	0	0	0	0	0	0	0	0	0	0
0	0	0	0	0	0	0	0	0	0	0	0	0	0
0	0	0	0	0	0	0	0	0	0	0	0	0	0
0	0	0	0	0	0	0	0	0	0	0	0	0	0
0	0	0	0	0	0	0	0	0	0	0	0	0	0
0	0	0	0	0	0	0	0	0	0	0	0	0	0
0	0	0	0	0	0	0	0	0	0	0	0	0	0
0	0	0	0	0	0	0	0	0	0	0	0	0	0
2	b'2019\xc3\x84\xc3\xaa9\xc3\x94\xc3\x8225\xc3\x88\xc3\x9515\xc3\x8a\xc2\xb136\xc2\xb7\xc3\x9613\xc3\x83\xc3\xab'	-69.5	39.06	116.62	-915	-214	279	-198	-143	75	475	22	-419
3	b'2019\xc3\x84\xc3\xaa9\xc3\x94\xc3\x8225\xc3\x88\xc3\x9515\xc3\x8a\xc2\xb136\xc2\xb7\xc3\x9613\xc3\x83\xc3\xab'	-69.5	38.75	115.31	-940	-204	269	-137	-85	83	452	46	-444
4	b'2019\xc3\x84\xc3\xaa9\xc3\x94\xc3\x8225\xc3\x88\xc3\x9515\xc3\x8a\xc2\xb136\xc2\xb7\xc3\x9613\xc3\x83\xc3\xab'	-69.5	38.75	115.31	-940	-204	269	-137	-85	83	452	46	-444
5	b'2019\xc3\x84\xc3\xaa9\xc3\x94\xc3\x8225\xc3\x88\xc3\x9515\xc3\x8a\xc2\xb136\xc2\xb7\xc3\x9613\xc3\x83\xc3\xab'	-69.68	38.75	112.93	-922	-202	244	-141	-47	50	480	56	-451
6	b'2019\xc3\x84\xc3\xaa9\xc3\x94\xc3\x8225\xc3\x88\xc3\x9515\xc3\x8a\xc2\xb136\xc2\xb7\xc3\x9613\xc3\x83\xc3\xab'	-69.75	38.62	111.68	-930	-206	287	-123	-96	55	444	51	-433
7	b'2019\xc3\x84\xc3\xaa9\xc3\x94\xc3\x8225\xc3\x88\xc3\x9515\xc3\x8a\xc2\xb136\xc2\xb7\xc3\x9613\xc3\x83\xc3\xab'	-69.75	38.62	111.68	-930	-206	287	-123	-96	55	444	51	-433
8	b'2019\xc3\x84\xc3\xaa9\xc3\x94\xc3\x8225\xc3\x88\xc3\x9515\xc3\x8a\xc2\xb136\xc2\xb7\xc3\x9613\xc3\x83\xc3\xab'	-69.56	38.43	110	-929	-201	287	-102	3	18	467	56	-444
9	b'2019\xc3\x84\xc3\xaa9\xc3\x94\xc3\x8225\xc3\x88\xc3\x9515\xc3\x8a\xc2\xb136\xc2\xb7\xc3\x9614\xc3\x83\xc3\xab'	-69.31	38.25	108.87	-930	-212	284	-82	-74	36	440	67	-438
10	b'2019\xc3\x84\xc3\xaa9\xc3\x94\xc3\x8225\xc3\x88\xc3\x9515\xc3\x8a\xc2\xb136\xc2\xb7\xc3\x9614\xc3\x83\xc3\xab'	-69.06	38.18	107.81	-905	-212	282	-132	-58	1	504	73	-444
11	b'2019\xc3\x84\xc3\xaa9\xc3\x94\xc3\x8225\xc3\x88\xc3\x9515\xc3\x8a\xc2\xb136\xc2\xb7\xc3\x9614\xc3\x83\xc3\xab'	-68.68	38.12	107	-904	-206	287	-170	8	8	451	73	-464
12	b'2019\xc3\x84\xc3\xaa9\xc3\x94\xc3\x8225\xc3\x88\xc3\x9515\xc3\x8a\xc2\xb136\xc2\xb7\xc3\x9614\xc3\x83\xc3\xab'	-68.68	38.12	107	-904	-206	287	-170	8	8	451	73	-464
13	b'2019\xc3\x84\xc3\xaa9\xc3\x94\xc3\x8225\xc3\x88\xc3\x9515\xc3\x8a\xc2\xb136\xc2\xb7\xc3\x9614\xc3\x83\xc3\xab'	-67.56	37.43	104	-910	-210	306	-103	-101	9	416	108	-444
14	b'2019\xc3\x84\xc3\xaa9\xc3\x94\xc3\x8225\xc3\x88\xc3\x9515\xc3\x8a\xc2\xb136\xc2\xb7\xc3\x9614\xc3\x83\xc3\xab'	-67.12	36.75	103.06	-909	-211	339	-155	-116	40	428	108	-440
15	b'2019\xc3\x84\xc3\xaa9\xc3\x94\xc3\x8225\xc3\x88\xc3\x9515\xc3\x8a\xc2\xb136\xc2\xb7\xc3\x9614\xc3\x83\xc3\xab'	-66.62	36.12	101.5	-925	-222	337	-196	-135	51	393	108	-460
16	b'2019\xc3\x84\xc3\xaa9\xc3\x94\xc3\x8225\xc3\x88\xc3\x9515\xc3\x8a\xc2\xb136\xc2\xb7\xc3\x9615\xc3\x83\xc3\xab'	-66.06	35.87	99.81	-907	-219	338	-204	-139	10	400	132	-452
17	b'2019\xc3\x84\xc3\xaa9\xc3\x94\xc3\x8225\xc3\x88\xc3\x9515\xc3\x8a\xc2\xb136\xc2\xb7\xc3\x9615\xc3\x83\xc3\xab'	-65.62	35.87	98.87	-888	-224	331	-215	-146	59	404	132	-473
18	b'2019\xc3\x84\xc3\xaa9\xc3\x94\xc3\x8225\xc3\x88\xc3\x9515\xc3\x8a\xc2\xb136\xc2\xb7\xc3\x9615\xc3\x83\xc3\xab'	-65.43	35.87	97.5	-894	-227	314	-231	-133	74	364	144	-452
19	b'2019\xc3\x84\xc3\xaa9\xc3\x94\xc3\x8225\xc3\x88\xc3\x9515\xc3\x8a\xc2\xb136\xc2\xb7\xc3\x9615\xc3\x83\xc3\xab'	-64.75	35.43	95.5	-881	-231	355	-167	-172	15	424	144	-486
20	b'2019\xc3\x84\xc3\xaa9\xc3\x94\xc3\x8225\xc3\x88\xc3\x9515\xc3\x8a\xc2\xb136\xc2\xb7\xc3\x9615\xc3\x83\xc3\xab'	-64.75	35.43	95.5	-881	-231	355	-167	-172	15	424	144	-486
21	b'2019\xc3\x84\xc3\xaa9\xc3\x94\xc3\x8225\xc3\x88\xc3\x9515\xc3\x8a\xc2\xb136\xc2\xb7\xc3\x9615\xc3\x83\xc3\xab'	-63.93	36.06	92.68	-882	-239	287	-212	-108	64	376	168	-459
22	b'2019\xc3\x84\xc3\xaa9\xc3\x94\xc3\x8225\xc3\x88\xc3\x9515\xc3\x8a\xc2\xb136\xc2\xb7\xc3\x9615\xc3\x83\xc3\xab'	-63.93	36.06	92.68	-882	-239	287	-212	-108	64	376	168	-459
23	b'2019\xc3\x84\xc3\xaa9\xc3\x94\xc3\x8225\xc3\x88\xc3\x9515\xc3\x8a\xc2\xb136\xc2\xb7\xc3\x9615\xc3\x83\xc3\xab'	-63.18	35.31	90.5	-887	-244	352	-169	-70	30	352	192	-464
24	b'2019\xc3\x84\xc3\xaa9\xc3\x94\xc3\x8225\xc3\x88\xc3\x9515\xc3\x8a\xc2\xb136\xc2\xb7\xc3\x9615\xc3\x83\xc3\xab'	-62.68	35.43	89.12	-870	-255	362	-141	-117	16	387	185	-464
25	b'2019\xc3\x84\xc3\xaa9\xc3\x94\xc3\x8225\xc3\x88\xc3\x9515\xc3\x8a\xc2\xb136\xc2\xb7\xc3\x9616\xc3\x83\xc3\xab'	-62.68	35.43	89.12	-870	-255	362	-141	-117	16	387	185	-464
26	b'2019\xc3\x84\xc3\xaa9\xc3\x94\xc3\x8225\xc3\x88\xc3\x9515\xc3\x8a\xc2\xb136\xc2\xb7\xc3\x9616\xc3\x83\xc3\xab'	-61.81	35.5	87	-853	-257	374	-151	-104	9	347	204	-478
27	b'2019\xc3\x84\xc3\xaa9\xc3\x94\xc3\x8225\xc3\x88\xc3\x9515\xc3\x8a\xc2\xb136\xc2\xb7\xc3\x9616\xc3\x83\xc3\xab'	-61.62	35.31	85.62	-885	-251	416	-115	-91	65	323	204	-478
28	b'2019\xc3\x84\xc3\xaa9\xc3\x94\xc3\x8225\xc3\x88\xc3\x9515\xc3\x8a\xc2\xb136\xc2\xb7\xc3\x9616\xc3\x83\xc3\xab'	-61.31	34.75	84.06	-879	-255	360	-134	-108	61	334	208	-451
29	b'2019\xc3\x84\xc3\xaa9\xc3\x94\xc3\x8225\xc3\x88\xc3\x9515\xc3\x8a\xc2\xb136\xc2\xb7\xc3\x9616\xc3\x83\xc3\xab'	-60.93	33.87	82.81	-874	-259	404	-90	-135	39	312	227	-459
30	b'2019\xc3\x84\xc3\xaa9\xc3\x94\xc3\x8225\xc3\x88\xc3\x9515\xc3\x8a\xc2\xb136\xc2\xb7\xc3\x9616\xc3\x83\xc3\xab'	-60.93	33.87	82.81	-874	-259	404	-90	-135	39	312	227	-459
31	b'2019\xc3\x84\xc3\xaa9\xc3\x94\xc3\x8225\xc3\x88\xc3\x9515\xc3\x8a\xc2\xb136\xc2\xb7\xc3\x9616\xc3\x83\xc3\xab'	-59.93	33.25	80.37	-866	-242	476	-166	-101	72	305	254	-478
32	b'2019\xc3\x84\xc3\xaa9\xc3\x94\xc3\x8225\xc3\x88\xc3\x9515\xc3\x8a\xc2\xb136\xc2\xb7\xc3\x9617\xc3\x83\xc3\xab'	-59.56	33.25	77.75	-864	-275	416	-308	-73	93	300	254	-473
33	b'2019\xc3\x84\xc3\xaa9\xc3\x94\xc3\x8225\xc3\x88\xc3\x9515\xc3\x8a\xc2\xb136\xc2\xb7\xc3\x9617\xc3\x83\xc3\xab'	-59.12	33.62	75.25	-865	-266	400	-174	-74	88	316	248	-472
34	b'2019\xc3\x84\xc3\xaa9\xc3\x94\xc3\x8225\xc3\x88\xc3\x9515\xc3\x8a\xc2\xb136\xc2\xb7\xc3\x9617\xc3\x83\xc3\xab'	-58.81	34.37	73.37	-847	-272	420	-171	-61	8	300	278	-459
35	b'2019\xc3\x84\xc3\xaa9\xc3\x94\xc3\x8225\xc3\x88\xc3\x9515\xc3\x8a\xc2\xb136\xc2\xb7\xc3\x9617\xc3\x83\xc3\xab'	-58.68	35.12	72.12	-840	-276	417	-197	-26	63	312	291	-451
36	b'2019\xc3\x84\xc3\xaa9\xc3\x94\xc3\x8225\xc3\x88\xc3\x9515\xc3\x8a\xc2\xb136\xc2\xb7\xc3\x9618\xc3\x83\xc3\xab'	-58	36.25	66.81	-866	-302	418	-77	-59	-7	270	324	-451
37	b'2019\xc3\x84\xc3\xaa9\xc3\x94\xc3\x8225\xc3\x88\xc3\x9515\xc3\x8a\xc2\xb136\xc2\xb7\xc3\x9618\xc3\x83\xc3\xab'	-57.75	36.37	66.62	-848	-290	440	-108	-64	4	300	324	-425
38	b'2019\xc3\x84\xc3\xaa9\xc3\x94\xc3\x8225\xc3\x88\xc3\x9515\xc3\x8a\xc2\xb136\xc2\xb7\xc3\x9618\xc3\x83\xc3\xab'	-57.75	36.37	66.62	-848	-290	440	-108	-64	4	300	324	-425
39	b'2019\xc3\x84\xc3\xaa9\xc3\x94\xc3\x8225\xc3\x88\xc3\x9515\xc3\x8a\xc2\xb136\xc2\xb7\xc3\x9618\xc3\x83\xc3\xab'	-57.5	37.06	65.87	-843	-304	403	-114	-3	23	259	342	-419
