# Supplementary material for: Data acquired by a single object sensor for the detection and quality evaluation of table tennis forehand strokes
Source: Data Brief. 2020 Nov 6;33:106504. doi: 10.1016/j.dib.2020.106504 (PMC7683218; doi:10.1016/j.dib.2020.106504)
Supplement: Supplementary file 1 [file mmc1.zip › Processed/Basic/1197.csv]

#	Time/Date	Roll	Pitch	Yaw	acc(x)	acc(y)	acc(z)	gyro(x)	gyro(y)	gyro(z)	mag(x)	mag(y)	mag(z)
0	0	0	0	0	0	0	0	0	0	0	0	0	0
0	0	0	0	0	0	0	0	0	0	0	0	0	0
0	0	0	0	0	0	0	0	0	0	0	0	0	0
0	0	0	0	0	0	0	0	0	0	0	0	0	0
0	0	0	0	0	0	0	0	0	0	0	0	0	0
0	0	0	0	0	0	0	0	0	0	0	0	0	0
0	0	0	0	0	0	0	0	0	0	0	0	0	0
0	0	0	0	0	0	0	0	0	0	0	0	0	0
0	0	0	0	0	0	0	0	0	0	0	0	0	0
0	0	0	0	0	0	0	0	0	0	0	0	0	0
0	0	0	0	0	0	0	0	0	0	0	0	0	0
0	0	0	0	0	0	0	0	0	0	0	0	0	0
0	0	0	0	0	0	0	0	0	0	0	0	0	0
0	0	0	0	0	0	0	0	0	0	0	0	0	0
0	0	0	0	0	0	0	0	0	0	0	0	0	0
0	0	0	0	0	0	0	0	0	0	0	0	0	0
0	0	0	0	0	0	0	0	0	0	0	0	0	0
0	0	0	0	0	0	0	0	0	0	0	0	0	0
0	0	0	0	0	0	0	0	0	0	0	0	0	0
0	0	0	0	0	0	0	0	0	0	0	0	0	0
0	0	0	0	0	0	0	0	0	0	0	0	0	0
0	0	0	0	0	0	0	0	0	0	0	0	0	0
0	0	0	0	0	0	0	0	0	0	0	0	0	0
0	0	0	0	0	0	0	0	0	0	0	0	0	0
0	0	0	0	0	0	0	0	0	0	0	0	0	0
0	0	0	0	0	0	0	0	0	0	0	0	0	0
0	0	0	0	0	0	0	0	0	0	0	0	0	0
0	0	0	0	0	0	0	0	0	0	0	0	0	0
0	0	0	0	0	0	0	0	0	0	0	0	0	0
0	0	0	0	0	0	0	0	0	0	0	0	0	0
0	0	0	0	0	0	0	0	0	0	0	0	0	0
0	0	0	0	0	0	0	0	0	0	0	0	0	0
0	0	0	0	0	0	0	0	0	0	0	0	0	0
2	b'2019\xc3\x84\xc3\xaa9\xc3\x94\xc3\x8225\xc3\x88\xc3\x9515\xc3\x8a\xc2\xb136\xc2\xb7\xc3\x9627\xc3\x83\xc3\xab'	-74.5	67.37	129.93	-953	-244	112	-285	-97	39	566	12	-329
3	b'2019\xc3\x84\xc3\xaa9\xc3\x94\xc3\x8225\xc3\x88\xc3\x9515\xc3\x8a\xc2\xb136\xc2\xb7\xc3\x9627\xc3\x83\xc3\xab'	-74.43	66.43	128.43	-938	-227	133	-273	-114	59	584	-11	-342
4	b'2019\xc3\x84\xc3\xaa9\xc3\x94\xc3\x8225\xc3\x88\xc3\x9515\xc3\x8a\xc2\xb136\xc2\xb7\xc3\x9627\xc3\x83\xc3\xab'	-74.56	65.68	126.81	-917	-234	114	-228	-100	83	548	-6	-334
5	b'2019\xc3\x84\xc3\xaa9\xc3\x94\xc3\x8225\xc3\x88\xc3\x9515\xc3\x8a\xc2\xb136\xc2\xb7\xc3\x9627\xc3\x83\xc3\xab'	-74.62	65	124.75	-946	-225	112	-251	-122	60	588	11	-368
6	b'2019\xc3\x84\xc3\xaa9\xc3\x94\xc3\x8225\xc3\x88\xc3\x9515\xc3\x8a\xc2\xb136\xc2\xb7\xc3\x9627\xc3\x83\xc3\xab'	-74.56	63.75	123.18	-938	-231	132	-200	-137	55	548	17	-348
7	b'2019\xc3\x84\xc3\xaa9\xc3\x94\xc3\x8225\xc3\x88\xc3\x9515\xc3\x8a\xc2\xb136\xc2\xb7\xc3\x9627\xc3\x83\xc3\xab'	-74.37	61.12	120.5	-961	-225	134	-214	-171	37	531	30	-348
8	b'2019\xc3\x84\xc3\xaa9\xc3\x94\xc3\x8225\xc3\x88\xc3\x9515\xc3\x8a\xc2\xb136\xc2\xb7\xc3\x9627\xc3\x83\xc3\xab'	-74.37	61.12	120.5	-961	-225	134	-214	-171	37	531	30	-348
9	b'2019\xc3\x84\xc3\xaa9\xc3\x94\xc3\x8225\xc3\x88\xc3\x9515\xc3\x8a\xc2\xb136\xc2\xb7\xc3\x9628\xc3\x83\xc3\xab'	-73.81	58.75	117.43	-941	-220	130	-271	-154	52	548	41	-380
10	b'2019\xc3\x84\xc3\xaa9\xc3\x94\xc3\x8225\xc3\x88\xc3\x9515\xc3\x8a\xc2\xb136\xc2\xb7\xc3\x9628\xc3\x83\xc3\xab'	-73.62	57.5	116	-944	-224	146	-248	-181	67	566	54	-380
11	b'2019\xc3\x84\xc3\xaa9\xc3\x94\xc3\x8225\xc3\x88\xc3\x9515\xc3\x8a\xc2\xb136\xc2\xb7\xc3\x9628\xc3\x83\xc3\xab'	-73.37	55.93	113.87	-974	-218	156	-220	-23	43	520	65	-374
12	b'2019\xc3\x84\xc3\xaa9\xc3\x94\xc3\x8225\xc3\x88\xc3\x9515\xc3\x8a\xc2\xb136\xc2\xb7\xc3\x9628\xc3\x83\xc3\xab'	-73.06	54.87	112.37	-941	-216	187	-260	-124	15	536	76	-393
13	b'2019\xc3\x84\xc3\xaa9\xc3\x94\xc3\x8225\xc3\x88\xc3\x9515\xc3\x8a\xc2\xb136\xc2\xb7\xc3\x9628\xc3\x83\xc3\xab'	-72.68	53.18	110.25	-925	-224	139	-231	-119	56	507	88	-406
14	b'2019\xc3\x84\xc3\xaa9\xc3\x94\xc3\x8225\xc3\x88\xc3\x9515\xc3\x8a\xc2\xb136\xc2\xb7\xc3\x9628\xc3\x83\xc3\xab'	-72.68	52.25	108.93	-949	-215	191	-179	-144	54	484	112	-393
15	b'2019\xc3\x84\xc3\xaa9\xc3\x94\xc3\x8225\xc3\x88\xc3\x9515\xc3\x8a\xc2\xb136\xc2\xb7\xc3\x9628\xc3\x83\xc3\xab'	-72.62	51.87	107.62	-969	-224	198	-187	-101	56	496	94	-416
16	b'2019\xc3\x84\xc3\xaa9\xc3\x94\xc3\x8225\xc3\x88\xc3\x9515\xc3\x8a\xc2\xb136\xc2\xb7\xc3\x9628\xc3\x83\xc3\xab'	-72.62	51.87	107.62	-969	-224	198	-187	-101	56	496	94	-416
17	b'2019\xc3\x84\xc3\xaa9\xc3\x94\xc3\x8225\xc3\x88\xc3\x9515\xc3\x8a\xc2\xb136\xc2\xb7\xc3\x9629\xc3\x83\xc3\xab'	-71.31	48.18	103.37	-928	-218	228	-350	-208	73	460	118	-422
18	b'2019\xc3\x84\xc3\xaa9\xc3\x94\xc3\x8225\xc3\x88\xc3\x9515\xc3\x8a\xc2\xb136\xc2\xb7\xc3\x9629\xc3\x83\xc3\xab'	-71.31	48.18	103.37	-928	-218	228	-350	-208	73	460	118	-422
19	b'2019\xc3\x84\xc3\xaa9\xc3\x94\xc3\x8225\xc3\x88\xc3\x9515\xc3\x8a\xc2\xb136\xc2\xb7\xc3\x9629\xc3\x83\xc3\xab'	-70.68	46.62	99.93	-926	-226	182	-250	-217	37	449	129	-422
20	b'2019\xc3\x84\xc3\xaa9\xc3\x94\xc3\x8225\xc3\x88\xc3\x9515\xc3\x8a\xc2\xb136\xc2\xb7\xc3\x9629\xc3\x83\xc3\xab'	-69.56	43	97.31	-889	-219	296	-279	-222	79	414	152	-433
21	b'2019\xc3\x84\xc3\xaa9\xc3\x94\xc3\x8225\xc3\x88\xc3\x9515\xc3\x8a\xc2\xb136\xc2\xb7\xc3\x9629\xc3\x83\xc3\xab'	-69.25	41.87	95.43	-910	-211	302	-228	-226	121	449	136	-422
22	b'2019\xc3\x84\xc3\xaa9\xc3\x94\xc3\x8225\xc3\x88\xc3\x9515\xc3\x8a\xc2\xb136\xc2\xb7\xc3\x9629\xc3\x83\xc3\xab'	-69.25	41.87	95.43	-910	-211	302	-228	-226	121	449	136	-422
23	b'2019\xc3\x84\xc3\xaa9\xc3\x94\xc3\x8225\xc3\x88\xc3\x9515\xc3\x8a\xc2\xb136\xc2\xb7\xc3\x9629\xc3\x83\xc3\xab'	-68.75	37.56	89.62	-905	-198	273	-294	-181	139	419	164	-416
24	b'2019\xc3\x84\xc3\xaa9\xc3\x94\xc3\x8225\xc3\x88\xc3\x9515\xc3\x8a\xc2\xb136\xc2\xb7\xc3\x9629\xc3\x83\xc3\xab'	-68.75	37.56	89.62	-905	-198	273	-294	-181	139	419	164	-416
25	b'2019\xc3\x84\xc3\xaa9\xc3\x94\xc3\x8225\xc3\x88\xc3\x9515\xc3\x8a\xc2\xb136\xc2\xb7\xc3\x9630\xc3\x83\xc3\xab'	-67.93	33.37	83.56	-877	-187	293	-375	-136	144	379	158	-446
26	b'2019\xc3\x84\xc3\xaa9\xc3\x94\xc3\x8225\xc3\x88\xc3\x9515\xc3\x8a\xc2\xb136\xc2\xb7\xc3\x9630\xc3\x83\xc3\xab'	-67.68	32.18	81.18	-907	-178	324	-341	-159	113	408	188	-433
27	b'2019\xc3\x84\xc3\xaa9\xc3\x94\xc3\x8225\xc3\x88\xc3\x9515\xc3\x8a\xc2\xb136\xc2\xb7\xc3\x9630\xc3\x83\xc3\xab'	-66.56	28.68	78.25	-993	-162	364	-292	-121	43	403	195	-446
28	b'2019\xc3\x84\xc3\xaa9\xc3\x94\xc3\x8225\xc3\x88\xc3\x9515\xc3\x8a\xc2\xb136\xc2\xb7\xc3\x9630\xc3\x83\xc3\xab'	-66.18	29.06	76.81	-898	-179	347	-253	-172	39	368	201	-460
29	b'2019\xc3\x84\xc3\xaa9\xc3\x94\xc3\x8225\xc3\x88\xc3\x9515\xc3\x8a\xc2\xb136\xc2\xb7\xc3\x9630\xc3\x83\xc3\xab'	-66.18	29.06	76.81	-898	-179	347	-253	-172	39	368	201	-460
30	b'2019\xc3\x84\xc3\xaa9\xc3\x94\xc3\x8225\xc3\x88\xc3\x9515\xc3\x8a\xc2\xb136\xc2\xb7\xc3\x9630\xc3\x83\xc3\xab'	-64	26.93	74.12	-864	-185	449	-269	-144	25	380	217	-473
31	b'2019\xc3\x84\xc3\xaa9\xc3\x94\xc3\x8225\xc3\x88\xc3\x9515\xc3\x8a\xc2\xb136\xc2\xb7\xc3\x9630\xc3\x83\xc3\xab'	-63.43	27.37	72.93	-863	-193	406	-187	-129	14	356	217	-465
32	b'2019\xc3\x84\xc3\xaa9\xc3\x94\xc3\x8225\xc3\x88\xc3\x9515\xc3\x8a\xc2\xb136\xc2\xb7\xc3\x9630\xc3\x83\xc3\xab'	-62.5	27.06	71.87	-885	-195	438	-241	-100	-42	374	212	-465
33	b'2019\xc3\x84\xc3\xaa9\xc3\x94\xc3\x8225\xc3\x88\xc3\x9515\xc3\x8a\xc2\xb136\xc2\xb7\xc3\x9630\xc3\x83\xc3\xab'	-61.87	28.06	70.75	-901	-215	423	-272	-143	20	352	230	-464
34	b'2019\xc3\x84\xc3\xaa9\xc3\x94\xc3\x8225\xc3\x88\xc3\x9515\xc3\x8a\xc2\xb136\xc2\xb7\xc3\x9630\xc3\x83\xc3\xab'	-61.87	28.06	70.75	-901	-215	423	-272	-143	20	352	230	-464
35	b'2019\xc3\x84\xc3\xaa9\xc3\x94\xc3\x8225\xc3\x88\xc3\x9515\xc3\x8a\xc2\xb136\xc2\xb7\xc3\x9631\xc3\x83\xc3\xab'	-61.18	29.75	69.18	-892	-199	453	-269	-129	-1	369	272	-464
36	b'2019\xc3\x84\xc3\xaa9\xc3\x94\xc3\x8225\xc3\x88\xc3\x9515\xc3\x8a\xc2\xb136\xc2\xb7\xc3\x9631\xc3\x83\xc3\xab'	-60.56	30.5	67.75	-857	-223	440	-231	-140	61	339	276	-451
37	b'2019\xc3\x84\xc3\xaa9\xc3\x94\xc3\x8225\xc3\x88\xc3\x9515\xc3\x8a\xc2\xb136\xc2\xb7\xc3\x9631\xc3\x83\xc3\xab'	-60.12	30.81	66.75	-846	-241	404	-202	-60	-6	334	281	-472
38	b'2019\xc3\x84\xc3\xaa9\xc3\x94\xc3\x8225\xc3\x88\xc3\x9515\xc3\x8a\xc2\xb136\xc2\xb7\xc3\x9631\xc3\x83\xc3\xab'	-59.93	31.12	65.87	-899	-240	425	-151	-56	14	345	294	-465
