# Supplementary material for: Data acquired by a single object sensor for the detection and quality evaluation of table tennis forehand strokes
Source: Data Brief. 2020 Nov 6;33:106504. doi: 10.1016/j.dib.2020.106504 (PMC7683218; doi:10.1016/j.dib.2020.106504)
Supplement: Supplementary file 1 [file mmc1.zip › Processed/Basic/1199.csv]

#	Time/Date	Roll	Pitch	Yaw	acc(x)	acc(y)	acc(z)	gyro(x)	gyro(y)	gyro(z)	mag(x)	mag(y)	mag(z)
0	0	0	0	0	0	0	0	0	0	0	0	0	0
0	0	0	0	0	0	0	0	0	0	0	0	0	0
0	0	0	0	0	0	0	0	0	0	0	0	0	0
0	0	0	0	0	0	0	0	0	0	0	0	0	0
0	0	0	0	0	0	0	0	0	0	0	0	0	0
0	0	0	0	0	0	0	0	0	0	0	0	0	0
0	0	0	0	0	0	0	0	0	0	0	0	0	0
0	0	0	0	0	0	0	0	0	0	0	0	0	0
0	0	0	0	0	0	0	0	0	0	0	0	0	0
0	0	0	0	0	0	0	0	0	0	0	0	0	0
0	0	0	0	0	0	0	0	0	0	0	0	0	0
0	0	0	0	0	0	0	0	0	0	0	0	0	0
0	0	0	0	0	0	0	0	0	0	0	0	0	0
0	0	0	0	0	0	0	0	0	0	0	0	0	0
0	0	0	0	0	0	0	0	0	0	0	0	0	0
0	0	0	0	0	0	0	0	0	0	0	0	0	0
0	0	0	0	0	0	0	0	0	0	0	0	0	0
0	0	0	0	0	0	0	0	0	0	0	0	0	0
0	0	0	0	0	0	0	0	0	0	0	0	0	0
0	0	0	0	0	0	0	0	0	0	0	0	0	0
0	0	0	0	0	0	0	0	0	0	0	0	0	0
0	0	0	0	0	0	0	0	0	0	0	0	0	0
0	0	0	0	0	0	0	0	0	0	0	0	0	0
0	0	0	0	0	0	0	0	0	0	0	0	0	0
0	0	0	0	0	0	0	0	0	0	0	0	0	0
0	0	0	0	0	0	0	0	0	0	0	0	0	0
0	0	0	0	0	0	0	0	0	0	0	0	0	0
0	0	0	0	0	0	0	0	0	0	0	0	0	0
0	0	0	0	0	0	0	0	0	0	0	0	0	0
0	0	0	0	0	0	0	0	0	0	0	0	0	0
0	0	0	0	0	0	0	0	0	0	0	0	0	0
0	0	0	0	0	0	0	0	0	0	0	0	0	0
0	0	0	0	0	0	0	0	0	0	0	0	0	0
0	0	0	0	0	0	0	0	0	0	0	0	0	0
0	0	0	0	0	0	0	0	0	0	0	0	0	0
0	0	0	0	0	0	0	0	0	0	0	0	0	0
0	0	0	0	0	0	0	0	0	0	0	0	0	0
0	0	0	0	0	0	0	0	0	0	0	0	0	0
0	0	0	0	0	0	0	0	0	0	0	0	0	0
0	0	0	0	0	0	0	0	0	0	0	0	0	0
0	0	0	0	0	0	0	0	0	0	0	0	0	0
0	0	0	0	0	0	0	0	0	0	0	0	0	0
0	0	0	0	0	0	0	0	0	0	0	0	0	0
0	0	0	0	0	0	0	0	0	0	0	0	0	0
0	0	0	0	0	0	0	0	0	0	0	0	0	0
0	0	0	0	0	0	0	0	0	0	0	0	0	0
2	b'2019\xc3\x84\xc3\xaa9\xc3\x94\xc3\x8225\xc3\x88\xc3\x9515\xc3\x8a\xc2\xb137\xc2\xb7\xc3\x9643\xc3\x83\xc3\xab'	-72.18	72.5	119.81	-903	-262	66	-222	-213	-6	576	92	-352
3	b'2019\xc3\x84\xc3\xaa9\xc3\x94\xc3\x8225\xc3\x88\xc3\x9515\xc3\x8a\xc2\xb137\xc2\xb7\xc3\x9643\xc3\x83\xc3\xab'	-72.18	72.5	119.81	-903	-262	66	-222	-213	-6	576	92	-352
4	b'2019\xc3\x84\xc3\xaa9\xc3\x94\xc3\x8225\xc3\x88\xc3\x9515\xc3\x8a\xc2\xb137\xc2\xb7\xc3\x9643\xc3\x83\xc3\xab'	-72	69.31	116.62	-943	-262	101	-219	-101	66	523	104	-372
5	b'2019\xc3\x84\xc3\xaa9\xc3\x94\xc3\x8225\xc3\x88\xc3\x9515\xc3\x8a\xc2\xb137\xc2\xb7\xc3\x9644\xc3\x83\xc3\xab'	-72.12	67.75	114.87	-946	-276	93	-222	-150	75	523	104	-374
6	b'2019\xc3\x84\xc3\xaa9\xc3\x94\xc3\x8225\xc3\x88\xc3\x9515\xc3\x8a\xc2\xb137\xc2\xb7\xc3\x9644\xc3\x83\xc3\xab'	-72.06	65.93	112.87	-938	-276	119	-176	-121	7	547	116	-380
7	b'2019\xc3\x84\xc3\xaa9\xc3\x94\xc3\x8225\xc3\x88\xc3\x9515\xc3\x8a\xc2\xb137\xc2\xb7\xc3\x9644\xc3\x83\xc3\xab'	-72.06	65.93	112.87	-938	-276	119	-176	-121	7	547	116	-380
8	b'2019\xc3\x84\xc3\xaa9\xc3\x94\xc3\x8225\xc3\x88\xc3\x9515\xc3\x8a\xc2\xb137\xc2\xb7\xc3\x9644\xc3\x83\xc3\xab'	-71.25	63.5	109.56	-871	-269	201	-246	-169	28	512	110	-374
9	b'2019\xc3\x84\xc3\xaa9\xc3\x94\xc3\x8225\xc3\x88\xc3\x9515\xc3\x8a\xc2\xb137\xc2\xb7\xc3\x9644\xc3\x83\xc3\xab'	-71	62.31	107.62	-908	-263	167	-358	-95	75	488	128	-387
10	b'2019\xc3\x84\xc3\xaa9\xc3\x94\xc3\x8225\xc3\x88\xc3\x9515\xc3\x8a\xc2\xb137\xc2\xb7\xc3\x9644\xc3\x83\xc3\xab'	-70.93	61.75	105.62	-935	-270	166	-267	-204	73	528	156	-408
11	b'2019\xc3\x84\xc3\xaa9\xc3\x94\xc3\x8225\xc3\x88\xc3\x9515\xc3\x8a\xc2\xb137\xc2\xb7\xc3\x9644\xc3\x83\xc3\xab'	-70.75	59.68	103.25	-961	-283	138	-213	-186	91	512	168	-408
12	b'2019\xc3\x84\xc3\xaa9\xc3\x94\xc3\x8225\xc3\x88\xc3\x9515\xc3\x8a\xc2\xb137\xc2\xb7\xc3\x9644\xc3\x83\xc3\xab'	-70.37	57.93	101.62	-958	-264	155	-269	-104	44	464	174	-408
13	b'2019\xc3\x84\xc3\xaa9\xc3\x94\xc3\x8225\xc3\x88\xc3\x9515\xc3\x8a\xc2\xb137\xc2\xb7\xc3\x9645\xc3\x83\xc3\xab'	-70.12	56.75	100.37	-955	-248	199	-251	-83	127	459	145	-412
14	b'2019\xc3\x84\xc3\xaa9\xc3\x94\xc3\x8225\xc3\x88\xc3\x9515\xc3\x8a\xc2\xb137\xc2\xb7\xc3\x9645\xc3\x83\xc3\xab'	-69.68	58.75	99.12	-838	-263	142	-239	-78	26	464	168	-400
15	b'2019\xc3\x84\xc3\xaa9\xc3\x94\xc3\x8225\xc3\x88\xc3\x9515\xc3\x8a\xc2\xb137\xc2\xb7\xc3\x9645\xc3\x83\xc3\xab'	-69.68	58.75	99.12	-838	-263	142	-239	-78	26	464	168	-400
16	b'2019\xc3\x84\xc3\xaa9\xc3\x94\xc3\x8225\xc3\x88\xc3\x9515\xc3\x8a\xc2\xb137\xc2\xb7\xc3\x9645\xc3\x83\xc3\xab'	-69.81	55.56	93.43	-904	-264	150	-258	-179	108	476	193	-424
17	b'2019\xc3\x84\xc3\xaa9\xc3\x94\xc3\x8225\xc3\x88\xc3\x9515\xc3\x8a\xc2\xb137\xc2\xb7\xc3\x9645\xc3\x83\xc3\xab'	-69.31	54.5	91.25	-838	-257	244	-129	-108	9	470	203	-419
18	b'2019\xc3\x84\xc3\xaa9\xc3\x94\xc3\x8225\xc3\x88\xc3\x9515\xc3\x8a\xc2\xb137\xc2\xb7\xc3\x9645\xc3\x83\xc3\xab'	-69.62	51.87	89.68	-990	-246	212	-22	-163	114	459	187	-432
19	b'2019\xc3\x84\xc3\xaa9\xc3\x94\xc3\x8225\xc3\x88\xc3\x9515\xc3\x8a\xc2\xb137\xc2\xb7\xc3\x9645\xc3\x83\xc3\xab'	-69.5	49	88.12	-906	-242	216	-220	-114	120	412	192	-424
20	b'2019\xc3\x84\xc3\xaa9\xc3\x94\xc3\x8225\xc3\x88\xc3\x9515\xc3\x8a\xc2\xb137\xc2\xb7\xc3\x9645\xc3\x83\xc3\xab'	-69.18	47.12	86.56	-905	-234	222	-189	-187	74	459	203	-432
21	b'2019\xc3\x84\xc3\xaa9\xc3\x94\xc3\x8225\xc3\x88\xc3\x9515\xc3\x8a\xc2\xb137\xc2\xb7\xc3\x9646\xc3\x83\xc3\xab'	-69.18	47.12	86.56	-905	-234	222	-189	-187	74	459	203	-432
22	b'2019\xc3\x84\xc3\xaa9\xc3\x94\xc3\x8225\xc3\x88\xc3\x9515\xc3\x8a\xc2\xb137\xc2\xb7\xc3\x9646\xc3\x83\xc3\xab'	-68.12	43.25	85.06	-926	-243	211	-83	-179	76	419	217	-451
23	b'2019\xc3\x84\xc3\xaa9\xc3\x94\xc3\x8225\xc3\x88\xc3\x9515\xc3\x8a\xc2\xb137\xc2\xb7\xc3\x9646\xc3\x83\xc3\xab'	-67.5	41.87	84.31	-897	-222	269	-130	-134	93	412	222	-457
24	b'2019\xc3\x84\xc3\xaa9\xc3\x94\xc3\x8225\xc3\x88\xc3\x9515\xc3\x8a\xc2\xb137\xc2\xb7\xc3\x9646\xc3\x83\xc3\xab'	-67.5	41.87	84.31	-897	-222	269	-130	-134	93	412	222	-457
25	b'2019\xc3\x84\xc3\xaa9\xc3\x94\xc3\x8225\xc3\x88\xc3\x9515\xc3\x8a\xc2\xb137\xc2\xb7\xc3\x9646\xc3\x83\xc3\xab'	-66.81	39.87	82.87	-919	-218	285	-65	-13	53	390	238	-451
