# Supplementary material for: Data acquired by a single object sensor for the detection and quality evaluation of table tennis forehand strokes
Source: Data Brief. 2020 Nov 6;33:106504. doi: 10.1016/j.dib.2020.106504 (PMC7683218; doi:10.1016/j.dib.2020.106504)
Supplement: Supplementary file 1 [file mmc1.zip › Processed/Basic/1200.csv]

#	Time/Date	Roll	Pitch	Yaw	acc(x)	acc(y)	acc(z)	gyro(x)	gyro(y)	gyro(z)	mag(x)	mag(y)	mag(z)
0	0	0	0	0	0	0	0	0	0	0	0	0	0
0	0	0	0	0	0	0	0	0	0	0	0	0	0
0	0	0	0	0	0	0	0	0	0	0	0	0	0
0	0	0	0	0	0	0	0	0	0	0	0	0	0
0	0	0	0	0	0	0	0	0	0	0	0	0	0
0	0	0	0	0	0	0	0	0	0	0	0	0	0
0	0	0	0	0	0	0	0	0	0	0	0	0	0
0	0	0	0	0	0	0	0	0	0	0	0	0	0
0	0	0	0	0	0	0	0	0	0	0	0	0	0
0	0	0	0	0	0	0	0	0	0	0	0	0	0
0	0	0	0	0	0	0	0	0	0	0	0	0	0
0	0	0	0	0	0	0	0	0	0	0	0	0	0
0	0	0	0	0	0	0	0	0	0	0	0	0	0
0	0	0	0	0	0	0	0	0	0	0	0	0	0
0	0	0	0	0	0	0	0	0	0	0	0	0	0
0	0	0	0	0	0	0	0	0	0	0	0	0	0
0	0	0	0	0	0	0	0	0	0	0	0	0	0
0	0	0	0	0	0	0	0	0	0	0	0	0	0
0	0	0	0	0	0	0	0	0	0	0	0	0	0
0	0	0	0	0	0	0	0	0	0	0	0	0	0
0	0	0	0	0	0	0	0	0	0	0	0	0	0
0	0	0	0	0	0	0	0	0	0	0	0	0	0
0	0	0	0	0	0	0	0	0	0	0	0	0	0
0	0	0	0	0	0	0	0	0	0	0	0	0	0
0	0	0	0	0	0	0	0	0	0	0	0	0	0
0	0	0	0	0	0	0	0	0	0	0	0	0	0
0	0	0	0	0	0	0	0	0	0	0	0	0	0
0	0	0	0	0	0	0	0	0	0	0	0	0	0
0	0	0	0	0	0	0	0	0	0	0	0	0	0
0	0	0	0	0	0	0	0	0	0	0	0	0	0
0	0	0	0	0	0	0	0	0	0	0	0	0	0
0	0	0	0	0	0	0	0	0	0	0	0	0	0
0	0	0	0	0	0	0	0	0	0	0	0	0	0
0	0	0	0	0	0	0	0	0	0	0	0	0	0
0	0	0	0	0	0	0	0	0	0	0	0	0	0
0	0	0	0	0	0	0	0	0	0	0	0	0	0
0	0	0	0	0	0	0	0	0	0	0	0	0	0
0	0	0	0	0	0	0	0	0	0	0	0	0	0
0	0	0	0	0	0	0	0	0	0	0	0	0	0
0	0	0	0	0	0	0	0	0	0	0	0	0	0
0	0	0	0	0	0	0	0	0	0	0	0	0	0
0	0	0	0	0	0	0	0	0	0	0	0	0	0
0	0	0	0	0	0	0	0	0	0	0	0	0	0
0	0	0	0	0	0	0	0	0	0	0	0	0	0
0	0	0	0	0	0	0	0	0	0	0	0	0	0
0	0	0	0	0	0	0	0	0	0	0	0	0	0
0	0	0	0	0	0	0	0	0	0	0	0	0	0
0	0	0	0	0	0	0	0	0	0	0	0	0	0
2	b'2019\xc3\x84\xc3\xaa9\xc3\x94\xc3\x8225\xc3\x88\xc3\x9515\xc3\x8a\xc2\xb137\xc2\xb7\xc3\x9657\xc3\x83\xc3\xab'	-74.75	50.12	128.25	-921	-188	164	-268	-122	47	537	-22	-380
3	b'2019\xc3\x84\xc3\xaa9\xc3\x94\xc3\x8225\xc3\x88\xc3\x9515\xc3\x8a\xc2\xb137\xc2\xb7\xc3\x9657\xc3\x83\xc3\xab'	-74.75	50.12	128.25	-921	-188	164	-268	-122	47	537	-22	-380
4	b'2019\xc3\x84\xc3\xaa9\xc3\x94\xc3\x8225\xc3\x88\xc3\x9515\xc3\x8a\xc2\xb137\xc2\xb7\xc3\x9657\xc3\x83\xc3\xab'	-74.18	47	124.81	-958	-187	190	-237	-125	40	579	-22	-401
5	b'2019\xc3\x84\xc3\xaa9\xc3\x94\xc3\x8225\xc3\x88\xc3\x9515\xc3\x8a\xc2\xb137\xc2\xb7\xc3\x9657\xc3\x83\xc3\xab'	-73.81	45.18	122.31	-953	-197	173	-222	-117	43	513	-22	-393
6	b'2019\xc3\x84\xc3\xaa9\xc3\x94\xc3\x8225\xc3\x88\xc3\x9515\xc3\x8a\xc2\xb137\xc2\xb7\xc3\x9657\xc3\x83\xc3\xab'	-73.81	45.18	122.31	-953	-197	173	-222	-117	43	513	-22	-393
7	b'2019\xc3\x84\xc3\xaa9\xc3\x94\xc3\x8225\xc3\x88\xc3\x9515\xc3\x8a\xc2\xb137\xc2\xb7\xc3\x9658\xc3\x83\xc3\xab'	-72.93	44.25	119.87	-933	-188	162	-242	-107	21	508	12	-412
8	b'2019\xc3\x84\xc3\xaa9\xc3\x94\xc3\x8225\xc3\x88\xc3\x9515\xc3\x8a\xc2\xb137\xc2\xb7\xc3\x9658\xc3\x83\xc3\xab'	-72.93	44.25	119.87	-933	-188	162	-242	-107	21	508	12	-412
9	b'2019\xc3\x84\xc3\xaa9\xc3\x94\xc3\x8225\xc3\x88\xc3\x9515\xc3\x8a\xc2\xb137\xc2\xb7\xc3\x9658\xc3\x83\xc3\xab'	-71.87	41.25	117.37	-956	-195	251	-141	-110	14	467	17	-433
10	b'2019\xc3\x84\xc3\xaa9\xc3\x94\xc3\x8225\xc3\x88\xc3\x9515\xc3\x8a\xc2\xb137\xc2\xb7\xc3\x9658\xc3\x83\xc3\xab'	-71.25	40.12	115.56	-927	-202	252	-192	-135	31	480	12	-441
11	b'2019\xc3\x84\xc3\xaa9\xc3\x94\xc3\x8225\xc3\x88\xc3\x9515\xc3\x8a\xc2\xb137\xc2\xb7\xc3\x9658\xc3\x83\xc3\xab'	-70.5	39.31	113.62	-913	-192	253	-250	-86	14	508	12	-454
12	b'2019\xc3\x84\xc3\xaa9\xc3\x94\xc3\x8225\xc3\x88\xc3\x9515\xc3\x8a\xc2\xb137\xc2\xb7\xc3\x9658\xc3\x83\xc3\xab'	-69.62	37.93	110.87	-919	-197	253	-273	-185	85	451	41	-460
13	b'2019\xc3\x84\xc3\xaa9\xc3\x94\xc3\x8225\xc3\x88\xc3\x9515\xc3\x8a\xc2\xb137\xc2\xb7\xc3\x9658\xc3\x83\xc3\xab'	-69	36.25	108.87	-920	-197	261	-232	-116	93	462	48	-467
14	b'2019\xc3\x84\xc3\xaa9\xc3\x94\xc3\x8225\xc3\x88\xc3\x9515\xc3\x8a\xc2\xb137\xc2\xb7\xc3\x9658\xc3\x83\xc3\xab'	-68.56	34.75	107.25	-926	-195	318	-155	-152	71	403	65	-454
15	b'2019\xc3\x84\xc3\xaa9\xc3\x94\xc3\x8225\xc3\x88\xc3\x9515\xc3\x8a\xc2\xb137\xc2\xb7\xc3\x9659\xc3\x83\xc3\xab'	-67.37	32.5	105.37	-890	-205	369	-196	-196	36	422	72	-481
16	b'2019\xc3\x84\xc3\xaa9\xc3\x94\xc3\x8225\xc3\x88\xc3\x9515\xc3\x8a\xc2\xb137\xc2\xb7\xc3\x9659\xc3\x83\xc3\xab'	-67.37	32.5	105.37	-890	-205	369	-196	-196	36	422	72	-481
17	b'2019\xc3\x84\xc3\xaa9\xc3\x94\xc3\x8225\xc3\x88\xc3\x9515\xc3\x8a\xc2\xb137\xc2\xb7\xc3\x9659\xc3\x83\xc3\xab'	-65	28.68	98.06	-910	-187	402	-221	-138	102	345	100	-507
18	b'2019\xc3\x84\xc3\xaa9\xc3\x94\xc3\x8225\xc3\x88\xc3\x9515\xc3\x8a\xc2\xb137\xc2\xb7\xc3\x9659\xc3\x83\xc3\xab'	-65	28.68	98.06	-910	-187	402	-221	-138	102	345	100	-507
19	b'2019\xc3\x84\xc3\xaa9\xc3\x94\xc3\x8225\xc3\x88\xc3\x9515\xc3\x8a\xc2\xb137\xc2\xb7\xc3\x9659\xc3\x83\xc3\xab'	-63.81	26.43	95.12	-893	-180	372	-145	-195	79	363	100	-499
20	b'2019\xc3\x84\xc3\xaa9\xc3\x94\xc3\x8225\xc3\x88\xc3\x9515\xc3\x8a\xc2\xb137\xc2\xb7\xc3\x9659\xc3\x83\xc3\xab'	-62.75	25.37	92.87	-884	-174	406	-170	-229	79	345	118	-520
21	b'2019\xc3\x84\xc3\xaa9\xc3\x94\xc3\x8225\xc3\x88\xc3\x9515\xc3\x8a\xc2\xb138\xc2\xb7\xc3\x96'	-61.93	24.68	91.37	-886	-172	422	-163	-179	56	363	118	-520
22	b'2019\xc3\x84\xc3\xaa9\xc3\x94\xc3\x8225\xc3\x88\xc3\x9515\xc3\x8a\xc2\xb138\xc2\xb7\xc3\x96'	-61.93	24.68	91.37	-886	-172	422	-163	-179	56	363	118	-520
23	b'2019\xc3\x84\xc3\xaa9\xc3\x94\xc3\x8225\xc3\x88\xc3\x9515\xc3\x8a\xc2\xb138\xc2\xb7\xc3\x96'	-60	23.31	88.87	-861	-187	455	-167	-167	40	345	136	-524
