# Supplementary material for: Data acquired by a single object sensor for the detection and quality evaluation of table tennis forehand strokes
Source: Data Brief. 2020 Nov 6;33:106504. doi: 10.1016/j.dib.2020.106504 (PMC7683218; doi:10.1016/j.dib.2020.106504)
Supplement: Supplementary file 1 [file mmc1.zip › Processed/Basic/1201.csv]

#	Time/Date	Roll	Pitch	Yaw	acc(x)	acc(y)	acc(z)	gyro(x)	gyro(y)	gyro(z)	mag(x)	mag(y)	mag(z)
0	0	0	0	0	0	0	0	0	0	0	0	0	0
0	0	0	0	0	0	0	0	0	0	0	0	0	0
0	0	0	0	0	0	0	0	0	0	0	0	0	0
0	0	0	0	0	0	0	0	0	0	0	0	0	0
0	0	0	0	0	0	0	0	0	0	0	0	0	0
0	0	0	0	0	0	0	0	0	0	0	0	0	0
0	0	0	0	0	0	0	0	0	0	0	0	0	0
0	0	0	0	0	0	0	0	0	0	0	0	0	0
0	0	0	0	0	0	0	0	0	0	0	0	0	0
0	0	0	0	0	0	0	0	0	0	0	0	0	0
0	0	0	0	0	0	0	0	0	0	0	0	0	0
0	0	0	0	0	0	0	0	0	0	0	0	0	0
0	0	0	0	0	0	0	0	0	0	0	0	0	0
0	0	0	0	0	0	0	0	0	0	0	0	0	0
0	0	0	0	0	0	0	0	0	0	0	0	0	0
0	0	0	0	0	0	0	0	0	0	0	0	0	0
0	0	0	0	0	0	0	0	0	0	0	0	0	0
0	0	0	0	0	0	0	0	0	0	0	0	0	0
0	0	0	0	0	0	0	0	0	0	0	0	0	0
0	0	0	0	0	0	0	0	0	0	0	0	0	0
0	0	0	0	0	0	0	0	0	0	0	0	0	0
0	0	0	0	0	0	0	0	0	0	0	0	0	0
0	0	0	0	0	0	0	0	0	0	0	0	0	0
0	0	0	0	0	0	0	0	0	0	0	0	0	0
0	0	0	0	0	0	0	0	0	0	0	0	0	0
0	0	0	0	0	0	0	0	0	0	0	0	0	0
0	0	0	0	0	0	0	0	0	0	0	0	0	0
0	0	0	0	0	0	0	0	0	0	0	0	0	0
0	0	0	0	0	0	0	0	0	0	0	0	0	0
0	0	0	0	0	0	0	0	0	0	0	0	0	0
0	0	0	0	0	0	0	0	0	0	0	0	0	0
0	0	0	0	0	0	0	0	0	0	0	0	0	0
0	0	0	0	0	0	0	0	0	0	0	0	0	0
0	0	0	0	0	0	0	0	0	0	0	0	0	0
0	0	0	0	0	0	0	0	0	0	0	0	0	0
0	0	0	0	0	0	0	0	0	0	0	0	0	0
0	0	0	0	0	0	0	0	0	0	0	0	0	0
0	0	0	0	0	0	0	0	0	0	0	0	0	0
0	0	0	0	0	0	0	0	0	0	0	0	0	0
2	b'2019\xc3\x84\xc3\xaa9\xc3\x94\xc3\x8225\xc3\x88\xc3\x9515\xc3\x8a\xc2\xb138\xc2\xb7\xc3\x968\xc3\x83\xc3\xab'	-73.87	45.18	130.93	-958	-201	189	-188	-210	37	572	-51	-398
3	b'2019\xc3\x84\xc3\xaa9\xc3\x94\xc3\x8225\xc3\x88\xc3\x9515\xc3\x8a\xc2\xb138\xc2\xb7\xc3\x968\xc3\x83\xc3\xab'	-73.87	45.18	130.93	-958	-201	189	-188	-210	37	572	-51	-398
4	b'2019\xc3\x84\xc3\xaa9\xc3\x94\xc3\x8225\xc3\x88\xc3\x9515\xc3\x8a\xc2\xb138\xc2\xb7\xc3\x968\xc3\x83\xc3\xab'	-72.62	41.25	128.25	-949	-190	232	-199	-163	40	544	-46	-430
5	b'2019\xc3\x84\xc3\xaa9\xc3\x94\xc3\x8225\xc3\x88\xc3\x9515\xc3\x8a\xc2\xb138\xc2\xb7\xc3\x968\xc3\x83\xc3\xab'	-71.87	39.75	125.93	-924	-194	219	-243	-235	50	496	-27	-444
6	b'2019\xc3\x84\xc3\xaa9\xc3\x94\xc3\x8225\xc3\x88\xc3\x9515\xc3\x8a\xc2\xb138\xc2\xb7\xc3\x968\xc3\x83\xc3\xab'	-70.87	37.37	123.12	-910	-185	271	-178	-179	71	481	1	-440
7	b'2019\xc3\x84\xc3\xaa9\xc3\x94\xc3\x8225\xc3\x88\xc3\x9515\xc3\x8a\xc2\xb138\xc2\xb7\xc3\x968\xc3\x83\xc3\xab'	-70.31	34.93	120.93	-943	-198	268	-104	-208	92	468	-22	-440
8	b'2019\xc3\x84\xc3\xaa9\xc3\x94\xc3\x8225\xc3\x88\xc3\x9515\xc3\x8a\xc2\xb138\xc2\xb7\xc3\x969\xc3\x83\xc3\xab'	-69.43	32.37	118.75	-913	-186	317	-188	-147	72	480	-16	-459
9	b'2019\xc3\x84\xc3\xaa9\xc3\x94\xc3\x8225\xc3\x88\xc3\x9515\xc3\x8a\xc2\xb138\xc2\xb7\xc3\x969\xc3\x83\xc3\xab'	-68.43	30.75	117.06	-905	-189	319	-166	-177	41	432	-9	-465
10	b'2019\xc3\x84\xc3\xaa9\xc3\x94\xc3\x8225\xc3\x88\xc3\x9515\xc3\x8a\xc2\xb138\xc2\xb7\xc3\x969\xc3\x83\xc3\xab'	-67.5	30	115.56	-924	-191	338	-242	-196	44	416	-11	-486
11	b'2019\xc3\x84\xc3\xaa9\xc3\x94\xc3\x8225\xc3\x88\xc3\x9515\xc3\x8a\xc2\xb138\xc2\xb7\xc3\x969\xc3\x83\xc3\xab'	-65.18	28.18	111.37	-899	-171	382	-133	-194	74	432	41	-505
12	b'2019\xc3\x84\xc3\xaa9\xc3\x94\xc3\x8225\xc3\x88\xc3\x9515\xc3\x8a\xc2\xb138\xc2\xb7\xc3\x969\xc3\x83\xc3\xab'	-64.31	26.56	109.18	-895	-207	373	-204	-197	157	409	41	-504
13	b'2019\xc3\x84\xc3\xaa9\xc3\x94\xc3\x8225\xc3\x88\xc3\x9515\xc3\x8a\xc2\xb138\xc2\xb7\xc3\x969\xc3\x83\xc3\xab'	-63.5	25.87	107.68	-889	-186	353	-226	-165	77	398	49	-518
14	b'2019\xc3\x84\xc3\xaa9\xc3\x94\xc3\x8225\xc3\x88\xc3\x9515\xc3\x8a\xc2\xb138\xc2\xb7\xc3\x9610\xc3\x83\xc3\xab'	-63.5	25.87	107.68	-889	-186	353	-226	-165	77	398	49	-518
15	b'2019\xc3\x84\xc3\xaa9\xc3\x94\xc3\x8225\xc3\x88\xc3\x9515\xc3\x8a\xc2\xb138\xc2\xb7\xc3\x9610\xc3\x83\xc3\xab'	-62	24.68	104.43	-868	-192	388	-156	-138	76	321	59	-532
16	b'2019\xc3\x84\xc3\xaa9\xc3\x94\xc3\x8225\xc3\x88\xc3\x9515\xc3\x8a\xc2\xb138\xc2\xb7\xc3\x9610\xc3\x83\xc3\xab'	-61.18	23.87	102.93	-857	-181	453	-92	-90	31	332	59	-526
17	b'2019\xc3\x84\xc3\xaa9\xc3\x94\xc3\x8225\xc3\x88\xc3\x9515\xc3\x8a\xc2\xb138\xc2\xb7\xc3\x9610\xc3\x83\xc3\xab'	-60.18	22.5	101.5	-885	-191	492	-134	-131	48	328	72	-539
18	b'2019\xc3\x84\xc3\xaa9\xc3\x94\xc3\x8225\xc3\x88\xc3\x9515\xc3\x8a\xc2\xb138\xc2\xb7\xc3\x9610\xc3\x83\xc3\xab'	-60.18	22.5	101.5	-885	-191	492	-134	-131	48	328	72	-539
19	b'2019\xc3\x84\xc3\xaa9\xc3\x94\xc3\x8225\xc3\x88\xc3\x9515\xc3\x8a\xc2\xb138\xc2\xb7\xc3\x9610\xc3\x83\xc3\xab'	-58.81	22.93	99.18	-856	-184	492	-218	-162	78	304	83	-539
20	b'2019\xc3\x84\xc3\xaa9\xc3\x94\xc3\x8225\xc3\x88\xc3\x9515\xc3\x8a\xc2\xb138\xc2\xb7\xc3\x9610\xc3\x83\xc3\xab'	-57.62	22.75	97.25	-795	-194	518	-11	-183	135	310	100	-545
21	b'2019\xc3\x84\xc3\xaa9\xc3\x94\xc3\x8225\xc3\x88\xc3\x9515\xc3\x8a\xc2\xb138\xc2\xb7\xc3\x9611\xc3\x83\xc3\xab'	-56.93	21.68	95.81	-802	-201	471	-58	-98	127	280	100	-550
22	b'2019\xc3\x84\xc3\xaa9\xc3\x94\xc3\x8225\xc3\x88\xc3\x9515\xc3\x8a\xc2\xb138\xc2\xb7\xc3\x9611\xc3\x83\xc3\xab'	-56.06	20.75	94.87	-864	-194	505	-90	-161	112	251	113	-550
23	b'2019\xc3\x84\xc3\xaa9\xc3\x94\xc3\x8225\xc3\x88\xc3\x9515\xc3\x8a\xc2\xb138\xc2\xb7\xc3\x9611\xc3\x83\xc3\xab'	-55	20.68	93.81	-814	-200	479	-133	-55	-5	244	112	-611
24	b'2019\xc3\x84\xc3\xaa9\xc3\x94\xc3\x8225\xc3\x88\xc3\x9515\xc3\x8a\xc2\xb138\xc2\xb7\xc3\x9611\xc3\x83\xc3\xab'	-54.62	20.37	93.31	-809	-189	496	-29	-147	102	236	100	-572
25	b'2019\xc3\x84\xc3\xaa9\xc3\x94\xc3\x8225\xc3\x88\xc3\x9515\xc3\x8a\xc2\xb138\xc2\xb7\xc3\x9611\xc3\x83\xc3\xab'	-54.31	19.81	92.87	-785	-193	544	6	-122	110	212	112	-577
26	b'2019\xc3\x84\xc3\xaa9\xc3\x94\xc3\x8225\xc3\x88\xc3\x9515\xc3\x8a\xc2\xb138\xc2\xb7\xc3\x9611\xc3\x83\xc3\xab'	-54.06	19.37	92.18	-805	-198	538	-15	-126	119	236	123	-572
27	b'2019\xc3\x84\xc3\xaa9\xc3\x94\xc3\x8225\xc3\x88\xc3\x9515\xc3\x8a\xc2\xb138\xc2\xb7\xc3\x9611\xc3\x83\xc3\xab'	-53.12	18.37	91.37	-805	-187	559	57	-20	9	224	105	-592
28	b'2019\xc3\x84\xc3\xaa9\xc3\x94\xc3\x8225\xc3\x88\xc3\x9515\xc3\x8a\xc2\xb138\xc2\xb7\xc3\x9612\xc3\x83\xc3\xab'	-52.5	17.5	91.18	-800	-175	589	-18	-11	23	230	112	-572
29	b'2019\xc3\x84\xc3\xaa9\xc3\x94\xc3\x8225\xc3\x88\xc3\x9515\xc3\x8a\xc2\xb138\xc2\xb7\xc3\x9612\xc3\x83\xc3\xab'	-52.06	17.25	90.68	-778	-174	564	-45	-48	56	224	94	-564
30	b'2019\xc3\x84\xc3\xaa9\xc3\x94\xc3\x8225\xc3\x88\xc3\x9515\xc3\x8a\xc2\xb138\xc2\xb7\xc3\x9612\xc3\x83\xc3\xab'	-52.06	17.25	90.68	-778	-174	564	-45	-48	56	224	94	-564
31	b'2019\xc3\x84\xc3\xaa9\xc3\x94\xc3\x8225\xc3\x88\xc3\x9515\xc3\x8a\xc2\xb138\xc2\xb7\xc3\x9612\xc3\x83\xc3\xab'	-51.37	17.06	90	-768	-190	590	38	-77	3	206	123	-598
32	b'2019\xc3\x84\xc3\xaa9\xc3\x94\xc3\x8225\xc3\x88\xc3\x9515\xc3\x8a\xc2\xb138\xc2\xb7\xc3\x9612\xc3\x83\xc3\xab'	-51.25	17.31	90	-761	-188	571	-91	-9	15	230	118	-604
