# Supplementary material for: Data acquired by a single object sensor for the detection and quality evaluation of table tennis forehand strokes
Source: Data Brief. 2020 Nov 6;33:106504. doi: 10.1016/j.dib.2020.106504 (PMC7683218; doi:10.1016/j.dib.2020.106504)
Supplement: Supplementary file 1 [file mmc1.zip › Processed/Basic/1202.csv]

#	Time/Date	Roll	Pitch	Yaw	acc(x)	acc(y)	acc(z)	gyro(x)	gyro(y)	gyro(z)	mag(x)	mag(y)	mag(z)
0	0	0	0	0	0	0	0	0	0	0	0	0	0
0	0	0	0	0	0	0	0	0	0	0	0	0	0
0	0	0	0	0	0	0	0	0	0	0	0	0	0
0	0	0	0	0	0	0	0	0	0	0	0	0	0
0	0	0	0	0	0	0	0	0	0	0	0	0	0
0	0	0	0	0	0	0	0	0	0	0	0	0	0
0	0	0	0	0	0	0	0	0	0	0	0	0	0
0	0	0	0	0	0	0	0	0	0	0	0	0	0
0	0	0	0	0	0	0	0	0	0	0	0	0	0
0	0	0	0	0	0	0	0	0	0	0	0	0	0
0	0	0	0	0	0	0	0	0	0	0	0	0	0
0	0	0	0	0	0	0	0	0	0	0	0	0	0
0	0	0	0	0	0	0	0	0	0	0	0	0	0
0	0	0	0	0	0	0	0	0	0	0	0	0	0
0	0	0	0	0	0	0	0	0	0	0	0	0	0
0	0	0	0	0	0	0	0	0	0	0	0	0	0
0	0	0	0	0	0	0	0	0	0	0	0	0	0
0	0	0	0	0	0	0	0	0	0	0	0	0	0
0	0	0	0	0	0	0	0	0	0	0	0	0	0
0	0	0	0	0	0	0	0	0	0	0	0	0	0
0	0	0	0	0	0	0	0	0	0	0	0	0	0
0	0	0	0	0	0	0	0	0	0	0	0	0	0
0	0	0	0	0	0	0	0	0	0	0	0	0	0
0	0	0	0	0	0	0	0	0	0	0	0	0	0
0	0	0	0	0	0	0	0	0	0	0	0	0	0
0	0	0	0	0	0	0	0	0	0	0	0	0	0
0	0	0	0	0	0	0	0	0	0	0	0	0	0
0	0	0	0	0	0	0	0	0	0	0	0	0	0
0	0	0	0	0	0	0	0	0	0	0	0	0	0
0	0	0	0	0	0	0	0	0	0	0	0	0	0
0	0	0	0	0	0	0	0	0	0	0	0	0	0
0	0	0	0	0	0	0	0	0	0	0	0	0	0
0	0	0	0	0	0	0	0	0	0	0	0	0	0
0	0	0	0	0	0	0	0	0	0	0	0	0	0
0	0	0	0	0	0	0	0	0	0	0	0	0	0
0	0	0	0	0	0	0	0	0	0	0	0	0	0
0	0	0	0	0	0	0	0	0	0	0	0	0	0
0	0	0	0	0	0	0	0	0	0	0	0	0	0
0	0	0	0	0	0	0	0	0	0	0	0	0	0
0	0	0	0	0	0	0	0	0	0	0	0	0	0
0	0	0	0	0	0	0	0	0	0	0	0	0	0
0	0	0	0	0	0	0	0	0	0	0	0	0	0
0	0	0	0	0	0	0	0	0	0	0	0	0	0
0	0	0	0	0	0	0	0	0	0	0	0	0	0
0	0	0	0	0	0	0	0	0	0	0	0	0	0
0	0	0	0	0	0	0	0	0	0	0	0	0	0
0	0	0	0	0	0	0	0	0	0	0	0	0	0
2	b'2019\xc3\x84\xc3\xaa9\xc3\x94\xc3\x8225\xc3\x88\xc3\x9515\xc3\x8a\xc2\xb138\xc2\xb7\xc3\x9621\xc3\x83\xc3\xab'	-72.93	108	137.12	-943	-264	-96	-180	-141	-44	684	14	-241
3	b'2019\xc3\x84\xc3\xaa9\xc3\x94\xc3\x8225\xc3\x88\xc3\x9515\xc3\x8a\xc2\xb138\xc2\xb7\xc3\x9621\xc3\x83\xc3\xab'	-73	106.25	135.43	-938	-274	-119	-192	-94	-50	697	1	-248
4	b'2019\xc3\x84\xc3\xaa9\xc3\x94\xc3\x8225\xc3\x88\xc3\x9515\xc3\x8a\xc2\xb138\xc2\xb7\xc3\x9621\xc3\x83\xc3\xab'	-73	104.56	134.12	-951	-268	-88	-222	-92	-34	649	8	-248
5	b'2019\xc3\x84\xc3\xaa9\xc3\x94\xc3\x8225\xc3\x88\xc3\x9515\xc3\x8a\xc2\xb138\xc2\xb7\xc3\x9621\xc3\x83\xc3\xab'	-72.93	103.56	132.06	-918	-264	-105	-167	-90	-1	667	24	-254
6	b'2019\xc3\x84\xc3\xaa9\xc3\x94\xc3\x8225\xc3\x88\xc3\x9515\xc3\x8a\xc2\xb138\xc2\xb7\xc3\x9621\xc3\x83\xc3\xab'	-72.93	103.56	132.06	-918	-264	-105	-167	-90	-1	667	24	-254
7	b'2019\xc3\x84\xc3\xaa9\xc3\x94\xc3\x8225\xc3\x88\xc3\x9515\xc3\x8a\xc2\xb138\xc2\xb7\xc3\x9621\xc3\x83\xc3\xab'	-73.25	103.5	129.81	-965	-272	-71	-114	-82	1	649	30	-267
8	b'2019\xc3\x84\xc3\xaa9\xc3\x94\xc3\x8225\xc3\x88\xc3\x9515\xc3\x8a\xc2\xb138\xc2\xb7\xc3\x9622\xc3\x83\xc3\xab'	-73.31	102	128.75	-943	-258	-21	-172	-89	-19	614	38	-267
9	b'2019\xc3\x84\xc3\xaa9\xc3\x94\xc3\x8225\xc3\x88\xc3\x9515\xc3\x8a\xc2\xb138\xc2\xb7\xc3\x9622\xc3\x83\xc3\xab'	-73.18	98.62	125.87	-898	-266	-31	-158	-135	-29	643	67	-281
10	b'2019\xc3\x84\xc3\xaa9\xc3\x94\xc3\x8225\xc3\x88\xc3\x9515\xc3\x8a\xc2\xb138\xc2\xb7\xc3\x9622\xc3\x83\xc3\xab'	-73.18	98.62	125.87	-898	-266	-31	-158	-135	-29	643	67	-281
11	b'2019\xc3\x84\xc3\xaa9\xc3\x94\xc3\x8225\xc3\x88\xc3\x9515\xc3\x8a\xc2\xb138\xc2\xb7\xc3\x9622\xc3\x83\xc3\xab'	-73.37	95.81	123.68	-924	-277	-23	-189	-113	22	608	49	-313
12	b'2019\xc3\x84\xc3\xaa9\xc3\x94\xc3\x8225\xc3\x88\xc3\x9515\xc3\x8a\xc2\xb138\xc2\xb7\xc3\x9622\xc3\x83\xc3\xab'	-73.37	95.81	123.68	-924	-277	-23	-189	-113	22	608	49	-313
13	b'2019\xc3\x84\xc3\xaa9\xc3\x94\xc3\x8225\xc3\x88\xc3\x9515\xc3\x8a\xc2\xb138\xc2\xb7\xc3\x9622\xc3\x83\xc3\xab'	-73.62	91.18	120.18	-928	-261	-25	-298	-137	-17	627	91	-313
14	b'2019\xc3\x84\xc3\xaa9\xc3\x94\xc3\x8225\xc3\x88\xc3\x9515\xc3\x8a\xc2\xb138\xc2\xb7\xc3\x9622\xc3\x83\xc3\xab'	-73.5	85.81	116.68	-933	-262	-20	-205	-166	-1	614	80	-345
15	b'2019\xc3\x84\xc3\xaa9\xc3\x94\xc3\x8225\xc3\x88\xc3\x9515\xc3\x8a\xc2\xb138\xc2\xb7\xc3\x9623\xc3\x83\xc3\xab'	-73.62	83.37	115.25	-953	-255	-17	-171	-165	52	595	84	-352
16	b'2019\xc3\x84\xc3\xaa9\xc3\x94\xc3\x8225\xc3\x88\xc3\x9515\xc3\x8a\xc2\xb138\xc2\xb7\xc3\x9623\xc3\x83\xc3\xab'	-73.75	80.68	113.5	-970	-267	5	-268	-93	75	577	96	-371
17	b'2019\xc3\x84\xc3\xaa9\xc3\x94\xc3\x8225\xc3\x88\xc3\x9515\xc3\x8a\xc2\xb138\xc2\xb7\xc3\x9623\xc3\x83\xc3\xab'	-73.75	77.87	112.18	-935	-270	104	-185	-188	43	601	108	-358
18	b'2019\xc3\x84\xc3\xaa9\xc3\x94\xc3\x8225\xc3\x88\xc3\x9515\xc3\x8a\xc2\xb138\xc2\xb7\xc3\x9623\xc3\x83\xc3\xab'	-73.5	72.68	110.25	-992	-253	29	-162	-232	104	544	120	-392
19	b'2019\xc3\x84\xc3\xaa9\xc3\x94\xc3\x8225\xc3\x88\xc3\x9515\xc3\x8a\xc2\xb138\xc2\xb7\xc3\x9623\xc3\x83\xc3\xab'	-73	66.56	109.25	-915	-244	51	-41	-215	62	590	108	-404
20	b'2019\xc3\x84\xc3\xaa9\xc3\x94\xc3\x8225\xc3\x88\xc3\x9515\xc3\x8a\xc2\xb138\xc2\xb7\xc3\x9623\xc3\x83\xc3\xab'	-72.62	60.87	108.37	-920	-240	184	-84	-231	61	537	91	-411
21	b'2019\xc3\x84\xc3\xaa9\xc3\x94\xc3\x8225\xc3\x88\xc3\x9515\xc3\x8a\xc2\xb138\xc2\xb7\xc3\x9623\xc3\x83\xc3\xab'	-72.25	56.31	106.12	-938	-234	151	-154	-249	74	489	120	-425
22	b'2019\xc3\x84\xc3\xaa9\xc3\x94\xc3\x8225\xc3\x88\xc3\x9515\xc3\x8a\xc2\xb138\xc2\xb7\xc3\x9623\xc3\x83\xc3\xab'	-71.75	51.12	103.25	-911	-245	231	-286	-216	44	456	120	-444
23	b'2019\xc3\x84\xc3\xaa9\xc3\x94\xc3\x8225\xc3\x88\xc3\x9515\xc3\x8a\xc2\xb138\xc2\xb7\xc3\x9624\xc3\x83\xc3\xab'	-71.18	48.18	100	-957	-226	154	-213	-210	136	460	120	-444
24	b'2019\xc3\x84\xc3\xaa9\xc3\x94\xc3\x8225\xc3\x88\xc3\x9515\xc3\x8a\xc2\xb138\xc2\xb7\xc3\x9624\xc3\x83\xc3\xab'	-69.93	44.68	97.43	-922	-226	147	-293	-38	-13	444	137	-478
