# Supplementary material for: Data acquired by a single object sensor for the detection and quality evaluation of table tennis forehand strokes
Source: Data Brief. 2020 Nov 6;33:106504. doi: 10.1016/j.dib.2020.106504 (PMC7683218; doi:10.1016/j.dib.2020.106504)
Supplement: Supplementary file 1 [file mmc1.zip › Processed/Basic/1203.csv]

#	Time/Date	Roll	Pitch	Yaw	acc(x)	acc(y)	acc(z)	gyro(x)	gyro(y)	gyro(z)	mag(x)	mag(y)	mag(z)
0	0	0	0	0	0	0	0	0	0	0	0	0	0
0	0	0	0	0	0	0	0	0	0	0	0	0	0
0	0	0	0	0	0	0	0	0	0	0	0	0	0
0	0	0	0	0	0	0	0	0	0	0	0	0	0
0	0	0	0	0	0	0	0	0	0	0	0	0	0
0	0	0	0	0	0	0	0	0	0	0	0	0	0
0	0	0	0	0	0	0	0	0	0	0	0	0	0
0	0	0	0	0	0	0	0	0	0	0	0	0	0
0	0	0	0	0	0	0	0	0	0	0	0	0	0
0	0	0	0	0	0	0	0	0	0	0	0	0	0
0	0	0	0	0	0	0	0	0	0	0	0	0	0
0	0	0	0	0	0	0	0	0	0	0	0	0	0
0	0	0	0	0	0	0	0	0	0	0	0	0	0
0	0	0	0	0	0	0	0	0	0	0	0	0	0
0	0	0	0	0	0	0	0	0	0	0	0	0	0
0	0	0	0	0	0	0	0	0	0	0	0	0	0
0	0	0	0	0	0	0	0	0	0	0	0	0	0
0	0	0	0	0	0	0	0	0	0	0	0	0	0
0	0	0	0	0	0	0	0	0	0	0	0	0	0
0	0	0	0	0	0	0	0	0	0	0	0	0	0
0	0	0	0	0	0	0	0	0	0	0	0	0	0
0	0	0	0	0	0	0	0	0	0	0	0	0	0
0	0	0	0	0	0	0	0	0	0	0	0	0	0
0	0	0	0	0	0	0	0	0	0	0	0	0	0
0	0	0	0	0	0	0	0	0	0	0	0	0	0
0	0	0	0	0	0	0	0	0	0	0	0	0	0
0	0	0	0	0	0	0	0	0	0	0	0	0	0
0	0	0	0	0	0	0	0	0	0	0	0	0	0
0	0	0	0	0	0	0	0	0	0	0	0	0	0
0	0	0	0	0	0	0	0	0	0	0	0	0	0
0	0	0	0	0	0	0	0	0	0	0	0	0	0
0	0	0	0	0	0	0	0	0	0	0	0	0	0
0	0	0	0	0	0	0	0	0	0	0	0	0	0
0	0	0	0	0	0	0	0	0	0	0	0	0	0
0	0	0	0	0	0	0	0	0	0	0	0	0	0
2	b'2019\xc3\x84\xc3\xaa9\xc3\x94\xc3\x8225\xc3\x88\xc3\x9515\xc3\x8a\xc2\xb138\xc2\xb7\xc3\x9633\xc3\x83\xc3\xab'	-78.5	78.06	128.43	-954	-197	32	-201	-74	-8	627	-43	-320
3	b'2019\xc3\x84\xc3\xaa9\xc3\x94\xc3\x8225\xc3\x88\xc3\x9515\xc3\x8a\xc2\xb138\xc2\xb7\xc3\x9633\xc3\x83\xc3\xab'	-78.5	78.06	128.43	-954	-197	32	-201	-74	-8	627	-43	-320
4	b'2019\xc3\x84\xc3\xaa9\xc3\x94\xc3\x8225\xc3\x88\xc3\x9515\xc3\x8a\xc2\xb138\xc2\xb7\xc3\x9633\xc3\x83\xc3\xab'	-78.31	76.31	126.25	-938	-197	47	-155	-86	6	580	-25	-313
5	b'2019\xc3\x84\xc3\xaa9\xc3\x94\xc3\x8225\xc3\x88\xc3\x9515\xc3\x8a\xc2\xb138\xc2\xb7\xc3\x9633\xc3\x83\xc3\xab'	-78.18	75.87	124.43	-943	-190	-13	-196	-21	-16	598	-19	-339
6	b'2019\xc3\x84\xc3\xaa9\xc3\x94\xc3\x8225\xc3\x88\xc3\x9515\xc3\x8a\xc2\xb138\xc2\xb7\xc3\x9633\xc3\x83\xc3\xab'	-78.06	74.62	123.31	-942	-193	53	-135	-95	2	569	-14	-345
7	b'2019\xc3\x84\xc3\xaa9\xc3\x94\xc3\x8225\xc3\x88\xc3\x9515\xc3\x8a\xc2\xb138\xc2\xb7\xc3\x9633\xc3\x83\xc3\xab'	-77.93	72.87	121.68	-937	-187	60	-212	-79	15	616	-3	-352
8	b'2019\xc3\x84\xc3\xaa9\xc3\x94\xc3\x8225\xc3\x88\xc3\x9515\xc3\x8a\xc2\xb138\xc2\xb7\xc3\x9634\xc3\x83\xc3\xab'	-77.75	70.62	120.18	-958	-196	65	-191	-137	13	592	3	-332
9	b'2019\xc3\x84\xc3\xaa9\xc3\x94\xc3\x8225\xc3\x88\xc3\x9515\xc3\x8a\xc2\xb138\xc2\xb7\xc3\x9634\xc3\x83\xc3\xab'	-77.75	70.62	120.18	-958	-196	65	-191	-137	13	592	3	-332
10	b'2019\xc3\x84\xc3\xaa9\xc3\x94\xc3\x8225\xc3\x88\xc3\x9515\xc3\x8a\xc2\xb138\xc2\xb7\xc3\x9634\xc3\x83\xc3\xab'	-77.25	66.37	117.06	-960	-181	89	-139	-186	29	552	16	-358
11	b'2019\xc3\x84\xc3\xaa9\xc3\x94\xc3\x8225\xc3\x88\xc3\x9515\xc3\x8a\xc2\xb138\xc2\xb7\xc3\x9634\xc3\x83\xc3\xab'	-77	62.81	114.68	-971	-184	120	-253	-152	46	563	9	-371
12	b'2019\xc3\x84\xc3\xaa9\xc3\x94\xc3\x8225\xc3\x88\xc3\x9515\xc3\x8a\xc2\xb138\xc2\xb7\xc3\x9634\xc3\x83\xc3\xab'	-76.62	59.18	112.56	-963	-192	123	-275	-204	46	574	38	-392
13	b'2019\xc3\x84\xc3\xaa9\xc3\x94\xc3\x8225\xc3\x88\xc3\x9515\xc3\x8a\xc2\xb138\xc2\xb7\xc3\x9634\xc3\x83\xc3\xab'	-76.25	56.5	110.93	-939	-178	148	-236	-161	34	540	25	-398
14	b'2019\xc3\x84\xc3\xaa9\xc3\x94\xc3\x8225\xc3\x88\xc3\x9515\xc3\x8a\xc2\xb138\xc2\xb7\xc3\x9634\xc3\x83\xc3\xab'	-76.12	54.25	108.43	-959	-174	72	-205	-103	59	552	38	-396
15	b'2019\xc3\x84\xc3\xaa9\xc3\x94\xc3\x8225\xc3\x88\xc3\x9515\xc3\x8a\xc2\xb138\xc2\xb7\xc3\x9634\xc3\x83\xc3\xab'	-76.31	53.25	107.18	-958	-170	109	-136	-65	54	540	49	-424
16	b'2019\xc3\x84\xc3\xaa9\xc3\x94\xc3\x8225\xc3\x88\xc3\x9515\xc3\x8a\xc2\xb138\xc2\xb7\xc3\x9635\xc3\x83\xc3\xab'	-76.31	50	105.5	-965	-174	152	-204	-99	76	521	49	-416
17	b'2019\xc3\x84\xc3\xaa9\xc3\x94\xc3\x8225\xc3\x88\xc3\x9515\xc3\x8a\xc2\xb138\xc2\xb7\xc3\x9635\xc3\x83\xc3\xab'	-76	47.25	103.68	-963	-186	141	-105	-132	25	516	60	-416
18	b'2019\xc3\x84\xc3\xaa9\xc3\x94\xc3\x8225\xc3\x88\xc3\x9515\xc3\x8a\xc2\xb138\xc2\xb7\xc3\x9635\xc3\x83\xc3\xab'	-76	47.25	103.68	-963	-186	141	-105	-132	25	516	60	-416
19	b'2019\xc3\x84\xc3\xaa9\xc3\x94\xc3\x8225\xc3\x88\xc3\x9515\xc3\x8a\xc2\xb138\xc2\xb7\xc3\x9635\xc3\x83\xc3\xab'	-75.06	45.68	102.5	-960	-161	203	-126	-67	-5	505	73	-416
20	b'2019\xc3\x84\xc3\xaa9\xc3\x94\xc3\x8225\xc3\x88\xc3\x9515\xc3\x8a\xc2\xb138\xc2\xb7\xc3\x9635\xc3\x83\xc3\xab'	-75.06	45.68	102.5	-960	-161	203	-126	-67	-5	505	73	-416
21	b'2019\xc3\x84\xc3\xaa9\xc3\x94\xc3\x8225\xc3\x88\xc3\x9515\xc3\x8a\xc2\xb138\xc2\xb7\xc3\x9635\xc3\x83\xc3\xab'	-73.87	44.5	100.62	-926	-174	209	-156	-54	1	452	80	-443
22	b'2019\xc3\x84\xc3\xaa9\xc3\x94\xc3\x8225\xc3\x88\xc3\x9515\xc3\x8a\xc2\xb138\xc2\xb7\xc3\x9635\xc3\x83\xc3\xab'	-73.43	44.12	99.37	-926	-198	244	-103	-107	11	452	91	-438
23	b'2019\xc3\x84\xc3\xaa9\xc3\x94\xc3\x8225\xc3\x88\xc3\x9515\xc3\x8a\xc2\xb138\xc2\xb7\xc3\x9635\xc3\x83\xc3\xab'	-73.43	44.12	99.37	-926	-198	244	-103	-107	11	452	91	-438
24	b'2019\xc3\x84\xc3\xaa9\xc3\x94\xc3\x8225\xc3\x88\xc3\x9515\xc3\x8a\xc2\xb138\xc2\xb7\xc3\x9636\xc3\x83\xc3\xab'	-72.56	42.43	97.31	-958	-189	280	-75	-183	39	500	84	-457
25	b'2019\xc3\x84\xc3\xaa9\xc3\x94\xc3\x8225\xc3\x88\xc3\x9515\xc3\x8a\xc2\xb138\xc2\xb7\xc3\x9636\xc3\x83\xc3\xab'	-72.06	41.43	96.06	-964	-191	169	-263	-99	19	464	104	-462
26	b'2019\xc3\x84\xc3\xaa9\xc3\x94\xc3\x8225\xc3\x88\xc3\x9515\xc3\x8a\xc2\xb138\xc2\xb7\xc3\x9636\xc3\x83\xc3\xab'	-71.43	39.18	95.12	-932	-188	252	-63	-105	4	464	120	-449
27	b'2019\xc3\x84\xc3\xaa9\xc3\x94\xc3\x8225\xc3\x88\xc3\x9515\xc3\x8a\xc2\xb138\xc2\xb7\xc3\x9636\xc3\x83\xc3\xab'	-70.31	35.87	93.93	-900	-188	317	-28	-126	-9	435	131	-470
28	b'2019\xc3\x84\xc3\xaa9\xc3\x94\xc3\x8225\xc3\x88\xc3\x9515\xc3\x8a\xc2\xb138\xc2\xb7\xc3\x9636\xc3\x83\xc3\xab'	-68.5	32.43	92	-909	-189	276	-81	-235	-14	422	126	-489
29	b'2019\xc3\x84\xc3\xaa9\xc3\x94\xc3\x8225\xc3\x88\xc3\x9515\xc3\x8a\xc2\xb138\xc2\xb7\xc3\x9637\xc3\x83\xc3\xab'	-65.87	25.75	90.06	-883	-170	372	-162	-39	-74	388	115	-521
30	b'2019\xc3\x84\xc3\xaa9\xc3\x94\xc3\x8225\xc3\x88\xc3\x9515\xc3\x8a\xc2\xb138\xc2\xb7\xc3\x9637\xc3\x83\xc3\xab'	-64.37	25	89.81	-888	-165	395	-61	-231	14	336	139	-496
31	b'2019\xc3\x84\xc3\xaa9\xc3\x94\xc3\x8225\xc3\x88\xc3\x9515\xc3\x8a\xc2\xb138\xc2\xb7\xc3\x9637\xc3\x83\xc3\xab'	-62	23.81	88.81	-878	-190	398	-91	-40	-41	353	132	-534
32	b'2019\xc3\x84\xc3\xaa9\xc3\x94\xc3\x8225\xc3\x88\xc3\x9515\xc3\x8a\xc2\xb138\xc2\xb7\xc3\x9637\xc3\x83\xc3\xab'	-61.37	23.12	88.68	-906	-183	475	43	-117	1	329	128	-534
33	b'2019\xc3\x84\xc3\xaa9\xc3\x94\xc3\x8225\xc3\x88\xc3\x9515\xc3\x8a\xc2\xb138\xc2\xb7\xc3\x9637\xc3\x83\xc3\xab'	-60.93	23.43	89.06	-873	-217	434	-9	-55	-71	340	128	-547
34	b'2019\xc3\x84\xc3\xaa9\xc3\x94\xc3\x8225\xc3\x88\xc3\x9515\xc3\x8a\xc2\xb138\xc2\xb7\xc3\x9638\xc3\x83\xc3\xab'	-60.31	23.75	89.37	-873	-187	452	-18	-121	-69	294	139	-534
35	b'2019\xc3\x84\xc3\xaa9\xc3\x94\xc3\x8225\xc3\x88\xc3\x9515\xc3\x8a\xc2\xb138\xc2\xb7\xc3\x9638\xc3\x83\xc3\xab'	-59.43	23.68	89.56	-836	-189	484	0	-105	-42	300	150	-548
36	b'2019\xc3\x84\xc3\xaa9\xc3\x94\xc3\x8225\xc3\x88\xc3\x9515\xc3\x8a\xc2\xb138\xc2\xb7\xc3\x9638\xc3\x83\xc3\xab'	-59.18	23.5	89.43	-828	-195	447	-95	-42	-10	302	139	-548
