# Supplementary material for: Data acquired by a single object sensor for the detection and quality evaluation of table tennis forehand strokes
Source: Data Brief. 2020 Nov 6;33:106504. doi: 10.1016/j.dib.2020.106504 (PMC7683218; doi:10.1016/j.dib.2020.106504)
Supplement: Supplementary file 1 [file mmc1.zip › Processed/Basic/1204.csv]

#	Time/Date	Roll	Pitch	Yaw	acc(x)	acc(y)	acc(z)	gyro(x)	gyro(y)	gyro(z)	mag(x)	mag(y)	mag(z)
0	0	0	0	0	0	0	0	0	0	0	0	0	0
0	0	0	0	0	0	0	0	0	0	0	0	0	0
0	0	0	0	0	0	0	0	0	0	0	0	0	0
0	0	0	0	0	0	0	0	0	0	0	0	0	0
0	0	0	0	0	0	0	0	0	0	0	0	0	0
0	0	0	0	0	0	0	0	0	0	0	0	0	0
0	0	0	0	0	0	0	0	0	0	0	0	0	0
0	0	0	0	0	0	0	0	0	0	0	0	0	0
0	0	0	0	0	0	0	0	0	0	0	0	0	0
0	0	0	0	0	0	0	0	0	0	0	0	0	0
0	0	0	0	0	0	0	0	0	0	0	0	0	0
0	0	0	0	0	0	0	0	0	0	0	0	0	0
0	0	0	0	0	0	0	0	0	0	0	0	0	0
0	0	0	0	0	0	0	0	0	0	0	0	0	0
0	0	0	0	0	0	0	0	0	0	0	0	0	0
0	0	0	0	0	0	0	0	0	0	0	0	0	0
0	0	0	0	0	0	0	0	0	0	0	0	0	0
0	0	0	0	0	0	0	0	0	0	0	0	0	0
0	0	0	0	0	0	0	0	0	0	0	0	0	0
0	0	0	0	0	0	0	0	0	0	0	0	0	0
0	0	0	0	0	0	0	0	0	0	0	0	0	0
0	0	0	0	0	0	0	0	0	0	0	0	0	0
0	0	0	0	0	0	0	0	0	0	0	0	0	0
0	0	0	0	0	0	0	0	0	0	0	0	0	0
0	0	0	0	0	0	0	0	0	0	0	0	0	0
0	0	0	0	0	0	0	0	0	0	0	0	0	0
0	0	0	0	0	0	0	0	0	0	0	0	0	0
0	0	0	0	0	0	0	0	0	0	0	0	0	0
0	0	0	0	0	0	0	0	0	0	0	0	0	0
0	0	0	0	0	0	0	0	0	0	0	0	0	0
0	0	0	0	0	0	0	0	0	0	0	0	0	0
0	0	0	0	0	0	0	0	0	0	0	0	0	0
0	0	0	0	0	0	0	0	0	0	0	0	0	0
0	0	0	0	0	0	0	0	0	0	0	0	0	0
0	0	0	0	0	0	0	0	0	0	0	0	0	0
0	0	0	0	0	0	0	0	0	0	0	0	0	0
0	0	0	0	0	0	0	0	0	0	0	0	0	0
0	0	0	0	0	0	0	0	0	0	0	0	0	0
2	b'2019\xc3\x84\xc3\xaa9\xc3\x94\xc3\x8225\xc3\x88\xc3\x9515\xc3\x8a\xc2\xb138\xc2\xb7\xc3\x9649\xc3\x83\xc3\xab'	-76.18	76.5	127.56	-949	-221	8	-125	-53	25	627	-1	-342
3	b'2019\xc3\x84\xc3\xaa9\xc3\x94\xc3\x8225\xc3\x88\xc3\x9515\xc3\x8a\xc2\xb138\xc2\xb7\xc3\x9649\xc3\x83\xc3\xab'	-76.18	76.5	127.56	-949	-221	8	-125	-53	25	627	-1	-342
4	b'2019\xc3\x84\xc3\xaa9\xc3\x94\xc3\x8225\xc3\x88\xc3\x9515\xc3\x8a\xc2\xb138\xc2\xb7\xc3\x9649\xc3\x83\xc3\xab'	-76	72.06	125.75	-934	-224	68	-125	-95	11	604	17	-369
5	b'2019\xc3\x84\xc3\xaa9\xc3\x94\xc3\x8225\xc3\x88\xc3\x9515\xc3\x8a\xc2\xb138\xc2\xb7\xc3\x9650\xc3\x83\xc3\xab'	-75.81	69.5	124.43	-954	-230	72	-118	-74	-18	574	4	-355
6	b'2019\xc3\x84\xc3\xaa9\xc3\x94\xc3\x8225\xc3\x88\xc3\x9515\xc3\x8a\xc2\xb138\xc2\xb7\xc3\x9650\xc3\x83\xc3\xab'	-75.5	68.37	124	-940	-228	102	-100	-86	-41	580	17	-355
7	b'2019\xc3\x84\xc3\xaa9\xc3\x94\xc3\x8225\xc3\x88\xc3\x9515\xc3\x8a\xc2\xb138\xc2\xb7\xc3\x9650\xc3\x83\xc3\xab'	-75.12	67.06	123.12	-978	-229	93	-115	-123	-34	574	33	-388
8	b'2019\xc3\x84\xc3\xaa9\xc3\x94\xc3\x8225\xc3\x88\xc3\x9515\xc3\x8a\xc2\xb138\xc2\xb7\xc3\x9650\xc3\x83\xc3\xab'	-74.5	64.93	122.75	-960	-228	113	-104	-103	-38	569	27	-395
9	b'2019\xc3\x84\xc3\xaa9\xc3\x94\xc3\x8225\xc3\x88\xc3\x9515\xc3\x8a\xc2\xb138\xc2\xb7\xc3\x9650\xc3\x83\xc3\xab'	-73.56	62.12	121.75	-973	-232	131	-121	-98	20	534	51	-395
10	b'2019\xc3\x84\xc3\xaa9\xc3\x94\xc3\x8225\xc3\x88\xc3\x9515\xc3\x8a\xc2\xb138\xc2\xb7\xc3\x9650\xc3\x83\xc3\xab'	-73.25	60.87	121	-939	-244	140	-95	-90	8	516	62	-414
11	b'2019\xc3\x84\xc3\xaa9\xc3\x94\xc3\x8225\xc3\x88\xc3\x9515\xc3\x8a\xc2\xb138\xc2\xb7\xc3\x9650\xc3\x83\xc3\xab'	-72.68	58.62	119.87	-931	-260	133	-115	-174	-11	521	51	-420
12	b'2019\xc3\x84\xc3\xaa9\xc3\x94\xc3\x8225\xc3\x88\xc3\x9515\xc3\x8a\xc2\xb138\xc2\xb7\xc3\x9650\xc3\x83\xc3\xab'	-71.87	56.68	118.93	-934	-256	182	-128	-230	-33	492	62	-420
13	b'2019\xc3\x84\xc3\xaa9\xc3\x94\xc3\x8225\xc3\x88\xc3\x9515\xc3\x8a\xc2\xb138\xc2\xb7\xc3\x9651\xc3\x83\xc3\xab'	-70.56	54.25	117.37	-929	-253	158	-96	-142	3	488	88	-416
14	b'2019\xc3\x84\xc3\xaa9\xc3\x94\xc3\x8225\xc3\x88\xc3\x9515\xc3\x8a\xc2\xb138\xc2\xb7\xc3\x9651\xc3\x83\xc3\xab'	-70.56	54.25	117.37	-929	-253	158	-96	-142	3	488	88	-416
15	b'2019\xc3\x84\xc3\xaa9\xc3\x94\xc3\x8225\xc3\x88\xc3\x9515\xc3\x8a\xc2\xb138\xc2\xb7\xc3\x9651\xc3\x83\xc3\xab'	-69.93	51.81	115.43	-907	-254	197	-109	-118	41	457	94	-454
16	b'2019\xc3\x84\xc3\xaa9\xc3\x94\xc3\x8225\xc3\x88\xc3\x9515\xc3\x8a\xc2\xb138\xc2\xb7\xc3\x9651\xc3\x83\xc3\xab'	-69.68	50.31	114.43	-941	-262	196	-74	-79	17	486	99	-443
17	b'2019\xc3\x84\xc3\xaa9\xc3\x94\xc3\x8225\xc3\x88\xc3\x9515\xc3\x8a\xc2\xb138\xc2\xb7\xc3\x9651\xc3\x83\xc3\xab'	-69.06	48.75	113.62	-962	-258	247	-67	-166	-6	422	99	-448
18	b'2019\xc3\x84\xc3\xaa9\xc3\x94\xc3\x8225\xc3\x88\xc3\x9515\xc3\x8a\xc2\xb138\xc2\xb7\xc3\x9651\xc3\x83\xc3\xab'	-67.93	47	112.62	-926	-278	304	-57	-231	19	428	105	-488
19	b'2019\xc3\x84\xc3\xaa9\xc3\x94\xc3\x8225\xc3\x88\xc3\x9515\xc3\x8a\xc2\xb138\xc2\xb7\xc3\x9651\xc3\x83\xc3\xab'	-67.06	45.87	111.75	-927	-280	283	-157	-134	5	417	99	-468
20	b'2019\xc3\x84\xc3\xaa9\xc3\x94\xc3\x8225\xc3\x88\xc3\x9515\xc3\x8a\xc2\xb138\xc2\xb7\xc3\x9652\xc3\x83\xc3\xab'	-67.06	45.87	111.75	-927	-280	283	-157	-134	5	417	99	-468
21	b'2019\xc3\x84\xc3\xaa9\xc3\x94\xc3\x8225\xc3\x88\xc3\x9515\xc3\x8a\xc2\xb138\xc2\xb7\xc3\x9652\xc3\x83\xc3\xab'	-64.56	42.12	108.18	-903	-276	283	-261	-269	29	376	134	-507
22	b'2019\xc3\x84\xc3\xaa9\xc3\x94\xc3\x8225\xc3\x88\xc3\x9515\xc3\x8a\xc2\xb138\xc2\xb7\xc3\x9652\xc3\x83\xc3\xab'	-63	39.06	105.31	-905	-260	320	-135	-125	63	393	140	-502
23	b'2019\xc3\x84\xc3\xaa9\xc3\x94\xc3\x8225\xc3\x88\xc3\x9515\xc3\x8a\xc2\xb138\xc2\xb7\xc3\x9652\xc3\x83\xc3\xab'	-62.31	37.06	103.37	-888	-287	345	-27	-99	47	353	129	-515
24	b'2019\xc3\x84\xc3\xaa9\xc3\x94\xc3\x8225\xc3\x88\xc3\x9515\xc3\x8a\xc2\xb138\xc2\xb7\xc3\x9653\xc3\x83\xc3\xab'	-60.5	35.12	102	-866	-278	369	39	-151	19	312	152	-534
25	b'2019\xc3\x84\xc3\xaa9\xc3\x94\xc3\x8225\xc3\x88\xc3\x9515\xc3\x8a\xc2\xb138\xc2\xb7\xc3\x9653\xc3\x83\xc3\xab'	-59.31	33.56	101.18	-853	-294	439	-47	-105	-7	353	158	-552
26	b'2019\xc3\x84\xc3\xaa9\xc3\x94\xc3\x8225\xc3\x88\xc3\x9515\xc3\x8a\xc2\xb138\xc2\xb7\xc3\x9653\xc3\x83\xc3\xab'	-56.93	29.06	99.25	-845	-256	432	-5	-235	123	302	152	-558
27	b'2019\xc3\x84\xc3\xaa9\xc3\x94\xc3\x8225\xc3\x88\xc3\x9515\xc3\x8a\xc2\xb138\xc2\xb7\xc3\x9653\xc3\x83\xc3\xab'	-55.37	25.75	97.68	-881	-245	540	-66	-98	-11	267	140	-566
28	b'2019\xc3\x84\xc3\xaa9\xc3\x94\xc3\x8225\xc3\x88\xc3\x9515\xc3\x8a\xc2\xb138\xc2\xb7\xc3\x9654\xc3\x83\xc3\xab'	-55.37	25.75	97.68	-881	-245	540	-66	-98	-11	267	140	-566
29	b'2019\xc3\x84\xc3\xaa9\xc3\x94\xc3\x8225\xc3\x88\xc3\x9515\xc3\x8a\xc2\xb138\xc2\xb7\xc3\x9654\xc3\x83\xc3\xab'	-51.62	22	96.43	-782	-212	599	-72	61	16	203	112	-587
30	b'2019\xc3\x84\xc3\xaa9\xc3\x94\xc3\x8225\xc3\x88\xc3\x9515\xc3\x8a\xc2\xb138\xc2\xb7\xc3\x9654\xc3\x83\xc3\xab'	-51.12	21.25	96.5	-729	-246	576	52	-79	25	208	116	-619
31	b'2019\xc3\x84\xc3\xaa9\xc3\x94\xc3\x8225\xc3\x88\xc3\x9515\xc3\x8a\xc2\xb138\xc2\xb7\xc3\x9655\xc3\x83\xc3\xab'	-49.81	20.31	96.5	-758	-231	641	7	-64	-23	150	116	-600
32	b'2019\xc3\x84\xc3\xaa9\xc3\x94\xc3\x8225\xc3\x88\xc3\x9515\xc3\x8a\xc2\xb138\xc2\xb7\xc3\x9656\xc3\x83\xc3\xab'	-49.43	20.5	96.25	-739	-226	625	-11	-14	-13	172	112	-612
33	b'2019\xc3\x84\xc3\xaa9\xc3\x94\xc3\x8225\xc3\x88\xc3\x9515\xc3\x8a\xc2\xb138\xc2\xb7\xc3\x9656\xc3\x83\xc3\xab'	-49.93	20.93	96.12	-749	-222	605	31	-12	23	172	112	-619
