# Supplementary material for: Data acquired by a single object sensor for the detection and quality evaluation of table tennis forehand strokes
Source: Data Brief. 2020 Nov 6;33:106504. doi: 10.1016/j.dib.2020.106504 (PMC7683218; doi:10.1016/j.dib.2020.106504)
Supplement: Supplementary file 1 [file mmc1.zip › Processed/Basic/1205.csv]

#	Time/Date	Roll	Pitch	Yaw	acc(x)	acc(y)	acc(z)	gyro(x)	gyro(y)	gyro(z)	mag(x)	mag(y)	mag(z)
0	0	0	0	0	0	0	0	0	0	0	0	0	0
0	0	0	0	0	0	0	0	0	0	0	0	0	0
0	0	0	0	0	0	0	0	0	0	0	0	0	0
0	0	0	0	0	0	0	0	0	0	0	0	0	0
0	0	0	0	0	0	0	0	0	0	0	0	0	0
0	0	0	0	0	0	0	0	0	0	0	0	0	0
0	0	0	0	0	0	0	0	0	0	0	0	0	0
0	0	0	0	0	0	0	0	0	0	0	0	0	0
0	0	0	0	0	0	0	0	0	0	0	0	0	0
0	0	0	0	0	0	0	0	0	0	0	0	0	0
0	0	0	0	0	0	0	0	0	0	0	0	0	0
0	0	0	0	0	0	0	0	0	0	0	0	0	0
0	0	0	0	0	0	0	0	0	0	0	0	0	0
0	0	0	0	0	0	0	0	0	0	0	0	0	0
0	0	0	0	0	0	0	0	0	0	0	0	0	0
0	0	0	0	0	0	0	0	0	0	0	0	0	0
0	0	0	0	0	0	0	0	0	0	0	0	0	0
0	0	0	0	0	0	0	0	0	0	0	0	0	0
0	0	0	0	0	0	0	0	0	0	0	0	0	0
0	0	0	0	0	0	0	0	0	0	0	0	0	0
0	0	0	0	0	0	0	0	0	0	0	0	0	0
0	0	0	0	0	0	0	0	0	0	0	0	0	0
0	0	0	0	0	0	0	0	0	0	0	0	0	0
0	0	0	0	0	0	0	0	0	0	0	0	0	0
0	0	0	0	0	0	0	0	0	0	0	0	0	0
0	0	0	0	0	0	0	0	0	0	0	0	0	0
0	0	0	0	0	0	0	0	0	0	0	0	0	0
0	0	0	0	0	0	0	0	0	0	0	0	0	0
0	0	0	0	0	0	0	0	0	0	0	0	0	0
0	0	0	0	0	0	0	0	0	0	0	0	0	0
0	0	0	0	0	0	0	0	0	0	0	0	0	0
0	0	0	0	0	0	0	0	0	0	0	0	0	0
0	0	0	0	0	0	0	0	0	0	0	0	0	0
0	0	0	0	0	0	0	0	0	0	0	0	0	0
0	0	0	0	0	0	0	0	0	0	0	0	0	0
0	0	0	0	0	0	0	0	0	0	0	0	0	0
0	0	0	0	0	0	0	0	0	0	0	0	0	0
0	0	0	0	0	0	0	0	0	0	0	0	0	0
0	0	0	0	0	0	0	0	0	0	0	0	0	0
0	0	0	0	0	0	0	0	0	0	0	0	0	0
0	0	0	0	0	0	0	0	0	0	0	0	0	0
0	0	0	0	0	0	0	0	0	0	0	0	0	0
0	0	0	0	0	0	0	0	0	0	0	0	0	0
0	0	0	0	0	0	0	0	0	0	0	0	0	0
0	0	0	0	0	0	0	0	0	0	0	0	0	0
0	0	0	0	0	0	0	0	0	0	0	0	0	0
0	0	0	0	0	0	0	0	0	0	0	0	0	0
0	0	0	0	0	0	0	0	0	0	0	0	0	0
0	0	0	0	0	0	0	0	0	0	0	0	0	0
2	b'2019\xc3\x84\xc3\xaa9\xc3\x94\xc3\x8225\xc3\x88\xc3\x9515\xc3\x8a\xc2\xb139\xc2\xb7\xc3\x9610\xc3\x83\xc3\xab'	-76.75	72.25	128	-963	-209	52	-186	-66	33	609	-38	-355
3	b'2019\xc3\x84\xc3\xaa9\xc3\x94\xc3\x8225\xc3\x88\xc3\x9515\xc3\x8a\xc2\xb139\xc2\xb7\xc3\x9610\xc3\x83\xc3\xab'	-76.75	72.25	128	-963	-209	52	-186	-66	33	609	-38	-355
4	b'2019\xc3\x84\xc3\xaa9\xc3\x94\xc3\x8225\xc3\x88\xc3\x9515\xc3\x8a\xc2\xb139\xc2\xb7\xc3\x9610\xc3\x83\xc3\xab'	-76.68	70.43	125.56	-949	-206	96	-220	-81	9	568	-14	-368
5	b'2019\xc3\x84\xc3\xaa9\xc3\x94\xc3\x8225\xc3\x88\xc3\x9515\xc3\x8a\xc2\xb139\xc2\xb7\xc3\x9610\xc3\x83\xc3\xab'	-76.5	68.68	124.37	-978	-208	71	-129	-48	20	561	-32	-368
6	b'2019\xc3\x84\xc3\xaa9\xc3\x94\xc3\x8225\xc3\x88\xc3\x9515\xc3\x8a\xc2\xb139\xc2\xb7\xc3\x9610\xc3\x83\xc3\xab'	-76.5	68.68	124.37	-978	-208	71	-129	-48	20	561	-32	-368
7	b'2019\xc3\x84\xc3\xaa9\xc3\x94\xc3\x8225\xc3\x88\xc3\x9515\xc3\x8a\xc2\xb139\xc2\xb7\xc3\x9610\xc3\x83\xc3\xab'	-76.06	66.56	121.87	-956	-209	118	-142	-100	-8	574	-19	-368
8	b'2019\xc3\x84\xc3\xaa9\xc3\x94\xc3\x8225\xc3\x88\xc3\x9515\xc3\x8a\xc2\xb139\xc2\xb7\xc3\x9611\xc3\x83\xc3\xab'	-75.62	60.93	119.5	-937	-200	156	-175	-189	10	579	9	-401
9	b'2019\xc3\x84\xc3\xaa9\xc3\x94\xc3\x8225\xc3\x88\xc3\x9515\xc3\x8a\xc2\xb139\xc2\xb7\xc3\x9611\xc3\x83\xc3\xab'	-75.12	57.81	117.75	-939	-201	141	-83	-138	7	545	-3	-401
10	b'2019\xc3\x84\xc3\xaa9\xc3\x94\xc3\x8225\xc3\x88\xc3\x9515\xc3\x8a\xc2\xb139\xc2\xb7\xc3\x9611\xc3\x83\xc3\xab'	-74.25	54.43	116.43	-951	-206	141	-132	-167	30	515	32	-414
11	b'2019\xc3\x84\xc3\xaa9\xc3\x94\xc3\x8225\xc3\x88\xc3\x9515\xc3\x8a\xc2\xb139\xc2\xb7\xc3\x9611\xc3\x83\xc3\xab'	-73.12	51.87	115.56	-898	-213	203	-114	-83	-44	481	32	-420
12	b'2019\xc3\x84\xc3\xaa9\xc3\x94\xc3\x8225\xc3\x88\xc3\x9515\xc3\x8a\xc2\xb139\xc2\xb7\xc3\x9611\xc3\x83\xc3\xab'	-73.12	51.87	115.56	-898	-213	203	-114	-83	-44	481	32	-420
13	b'2019\xc3\x84\xc3\xaa9\xc3\x94\xc3\x8225\xc3\x88\xc3\x9515\xc3\x8a\xc2\xb139\xc2\xb7\xc3\x9612\xc3\x83\xc3\xab'	-69.75	41.43	109.43	-873	-222	235	-14	-138	9	446	56	-473
14	b'2019\xc3\x84\xc3\xaa9\xc3\x94\xc3\x8225\xc3\x88\xc3\x9515\xc3\x8a\xc2\xb139\xc2\xb7\xc3\x9612\xc3\x83\xc3\xab'	-68.87	39.25	109.25	-904	-229	305	47	-189	-2	491	60	-480
15	b'2019\xc3\x84\xc3\xaa9\xc3\x94\xc3\x8225\xc3\x88\xc3\x9515\xc3\x8a\xc2\xb139\xc2\xb7\xc3\x9612\xc3\x83\xc3\xab'	-68.87	39.25	109.25	-904	-229	305	47	-189	-2	491	60	-480
16	b'2019\xc3\x84\xc3\xaa9\xc3\x94\xc3\x8225\xc3\x88\xc3\x9515\xc3\x8a\xc2\xb139\xc2\xb7\xc3\x9612\xc3\x83\xc3\xab'	-67.43	36.18	107.93	-949	-190	264	-92	-129	92	438	56	-512
17	b'2019\xc3\x84\xc3\xaa9\xc3\x94\xc3\x8225\xc3\x88\xc3\x9515\xc3\x8a\xc2\xb139\xc2\xb7\xc3\x9612\xc3\x83\xc3\xab'	-66.56	33.06	106.75	-893	-204	314	-90	-166	102	385	38	-507
18	b'2019\xc3\x84\xc3\xaa9\xc3\x94\xc3\x8225\xc3\x88\xc3\x9515\xc3\x8a\xc2\xb139\xc2\xb7\xc3\x9612\xc3\x83\xc3\xab'	-66.12	31.31	105.5	-912	-216	337	-49	-131	72	398	67	-532
19	b'2019\xc3\x84\xc3\xaa9\xc3\x94\xc3\x8225\xc3\x88\xc3\x9515\xc3\x8a\xc2\xb139\xc2\xb7\xc3\x9613\xc3\x83\xc3\xab'	-66.12	31.31	105.5	-912	-216	337	-49	-131	72	398	67	-532
20	b'2019\xc3\x84\xc3\xaa9\xc3\x94\xc3\x8225\xc3\x88\xc3\x9515\xc3\x8a\xc2\xb139\xc2\xb7\xc3\x9613\xc3\x83\xc3\xab'	-64.43	28.75	104.43	-845	-211	443	-57	-183	-21	392	56	-534
21	b'2019\xc3\x84\xc3\xaa9\xc3\x94\xc3\x8225\xc3\x88\xc3\x9515\xc3\x8a\xc2\xb139\xc2\xb7\xc3\x9613\xc3\x83\xc3\xab'	-63.31	28.12	103.25	-851	-204	355	-95	-64	6	374	49	-539
22	b'2019\xc3\x84\xc3\xaa9\xc3\x94\xc3\x8225\xc3\x88\xc3\x9515\xc3\x8a\xc2\xb139\xc2\xb7\xc3\x9613\xc3\x83\xc3\xab'	-61.81	25.87	102.25	-889	-212	430	-26	-154	-31	323	80	-560
