# Supplementary material for: Data acquired by a single object sensor for the detection and quality evaluation of table tennis forehand strokes
Source: Data Brief. 2020 Nov 6;33:106504. doi: 10.1016/j.dib.2020.106504 (PMC7683218; doi:10.1016/j.dib.2020.106504)
Supplement: Supplementary file 1 [file mmc1.zip › Processed/Basic/1206.csv]

#	Time/Date	Roll	Pitch	Yaw	acc(x)	acc(y)	acc(z)	gyro(x)	gyro(y)	gyro(z)	mag(x)	mag(y)	mag(z)
0	0	0	0	0	0	0	0	0	0	0	0	0	0
0	0	0	0	0	0	0	0	0	0	0	0	0	0
0	0	0	0	0	0	0	0	0	0	0	0	0	0
0	0	0	0	0	0	0	0	0	0	0	0	0	0
0	0	0	0	0	0	0	0	0	0	0	0	0	0
0	0	0	0	0	0	0	0	0	0	0	0	0	0
0	0	0	0	0	0	0	0	0	0	0	0	0	0
0	0	0	0	0	0	0	0	0	0	0	0	0	0
0	0	0	0	0	0	0	0	0	0	0	0	0	0
0	0	0	0	0	0	0	0	0	0	0	0	0	0
0	0	0	0	0	0	0	0	0	0	0	0	0	0
0	0	0	0	0	0	0	0	0	0	0	0	0	0
0	0	0	0	0	0	0	0	0	0	0	0	0	0
0	0	0	0	0	0	0	0	0	0	0	0	0	0
0	0	0	0	0	0	0	0	0	0	0	0	0	0
0	0	0	0	0	0	0	0	0	0	0	0	0	0
0	0	0	0	0	0	0	0	0	0	0	0	0	0
0	0	0	0	0	0	0	0	0	0	0	0	0	0
0	0	0	0	0	0	0	0	0	0	0	0	0	0
0	0	0	0	0	0	0	0	0	0	0	0	0	0
0	0	0	0	0	0	0	0	0	0	0	0	0	0
0	0	0	0	0	0	0	0	0	0	0	0	0	0
0	0	0	0	0	0	0	0	0	0	0	0	0	0
0	0	0	0	0	0	0	0	0	0	0	0	0	0
0	0	0	0	0	0	0	0	0	0	0	0	0	0
0	0	0	0	0	0	0	0	0	0	0	0	0	0
0	0	0	0	0	0	0	0	0	0	0	0	0	0
0	0	0	0	0	0	0	0	0	0	0	0	0	0
0	0	0	0	0	0	0	0	0	0	0	0	0	0
0	0	0	0	0	0	0	0	0	0	0	0	0	0
0	0	0	0	0	0	0	0	0	0	0	0	0	0
0	0	0	0	0	0	0	0	0	0	0	0	0	0
0	0	0	0	0	0	0	0	0	0	0	0	0	0
0	0	0	0	0	0	0	0	0	0	0	0	0	0
0	0	0	0	0	0	0	0	0	0	0	0	0	0
0	0	0	0	0	0	0	0	0	0	0	0	0	0
2	b'2019\xc3\x84\xc3\xaa9\xc3\x94\xc3\x8225\xc3\x88\xc3\x9515\xc3\x8a\xc2\xb139\xc2\xb7\xc3\x9623\xc3\x83\xc3\xab'	-76.25	41.75	124.18	-963	-162	104	-138	52	-20	544	-59	-400
3	b'2019\xc3\x84\xc3\xaa9\xc3\x94\xc3\x8225\xc3\x88\xc3\x9515\xc3\x8a\xc2\xb139\xc2\xb7\xc3\x9623\xc3\x83\xc3\xab'	-76.25	41.75	124.18	-963	-162	104	-138	52	-20	544	-59	-400
4	b'2019\xc3\x84\xc3\xaa9\xc3\x94\xc3\x8225\xc3\x88\xc3\x9515\xc3\x8a\xc2\xb139\xc2\xb7\xc3\x9623\xc3\x83\xc3\xab'	-75	37.81	122.31	-941	-158	145	-118	-149	-16	537	-59	-393
5	b'2019\xc3\x84\xc3\xaa9\xc3\x94\xc3\x8225\xc3\x88\xc3\x9515\xc3\x8a\xc2\xb139\xc2\xb7\xc3\x9623\xc3\x83\xc3\xab'	-74.37	36.87	121.81	-940	-134	213	-154	-75	12	531	-46	-432
6	b'2019\xc3\x84\xc3\xaa9\xc3\x94\xc3\x8225\xc3\x88\xc3\x9515\xc3\x8a\xc2\xb139\xc2\xb7\xc3\x9623\xc3\x83\xc3\xab'	-74.37	36.87	121.81	-940	-134	213	-154	-75	12	531	-46	-432
7	b'2019\xc3\x84\xc3\xaa9\xc3\x94\xc3\x8225\xc3\x88\xc3\x9515\xc3\x8a\xc2\xb139\xc2\xb7\xc3\x9623\xc3\x83\xc3\xab'	-73.56	34.81	119.37	-966	-146	211	-79	-98	23	513	-41	-432
8	b'2019\xc3\x84\xc3\xaa9\xc3\x94\xc3\x8225\xc3\x88\xc3\x9515\xc3\x8a\xc2\xb139\xc2\xb7\xc3\x9623\xc3\x83\xc3\xab'	-72.37	33.31	118.87	-918	-166	239	-90	-204	7	502	-59	-465
9	b'2019\xc3\x84\xc3\xaa9\xc3\x94\xc3\x8225\xc3\x88\xc3\x9515\xc3\x8a\xc2\xb139\xc2\xb7\xc3\x9623\xc3\x83\xc3\xab'	-71.31	31.68	117.5	-956	-146	222	-101	-150	4	473	-30	-465
10	b'2019\xc3\x84\xc3\xaa9\xc3\x94\xc3\x8225\xc3\x88\xc3\x9515\xc3\x8a\xc2\xb139\xc2\xb7\xc3\x9624\xc3\x83\xc3\xab'	-71.31	31.68	117.5	-956	-146	222	-101	-150	4	473	-30	-465
11	b'2019\xc3\x84\xc3\xaa9\xc3\x94\xc3\x8225\xc3\x88\xc3\x9515\xc3\x8a\xc2\xb139\xc2\xb7\xc3\x9624\xc3\x83\xc3\xab'	-69.56	30.68	116.06	-903	-169	292	-180	-106	0	444	-17	-480
12	b'2019\xc3\x84\xc3\xaa9\xc3\x94\xc3\x8225\xc3\x88\xc3\x9515\xc3\x8a\xc2\xb139\xc2\xb7\xc3\x9624\xc3\x83\xc3\xab'	-68.37	29.87	114.62	-933	-176	336	-98	-126	7	432	-1	-480
13	b'2019\xc3\x84\xc3\xaa9\xc3\x94\xc3\x8225\xc3\x88\xc3\x9515\xc3\x8a\xc2\xb139\xc2\xb7\xc3\x9624\xc3\x83\xc3\xab'	-67.37	29.81	114.06	-934	-172	297	-110	-105	-17	396	12	-486
14	b'2019\xc3\x84\xc3\xaa9\xc3\x94\xc3\x8225\xc3\x88\xc3\x9515\xc3\x8a\xc2\xb139\xc2\xb7\xc3\x9624\xc3\x83\xc3\xab'	-67.37	29.81	114.06	-934	-172	297	-110	-105	-17	396	12	-486
15	b'2019\xc3\x84\xc3\xaa9\xc3\x94\xc3\x8225\xc3\x88\xc3\x9515\xc3\x8a\xc2\xb139\xc2\xb7\xc3\x9624\xc3\x83\xc3\xab'	-65.93	29.43	112.75	-913	-190	323	-83	-134	-1	409	12	-518
16	b'2019\xc3\x84\xc3\xaa9\xc3\x94\xc3\x8225\xc3\x88\xc3\x9515\xc3\x8a\xc2\xb139\xc2\xb7\xc3\x9624\xc3\x83\xc3\xab'	-65.93	29.43	112.75	-913	-190	323	-83	-134	-1	409	12	-518
17	b'2019\xc3\x84\xc3\xaa9\xc3\x94\xc3\x8225\xc3\x88\xc3\x9515\xc3\x8a\xc2\xb139\xc2\xb7\xc3\x9625\xc3\x83\xc3\xab'	-63.68	28.93	111.93	-875	-203	404	30	-136	-25	392	27	-552
18	b'2019\xc3\x84\xc3\xaa9\xc3\x94\xc3\x8225\xc3\x88\xc3\x9515\xc3\x8a\xc2\xb139\xc2\xb7\xc3\x9625\xc3\x83\xc3\xab'	-62.81	28.93	111.18	-847	-206	352	-94	-173	11	350	51	-539
19	b'2019\xc3\x84\xc3\xaa9\xc3\x94\xc3\x8225\xc3\x88\xc3\x9515\xc3\x8a\xc2\xb139\xc2\xb7\xc3\x9625\xc3\x83\xc3\xab'	-62.43	28.68	110	-862	-206	423	-60	-90	72	368	59	-539
20	b'2019\xc3\x84\xc3\xaa9\xc3\x94\xc3\x8225\xc3\x88\xc3\x9515\xc3\x8a\xc2\xb139\xc2\xb7\xc3\x9625\xc3\x83\xc3\xab'	-62.43	28.68	110	-862	-206	423	-60	-90	72	368	59	-539
21	b'2019\xc3\x84\xc3\xaa9\xc3\x94\xc3\x8225\xc3\x88\xc3\x9515\xc3\x8a\xc2\xb139\xc2\xb7\xc3\x9625\xc3\x83\xc3\xab'	-62.81	27.81	108.43	-927	-202	410	-64	-71	96	385	48	-518
22	b'2019\xc3\x84\xc3\xaa9\xc3\x94\xc3\x8225\xc3\x88\xc3\x9515\xc3\x8a\xc2\xb139\xc2\xb7\xc3\x9625\xc3\x83\xc3\xab'	-62.87	27.68	108	-895	-212	346	-35	23	67	403	52	-545
23	b'2019\xc3\x84\xc3\xaa9\xc3\x94\xc3\x8225\xc3\x88\xc3\x9515\xc3\x8a\xc2\xb139\xc2\xb7\xc3\x9625\xc3\x83\xc3\xab'	-62.87	27.68	108	-895	-212	346	-35	23	67	403	52	-545
24	b'2019\xc3\x84\xc3\xaa9\xc3\x94\xc3\x8225\xc3\x88\xc3\x9515\xc3\x8a\xc2\xb139\xc2\xb7\xc3\x9626\xc3\x83\xc3\xab'	-62.18	25.31	107.5	-877	-194	418	-2	-164	56	409	48	-545
25	b'2019\xc3\x84\xc3\xaa9\xc3\x94\xc3\x8225\xc3\x88\xc3\x9515\xc3\x8a\xc2\xb139\xc2\xb7\xc3\x9626\xc3\x83\xc3\xab'	-61.5	24.18	106.81	-893	-193	429	-27	-103	55	374	48	-558
26	b'2019\xc3\x84\xc3\xaa9\xc3\x94\xc3\x8225\xc3\x88\xc3\x9515\xc3\x8a\xc2\xb139\xc2\xb7\xc3\x9626\xc3\x83\xc3\xab'	-60.75	23.81	106.31	-887	-181	392	23	-96	-6	344	41	-558
27	b'2019\xc3\x84\xc3\xaa9\xc3\x94\xc3\x8225\xc3\x88\xc3\x9515\xc3\x8a\xc2\xb139\xc2\xb7\xc3\x9626\xc3\x83\xc3\xab'	-59.87	23.43	105.75	-806	-179	471	-95	-131	56	326	70	-552
28	b'2019\xc3\x84\xc3\xaa9\xc3\x94\xc3\x8225\xc3\x88\xc3\x9515\xc3\x8a\xc2\xb139\xc2\xb7\xc3\x9626\xc3\x83\xc3\xab'	-59.87	23.43	105.75	-806	-179	471	-95	-131	56	326	70	-552
29	b'2019\xc3\x84\xc3\xaa9\xc3\x94\xc3\x8225\xc3\x88\xc3\x9515\xc3\x8a\xc2\xb139\xc2\xb7\xc3\x9627\xc3\x83\xc3\xab'	-58.81	23.68	102.18	-920	-213	449	-59	-101	5	304	64	-577
30	b'2019\xc3\x84\xc3\xaa9\xc3\x94\xc3\x8225\xc3\x88\xc3\x9515\xc3\x8a\xc2\xb139\xc2\xb7\xc3\x9627\xc3\x83\xc3\xab'	-57.81	23.93	102.06	-881	-213	498	-49	-56	-56	308	83	-563
31	b'2019\xc3\x84\xc3\xaa9\xc3\x94\xc3\x8225\xc3\x88\xc3\x9515\xc3\x8a\xc2\xb139\xc2\xb7\xc3\x9627\xc3\x83\xc3\xab'	-57	24.12	101.5	-861	-196	471	-101	-69	-21	292	83	-564
32	b'2019\xc3\x84\xc3\xaa9\xc3\x94\xc3\x8225\xc3\x88\xc3\x9515\xc3\x8a\xc2\xb139\xc2\xb7\xc3\x9627\xc3\x83\xc3\xab'	-56.5	24.5	100.87	-823	-217	455	-55	-21	1	273	94	-598
33	b'2019\xc3\x84\xc3\xaa9\xc3\x94\xc3\x8225\xc3\x88\xc3\x9515\xc3\x8a\xc2\xb139\xc2\xb7\xc3\x9627\xc3\x83\xc3\xab'	-56.06	24.06	100.37	-793	-227	497	-86	-26	5	273	105	-585
34	b'2019\xc3\x84\xc3\xaa9\xc3\x94\xc3\x8225\xc3\x88\xc3\x9515\xc3\x8a\xc2\xb139\xc2\xb7\xc3\x9627\xc3\x83\xc3\xab'	-56	23.56	99.5	-862	-222	450	-50	-105	148	257	99	-577
35	b'2019\xc3\x84\xc3\xaa9\xc3\x94\xc3\x8225\xc3\x88\xc3\x9515\xc3\x8a\xc2\xb139\xc2\xb7\xc3\x9628\xc3\x83\xc3\xab'	-55.68	23.62	99.25	-820	-221	415	-45	-17	-16	244	70	-585
