# Supplementary material for: Data acquired by a single object sensor for the detection and quality evaluation of table tennis forehand strokes
Source: Data Brief. 2020 Nov 6;33:106504. doi: 10.1016/j.dib.2020.106504 (PMC7683218; doi:10.1016/j.dib.2020.106504)
Supplement: Supplementary file 1 [file mmc1.zip › Processed/Basic/1207.csv]

#	Time/Date	Roll	Pitch	Yaw	acc(x)	acc(y)	acc(z)	gyro(x)	gyro(y)	gyro(z)	mag(x)	mag(y)	mag(z)
0	0	0	0	0	0	0	0	0	0	0	0	0	0
0	0	0	0	0	0	0	0	0	0	0	0	0	0
0	0	0	0	0	0	0	0	0	0	0	0	0	0
0	0	0	0	0	0	0	0	0	0	0	0	0	0
0	0	0	0	0	0	0	0	0	0	0	0	0	0
0	0	0	0	0	0	0	0	0	0	0	0	0	0
0	0	0	0	0	0	0	0	0	0	0	0	0	0
0	0	0	0	0	0	0	0	0	0	0	0	0	0
0	0	0	0	0	0	0	0	0	0	0	0	0	0
0	0	0	0	0	0	0	0	0	0	0	0	0	0
0	0	0	0	0	0	0	0	0	0	0	0	0	0
0	0	0	0	0	0	0	0	0	0	0	0	0	0
0	0	0	0	0	0	0	0	0	0	0	0	0	0
0	0	0	0	0	0	0	0	0	0	0	0	0	0
0	0	0	0	0	0	0	0	0	0	0	0	0	0
0	0	0	0	0	0	0	0	0	0	0	0	0	0
0	0	0	0	0	0	0	0	0	0	0	0	0	0
0	0	0	0	0	0	0	0	0	0	0	0	0	0
0	0	0	0	0	0	0	0	0	0	0	0	0	0
0	0	0	0	0	0	0	0	0	0	0	0	0	0
0	0	0	0	0	0	0	0	0	0	0	0	0	0
0	0	0	0	0	0	0	0	0	0	0	0	0	0
0	0	0	0	0	0	0	0	0	0	0	0	0	0
0	0	0	0	0	0	0	0	0	0	0	0	0	0
0	0	0	0	0	0	0	0	0	0	0	0	0	0
0	0	0	0	0	0	0	0	0	0	0	0	0	0
0	0	0	0	0	0	0	0	0	0	0	0	0	0
0	0	0	0	0	0	0	0	0	0	0	0	0	0
0	0	0	0	0	0	0	0	0	0	0	0	0	0
0	0	0	0	0	0	0	0	0	0	0	0	0	0
0	0	0	0	0	0	0	0	0	0	0	0	0	0
0	0	0	0	0	0	0	0	0	0	0	0	0	0
0	0	0	0	0	0	0	0	0	0	0	0	0	0
0	0	0	0	0	0	0	0	0	0	0	0	0	0
0	0	0	0	0	0	0	0	0	0	0	0	0	0
0	0	0	0	0	0	0	0	0	0	0	0	0	0
0	0	0	0	0	0	0	0	0	0	0	0	0	0
0	0	0	0	0	0	0	0	0	0	0	0	0	0
0	0	0	0	0	0	0	0	0	0	0	0	0	0
2	b'2019\xc3\x84\xc3\xaa9\xc3\x94\xc3\x8225\xc3\x88\xc3\x9515\xc3\x8a\xc2\xb139\xc2\xb7\xc3\x9639\xc3\x83\xc3\xab'	-78.12	55	130.25	-964	-166	119	-229	-45	-10	593	-80	-363
3	b'2019\xc3\x84\xc3\xaa9\xc3\x94\xc3\x8225\xc3\x88\xc3\x9515\xc3\x8a\xc2\xb139\xc2\xb7\xc3\x9639\xc3\x83\xc3\xab'	-78.12	55	130.25	-964	-166	119	-229	-45	-10	593	-80	-363
4	b'2019\xc3\x84\xc3\xaa9\xc3\x94\xc3\x8225\xc3\x88\xc3\x9515\xc3\x8a\xc2\xb139\xc2\xb7\xc3\x9639\xc3\x83\xc3\xab'	-77.81	52.93	126.87	-968	-157	97	-187	-42	40	617	-91	-384
5	b'2019\xc3\x84\xc3\xaa9\xc3\x94\xc3\x8225\xc3\x88\xc3\x9515\xc3\x8a\xc2\xb139\xc2\xb7\xc3\x9639\xc3\x83\xc3\xab'	-77.75	52.75	125.56	-955	-156	114	-138	-107	21	624	-60	-363
6	b'2019\xc3\x84\xc3\xaa9\xc3\x94\xc3\x8225\xc3\x88\xc3\x9515\xc3\x8a\xc2\xb139\xc2\xb7\xc3\x9639\xc3\x83\xc3\xab'	-77.68	51.56	124.43	-946	-160	119	-160	-17	-1	588	-32	-401
7	b'2019\xc3\x84\xc3\xaa9\xc3\x94\xc3\x8225\xc3\x88\xc3\x9515\xc3\x8a\xc2\xb139\xc2\xb7\xc3\x9639\xc3\x83\xc3\xab'	-77.5	50.81	123.43	-962	-163	123	-48	-59	-29	611	-36	-396
8	b'2019\xc3\x84\xc3\xaa9\xc3\x94\xc3\x8225\xc3\x88\xc3\x9515\xc3\x8a\xc2\xb139\xc2\xb7\xc3\x9639\xc3\x83\xc3\xab'	-76.93	49.81	122.81	-942	-163	144	-148	-42	11	588	-49	-396
9	b'2019\xc3\x84\xc3\xaa9\xc3\x94\xc3\x8225\xc3\x88\xc3\x9515\xc3\x8a\xc2\xb139\xc2\xb7\xc3\x9640\xc3\x83\xc3\xab'	-76.5	47.06	120.87	-950	-157	162	-125	-146	60	553	-32	-403
10	b'2019\xc3\x84\xc3\xaa9\xc3\x94\xc3\x8225\xc3\x88\xc3\x9515\xc3\x8a\xc2\xb139\xc2\xb7\xc3\x9640\xc3\x83\xc3\xab'	-75.93	43.62	119.06	-956	-159	185	-248	-74	37	542	-49	-428
11	b'2019\xc3\x84\xc3\xaa9\xc3\x94\xc3\x8225\xc3\x88\xc3\x9515\xc3\x8a\xc2\xb139\xc2\xb7\xc3\x9640\xc3\x83\xc3\xab'	-74.87	41.12	116.68	-958	-140	211	-153	-165	-2	523	-36	-435
12	b'2019\xc3\x84\xc3\xaa9\xc3\x94\xc3\x8225\xc3\x88\xc3\x9515\xc3\x8a\xc2\xb139\xc2\xb7\xc3\x9640\xc3\x83\xc3\xab'	-73.62	37.93	112	-965	-160	201	-229	-69	47	489	-8	-462
13	b'2019\xc3\x84\xc3\xaa9\xc3\x94\xc3\x8225\xc3\x88\xc3\x9515\xc3\x8a\xc2\xb139\xc2\xb7\xc3\x9640\xc3\x83\xc3\xab'	-73.62	37.93	112	-965	-160	201	-229	-69	47	489	-8	-462
14	b'2019\xc3\x84\xc3\xaa9\xc3\x94\xc3\x8225\xc3\x88\xc3\x9515\xc3\x8a\xc2\xb139\xc2\xb7\xc3\x9640\xc3\x83\xc3\xab'	-72.81	35.93	109.75	-958	-152	254	-56	-148	45	449	14	-462
15	b'2019\xc3\x84\xc3\xaa9\xc3\x94\xc3\x8225\xc3\x88\xc3\x9515\xc3\x8a\xc2\xb139\xc2\xb7\xc3\x9641\xc3\x83\xc3\xab'	-72.06	34.31	108.18	-950	-150	226	-68	-81	35	444	-3	-483
16	b'2019\xc3\x84\xc3\xaa9\xc3\x94\xc3\x8225\xc3\x88\xc3\x9515\xc3\x8a\xc2\xb139\xc2\xb7\xc3\x9641\xc3\x83\xc3\xab'	-72.06	34.31	108.18	-950	-150	226	-68	-81	35	444	-3	-483
17	b'2019\xc3\x84\xc3\xaa9\xc3\x94\xc3\x8225\xc3\x88\xc3\x9515\xc3\x8a\xc2\xb139\xc2\xb7\xc3\x9641\xc3\x83\xc3\xab'	-71.5	33.43	106.12	-940	-169	245	-158	-45	15	467	27	-489
18	b'2019\xc3\x84\xc3\xaa9\xc3\x94\xc3\x8225\xc3\x88\xc3\x9515\xc3\x8a\xc2\xb139\xc2\xb7\xc3\x9641\xc3\x83\xc3\xab'	-71.12	33.31	104.56	-982	-161	326	-67	-67	-27	438	32	-508
19	b'2019\xc3\x84\xc3\xaa9\xc3\x94\xc3\x8225\xc3\x88\xc3\x9515\xc3\x8a\xc2\xb139\xc2\xb7\xc3\x9641\xc3\x83\xc3\xab'	-71.12	33.31	104.56	-982	-161	326	-67	-67	-27	438	32	-508
20	b'2019\xc3\x84\xc3\xaa9\xc3\x94\xc3\x8225\xc3\x88\xc3\x9515\xc3\x8a\xc2\xb139\xc2\xb7\xc3\x9641\xc3\x83\xc3\xab'	-70.68	34.81	103.18	-911	-167	258	-124	46	-5	420	49	-496
21	b'2019\xc3\x84\xc3\xaa9\xc3\x94\xc3\x8225\xc3\x88\xc3\x9515\xc3\x8a\xc2\xb139\xc2\xb7\xc3\x9642\xc3\x83\xc3\xab'	-70.75	34.56	102.31	-915	-170	299	-60	16	44	444	49	-483
22	b'2019\xc3\x84\xc3\xaa9\xc3\x94\xc3\x8225\xc3\x88\xc3\x9515\xc3\x8a\xc2\xb139\xc2\xb7\xc3\x9642\xc3\x83\xc3\xab'	-71	33.81	100.56	-989	-181	296	-143	-32	50	502	49	-502
23	b'2019\xc3\x84\xc3\xaa9\xc3\x94\xc3\x8225\xc3\x88\xc3\x9515\xc3\x8a\xc2\xb139\xc2\xb7\xc3\x9642\xc3\x83\xc3\xab'	-70.25	33.68	99.37	-957	-160	271	-53	-194	-41	489	60	-489
24	b'2019\xc3\x84\xc3\xaa9\xc3\x94\xc3\x8225\xc3\x88\xc3\x9515\xc3\x8a\xc2\xb139\xc2\xb7\xc3\x9642\xc3\x83\xc3\xab'	-68.43	32.25	97.81	-911	-177	254	-130	-104	-43	444	84	-476
25	b'2019\xc3\x84\xc3\xaa9\xc3\x94\xc3\x8225\xc3\x88\xc3\x9515\xc3\x8a\xc2\xb139\xc2\xb7\xc3\x9642\xc3\x83\xc3\xab'	-67.31	29.93	96.81	-862	-170	353	-3	-211	120	416	96	-516
26	b'2019\xc3\x84\xc3\xaa9\xc3\x94\xc3\x8225\xc3\x88\xc3\x9515\xc3\x8a\xc2\xb139\xc2\xb7\xc3\x9642\xc3\x83\xc3\xab'	-67.31	29.93	96.81	-862	-170	353	-3	-211	120	416	96	-516
27	b'2019\xc3\x84\xc3\xaa9\xc3\x94\xc3\x8225\xc3\x88\xc3\x9515\xc3\x8a\xc2\xb139\xc2\xb7\xc3\x9643\xc3\x83\xc3\xab'	-63.31	29.12	96.68	-878	-201	325	-58	-125	11	339	113	-561
28	b'2019\xc3\x84\xc3\xaa9\xc3\x94\xc3\x8225\xc3\x88\xc3\x9515\xc3\x8a\xc2\xb139\xc2\xb7\xc3\x9643\xc3\x83\xc3\xab'	-62.5	27.75	95.87	-927	-201	286	-58	-95	35	376	113	-561
29	b'2019\xc3\x84\xc3\xaa9\xc3\x94\xc3\x8225\xc3\x88\xc3\x9515\xc3\x8a\xc2\xb139\xc2\xb7\xc3\x9643\xc3\x83\xc3\xab'	-61.75	27	96.18	-836	-219	385	12	-34	89	352	115	-555
30	b'2019\xc3\x84\xc3\xaa9\xc3\x94\xc3\x8225\xc3\x88\xc3\x9515\xc3\x8a\xc2\xb139\xc2\xb7\xc3\x9643\xc3\x83\xc3\xab'	-62	25.81	96.25	-887	-190	474	-19	-8	30	376	120	-548
31	b'2019\xc3\x84\xc3\xaa9\xc3\x94\xc3\x8225\xc3\x88\xc3\x9515\xc3\x8a\xc2\xb139\xc2\xb7\xc3\x9644\xc3\x83\xc3\xab'	-62.37	25.68	96.62	-885	-187	390	-43	29	-18	334	92	-555
32	b'2019\xc3\x84\xc3\xaa9\xc3\x94\xc3\x8225\xc3\x88\xc3\x9515\xc3\x8a\xc2\xb139\xc2\xb7\xc3\x9644\xc3\x83\xc3\xab'	-62.37	25.68	96.62	-885	-187	390	-43	29	-18	334	92	-555
