# Supplementary material for: Data acquired by a single object sensor for the detection and quality evaluation of table tennis forehand strokes
Source: Data Brief. 2020 Nov 6;33:106504. doi: 10.1016/j.dib.2020.106504 (PMC7683218; doi:10.1016/j.dib.2020.106504)
Supplement: Supplementary file 1 [file mmc1.zip › Processed/Basic/1208.csv]

#	Time/Date	Roll	Pitch	Yaw	acc(x)	acc(y)	acc(z)	gyro(x)	gyro(y)	gyro(z)	mag(x)	mag(y)	mag(z)
0	0	0	0	0	0	0	0	0	0	0	0	0	0
0	0	0	0	0	0	0	0	0	0	0	0	0	0
0	0	0	0	0	0	0	0	0	0	0	0	0	0
0	0	0	0	0	0	0	0	0	0	0	0	0	0
0	0	0	0	0	0	0	0	0	0	0	0	0	0
0	0	0	0	0	0	0	0	0	0	0	0	0	0
0	0	0	0	0	0	0	0	0	0	0	0	0	0
0	0	0	0	0	0	0	0	0	0	0	0	0	0
0	0	0	0	0	0	0	0	0	0	0	0	0	0
0	0	0	0	0	0	0	0	0	0	0	0	0	0
0	0	0	0	0	0	0	0	0	0	0	0	0	0
0	0	0	0	0	0	0	0	0	0	0	0	0	0
0	0	0	0	0	0	0	0	0	0	0	0	0	0
0	0	0	0	0	0	0	0	0	0	0	0	0	0
0	0	0	0	0	0	0	0	0	0	0	0	0	0
0	0	0	0	0	0	0	0	0	0	0	0	0	0
0	0	0	0	0	0	0	0	0	0	0	0	0	0
0	0	0	0	0	0	0	0	0	0	0	0	0	0
0	0	0	0	0	0	0	0	0	0	0	0	0	0
0	0	0	0	0	0	0	0	0	0	0	0	0	0
0	0	0	0	0	0	0	0	0	0	0	0	0	0
0	0	0	0	0	0	0	0	0	0	0	0	0	0
0	0	0	0	0	0	0	0	0	0	0	0	0	0
0	0	0	0	0	0	0	0	0	0	0	0	0	0
0	0	0	0	0	0	0	0	0	0	0	0	0	0
0	0	0	0	0	0	0	0	0	0	0	0	0	0
0	0	0	0	0	0	0	0	0	0	0	0	0	0
0	0	0	0	0	0	0	0	0	0	0	0	0	0
0	0	0	0	0	0	0	0	0	0	0	0	0	0
0	0	0	0	0	0	0	0	0	0	0	0	0	0
0	0	0	0	0	0	0	0	0	0	0	0	0	0
0	0	0	0	0	0	0	0	0	0	0	0	0	0
0	0	0	0	0	0	0	0	0	0	0	0	0	0
0	0	0	0	0	0	0	0	0	0	0	0	0	0
0	0	0	0	0	0	0	0	0	0	0	0	0	0
0	0	0	0	0	0	0	0	0	0	0	0	0	0
0	0	0	0	0	0	0	0	0	0	0	0	0	0
0	0	0	0	0	0	0	0	0	0	0	0	0	0
0	0	0	0	0	0	0	0	0	0	0	0	0	0
0	0	0	0	0	0	0	0	0	0	0	0	0	0
0	0	0	0	0	0	0	0	0	0	0	0	0	0
0	0	0	0	0	0	0	0	0	0	0	0	0	0
0	0	0	0	0	0	0	0	0	0	0	0	0	0
0	0	0	0	0	0	0	0	0	0	0	0	0	0
0	0	0	0	0	0	0	0	0	0	0	0	0	0
0	0	0	0	0	0	0	0	0	0	0	0	0	0
0	0	0	0	0	0	0	0	0	0	0	0	0	0
2	b'2019\xc3\x84\xc3\xaa9\xc3\x94\xc3\x8225\xc3\x88\xc3\x9515\xc3\x8a\xc2\xb139\xc2\xb7\xc3\x9657\xc3\x83\xc3\xab'	-83.06	84.43	110.06	-990	-115	55	-158	-170	-50	568	-27	-366
3	b'2019\xc3\x84\xc3\xaa9\xc3\x94\xc3\x8225\xc3\x88\xc3\x9515\xc3\x8a\xc2\xb139\xc2\xb7\xc3\x9657\xc3\x83\xc3\xab'	-82.18	74.5	108.93	-943	-120	46	-145	-188	-26	568	-14	-364
4	b'2019\xc3\x84\xc3\xaa9\xc3\x94\xc3\x8225\xc3\x88\xc3\x9515\xc3\x8a\xc2\xb139\xc2\xb7\xc3\x9657\xc3\x83\xc3\xab'	-81.31	66.5	108	-974	-125	70	-67	-214	-39	539	-14	-366
5	b'2019\xc3\x84\xc3\xaa9\xc3\x94\xc3\x8225\xc3\x88\xc3\x9515\xc3\x8a\xc2\xb139\xc2\xb7\xc3\x9657\xc3\x83\xc3\xab'	-80.31	60.25	107.18	-972	-137	63	-145	-147	1	539	-6	-392
6	b'2019\xc3\x84\xc3\xaa9\xc3\x94\xc3\x8225\xc3\x88\xc3\x9515\xc3\x8a\xc2\xb139\xc2\xb7\xc3\x9657\xc3\x83\xc3\xab'	-80.31	60.25	107.18	-972	-137	63	-145	-147	1	539	-6	-392
7	b'2019\xc3\x84\xc3\xaa9\xc3\x94\xc3\x8225\xc3\x88\xc3\x9515\xc3\x8a\xc2\xb139\xc2\xb7\xc3\x9657\xc3\x83\xc3\xab'	-78.75	50	106.31	-953	-129	164	-7	-88	-42	508	8	-419
8	b'2019\xc3\x84\xc3\xaa9\xc3\x94\xc3\x8225\xc3\x88\xc3\x9515\xc3\x8a\xc2\xb139\xc2\xb7\xc3\x9658\xc3\x83\xc3\xab'	-77.62	45.12	105.12	-954	-135	123	-109	-88	-33	491	20	-438
9	b'2019\xc3\x84\xc3\xaa9\xc3\x94\xc3\x8225\xc3\x88\xc3\x9515\xc3\x8a\xc2\xb139\xc2\xb7\xc3\x9658\xc3\x83\xc3\xab'	-77.62	45.12	105.12	-954	-135	123	-109	-88	-33	491	20	-438
10	b'2019\xc3\x84\xc3\xaa9\xc3\x94\xc3\x8225\xc3\x88\xc3\x9515\xc3\x8a\xc2\xb139\xc2\xb7\xc3\x9658\xc3\x83\xc3\xab'	-74.87	35.25	100.18	-955	-139	253	-35	-127	78	468	38	-459
11	b'2019\xc3\x84\xc3\xaa9\xc3\x94\xc3\x8225\xc3\x88\xc3\x9515\xc3\x8a\xc2\xb139\xc2\xb7\xc3\x9659\xc3\x83\xc3\xab'	-74.43	32.62	99.37	-991	-143	242	14	-195	43	478	38	-464
12	b'2019\xc3\x84\xc3\xaa9\xc3\x94\xc3\x8225\xc3\x88\xc3\x9515\xc3\x8a\xc2\xb139\xc2\xb7\xc3\x9659\xc3\x83\xc3\xab'	-73.81	31.5	99.06	-918	-128	208	-61	-49	-28	468	51	-459
13	b'2019\xc3\x84\xc3\xaa9\xc3\x94\xc3\x8225\xc3\x88\xc3\x9515\xc3\x8a\xc2\xb139\xc2\xb7\xc3\x9659\xc3\x83\xc3\xab'	-73.81	31.5	99.06	-918	-128	208	-61	-49	-28	468	51	-459
14	b'2019\xc3\x84\xc3\xaa9\xc3\x94\xc3\x8225\xc3\x88\xc3\x9515\xc3\x8a\xc2\xb139\xc2\xb7\xc3\x9659\xc3\x83\xc3\xab'	-72.68	27.56	97.75	-946	-140	268	134	-102	-28	438	57	-472
15	b'2019\xc3\x84\xc3\xaa9\xc3\x94\xc3\x8225\xc3\x88\xc3\x9515\xc3\x8a\xc2\xb139\xc2\xb7\xc3\x9659\xc3\x83\xc3\xab'	-71.12	26.18	97.31	-877	-132	220	-57	-37	-70	438	44	-491
16	b'2019\xc3\x84\xc3\xaa9\xc3\x94\xc3\x8225\xc3\x88\xc3\x9515\xc3\x8a\xc2\xb139\xc2\xb7\xc3\x9659\xc3\x83\xc3\xab'	-71.12	26.18	97.31	-877	-132	220	-57	-37	-70	438	44	-491
17	b'2019\xc3\x84\xc3\xaa9\xc3\x94\xc3\x8225\xc3\x88\xc3\x9515\xc3\x8a\xc2\xb140\xc2\xb7\xc3\x96'	-69.81	22.75	96	-949	-130	312	-38	-178	95	398	57	-497
18	b'2019\xc3\x84\xc3\xaa9\xc3\x94\xc3\x8225\xc3\x88\xc3\x9515\xc3\x8a\xc2\xb140\xc2\xb7\xc3\x96'	-68.43	20.75	95.5	-940	-133	378	-53	-118	-7	438	44	-518
19	b'2019\xc3\x84\xc3\xaa9\xc3\x94\xc3\x8225\xc3\x88\xc3\x9515\xc3\x8a\xc2\xb140\xc2\xb7\xc3\x96'	-67.62	20.43	94.75	-884	-138	363	-31	-174	45	385	62	-510
20	b'2019\xc3\x84\xc3\xaa9\xc3\x94\xc3\x8225\xc3\x88\xc3\x9515\xc3\x8a\xc2\xb140\xc2\xb7\xc3\x96'	-66.75	19.18	94.06	-923	-128	345	-44	-50	15	409	73	-531
21	b'2019\xc3\x84\xc3\xaa9\xc3\x94\xc3\x8225\xc3\x88\xc3\x9515\xc3\x8a\xc2\xb140\xc2\xb7\xc3\x96'	-66	18.62	93.75	-893	-131	400	-77	-41	32	374	62	-536
22	b'2019\xc3\x84\xc3\xaa9\xc3\x94\xc3\x8225\xc3\x88\xc3\x9515\xc3\x8a\xc2\xb140\xc2\xb7\xc3\x96'	-65.43	18.25	92.5	-942	-141	382	-54	-97	52	350	80	-542
23	b'2019\xc3\x84\xc3\xaa9\xc3\x94\xc3\x8225\xc3\x88\xc3\x9515\xc3\x8a\xc2\xb140\xc2\xb7\xc3\x961\xc3\x83\xc3\xab'	-65.43	18.25	92.5	-942	-141	382	-54	-97	52	350	80	-542
24	b'2019\xc3\x84\xc3\xaa9\xc3\x94\xc3\x8225\xc3\x88\xc3\x9515\xc3\x8a\xc2\xb140\xc2\xb7\xc3\x961\xc3\x83\xc3\xab'	-64.43	18.25	91.87	-900	-134	371	-31	-69	67	398	80	-556
