# Supplementary material for: Data acquired by a single object sensor for the detection and quality evaluation of table tennis forehand strokes
Source: Data Brief. 2020 Nov 6;33:106504. doi: 10.1016/j.dib.2020.106504 (PMC7683218; doi:10.1016/j.dib.2020.106504)
Supplement: Supplementary file 1 [file mmc1.zip › Processed/Basic/1209.csv]

#	Time/Date	Roll	Pitch	Yaw	acc(x)	acc(y)	acc(z)	gyro(x)	gyro(y)	gyro(z)	mag(x)	mag(y)	mag(z)
0	0	0	0	0	0	0	0	0	0	0	0	0	0
0	0	0	0	0	0	0	0	0	0	0	0	0	0
0	0	0	0	0	0	0	0	0	0	0	0	0	0
0	0	0	0	0	0	0	0	0	0	0	0	0	0
0	0	0	0	0	0	0	0	0	0	0	0	0	0
0	0	0	0	0	0	0	0	0	0	0	0	0	0
0	0	0	0	0	0	0	0	0	0	0	0	0	0
0	0	0	0	0	0	0	0	0	0	0	0	0	0
0	0	0	0	0	0	0	0	0	0	0	0	0	0
0	0	0	0	0	0	0	0	0	0	0	0	0	0
0	0	0	0	0	0	0	0	0	0	0	0	0	0
0	0	0	0	0	0	0	0	0	0	0	0	0	0
0	0	0	0	0	0	0	0	0	0	0	0	0	0
0	0	0	0	0	0	0	0	0	0	0	0	0	0
0	0	0	0	0	0	0	0	0	0	0	0	0	0
0	0	0	0	0	0	0	0	0	0	0	0	0	0
0	0	0	0	0	0	0	0	0	0	0	0	0	0
0	0	0	0	0	0	0	0	0	0	0	0	0	0
0	0	0	0	0	0	0	0	0	0	0	0	0	0
0	0	0	0	0	0	0	0	0	0	0	0	0	0
0	0	0	0	0	0	0	0	0	0	0	0	0	0
0	0	0	0	0	0	0	0	0	0	0	0	0	0
0	0	0	0	0	0	0	0	0	0	0	0	0	0
0	0	0	0	0	0	0	0	0	0	0	0	0	0
0	0	0	0	0	0	0	0	0	0	0	0	0	0
0	0	0	0	0	0	0	0	0	0	0	0	0	0
0	0	0	0	0	0	0	0	0	0	0	0	0	0
0	0	0	0	0	0	0	0	0	0	0	0	0	0
0	0	0	0	0	0	0	0	0	0	0	0	0	0
0	0	0	0	0	0	0	0	0	0	0	0	0	0
0	0	0	0	0	0	0	0	0	0	0	0	0	0
0	0	0	0	0	0	0	0	0	0	0	0	0	0
0	0	0	0	0	0	0	0	0	0	0	0	0	0
0	0	0	0	0	0	0	0	0	0	0	0	0	0
0	0	0	0	0	0	0	0	0	0	0	0	0	0
0	0	0	0	0	0	0	0	0	0	0	0	0	0
0	0	0	0	0	0	0	0	0	0	0	0	0	0
0	0	0	0	0	0	0	0	0	0	0	0	0	0
0	0	0	0	0	0	0	0	0	0	0	0	0	0
0	0	0	0	0	0	0	0	0	0	0	0	0	0
0	0	0	0	0	0	0	0	0	0	0	0	0	0
0	0	0	0	0	0	0	0	0	0	0	0	0	0
0	0	0	0	0	0	0	0	0	0	0	0	0	0
0	0	0	0	0	0	0	0	0	0	0	0	0	0
2	b'2019\xc3\x84\xc3\xaa9\xc3\x94\xc3\x8225\xc3\x88\xc3\x9515\xc3\x8a\xc2\xb140\xc2\xb7\xc3\x9614\xc3\x83\xc3\xab'	-76.25	39.56	125.62	-976	-138	173	-85	-90	20	544	-81	-412
3	b'2019\xc3\x84\xc3\xaa9\xc3\x94\xc3\x8225\xc3\x88\xc3\x9515\xc3\x8a\xc2\xb140\xc2\xb7\xc3\x9615\xc3\x83\xc3\xab'	-75.62	36.87	124.12	-977	-148	166	-100	-144	69	542	-68	-412
4	b'2019\xc3\x84\xc3\xaa9\xc3\x94\xc3\x8225\xc3\x88\xc3\x9515\xc3\x8a\xc2\xb140\xc2\xb7\xc3\x9615\xc3\x83\xc3\xab'	-75	35.12	122.62	-946	-146	196	-191	-27	8	508	-81	-412
5	b'2019\xc3\x84\xc3\xaa9\xc3\x94\xc3\x8225\xc3\x88\xc3\x9515\xc3\x8a\xc2\xb140\xc2\xb7\xc3\x9615\xc3\x83\xc3\xab'	-74.75	34.62	121.37	-927	-135	167	-215	-57	46	532	-57	-412
6	b'2019\xc3\x84\xc3\xaa9\xc3\x94\xc3\x8225\xc3\x88\xc3\x9515\xc3\x8a\xc2\xb140\xc2\xb7\xc3\x9615\xc3\x83\xc3\xab'	-74.5	33.37	119.87	-926	-140	173	-141	-96	37	497	-57	-444
7	b'2019\xc3\x84\xc3\xaa9\xc3\x94\xc3\x8225\xc3\x88\xc3\x9515\xc3\x8a\xc2\xb140\xc2\xb7\xc3\x9615\xc3\x83\xc3\xab'	-74.06	31.93	117.68	-932	-134	207	-181	-57	21	497	-57	-441
8	b'2019\xc3\x84\xc3\xaa9\xc3\x94\xc3\x8225\xc3\x88\xc3\x9515\xc3\x8a\xc2\xb140\xc2\xb7\xc3\x9615\xc3\x83\xc3\xab'	-73.68	31.37	115.93	-960	-134	251	-218	-41	29	526	-40	-457
9	b'2019\xc3\x84\xc3\xaa9\xc3\x94\xc3\x8225\xc3\x88\xc3\x9515\xc3\x8a\xc2\xb140\xc2\xb7\xc3\x9615\xc3\x83\xc3\xab'	-73.68	31.37	115.93	-960	-134	251	-218	-41	29	526	-40	-457
10	b'2019\xc3\x84\xc3\xaa9\xc3\x94\xc3\x8225\xc3\x88\xc3\x9515\xc3\x8a\xc2\xb140\xc2\xb7\xc3\x9616\xc3\x83\xc3\xab'	-73.43	29.87	112.31	-941	-125	223	-158	-136	123	491	-33	-452
11	b'2019\xc3\x84\xc3\xaa9\xc3\x94\xc3\x8225\xc3\x88\xc3\x9515\xc3\x8a\xc2\xb140\xc2\xb7\xc3\x9616\xc3\x83\xc3\xab'	-73.06	28.31	110.5	-977	-143	290	-180	-60	20	451	-24	-452
12	b'2019\xc3\x84\xc3\xaa9\xc3\x94\xc3\x8225\xc3\x88\xc3\x9515\xc3\x8a\xc2\xb140\xc2\xb7\xc3\x9616\xc3\x83\xc3\xab'	-72.37	28.75	109.06	-934	-123	255	-161	-115	-18	462	-17	-478
13	b'2019\xc3\x84\xc3\xaa9\xc3\x94\xc3\x8225\xc3\x88\xc3\x9515\xc3\x8a\xc2\xb140\xc2\xb7\xc3\x9616\xc3\x83\xc3\xab'	-71.81	28.18	107.56	-930	-142	266	-173	-86	84	468	-4	-491
14	b'2019\xc3\x84\xc3\xaa9\xc3\x94\xc3\x8225\xc3\x88\xc3\x9515\xc3\x8a\xc2\xb140\xc2\xb7\xc3\x9616\xc3\x83\xc3\xab'	-71.56	27.56	106.25	-932	-137	257	-117	19	33	433	17	-478
15	b'2019\xc3\x84\xc3\xaa9\xc3\x94\xc3\x8225\xc3\x88\xc3\x9515\xc3\x8a\xc2\xb140\xc2\xb7\xc3\x9617\xc3\x83\xc3\xab'	-71.31	24.68	104.56	-899	-121	306	-20	-54	42	427	-17	-491
16	b'2019\xc3\x84\xc3\xaa9\xc3\x94\xc3\x8225\xc3\x88\xc3\x9515\xc3\x8a\xc2\xb140\xc2\xb7\xc3\x9617\xc3\x83\xc3\xab'	-71	22.31	103.25	-936	-104	271	-37	-166	48	433	6	-504
17	b'2019\xc3\x84\xc3\xaa9\xc3\x94\xc3\x8225\xc3\x88\xc3\x9515\xc3\x8a\xc2\xb140\xc2\xb7\xc3\x9617\xc3\x83\xc3\xab'	-70.62	20.93	102.62	-965	-108	314	-94	-78	43	440	-4	-491
18	b'2019\xc3\x84\xc3\xaa9\xc3\x94\xc3\x8225\xc3\x88\xc3\x9515\xc3\x8a\xc2\xb140\xc2\xb7\xc3\x9617\xc3\x83\xc3\xab'	-69.75	17.56	101.75	-976	-89	301	33	-37	79	427	6	-512
19	b'2019\xc3\x84\xc3\xaa9\xc3\x94\xc3\x8225\xc3\x88\xc3\x9515\xc3\x8a\xc2\xb140\xc2\xb7\xc3\x9617\xc3\x83\xc3\xab'	-69.5	16	101.37	-925	-98	329	-18	-130	94	387	-17	-512
20	b'2019\xc3\x84\xc3\xaa9\xc3\x94\xc3\x8225\xc3\x88\xc3\x9515\xc3\x8a\xc2\xb140\xc2\xb7\xc3\x9617\xc3\x83\xc3\xab'	-69.5	16	101.37	-925	-98	329	-18	-130	94	387	-17	-512
21	b'2019\xc3\x84\xc3\xaa9\xc3\x94\xc3\x8225\xc3\x88\xc3\x9515\xc3\x8a\xc2\xb140\xc2\xb7\xc3\x9617\xc3\x83\xc3\xab'	-67.37	12.5	100.18	-858	-79	345	16	-123	72	416	-11	-529
22	b'2019\xc3\x84\xc3\xaa9\xc3\x94\xc3\x8225\xc3\x88\xc3\x9515\xc3\x8a\xc2\xb140\xc2\xb7\xc3\x9618\xc3\x83\xc3\xab'	-66.12	8.68	99.12	-925	-57	442	-18	-91	26	380	-28	-529
23	b'2019\xc3\x84\xc3\xaa9\xc3\x94\xc3\x8225\xc3\x88\xc3\x9515\xc3\x8a\xc2\xb140\xc2\xb7\xc3\x9618\xc3\x83\xc3\xab'	-64.81	7.5	97.93	-921	-63	436	4	-140	94	387	-17	-537
24	b'2019\xc3\x84\xc3\xaa9\xc3\x94\xc3\x8225\xc3\x88\xc3\x9515\xc3\x8a\xc2\xb140\xc2\xb7\xc3\x9618\xc3\x83\xc3\xab'	-64.06	7.62	96.81	-870	-57	392	-98	-113	140	379	-28	-544
25	b'2019\xc3\x84\xc3\xaa9\xc3\x94\xc3\x8225\xc3\x88\xc3\x9515\xc3\x8a\xc2\xb140\xc2\xb7\xc3\x9618\xc3\x83\xc3\xab'	-64.06	7.62	96.81	-870	-57	392	-98	-113	140	379	-28	-544
26	b'2019\xc3\x84\xc3\xaa9\xc3\x94\xc3\x8225\xc3\x88\xc3\x9515\xc3\x8a\xc2\xb140\xc2\xb7\xc3\x9618\xc3\x83\xc3\xab'	-63.25	5.43	95.31	-866	-52	455	18	-120	42	332	-17	-550
27	b'2019\xc3\x84\xc3\xaa9\xc3\x94\xc3\x8225\xc3\x88\xc3\x9515\xc3\x8a\xc2\xb140\xc2\xb7\xc3\x9619\xc3\x83\xc3\xab'	-63.12	5.81	95.12	-862	-65	473	-12	42	-15	368	-24	-544
