# Supplementary material for: Data acquired by a single object sensor for the detection and quality evaluation of table tennis forehand strokes
Source: Data Brief. 2020 Nov 6;33:106504. doi: 10.1016/j.dib.2020.106504 (PMC7683218; doi:10.1016/j.dib.2020.106504)
Supplement: Supplementary file 1 [file mmc1.zip › Processed/Basic/1210.csv]

#	Time/Date	Roll	Pitch	Yaw	acc(x)	acc(y)	acc(z)	gyro(x)	gyro(y)	gyro(z)	mag(x)	mag(y)	mag(z)
0	0	0	0	0	0	0	0	0	0	0	0	0	0
0	0	0	0	0	0	0	0	0	0	0	0	0	0
0	0	0	0	0	0	0	0	0	0	0	0	0	0
0	0	0	0	0	0	0	0	0	0	0	0	0	0
0	0	0	0	0	0	0	0	0	0	0	0	0	0
0	0	0	0	0	0	0	0	0	0	0	0	0	0
0	0	0	0	0	0	0	0	0	0	0	0	0	0
0	0	0	0	0	0	0	0	0	0	0	0	0	0
0	0	0	0	0	0	0	0	0	0	0	0	0	0
0	0	0	0	0	0	0	0	0	0	0	0	0	0
0	0	0	0	0	0	0	0	0	0	0	0	0	0
0	0	0	0	0	0	0	0	0	0	0	0	0	0
0	0	0	0	0	0	0	0	0	0	0	0	0	0
0	0	0	0	0	0	0	0	0	0	0	0	0	0
0	0	0	0	0	0	0	0	0	0	0	0	0	0
0	0	0	0	0	0	0	0	0	0	0	0	0	0
0	0	0	0	0	0	0	0	0	0	0	0	0	0
0	0	0	0	0	0	0	0	0	0	0	0	0	0
0	0	0	0	0	0	0	0	0	0	0	0	0	0
0	0	0	0	0	0	0	0	0	0	0	0	0	0
0	0	0	0	0	0	0	0	0	0	0	0	0	0
0	0	0	0	0	0	0	0	0	0	0	0	0	0
0	0	0	0	0	0	0	0	0	0	0	0	0	0
0	0	0	0	0	0	0	0	0	0	0	0	0	0
0	0	0	0	0	0	0	0	0	0	0	0	0	0
0	0	0	0	0	0	0	0	0	0	0	0	0	0
0	0	0	0	0	0	0	0	0	0	0	0	0	0
0	0	0	0	0	0	0	0	0	0	0	0	0	0
0	0	0	0	0	0	0	0	0	0	0	0	0	0
0	0	0	0	0	0	0	0	0	0	0	0	0	0
0	0	0	0	0	0	0	0	0	0	0	0	0	0
0	0	0	0	0	0	0	0	0	0	0	0	0	0
0	0	0	0	0	0	0	0	0	0	0	0	0	0
0	0	0	0	0	0	0	0	0	0	0	0	0	0
0	0	0	0	0	0	0	0	0	0	0	0	0	0
0	0	0	0	0	0	0	0	0	0	0	0	0	0
0	0	0	0	0	0	0	0	0	0	0	0	0	0
0	0	0	0	0	0	0	0	0	0	0	0	0	0
0	0	0	0	0	0	0	0	0	0	0	0	0	0
0	0	0	0	0	0	0	0	0	0	0	0	0	0
0	0	0	0	0	0	0	0	0	0	0	0	0	0
0	0	0	0	0	0	0	0	0	0	0	0	0	0
0	0	0	0	0	0	0	0	0	0	0	0	0	0
0	0	0	0	0	0	0	0	0	0	0	0	0	0
2	b'2019\xc3\x84\xc3\xaa9\xc3\x94\xc3\x8225\xc3\x88\xc3\x9515\xc3\x8a\xc2\xb140\xc2\xb7\xc3\x9631\xc3\x83\xc3\xab'	-82.18	36.93	113.25	-968	-68	118	-186	-33	-20	563	-70	-395
3	b'2019\xc3\x84\xc3\xaa9\xc3\x94\xc3\x8225\xc3\x88\xc3\x9515\xc3\x8a\xc2\xb140\xc2\xb7\xc3\x9631\xc3\x83\xc3\xab'	-81.62	37.75	112.18	-999	-70	117	-88	-76	-33	569	-76	-414
4	b'2019\xc3\x84\xc3\xaa9\xc3\x94\xc3\x8225\xc3\x88\xc3\x9515\xc3\x8a\xc2\xb140\xc2\xb7\xc3\x9631\xc3\x83\xc3\xab'	-80.62	36.68	111.43	-963	-73	82	-183	-101	-23	540	-52	-420
5	b'2019\xc3\x84\xc3\xaa9\xc3\x94\xc3\x8225\xc3\x88\xc3\x9515\xc3\x8a\xc2\xb140\xc2\xb7\xc3\x9632\xc3\x83\xc3\xab'	-79.62	35.68	109.87	-964	-81	122	-123	-126	-21	534	-48	-408
6	b'2019\xc3\x84\xc3\xaa9\xc3\x94\xc3\x8225\xc3\x88\xc3\x9515\xc3\x8a\xc2\xb140\xc2\xb7\xc3\x9632\xc3\x83\xc3\xab'	-79.62	35.68	109.87	-964	-81	122	-123	-126	-21	534	-48	-408
7	b'2019\xc3\x84\xc3\xaa9\xc3\x94\xc3\x8225\xc3\x88\xc3\x9515\xc3\x8a\xc2\xb140\xc2\xb7\xc3\x9632\xc3\x83\xc3\xab'	-78.43	35.56	107	-948	-94	139	-108	-82	-9	552	0	-433
8	b'2019\xc3\x84\xc3\xaa9\xc3\x94\xc3\x8225\xc3\x88\xc3\x9515\xc3\x8a\xc2\xb140\xc2\xb7\xc3\x9632\xc3\x83\xc3\xab'	-77.81	35.43	104.87	-953	-112	174	-195	6	-5	516	-28	-454
9	b'2019\xc3\x84\xc3\xaa9\xc3\x94\xc3\x8225\xc3\x88\xc3\x9515\xc3\x8a\xc2\xb140\xc2\xb7\xc3\x9632\xc3\x83\xc3\xab'	-76.87	33.93	103.25	-937	-114	204	-135	-115	28	505	16	-454
10	b'2019\xc3\x84\xc3\xaa9\xc3\x94\xc3\x8225\xc3\x88\xc3\x9515\xc3\x8a\xc2\xb140\xc2\xb7\xc3\x9633\xc3\x83\xc3\xab'	-76.87	33.93	103.25	-937	-114	204	-135	-115	28	505	16	-454
11	b'2019\xc3\x84\xc3\xaa9\xc3\x94\xc3\x8225\xc3\x88\xc3\x9515\xc3\x8a\xc2\xb140\xc2\xb7\xc3\x9633\xc3\x83\xc3\xab'	-75.06	27.43	98.37	-996	-111	187	-159	-99	7	417	36	-473
12	b'2019\xc3\x84\xc3\xaa9\xc3\x94\xc3\x8225\xc3\x88\xc3\x9515\xc3\x8a\xc2\xb140\xc2\xb7\xc3\x9633\xc3\x83\xc3\xab'	-73.5	30.87	98.87	-870	-134	266	40	57	-262	435	44	-481
13	b'2019\xc3\x84\xc3\xaa9\xc3\x94\xc3\x8225\xc3\x88\xc3\x9515\xc3\x8a\xc2\xb140\xc2\xb7\xc3\x9633\xc3\x83\xc3\xab'	-73.5	30.87	98.87	-870	-134	266	40	57	-262	435	44	-481
14	b'2019\xc3\x84\xc3\xaa9\xc3\x94\xc3\x8225\xc3\x88\xc3\x9515\xc3\x8a\xc2\xb140\xc2\xb7\xc3\x9634\xc3\x83\xc3\xab'	-68.31	19.68	94.18	-868	-119	397	-87	-131	222	441	59	-507
15	b'2019\xc3\x84\xc3\xaa9\xc3\x94\xc3\x8225\xc3\x88\xc3\x9515\xc3\x8a\xc2\xb140\xc2\xb7\xc3\x9635\xc3\x83\xc3\xab'	-62.06	9.62	88.75	-843	-71	405	53	-84	-18	388	24	-556
16	b'2019\xc3\x84\xc3\xaa9\xc3\x94\xc3\x8225\xc3\x88\xc3\x9515\xc3\x8a\xc2\xb140\xc2\xb7\xc3\x9635\xc3\x83\xc3\xab'	-62.06	9.62	88.75	-843	-71	405	53	-84	-18	388	24	-556
17	b'2019\xc3\x84\xc3\xaa9\xc3\x94\xc3\x8225\xc3\x88\xc3\x9515\xc3\x8a\xc2\xb140\xc2\xb7\xc3\x9635\xc3\x83\xc3\xab'	-59.56	8.5	89.43	-846	-72	516	-78	-97	-8	291	46	-603
18	b'2019\xc3\x84\xc3\xaa9\xc3\x94\xc3\x8225\xc3\x88\xc3\x9515\xc3\x8a\xc2\xb140\xc2\xb7\xc3\x9635\xc3\x83\xc3\xab'	-58.18	8.75	89.12	-838	-89	443	-68	-8	-48	243	46	-604
19	b'2019\xc3\x84\xc3\xaa9\xc3\x94\xc3\x8225\xc3\x88\xc3\x9515\xc3\x8a\xc2\xb140\xc2\xb7\xc3\x9635\xc3\x83\xc3\xab'	-57.56	7.93	88.93	-803	-67	554	32	-3	8	262	52	-600
20	b'2019\xc3\x84\xc3\xaa9\xc3\x94\xc3\x8225\xc3\x88\xc3\x9515\xc3\x8a\xc2\xb140\xc2\xb7\xc3\x9636\xc3\x83\xc3\xab'	-57.56	7.93	88.93	-803	-67	554	32	-3	8	262	52	-600
21	b'2019\xc3\x84\xc3\xaa9\xc3\x94\xc3\x8225\xc3\x88\xc3\x9515\xc3\x8a\xc2\xb140\xc2\xb7\xc3\x9636\xc3\x83\xc3\xab'	-56.81	7.12	89.81	-809	-64	538	-18	8	-29	268	54	-606
22	b'2019\xc3\x84\xc3\xaa9\xc3\x94\xc3\x8225\xc3\x88\xc3\x9515\xc3\x8a\xc2\xb140\xc2\xb7\xc3\x9636\xc3\x83\xc3\xab'	-56.87	6.43	90.37	-805	-67	507	44	7	-19	297	32	-619
23	b'2019\xc3\x84\xc3\xaa9\xc3\x94\xc3\x8225\xc3\x88\xc3\x9515\xc3\x8a\xc2\xb140\xc2\xb7\xc3\x9636\xc3\x83\xc3\xab'	-56.87	6.43	90.37	-805	-67	507	44	7	-19	297	32	-619
24	b'2019\xc3\x84\xc3\xaa9\xc3\x94\xc3\x8225\xc3\x88\xc3\x9515\xc3\x8a\xc2\xb140\xc2\xb7\xc3\x9636\xc3\x83\xc3\xab'	-56.68	5.87	90.68	-797	-56	591	-11	-37	-52	244	38	-612
25	b'2019\xc3\x84\xc3\xaa9\xc3\x94\xc3\x8225\xc3\x88\xc3\x9515\xc3\x8a\xc2\xb140\xc2\xb7\xc3\x9637\xc3\x83\xc3\xab'	-56.43	5.37	90.31	-809	-51	569	18	20	-24	238	24	-619
26	b'2019\xc3\x84\xc3\xaa9\xc3\x94\xc3\x8225\xc3\x88\xc3\x9515\xc3\x8a\xc2\xb140\xc2\xb7\xc3\x9637\xc3\x83\xc3\xab'	-56.37	4.68	89.75	-841	-58	526	78	-43	46	238	24	-612
27	b'2019\xc3\x84\xc3\xaa9\xc3\x94\xc3\x8225\xc3\x88\xc3\x9515\xc3\x8a\xc2\xb140\xc2\xb7\xc3\x9637\xc3\x83\xc3\xab'	-56.56	4.75	90.18	-810	-47	535	-9	5	-35	273	14	-619
