# Supplementary material for: Data acquired by a single object sensor for the detection and quality evaluation of table tennis forehand strokes
Source: Data Brief. 2020 Nov 6;33:106504. doi: 10.1016/j.dib.2020.106504 (PMC7683218; doi:10.1016/j.dib.2020.106504)
Supplement: Supplementary file 1 [file mmc1.zip › Processed/Basic/1211.csv]

#	Time/Date	Roll	Pitch	Yaw	acc(x)	acc(y)	acc(z)	gyro(x)	gyro(y)	gyro(z)	mag(x)	mag(y)	mag(z)
0	0	0	0	0	0	0	0	0	0	0	0	0	0
0	0	0	0	0	0	0	0	0	0	0	0	0	0
0	0	0	0	0	0	0	0	0	0	0	0	0	0
0	0	0	0	0	0	0	0	0	0	0	0	0	0
0	0	0	0	0	0	0	0	0	0	0	0	0	0
0	0	0	0	0	0	0	0	0	0	0	0	0	0
0	0	0	0	0	0	0	0	0	0	0	0	0	0
0	0	0	0	0	0	0	0	0	0	0	0	0	0
0	0	0	0	0	0	0	0	0	0	0	0	0	0
0	0	0	0	0	0	0	0	0	0	0	0	0	0
0	0	0	0	0	0	0	0	0	0	0	0	0	0
0	0	0	0	0	0	0	0	0	0	0	0	0	0
0	0	0	0	0	0	0	0	0	0	0	0	0	0
0	0	0	0	0	0	0	0	0	0	0	0	0	0
0	0	0	0	0	0	0	0	0	0	0	0	0	0
0	0	0	0	0	0	0	0	0	0	0	0	0	0
0	0	0	0	0	0	0	0	0	0	0	0	0	0
0	0	0	0	0	0	0	0	0	0	0	0	0	0
0	0	0	0	0	0	0	0	0	0	0	0	0	0
0	0	0	0	0	0	0	0	0	0	0	0	0	0
0	0	0	0	0	0	0	0	0	0	0	0	0	0
0	0	0	0	0	0	0	0	0	0	0	0	0	0
0	0	0	0	0	0	0	0	0	0	0	0	0	0
0	0	0	0	0	0	0	0	0	0	0	0	0	0
0	0	0	0	0	0	0	0	0	0	0	0	0	0
0	0	0	0	0	0	0	0	0	0	0	0	0	0
0	0	0	0	0	0	0	0	0	0	0	0	0	0
0	0	0	0	0	0	0	0	0	0	0	0	0	0
0	0	0	0	0	0	0	0	0	0	0	0	0	0
0	0	0	0	0	0	0	0	0	0	0	0	0	0
0	0	0	0	0	0	0	0	0	0	0	0	0	0
0	0	0	0	0	0	0	0	0	0	0	0	0	0
0	0	0	0	0	0	0	0	0	0	0	0	0	0
0	0	0	0	0	0	0	0	0	0	0	0	0	0
0	0	0	0	0	0	0	0	0	0	0	0	0	0
0	0	0	0	0	0	0	0	0	0	0	0	0	0
0	0	0	0	0	0	0	0	0	0	0	0	0	0
0	0	0	0	0	0	0	0	0	0	0	0	0	0
0	0	0	0	0	0	0	0	0	0	0	0	0	0
0	0	0	0	0	0	0	0	0	0	0	0	0	0
0	0	0	0	0	0	0	0	0	0	0	0	0	0
0	0	0	0	0	0	0	0	0	0	0	0	0	0
0	0	0	0	0	0	0	0	0	0	0	0	0	0
0	0	0	0	0	0	0	0	0	0	0	0	0	0
0	0	0	0	0	0	0	0	0	0	0	0	0	0
0	0	0	0	0	0	0	0	0	0	0	0	0	0
0	0	0	0	0	0	0	0	0	0	0	0	0	0
2	b'2019\xc3\x84\xc3\xaa9\xc3\x94\xc3\x8225\xc3\x88\xc3\x9515\xc3\x8a\xc2\xb140\xc2\xb7\xc3\x9647\xc3\x83\xc3\xab'	-75.62	66.25	125.43	-964	-223	125	-124	-117	39	569	-3	-366
3	b'2019\xc3\x84\xc3\xaa9\xc3\x94\xc3\x8225\xc3\x88\xc3\x9515\xc3\x8a\xc2\xb140\xc2\xb7\xc3\x9647\xc3\x83\xc3\xab'	-75.5	65.25	123.56	-935	-212	61	-135	-17	20	611	9	-387
4	b'2019\xc3\x84\xc3\xaa9\xc3\x94\xc3\x8225\xc3\x88\xc3\x9515\xc3\x8a\xc2\xb140\xc2\xb7\xc3\x9648\xc3\x83\xc3\xab'	-75.5	63.43	122.25	-971	-218	107	-102	-95	34	587	1	-400
5	b'2019\xc3\x84\xc3\xaa9\xc3\x94\xc3\x8225\xc3\x88\xc3\x9515\xc3\x8a\xc2\xb140\xc2\xb7\xc3\x9648\xc3\x83\xc3\xab'	-75.06	60.75	120.43	-957	-215	93	-127	-183	44	576	12	-400
6	b'2019\xc3\x84\xc3\xaa9\xc3\x94\xc3\x8225\xc3\x88\xc3\x9515\xc3\x8a\xc2\xb140\xc2\xb7\xc3\x9648\xc3\x83\xc3\xab'	-74.75	58.81	119	-956	-212	143	-47	-84	-22	540	25	-408
7	b'2019\xc3\x84\xc3\xaa9\xc3\x94\xc3\x8225\xc3\x88\xc3\x9515\xc3\x8a\xc2\xb140\xc2\xb7\xc3\x9648\xc3\x83\xc3\xab'	-74.12	55.06	116.87	-992	-221	143	-188	-21	64	528	12	-432
8	b'2019\xc3\x84\xc3\xaa9\xc3\x94\xc3\x8225\xc3\x88\xc3\x9515\xc3\x8a\xc2\xb140\xc2\xb7\xc3\x9649\xc3\x83\xc3\xab'	-73.56	51.37	113.12	-964	-203	202	-106	-203	101	534	41	-432
9	b'2019\xc3\x84\xc3\xaa9\xc3\x94\xc3\x8225\xc3\x88\xc3\x9515\xc3\x8a\xc2\xb140\xc2\xb7\xc3\x9649\xc3\x83\xc3\xab'	-73.56	51.37	113.12	-964	-203	202	-106	-203	101	534	41	-432
10	b'2019\xc3\x84\xc3\xaa9\xc3\x94\xc3\x8225\xc3\x88\xc3\x9515\xc3\x8a\xc2\xb140\xc2\xb7\xc3\x9649\xc3\x83\xc3\xab'	-72.18	45	108.56	-937	-208	197	-146	-117	20	476	54	-472
11	b'2019\xc3\x84\xc3\xaa9\xc3\x94\xc3\x8225\xc3\x88\xc3\x9515\xc3\x8a\xc2\xb140\xc2\xb7\xc3\x9649\xc3\x83\xc3\xab'	-71.56	43.5	106.68	-956	-207	256	-174	-148	18	500	41	-464
12	b'2019\xc3\x84\xc3\xaa9\xc3\x94\xc3\x8225\xc3\x88\xc3\x9515\xc3\x8a\xc2\xb140\xc2\xb7\xc3\x9649\xc3\x83\xc3\xab'	-71.25	43.37	105.12	-918	-202	211	-189	-31	27	488	76	-459
13	b'2019\xc3\x84\xc3\xaa9\xc3\x94\xc3\x8225\xc3\x88\xc3\x9515\xc3\x8a\xc2\xb140\xc2\xb7\xc3\x9649\xc3\x83\xc3\xab'	-71.06	42.56	103.31	-955	-207	202	-108	-84	45	476	73	-484
14	b'2019\xc3\x84\xc3\xaa9\xc3\x94\xc3\x8225\xc3\x88\xc3\x9515\xc3\x8a\xc2\xb140\xc2\xb7\xc3\x9650\xc3\x83\xc3\xab'	-70.81	42.25	102.37	-949	-215	241	-112	-29	35	470	97	-489
15	b'2019\xc3\x84\xc3\xaa9\xc3\x94\xc3\x8225\xc3\x88\xc3\x9515\xc3\x8a\xc2\xb140\xc2\xb7\xc3\x9650\xc3\x83\xc3\xab'	-70.5	41.12	100.87	-950	-201	275	-72	-159	57	483	102	-464
16	b'2019\xc3\x84\xc3\xaa9\xc3\x94\xc3\x8225\xc3\x88\xc3\x9515\xc3\x8a\xc2\xb140\xc2\xb7\xc3\x9650\xc3\x83\xc3\xab'	-70.12	38.81	99.12	-911	-211	298	-142	-18	-31	435	108	-497
17	b'2019\xc3\x84\xc3\xaa9\xc3\x94\xc3\x8225\xc3\x88\xc3\x9515\xc3\x8a\xc2\xb140\xc2\xb7\xc3\x9650\xc3\x83\xc3\xab'	-69.93	38.62	98.06	-884	-213	266	-63	-9	-24	459	113	-478
18	b'2019\xc3\x84\xc3\xaa9\xc3\x94\xc3\x8225\xc3\x88\xc3\x9515\xc3\x8a\xc2\xb140\xc2\xb7\xc3\x9650\xc3\x83\xc3\xab'	-69.5	35.81	96.56	-952	-193	294	-180	-13	23	428	91	-497
19	b'2019\xc3\x84\xc3\xaa9\xc3\x94\xc3\x8225\xc3\x88\xc3\x9515\xc3\x8a\xc2\xb140\xc2\xb7\xc3\x9650\xc3\x83\xc3\xab'	-68.18	32.68	93.93	-912	-185	358	5	-147	5	419	126	-484
20	b'2019\xc3\x84\xc3\xaa9\xc3\x94\xc3\x8225\xc3\x88\xc3\x9515\xc3\x8a\xc2\xb140\xc2\xb7\xc3\x9651\xc3\x83\xc3\xab'	-68.18	32.68	93.93	-912	-185	358	5	-147	5	419	126	-484
21	b'2019\xc3\x84\xc3\xaa9\xc3\x94\xc3\x8225\xc3\x88\xc3\x9515\xc3\x8a\xc2\xb140\xc2\xb7\xc3\x9651\xc3\x83\xc3\xab'	-65.25	27	92.5	-941	-176	364	94	-408	188	371	113	-516
22	b'2019\xc3\x84\xc3\xaa9\xc3\x94\xc3\x8225\xc3\x88\xc3\x9515\xc3\x8a\xc2\xb140\xc2\xb7\xc3\x9651\xc3\x83\xc3\xab'	-62.31	21.12	91.68	-810	-144	421	42	-246	109	366	108	-536
23	b'2019\xc3\x84\xc3\xaa9\xc3\x94\xc3\x8225\xc3\x88\xc3\x9515\xc3\x8a\xc2\xb140\xc2\xb7\xc3\x9651\xc3\x83\xc3\xab'	-60.5	17.43	90.75	-839	-133	510	-7	-102	-28	342	73	-576
24	b'2019\xc3\x84\xc3\xaa9\xc3\x94\xc3\x8225\xc3\x88\xc3\x9515\xc3\x8a\xc2\xb140\xc2\xb7\xc3\x9651\xc3\x83\xc3\xab'	-60.5	17.43	90.75	-839	-133	510	-7	-102	-28	342	73	-576
