# Supplementary material for: Data acquired by a single object sensor for the detection and quality evaluation of table tennis forehand strokes
Source: Data Brief. 2020 Nov 6;33:106504. doi: 10.1016/j.dib.2020.106504 (PMC7683218; doi:10.1016/j.dib.2020.106504)
Supplement: Supplementary file 1 [file mmc1.zip › Processed/Basic/1212.csv]

#	Time/Date	Roll	Pitch	Yaw	acc(x)	acc(y)	acc(z)	gyro(x)	gyro(y)	gyro(z)	mag(x)	mag(y)	mag(z)
0	0	0	0	0	0	0	0	0	0	0	0	0	0
0	0	0	0	0	0	0	0	0	0	0	0	0	0
0	0	0	0	0	0	0	0	0	0	0	0	0	0
0	0	0	0	0	0	0	0	0	0	0	0	0	0
0	0	0	0	0	0	0	0	0	0	0	0	0	0
0	0	0	0	0	0	0	0	0	0	0	0	0	0
0	0	0	0	0	0	0	0	0	0	0	0	0	0
0	0	0	0	0	0	0	0	0	0	0	0	0	0
0	0	0	0	0	0	0	0	0	0	0	0	0	0
0	0	0	0	0	0	0	0	0	0	0	0	0	0
0	0	0	0	0	0	0	0	0	0	0	0	0	0
0	0	0	0	0	0	0	0	0	0	0	0	0	0
0	0	0	0	0	0	0	0	0	0	0	0	0	0
0	0	0	0	0	0	0	0	0	0	0	0	0	0
0	0	0	0	0	0	0	0	0	0	0	0	0	0
0	0	0	0	0	0	0	0	0	0	0	0	0	0
0	0	0	0	0	0	0	0	0	0	0	0	0	0
0	0	0	0	0	0	0	0	0	0	0	0	0	0
0	0	0	0	0	0	0	0	0	0	0	0	0	0
0	0	0	0	0	0	0	0	0	0	0	0	0	0
0	0	0	0	0	0	0	0	0	0	0	0	0	0
0	0	0	0	0	0	0	0	0	0	0	0	0	0
0	0	0	0	0	0	0	0	0	0	0	0	0	0
0	0	0	0	0	0	0	0	0	0	0	0	0	0
0	0	0	0	0	0	0	0	0	0	0	0	0	0
0	0	0	0	0	0	0	0	0	0	0	0	0	0
0	0	0	0	0	0	0	0	0	0	0	0	0	0
0	0	0	0	0	0	0	0	0	0	0	0	0	0
0	0	0	0	0	0	0	0	0	0	0	0	0	0
0	0	0	0	0	0	0	0	0	0	0	0	0	0
0	0	0	0	0	0	0	0	0	0	0	0	0	0
0	0	0	0	0	0	0	0	0	0	0	0	0	0
0	0	0	0	0	0	0	0	0	0	0	0	0	0
0	0	0	0	0	0	0	0	0	0	0	0	0	0
0	0	0	0	0	0	0	0	0	0	0	0	0	0
0	0	0	0	0	0	0	0	0	0	0	0	0	0
0	0	0	0	0	0	0	0	0	0	0	0	0	0
0	0	0	0	0	0	0	0	0	0	0	0	0	0
0	0	0	0	0	0	0	0	0	0	0	0	0	0
0	0	0	0	0	0	0	0	0	0	0	0	0	0
0	0	0	0	0	0	0	0	0	0	0	0	0	0
0	0	0	0	0	0	0	0	0	0	0	0	0	0
0	0	0	0	0	0	0	0	0	0	0	0	0	0
0	0	0	0	0	0	0	0	0	0	0	0	0	0
0	0	0	0	0	0	0	0	0	0	0	0	0	0
0	0	0	0	0	0	0	0	0	0	0	0	0	0
0	0	0	0	0	0	0	0	0	0	0	0	0	0
0	0	0	0	0	0	0	0	0	0	0	0	0	0
0	0	0	0	0	0	0	0	0	0	0	0	0	0
0	0	0	0	0	0	0	0	0	0	0	0	0	0
2	b'2019\xc3\x84\xc3\xaa9\xc3\x94\xc3\x8225\xc3\x88\xc3\x9515\xc3\x8a\xc2\xb141\xc2\xb7\xc3\x962\xc3\x83\xc3\xab'	-74.25	21.93	119.37	-931	-94	244	-201	-83	-9	526	-65	-452
3	b'2019\xc3\x84\xc3\xaa9\xc3\x94\xc3\x8225\xc3\x88\xc3\x9515\xc3\x8a\xc2\xb141\xc2\xb7\xc3\x962\xc3\x83\xc3\xab'	-73.75	21.87	117.81	-938	-84	252	-279	-57	41	502	-78	-444
4	b'2019\xc3\x84\xc3\xaa9\xc3\x94\xc3\x8225\xc3\x88\xc3\x9515\xc3\x8a\xc2\xb141\xc2\xb7\xc3\x962\xc3\x83\xc3\xab'	-72.87	20.87	115.43	-934	-82	211	-216	-124	65	492	-65	-484
5	b'2019\xc3\x84\xc3\xaa9\xc3\x94\xc3\x8225\xc3\x88\xc3\x9515\xc3\x8a\xc2\xb141\xc2\xb7\xc3\x962\xc3\x83\xc3\xab'	-72.43	19.75	113.68	-965	-113	263	-150	-94	53	444	-51	-491
6	b'2019\xc3\x84\xc3\xaa9\xc3\x94\xc3\x8225\xc3\x88\xc3\x9515\xc3\x8a\xc2\xb141\xc2\xb7\xc3\x962\xc3\x83\xc3\xab'	-70.68	19.93	111.06	-937	-103	293	-259	-123	98	462	-38	-497
7	b'2019\xc3\x84\xc3\xaa9\xc3\x94\xc3\x8225\xc3\x88\xc3\x9515\xc3\x8a\xc2\xb141\xc2\xb7\xc3\x962\xc3\x83\xc3\xab'	-69.62	19.06	109	-944	-90	353	-170	-178	59	462	-27	-497
8	b'2019\xc3\x84\xc3\xaa9\xc3\x94\xc3\x8225\xc3\x88\xc3\x9515\xc3\x8a\xc2\xb141\xc2\xb7\xc3\x963\xc3\x83\xc3\xab'	-69.62	19.06	109	-944	-90	353	-170	-178	59	462	-27	-497
9	b'2019\xc3\x84\xc3\xaa9\xc3\x94\xc3\x8225\xc3\x88\xc3\x9515\xc3\x8a\xc2\xb141\xc2\xb7\xc3\x963\xc3\x83\xc3\xab'	-67.5	16.56	104.93	-876	-95	375	-119	-157	83	404	-9	-512
10	b'2019\xc3\x84\xc3\xaa9\xc3\x94\xc3\x8225\xc3\x88\xc3\x9515\xc3\x8a\xc2\xb141\xc2\xb7\xc3\x963\xc3\x83\xc3\xab'	-67.18	15.5	102.93	-915	-96	355	-187	-86	23	433	-9	-537
11	b'2019\xc3\x84\xc3\xaa9\xc3\x94\xc3\x8225\xc3\x88\xc3\x9515\xc3\x8a\xc2\xb141\xc2\xb7\xc3\x963\xc3\x83\xc3\xab'	-67.18	15.5	102.93	-915	-96	355	-187	-86	23	433	-9	-537
12	b'2019\xc3\x84\xc3\xaa9\xc3\x94\xc3\x8225\xc3\x88\xc3\x9515\xc3\x8a\xc2\xb141\xc2\xb7\xc3\x963\xc3\x83\xc3\xab'	-64.81	12.75	98.81	-847	-102	432	-204	43	-18	398	1	-556
13	b'2019\xc3\x84\xc3\xaa9\xc3\x94\xc3\x8225\xc3\x88\xc3\x9515\xc3\x8a\xc2\xb141\xc2\xb7\xc3\x964\xc3\x83\xc3\xab'	-63.68	12.37	97.43	-908	-81	430	-145	-9	-76	422	19	-561
14	b'2019\xc3\x84\xc3\xaa9\xc3\x94\xc3\x8225\xc3\x88\xc3\x9515\xc3\x8a\xc2\xb141\xc2\xb7\xc3\x964\xc3\x83\xc3\xab'	-60.75	11.75	96.12	-833	-101	399	21	-331	124	334	43	-561
15	b'2019\xc3\x84\xc3\xaa9\xc3\x94\xc3\x8225\xc3\x88\xc3\x9515\xc3\x8a\xc2\xb141\xc2\xb7\xc3\x964\xc3\x83\xc3\xab'	-60.75	11.75	96.12	-833	-101	399	21	-331	124	334	43	-561
16	b'2019\xc3\x84\xc3\xaa9\xc3\x94\xc3\x8225\xc3\x88\xc3\x9515\xc3\x8a\xc2\xb141\xc2\xb7\xc3\x964\xc3\x83\xc3\xab'	-57.93	7.81	95.37	-810	-68	541	-26	-117	60	272	14	-588
17	b'2019\xc3\x84\xc3\xaa9\xc3\x94\xc3\x8225\xc3\x88\xc3\x9515\xc3\x8a\xc2\xb141\xc2\xb7\xc3\x964\xc3\x83\xc3\xab'	-57.93	7.81	95.37	-810	-68	541	-26	-117	60	272	14	-588
18	b'2019\xc3\x84\xc3\xaa9\xc3\x94\xc3\x8225\xc3\x88\xc3\x9515\xc3\x8a\xc2\xb141\xc2\xb7\xc3\x964\xc3\x83\xc3\xab'	-53.87	4.75	91.93	-794	-29	500	-94	-188	134	286	3	-616
19	b'2019\xc3\x84\xc3\xaa9\xc3\x94\xc3\x8225\xc3\x88\xc3\x9515\xc3\x8a\xc2\xb141\xc2\xb7\xc3\x965\xc3\x83\xc3\xab'	-51.06	1.31	90.31	-762	-25	613	-25	-201	145	228	-20	-620
20	b'2019\xc3\x84\xc3\xaa9\xc3\x94\xc3\x8225\xc3\x88\xc3\x9515\xc3\x8a\xc2\xb141\xc2\xb7\xc3\x965\xc3\x83\xc3\xab'	-51.06	1.31	90.31	-762	-25	613	-25	-201	145	228	-20	-620
21	b'2019\xc3\x84\xc3\xaa9\xc3\x94\xc3\x8225\xc3\x88\xc3\x9515\xc3\x8a\xc2\xb141\xc2\xb7\xc3\x965\xc3\x83\xc3\xab'	-48.43	-1.18	88.81	-753	12	696	53	-155	65	212	-36	-641
