# Supplementary material for: Data acquired by a single object sensor for the detection and quality evaluation of table tennis forehand strokes
Source: Data Brief. 2020 Nov 6;33:106504. doi: 10.1016/j.dib.2020.106504 (PMC7683218; doi:10.1016/j.dib.2020.106504)
Supplement: Supplementary file 1 [file mmc1.zip › Processed/Basic/1213.csv]

#	Time/Date	Roll	Pitch	Yaw	acc(x)	acc(y)	acc(z)	gyro(x)	gyro(y)	gyro(z)	mag(x)	mag(y)	mag(z)
0	0	0	0	0	0	0	0	0	0	0	0	0	0
0	0	0	0	0	0	0	0	0	0	0	0	0	0
0	0	0	0	0	0	0	0	0	0	0	0	0	0
0	0	0	0	0	0	0	0	0	0	0	0	0	0
0	0	0	0	0	0	0	0	0	0	0	0	0	0
0	0	0	0	0	0	0	0	0	0	0	0	0	0
0	0	0	0	0	0	0	0	0	0	0	0	0	0
0	0	0	0	0	0	0	0	0	0	0	0	0	0
0	0	0	0	0	0	0	0	0	0	0	0	0	0
0	0	0	0	0	0	0	0	0	0	0	0	0	0
0	0	0	0	0	0	0	0	0	0	0	0	0	0
0	0	0	0	0	0	0	0	0	0	0	0	0	0
0	0	0	0	0	0	0	0	0	0	0	0	0	0
0	0	0	0	0	0	0	0	0	0	0	0	0	0
0	0	0	0	0	0	0	0	0	0	0	0	0	0
0	0	0	0	0	0	0	0	0	0	0	0	0	0
0	0	0	0	0	0	0	0	0	0	0	0	0	0
0	0	0	0	0	0	0	0	0	0	0	0	0	0
0	0	0	0	0	0	0	0	0	0	0	0	0	0
0	0	0	0	0	0	0	0	0	0	0	0	0	0
0	0	0	0	0	0	0	0	0	0	0	0	0	0
0	0	0	0	0	0	0	0	0	0	0	0	0	0
0	0	0	0	0	0	0	0	0	0	0	0	0	0
0	0	0	0	0	0	0	0	0	0	0	0	0	0
0	0	0	0	0	0	0	0	0	0	0	0	0	0
0	0	0	0	0	0	0	0	0	0	0	0	0	0
0	0	0	0	0	0	0	0	0	0	0	0	0	0
0	0	0	0	0	0	0	0	0	0	0	0	0	0
0	0	0	0	0	0	0	0	0	0	0	0	0	0
0	0	0	0	0	0	0	0	0	0	0	0	0	0
0	0	0	0	0	0	0	0	0	0	0	0	0	0
0	0	0	0	0	0	0	0	0	0	0	0	0	0
0	0	0	0	0	0	0	0	0	0	0	0	0	0
0	0	0	0	0	0	0	0	0	0	0	0	0	0
0	0	0	0	0	0	0	0	0	0	0	0	0	0
0	0	0	0	0	0	0	0	0	0	0	0	0	0
0	0	0	0	0	0	0	0	0	0	0	0	0	0
0	0	0	0	0	0	0	0	0	0	0	0	0	0
0	0	0	0	0	0	0	0	0	0	0	0	0	0
0	0	0	0	0	0	0	0	0	0	0	0	0	0
0	0	0	0	0	0	0	0	0	0	0	0	0	0
0	0	0	0	0	0	0	0	0	0	0	0	0	0
0	0	0	0	0	0	0	0	0	0	0	0	0	0
0	0	0	0	0	0	0	0	0	0	0	0	0	0
0	0	0	0	0	0	0	0	0	0	0	0	0	0
0	0	0	0	0	0	0	0	0	0	0	0	0	0
0	0	0	0	0	0	0	0	0	0	0	0	0	0
0	0	0	0	0	0	0	0	0	0	0	0	0	0
0	0	0	0	0	0	0	0	0	0	0	0	0	0
0	0	0	0	0	0	0	0	0	0	0	0	0	0
2	b'2019\xc3\x84\xc3\xaa9\xc3\x94\xc3\x8225\xc3\x88\xc3\x9515\xc3\x8a\xc2\xb141\xc2\xb7\xc3\x9617\xc3\x83\xc3\xab'	-71.31	155.43	111.75	-903	-122	-330	-81	-125	-24	684	-4	-169
3	b'2019\xc3\x84\xc3\xaa9\xc3\x94\xc3\x8225\xc3\x88\xc3\x9515\xc3\x8a\xc2\xb141\xc2\xb7\xc3\x9617\xc3\x83\xc3\xab'	-72.25	153.87	111	-941	-121	-241	-98	-186	-1	697	1	-196
4	b'2019\xc3\x84\xc3\xaa9\xc3\x94\xc3\x8225\xc3\x88\xc3\x9515\xc3\x8a\xc2\xb141\xc2\xb7\xc3\x9617\xc3\x83\xc3\xab'	-72.25	153.87	111	-941	-121	-241	-98	-186	-1	697	1	-196
5	b'2019\xc3\x84\xc3\xaa9\xc3\x94\xc3\x8225\xc3\x88\xc3\x9515\xc3\x8a\xc2\xb141\xc2\xb7\xc3\x9617\xc3\x83\xc3\xab'	-74.18	151	108	-929	-133	-228	-130	-161	-38	691	19	-209
6	b'2019\xc3\x84\xc3\xaa9\xc3\x94\xc3\x8225\xc3\x88\xc3\x9515\xc3\x8a\xc2\xb141\xc2\xb7\xc3\x9617\xc3\x83\xc3\xab'	-74.81	149.43	106.31	-916	-122	-229	-178	-113	-26	656	30	-228
7	b'2019\xc3\x84\xc3\xaa9\xc3\x94\xc3\x8225\xc3\x88\xc3\x9515\xc3\x8a\xc2\xb141\xc2\xb7\xc3\x9617\xc3\x83\xc3\xab'	-74.81	149.43	106.31	-916	-122	-229	-178	-113	-26	656	30	-228
8	b'2019\xc3\x84\xc3\xaa9\xc3\x94\xc3\x8225\xc3\x88\xc3\x9515\xc3\x8a\xc2\xb141\xc2\xb7\xc3\x9618\xc3\x83\xc3\xab'	-76.56	144.75	102.81	-932	-118	-196	-114	-113	-46	649	32	-248
9	b'2019\xc3\x84\xc3\xaa9\xc3\x94\xc3\x8225\xc3\x88\xc3\x9515\xc3\x8a\xc2\xb141\xc2\xb7\xc3\x9618\xc3\x83\xc3\xab'	-76.56	144.75	102.81	-932	-118	-196	-114	-113	-46	649	32	-248
10	b'2019\xc3\x84\xc3\xaa9\xc3\x94\xc3\x8225\xc3\x88\xc3\x9515\xc3\x8a\xc2\xb141\xc2\xb7\xc3\x9618\xc3\x83\xc3\xab'	-79	131.93	102.5	-943	-130	-76	-142	-210	-59	612	44	-300
11	b'2019\xc3\x84\xc3\xaa9\xc3\x94\xc3\x8225\xc3\x88\xc3\x9515\xc3\x8a\xc2\xb141\xc2\xb7\xc3\x9618\xc3\x83\xc3\xab'	-80.25	125.43	100.37	-944	-119	-139	-129	-100	29	614	54	-288
12	b'2019\xc3\x84\xc3\xaa9\xc3\x94\xc3\x8225\xc3\x88\xc3\x9515\xc3\x8a\xc2\xb141\xc2\xb7\xc3\x9618\xc3\x83\xc3\xab'	-81.25	124.56	98.56	-934	-150	-63	-114	-8	27	601	44	-328
13	b'2019\xc3\x84\xc3\xaa9\xc3\x94\xc3\x8225\xc3\x88\xc3\x9515\xc3\x8a\xc2\xb141\xc2\xb7\xc3\x9619\xc3\x83\xc3\xab'	-81.75	126.93	95.87	-961	-99	-39	-129	-89	60	620	54	-320
14	b'2019\xc3\x84\xc3\xaa9\xc3\x94\xc3\x8225\xc3\x88\xc3\x9515\xc3\x8a\xc2\xb141\xc2\xb7\xc3\x9619\xc3\x83\xc3\xab'	-82.93	112.75	90.06	-1013	-108	-102	-188	-134	-68	584	89	-334
15	b'2019\xc3\x84\xc3\xaa9\xc3\x94\xc3\x8225\xc3\x88\xc3\x9515\xc3\x8a\xc2\xb141\xc2\xb7\xc3\x9619\xc3\x83\xc3\xab'	-82.5	105.06	89.5	-975	-113	-68	-238	-178	-82	584	96	-353
16	b'2019\xc3\x84\xc3\xaa9\xc3\x94\xc3\x8225\xc3\x88\xc3\x9515\xc3\x8a\xc2\xb141\xc2\xb7\xc3\x9620\xc3\x83\xc3\xab'	-81.62	98.75	88.93	-923	-134	-53	-148	-120	-52	566	126	-360
17	b'2019\xc3\x84\xc3\xaa9\xc3\x94\xc3\x8225\xc3\x88\xc3\x9515\xc3\x8a\xc2\xb141\xc2\xb7\xc3\x9620\xc3\x83\xc3\xab'	-81.62	98.75	88.93	-923	-134	-53	-148	-120	-52	566	126	-360
18	b'2019\xc3\x84\xc3\xaa9\xc3\x94\xc3\x8225\xc3\x88\xc3\x9515\xc3\x8a\xc2\xb141\xc2\xb7\xc3\x9620\xc3\x83\xc3\xab'	-81.37	87.62	87.62	-993	-153	18	-103	-73	-1	584	137	-379
19	b'2019\xc3\x84\xc3\xaa9\xc3\x94\xc3\x8225\xc3\x88\xc3\x9515\xc3\x8a\xc2\xb141\xc2\xb7\xc3\x9620\xc3\x83\xc3\xab'	-81.25	83.93	86.68	-943	-145	15	-136	-86	17	584	131	-360
20	b'2019\xc3\x84\xc3\xaa9\xc3\x94\xc3\x8225\xc3\x88\xc3\x9515\xc3\x8a\xc2\xb141\xc2\xb7\xc3\x9620\xc3\x83\xc3\xab'	-81.43	80.81	85.43	-928	-126	59	-39	41	-23	566	142	-360
21	b'2019\xc3\x84\xc3\xaa9\xc3\x94\xc3\x8225\xc3\x88\xc3\x9515\xc3\x8a\xc2\xb141\xc2\xb7\xc3\x9620\xc3\x83\xc3\xab'	-82.06	78.75	83.56	-1023	-146	-21	-102	5	36	555	148	-374
