# Supplementary material for: Data acquired by a single object sensor for the detection and quality evaluation of table tennis forehand strokes
Source: Data Brief. 2020 Nov 6;33:106504. doi: 10.1016/j.dib.2020.106504 (PMC7683218; doi:10.1016/j.dib.2020.106504)
Supplement: Supplementary file 1 [file mmc1.zip › Processed/Basic/1214.csv]

#	Time/Date	Roll	Pitch	Yaw	acc(x)	acc(y)	acc(z)	gyro(x)	gyro(y)	gyro(z)	mag(x)	mag(y)	mag(z)
0	0	0	0	0	0	0	0	0	0	0	0	0	0
0	0	0	0	0	0	0	0	0	0	0	0	0	0
0	0	0	0	0	0	0	0	0	0	0	0	0	0
0	0	0	0	0	0	0	0	0	0	0	0	0	0
0	0	0	0	0	0	0	0	0	0	0	0	0	0
0	0	0	0	0	0	0	0	0	0	0	0	0	0
0	0	0	0	0	0	0	0	0	0	0	0	0	0
0	0	0	0	0	0	0	0	0	0	0	0	0	0
0	0	0	0	0	0	0	0	0	0	0	0	0	0
0	0	0	0	0	0	0	0	0	0	0	0	0	0
0	0	0	0	0	0	0	0	0	0	0	0	0	0
0	0	0	0	0	0	0	0	0	0	0	0	0	0
0	0	0	0	0	0	0	0	0	0	0	0	0	0
0	0	0	0	0	0	0	0	0	0	0	0	0	0
0	0	0	0	0	0	0	0	0	0	0	0	0	0
0	0	0	0	0	0	0	0	0	0	0	0	0	0
0	0	0	0	0	0	0	0	0	0	0	0	0	0
0	0	0	0	0	0	0	0	0	0	0	0	0	0
0	0	0	0	0	0	0	0	0	0	0	0	0	0
0	0	0	0	0	0	0	0	0	0	0	0	0	0
0	0	0	0	0	0	0	0	0	0	0	0	0	0
0	0	0	0	0	0	0	0	0	0	0	0	0	0
0	0	0	0	0	0	0	0	0	0	0	0	0	0
0	0	0	0	0	0	0	0	0	0	0	0	0	0
0	0	0	0	0	0	0	0	0	0	0	0	0	0
0	0	0	0	0	0	0	0	0	0	0	0	0	0
0	0	0	0	0	0	0	0	0	0	0	0	0	0
0	0	0	0	0	0	0	0	0	0	0	0	0	0
0	0	0	0	0	0	0	0	0	0	0	0	0	0
0	0	0	0	0	0	0	0	0	0	0	0	0	0
0	0	0	0	0	0	0	0	0	0	0	0	0	0
0	0	0	0	0	0	0	0	0	0	0	0	0	0
0	0	0	0	0	0	0	0	0	0	0	0	0	0
0	0	0	0	0	0	0	0	0	0	0	0	0	0
0	0	0	0	0	0	0	0	0	0	0	0	0	0
0	0	0	0	0	0	0	0	0	0	0	0	0	0
0	0	0	0	0	0	0	0	0	0	0	0	0	0
0	0	0	0	0	0	0	0	0	0	0	0	0	0
0	0	0	0	0	0	0	0	0	0	0	0	0	0
0	0	0	0	0	0	0	0	0	0	0	0	0	0
0	0	0	0	0	0	0	0	0	0	0	0	0	0
0	0	0	0	0	0	0	0	0	0	0	0	0	0
0	0	0	0	0	0	0	0	0	0	0	0	0	0
0	0	0	0	0	0	0	0	0	0	0	0	0	0
0	0	0	0	0	0	0	0	0	0	0	0	0	0
0	0	0	0	0	0	0	0	0	0	0	0	0	0
0	0	0	0	0	0	0	0	0	0	0	0	0	0
2	b'2019\xc3\x84\xc3\xaa9\xc3\x94\xc3\x8225\xc3\x88\xc3\x9515\xc3\x8a\xc2\xb141\xc2\xb7\xc3\x9631\xc3\x83\xc3\xab'	-75.93	147.87	117.25	-921	-130	-240	-250	-30	-81	667	-54	-187
3	b'2019\xc3\x84\xc3\xaa9\xc3\x94\xc3\x8225\xc3\x88\xc3\x9515\xc3\x8a\xc2\xb141\xc2\xb7\xc3\x9631\xc3\x83\xc3\xab'	-76.31	145.18	115.81	-930	-130	-176	-202	-197	-76	632	-43	-193
4	b'2019\xc3\x84\xc3\xaa9\xc3\x94\xc3\x8225\xc3\x88\xc3\x9515\xc3\x8a\xc2\xb141\xc2\xb7\xc3\x9631\xc3\x83\xc3\xab'	-76.87	142.12	114.12	-959	-131	-203	-176	-83	-38	680	-24	-219
5	b'2019\xc3\x84\xc3\xaa9\xc3\x94\xc3\x8225\xc3\x88\xc3\x9515\xc3\x8a\xc2\xb141\xc2\xb7\xc3\x9631\xc3\x83\xc3\xab'	-76.87	142.12	114.12	-959	-131	-203	-176	-83	-38	680	-24	-219
6	b'2019\xc3\x84\xc3\xaa9\xc3\x94\xc3\x8225\xc3\x88\xc3\x9515\xc3\x8a\xc2\xb141\xc2\xb7\xc3\x9632\xc3\x83\xc3\xab'	-78.93	130.5	111.75	-924	-145	-139	-46	-388	9	643	-1	-272
7	b'2019\xc3\x84\xc3\xaa9\xc3\x94\xc3\x8225\xc3\x88\xc3\x9515\xc3\x8a\xc2\xb141\xc2\xb7\xc3\x9632\xc3\x83\xc3\xab'	-80.37	120.43	109.81	-980	-120	-47	-161	-93	-59	601	4	-299
8	b'2019\xc3\x84\xc3\xaa9\xc3\x94\xc3\x8225\xc3\x88\xc3\x9515\xc3\x8a\xc2\xb141\xc2\xb7\xc3\x9632\xc3\x83\xc3\xab'	-81.12	113.31	107.68	-982	-151	-56	-120	-228	9	590	4	-312
9	b'2019\xc3\x84\xc3\xaa9\xc3\x94\xc3\x8225\xc3\x88\xc3\x9515\xc3\x8a\xc2\xb141\xc2\xb7\xc3\x9632\xc3\x83\xc3\xab'	-80.62	102.5	103.56	-925	-134	-44	-136	-159	-41	608	52	-337
10	b'2019\xc3\x84\xc3\xaa9\xc3\x94\xc3\x8225\xc3\x88\xc3\x9515\xc3\x8a\xc2\xb141\xc2\xb7\xc3\x9632\xc3\x83\xc3\xab'	-80.62	102.5	103.56	-925	-134	-44	-136	-159	-41	608	52	-337
11	b'2019\xc3\x84\xc3\xaa9\xc3\x94\xc3\x8225\xc3\x88\xc3\x9515\xc3\x8a\xc2\xb141\xc2\xb7\xc3\x9633\xc3\x83\xc3\xab'	-80.5	95.31	103.25	-960	-167	49	-172	-11	-4	579	62	-344
12	b'2019\xc3\x84\xc3\xaa9\xc3\x94\xc3\x8225\xc3\x88\xc3\x9515\xc3\x8a\xc2\xb141\xc2\xb7\xc3\x9633\xc3\x83\xc3\xab'	-80.31	95	102.25	-935	-161	6	-147	0	-41	608	81	-337
13	b'2019\xc3\x84\xc3\xaa9\xc3\x94\xc3\x8225\xc3\x88\xc3\x9515\xc3\x8a\xc2\xb141\xc2\xb7\xc3\x9633\xc3\x83\xc3\xab'	-80.31	95	102.25	-935	-161	6	-147	0	-41	608	81	-337
14	b'2019\xc3\x84\xc3\xaa9\xc3\x94\xc3\x8225\xc3\x88\xc3\x9515\xc3\x8a\xc2\xb141\xc2\xb7\xc3\x9633\xc3\x83\xc3\xab'	-80.56	93.43	99.75	-971	-159	-4	-74	-48	-16	555	81	-344
15	b'2019\xc3\x84\xc3\xaa9\xc3\x94\xc3\x8225\xc3\x88\xc3\x9515\xc3\x8a\xc2\xb141\xc2\xb7\xc3\x9633\xc3\x83\xc3\xab'	-80.31	93.5	98.93	-910	-163	-47	-109	83	-57	555	75	-345
16	b'2019\xc3\x84\xc3\xaa9\xc3\x94\xc3\x8225\xc3\x88\xc3\x9515\xc3\x8a\xc2\xb141\xc2\xb7\xc3\x9634\xc3\x83\xc3\xab'	-80.5	96.81	95	-953	-172	-57	-112	8	-60	566	92	-331
17	b'2019\xc3\x84\xc3\xaa9\xc3\x94\xc3\x8225\xc3\x88\xc3\x9515\xc3\x8a\xc2\xb141\xc2\xb7\xc3\x9634\xc3\x83\xc3\xab'	-80.56	92.62	93.93	-997	-161	-5	-66	-186	59	561	104	-350
18	b'2019\xc3\x84\xc3\xaa9\xc3\x94\xc3\x8225\xc3\x88\xc3\x9515\xc3\x8a\xc2\xb141\xc2\xb7\xc3\x9634\xc3\x83\xc3\xab'	-80.56	92.62	93.93	-997	-161	-5	-66	-186	59	561	104	-350
19	b'2019\xc3\x84\xc3\xaa9\xc3\x94\xc3\x8225\xc3\x88\xc3\x9515\xc3\x8a\xc2\xb141\xc2\xb7\xc3\x9634\xc3\x83\xc3\xab'	-80.06	82	92.87	-890	-158	60	-138	-99	-3	513	110	-371
20	b'2019\xc3\x84\xc3\xaa9\xc3\x94\xc3\x8225\xc3\x88\xc3\x9515\xc3\x8a\xc2\xb141\xc2\xb7\xc3\x9634\xc3\x83\xc3\xab'	-80	79.81	91.93	-929	-156	86	-137	-81	27	526	132	-363
21	b'2019\xc3\x84\xc3\xaa9\xc3\x94\xc3\x8225\xc3\x88\xc3\x9515\xc3\x8a\xc2\xb141\xc2\xb7\xc3\x9634\xc3\x83\xc3\xab'	-79.87	75	90.81	-945	-162	48	-61	-20	-11	561	139	-371
22	b'2019\xc3\x84\xc3\xaa9\xc3\x94\xc3\x8225\xc3\x88\xc3\x9515\xc3\x8a\xc2\xb141\xc2\xb7\xc3\x9635\xc3\x83\xc3\xab'	-79.87	75	90.81	-945	-162	48	-61	-20	-11	561	139	-371
23	b'2019\xc3\x84\xc3\xaa9\xc3\x94\xc3\x8225\xc3\x88\xc3\x9515\xc3\x8a\xc2\xb141\xc2\xb7\xc3\x9635\xc3\x83\xc3\xab'	-78.87	68.93	91.43	-925	-178	62	-79	-8	-65	532	132	-376
24	b'2019\xc3\x84\xc3\xaa9\xc3\x94\xc3\x8225\xc3\x88\xc3\x9515\xc3\x8a\xc2\xb141\xc2\xb7\xc3\x9635\xc3\x83\xc3\xab'	-78.75	66.06	91.87	-938	-182	96	-9	15	-30	544	132	-384
