# Supplementary material for: Data acquired by a single object sensor for the detection and quality evaluation of table tennis forehand strokes
Source: Data Brief. 2020 Nov 6;33:106504. doi: 10.1016/j.dib.2020.106504 (PMC7683218; doi:10.1016/j.dib.2020.106504)
Supplement: Supplementary file 1 [file mmc1.zip › Processed/Basic/1222.csv]

#	Time/Date	Roll	Pitch	Yaw	acc(x)	acc(y)	acc(z)	gyro(x)	gyro(y)	gyro(z)	mag(x)	mag(y)	mag(z)
0	0	0	0	0	0	0	0	0	0	0	0	0	0
0	0	0	0	0	0	0	0	0	0	0	0	0	0
0	0	0	0	0	0	0	0	0	0	0	0	0	0
0	0	0	0	0	0	0	0	0	0	0	0	0	0
0	0	0	0	0	0	0	0	0	0	0	0	0	0
0	0	0	0	0	0	0	0	0	0	0	0	0	0
0	0	0	0	0	0	0	0	0	0	0	0	0	0
0	0	0	0	0	0	0	0	0	0	0	0	0	0
0	0	0	0	0	0	0	0	0	0	0	0	0	0
0	0	0	0	0	0	0	0	0	0	0	0	0	0
0	0	0	0	0	0	0	0	0	0	0	0	0	0
0	0	0	0	0	0	0	0	0	0	0	0	0	0
0	0	0	0	0	0	0	0	0	0	0	0	0	0
0	0	0	0	0	0	0	0	0	0	0	0	0	0
0	0	0	0	0	0	0	0	0	0	0	0	0	0
0	0	0	0	0	0	0	0	0	0	0	0	0	0
0	0	0	0	0	0	0	0	0	0	0	0	0	0
0	0	0	0	0	0	0	0	0	0	0	0	0	0
0	0	0	0	0	0	0	0	0	0	0	0	0	0
0	0	0	0	0	0	0	0	0	0	0	0	0	0
0	0	0	0	0	0	0	0	0	0	0	0	0	0
0	0	0	0	0	0	0	0	0	0	0	0	0	0
0	0	0	0	0	0	0	0	0	0	0	0	0	0
0	0	0	0	0	0	0	0	0	0	0	0	0	0
0	0	0	0	0	0	0	0	0	0	0	0	0	0
0	0	0	0	0	0	0	0	0	0	0	0	0	0
0	0	0	0	0	0	0	0	0	0	0	0	0	0
0	0	0	0	0	0	0	0	0	0	0	0	0	0
0	0	0	0	0	0	0	0	0	0	0	0	0	0
0	0	0	0	0	0	0	0	0	0	0	0	0	0
0	0	0	0	0	0	0	0	0	0	0	0	0	0
0	0	0	0	0	0	0	0	0	0	0	0	0	0
0	0	0	0	0	0	0	0	0	0	0	0	0	0
0	0	0	0	0	0	0	0	0	0	0	0	0	0
0	0	0	0	0	0	0	0	0	0	0	0	0	0
0	0	0	0	0	0	0	0	0	0	0	0	0	0
0	0	0	0	0	0	0	0	0	0	0	0	0	0
0	0	0	0	0	0	0	0	0	0	0	0	0	0
0	0	0	0	0	0	0	0	0	0	0	0	0	0
0	0	0	0	0	0	0	0	0	0	0	0	0	0
0	0	0	0	0	0	0	0	0	0	0	0	0	0
0	0	0	0	0	0	0	0	0	0	0	0	0	0
0	0	0	0	0	0	0	0	0	0	0	0	0	0
0	0	0	0	0	0	0	0	0	0	0	0	0	0
0	0	0	0	0	0	0	0	0	0	0	0	0	0
0	0	0	0	0	0	0	0	0	0	0	0	0	0
0	0	0	0	0	0	0	0	0	0	0	0	0	0
0	0	0	0	0	0	0	0	0	0	0	0	0	0
0	0	0	0	0	0	0	0	0	0	0	0	0	0
2	b'2019\xc3\x84\xc3\xaa9\xc3\x94\xc3\x8225\xc3\x88\xc3\x9515\xc3\x8a\xc2\xb143\xc2\xb7\xc3\x9624\xc3\x83\xc3\xab'	-78.37	104.75	117.81	-953	-192	-74	-162	-101	-72	579	8	-307
3	b'2019\xc3\x84\xc3\xaa9\xc3\x94\xc3\x8225\xc3\x88\xc3\x9515\xc3\x8a\xc2\xb143\xc2\xb7\xc3\x9624\xc3\x83\xc3\xab'	-78.37	104.75	117.81	-953	-192	-74	-162	-101	-72	579	8	-307
4	b'2019\xc3\x84\xc3\xaa9\xc3\x94\xc3\x8225\xc3\x88\xc3\x9515\xc3\x8a\xc2\xb143\xc2\xb7\xc3\x9624\xc3\x83\xc3\xab'	-77.75	98.93	116.31	-974	-201	-47	-48	-70	-82	532	19	-321
5	b'2019\xc3\x84\xc3\xaa9\xc3\x94\xc3\x8225\xc3\x88\xc3\x9515\xc3\x8a\xc2\xb143\xc2\xb7\xc3\x9624\xc3\x83\xc3\xab'	-77.25	94.87	115.93	-962	-204	-6	-150	-96	20	569	14	-328
6	b'2019\xc3\x84\xc3\xaa9\xc3\x94\xc3\x8225\xc3\x88\xc3\x9515\xc3\x8a\xc2\xb143\xc2\xb7\xc3\x9625\xc3\x83\xc3\xab'	-77.62	90.31	113.5	-939	-216	13	-123	-181	46	561	43	-340
7	b'2019\xc3\x84\xc3\xaa9\xc3\x94\xc3\x8225\xc3\x88\xc3\x9515\xc3\x8a\xc2\xb143\xc2\xb7\xc3\x9625\xc3\x83\xc3\xab'	-77.62	90.31	113.5	-939	-216	13	-123	-181	46	561	43	-340
8	b'2019\xc3\x84\xc3\xaa9\xc3\x94\xc3\x8225\xc3\x88\xc3\x9515\xc3\x8a\xc2\xb143\xc2\xb7\xc3\x9625\xc3\x83\xc3\xab'	-79.56	80.87	109.25	-959	-186	-62	57	-85	185	526	60	-361
9	b'2019\xc3\x84\xc3\xaa9\xc3\x94\xc3\x8225\xc3\x88\xc3\x9515\xc3\x8a\xc2\xb143\xc2\xb7\xc3\x9625\xc3\x83\xc3\xab'	-79.56	80.87	109.25	-959	-186	-62	57	-85	185	526	60	-361
10	b'2019\xc3\x84\xc3\xaa9\xc3\x94\xc3\x8225\xc3\x88\xc3\x9515\xc3\x8a\xc2\xb143\xc2\xb7\xc3\x9625\xc3\x83\xc3\xab'	-80.75	59.87	107.5	-922	-137	86	33	-49	62	515	38	-387
11	b'2019\xc3\x84\xc3\xaa9\xc3\x94\xc3\x8225\xc3\x88\xc3\x9515\xc3\x8a\xc2\xb143\xc2\xb7\xc3\x9626\xc3\x83\xc3\xab'	-80.56	50.31	107	-957	-127	129	69	-145	96	513	32	-393
12	b'2019\xc3\x84\xc3\xaa9\xc3\x94\xc3\x8225\xc3\x88\xc3\x9515\xc3\x8a\xc2\xb143\xc2\xb7\xc3\x9626\xc3\x83\xc3\xab'	-79.25	43.87	107.18	-914	-142	95	-72	45	-50	473	32	-427
13	b'2019\xc3\x84\xc3\xaa9\xc3\x94\xc3\x8225\xc3\x88\xc3\x9515\xc3\x8a\xc2\xb143\xc2\xb7\xc3\x9626\xc3\x83\xc3\xab'	-79.06	45.93	107.43	-978	-146	167	-35	-9	-18	462	38	-414
14	b'2019\xc3\x84\xc3\xaa9\xc3\x94\xc3\x8225\xc3\x88\xc3\x9515\xc3\x8a\xc2\xb143\xc2\xb7\xc3\x9627\xc3\x83\xc3\xab'	-78.37	45.43	107.25	-942	-148	180	-32	-27	-35	451	30	-406
15	b'2019\xc3\x84\xc3\xaa9\xc3\x94\xc3\x8225\xc3\x88\xc3\x9515\xc3\x8a\xc2\xb143\xc2\xb7\xc3\x9627\xc3\x83\xc3\xab'	-77.12	42.31	106	-974	-157	164	-23	-68	-8	486	25	-440
16	b'2019\xc3\x84\xc3\xaa9\xc3\x94\xc3\x8225\xc3\x88\xc3\x9515\xc3\x8a\xc2\xb143\xc2\xb7\xc3\x9627\xc3\x83\xc3\xab'	-77.12	42.31	106	-974	-157	164	-23	-68	-8	486	25	-440
17	b'2019\xc3\x84\xc3\xaa9\xc3\x94\xc3\x8225\xc3\x88\xc3\x9515\xc3\x8a\xc2\xb143\xc2\xb7\xc3\x9628\xc3\x83\xc3\xab'	-75.18	36.37	102.93	-961	-177	210	2	-20	28	380	48	-460
18	b'2019\xc3\x84\xc3\xaa9\xc3\x94\xc3\x8225\xc3\x88\xc3\x9515\xc3\x8a\xc2\xb143\xc2\xb7\xc3\x9628\xc3\x83\xc3\xab'	-74.68	38.5	102.31	-945	-168	253	-37	30	-40	428	76	-454
19	b'2019\xc3\x84\xc3\xaa9\xc3\x94\xc3\x8225\xc3\x88\xc3\x9515\xc3\x8a\xc2\xb143\xc2\xb7\xc3\x9629\xc3\x83\xc3\xab'	-74.87	42.87	101.93	-959	-196	203	-6	15	46	387	65	-454
20	b'2019\xc3\x84\xc3\xaa9\xc3\x94\xc3\x8225\xc3\x88\xc3\x9515\xc3\x8a\xc2\xb143\xc2\xb7\xc3\x9629\xc3\x83\xc3\xab'	-74.87	42.87	101.93	-959	-196	203	-6	15	46	387	65	-454
21	b'2019\xc3\x84\xc3\xaa9\xc3\x94\xc3\x8225\xc3\x88\xc3\x9515\xc3\x8a\xc2\xb143\xc2\xb7\xc3\x9630\xc3\x83\xc3\xab'	-73.5	43.93	102.18	-942	-198	186	7	-1	0	409	88	-454
22	b'2019\xc3\x84\xc3\xaa9\xc3\x94\xc3\x8225\xc3\x88\xc3\x9515\xc3\x8a\xc2\xb143\xc2\xb7\xc3\x9632\xc3\x83\xc3\xab'	-72.75	46.75	102.5	-919	-222	189	-18	50	-63	387	94	-460
