# Supplementary material for: Data acquired by a single object sensor for the detection and quality evaluation of table tennis forehand strokes
Source: Data Brief. 2020 Nov 6;33:106504. doi: 10.1016/j.dib.2020.106504 (PMC7683218; doi:10.1016/j.dib.2020.106504)
Supplement: Supplementary file 1 [file mmc1.zip › Processed/Basic/13.csv]

#	Time/Date	Roll	Pitch	Yaw	acc(x)	acc(y)	acc(z)	gyro(x)	gyro(y)	gyro(z)	mag(x)	mag(y)	mag(z)
0	0	0	0	0	0	0	0	0	0	0	0	0	0
0	0	0	0	0	0	0	0	0	0	0	0	0	0
0	0	0	0	0	0	0	0	0	0	0	0	0	0
0	0	0	0	0	0	0	0	0	0	0	0	0	0
0	0	0	0	0	0	0	0	0	0	0	0	0	0
0	0	0	0	0	0	0	0	0	0	0	0	0	0
0	0	0	0	0	0	0	0	0	0	0	0	0	0
0	0	0	0	0	0	0	0	0	0	0	0	0	0
0	0	0	0	0	0	0	0	0	0	0	0	0	0
0	0	0	0	0	0	0	0	0	0	0	0	0	0
0	0	0	0	0	0	0	0	0	0	0	0	0	0
0	0	0	0	0	0	0	0	0	0	0	0	0	0
0	0	0	0	0	0	0	0	0	0	0	0	0	0
0	0	0	0	0	0	0	0	0	0	0	0	0	0
0	0	0	0	0	0	0	0	0	0	0	0	0	0
0	0	0	0	0	0	0	0	0	0	0	0	0	0
0	0	0	0	0	0	0	0	0	0	0	0	0	0
0	0	0	0	0	0	0	0	0	0	0	0	0	0
0	0	0	0	0	0	0	0	0	0	0	0	0	0
0	0	0	0	0	0	0	0	0	0	0	0	0	0
0	0	0	0	0	0	0	0	0	0	0	0	0	0
0	0	0	0	0	0	0	0	0	0	0	0	0	0
0	0	0	0	0	0	0	0	0	0	0	0	0	0
0	0	0	0	0	0	0	0	0	0	0	0	0	0
0	0	0	0	0	0	0	0	0	0	0	0	0	0
0	0	0	0	0	0	0	0	0	0	0	0	0	0
0	0	0	0	0	0	0	0	0	0	0	0	0	0
2	b'2019\xc3\x84\xc3\xaa9\xc3\x94\xc3\x8217\xc3\x88\xc3\x9510\xc3\x8a\xc2\xb151\xc2\xb7\xc3\x9622\xc3\x83\xc3\xab'	-60.62	141.68	136.81	-843	-304	-374	18	22	6	721	56	-126
3	b'2019\xc3\x84\xc3\xaa9\xc3\x94\xc3\x8217\xc3\x88\xc3\x9510\xc3\x8a\xc2\xb151\xc2\xb7\xc3\x9622\xc3\x83\xc3\xab'	-60.06	142.56	137.12	-848	-322	-328	-74	127	18	739	62	-107
4	b'2019\xc3\x84\xc3\xaa9\xc3\x94\xc3\x8217\xc3\x88\xc3\x9510\xc3\x8a\xc2\xb151\xc2\xb7\xc3\x9622\xc3\x83\xc3\xab'	-58.56	144.12	136.68	-883	-359	-299	-165	83	-143	768	49	-88
5	b'2019\xc3\x84\xc3\xaa9\xc3\x94\xc3\x8217\xc3\x88\xc3\x9510\xc3\x8a\xc2\xb151\xc2\xb7\xc3\x9622\xc3\x83\xc3\xab'	-59.68	138	132.68	-1033	-372	-231	-584	-479	-623	768	91	-92
6	b'2019\xc3\x84\xc3\xaa9\xc3\x94\xc3\x8217\xc3\x88\xc3\x9510\xc3\x8a\xc2\xb151\xc2\xb7\xc3\x9622\xc3\x83\xc3\xab'	-57.43	127.81	129.25	-959	-331	-302	-806	-765	-1203	739	172	-145
7	b'2019\xc3\x84\xc3\xaa9\xc3\x94\xc3\x8217\xc3\x88\xc3\x9510\xc3\x8a\xc2\xb151\xc2\xb7\xc3\x9622\xc3\x83\xc3\xab'	-51.75	117.68	126.31	-837	-335	-379	-893	-843	-1289	644	297	-182
8	b'2019\xc3\x84\xc3\xaa9\xc3\x94\xc3\x8217\xc3\x88\xc3\x9510\xc3\x8a\xc2\xb151\xc2\xb7\xc3\x9623\xc3\x83\xc3\xab'	-35.75	109.43	124.25	-615	-564	-393	-482	-622	-1087	340	560	-233
9	b'2019\xc3\x84\xc3\xaa9\xc3\x94\xc3\x8217\xc3\x88\xc3\x9510\xc3\x8a\xc2\xb151\xc2\xb7\xc3\x9623\xc3\x83\xc3\xab'	-29.43	108.87	124.06	-446	-674	-400	-236	-572	-836	176	628	-209
10	b'2019\xc3\x84\xc3\xaa9\xc3\x94\xc3\x8217\xc3\x88\xc3\x9510\xc3\x8a\xc2\xb151\xc2\xb7\xc3\x9623\xc3\x83\xc3\xab'	-26.12	107.25	123.75	-342	-751	-317	-58	-304	-391	128	648	-224
11	b'2019\xc3\x84\xc3\xaa9\xc3\x94\xc3\x8217\xc3\x88\xc3\x9510\xc3\x8a\xc2\xb151\xc2\xb7\xc3\x9623\xc3\x83\xc3\xab'	-26.56	109.31	120.25	-485	-815	-316	-28	62	17	81	662	-193
12	b'2019\xc3\x84\xc3\xaa9\xc3\x94\xc3\x8217\xc3\x88\xc3\x9510\xc3\x8a\xc2\xb151\xc2\xb7\xc3\x9624\xc3\x83\xc3\xab'	-26.56	109.31	120.25	-485	-815	-316	-28	62	17	81	662	-193
13	b'2019\xc3\x84\xc3\xaa9\xc3\x94\xc3\x8217\xc3\x88\xc3\x9510\xc3\x8a\xc2\xb151\xc2\xb7\xc3\x9624\xc3\x83\xc3\xab'	-27.12	109.5	119.75	-467	-800	-265	11	-44	-2	76	649	-219
14	b'2019\xc3\x84\xc3\xaa9\xc3\x94\xc3\x8217\xc3\x88\xc3\x9510\xc3\x8a\xc2\xb151\xc2\xb7\xc3\x9624\xc3\x83\xc3\xab'	-27.93	110.31	118.56	-504	-807	-301	-32	11	24	105	662	-179
15	b'2019\xc3\x84\xc3\xaa9\xc3\x94\xc3\x8217\xc3\x88\xc3\x9510\xc3\x8a\xc2\xb151\xc2\xb7\xc3\x9624\xc3\x83\xc3\xab'	-28.06	110.5	118.31	-481	-806	-310	7	-21	8	116	649	-198
16	b'2019\xc3\x84\xc3\xaa9\xc3\x94\xc3\x8217\xc3\x88\xc3\x9510\xc3\x8a\xc2\xb151\xc2\xb7\xc3\x9624\xc3\x83\xc3\xab'	-28.06	110.5	118.31	-481	-806	-310	7	-21	8	116	649	-198
17	b'2019\xc3\x84\xc3\xaa9\xc3\x94\xc3\x8217\xc3\x88\xc3\x9510\xc3\x8a\xc2\xb151\xc2\xb7\xc3\x9625\xc3\x83\xc3\xab'	-28.31	110.56	118.18	-474	-798	-334	9	-35	15	128	649	-192
18	b'2019\xc3\x84\xc3\xaa9\xc3\x94\xc3\x8217\xc3\x88\xc3\x9510\xc3\x8a\xc2\xb151\xc2\xb7\xc3\x9625\xc3\x83\xc3\xab'	-28.62	110.43	118	-505	-785	-287	4	-34	23	140	656	-198
19	b'2019\xc3\x84\xc3\xaa9\xc3\x94\xc3\x8217\xc3\x88\xc3\x9510\xc3\x8a\xc2\xb151\xc2\xb7\xc3\x9625\xc3\x83\xc3\xab'	-28.62	110.43	118	-505	-785	-287	4	-34	23	140	656	-198
20	b'2019\xc3\x84\xc3\xaa9\xc3\x94\xc3\x8217\xc3\x88\xc3\x9510\xc3\x8a\xc2\xb151\xc2\xb7\xc3\x9626\xc3\x83\xc3\xab'	-29.5	110.87	116.25	-497	-794	-295	3	-20	27	116	649	-185
21	b'2019\xc3\x84\xc3\xaa9\xc3\x94\xc3\x8217\xc3\x88\xc3\x9510\xc3\x8a\xc2\xb151\xc2\xb7\xc3\x9626\xc3\x83\xc3\xab'	-29.62	110.93	115.87	-506	-792	-321	-2	-19	8	121	668	-192
22	b'2019\xc3\x84\xc3\xaa9\xc3\x94\xc3\x8217\xc3\x88\xc3\x9510\xc3\x8a\xc2\xb151\xc2\xb7\xc3\x9626\xc3\x83\xc3\xab'	-29.62	110.87	115.81	-503	-784	-302	-1	-7	-20	105	656	-185
23	b'2019\xc3\x84\xc3\xaa9\xc3\x94\xc3\x8217\xc3\x88\xc3\x9510\xc3\x8a\xc2\xb151\xc2\xb7\xc3\x9626\xc3\x83\xc3\xab'	-29.62	111	115.75	-507	-792	-302	7	-15	9	99	649	-192
24	b'2019\xc3\x84\xc3\xaa9\xc3\x94\xc3\x8217\xc3\x88\xc3\x9510\xc3\x8a\xc2\xb151\xc2\xb7\xc3\x9626\xc3\x83\xc3\xab'	-29.62	111.12	115.56	-485	-795	-327	-6	4	-4	152	656	-192
25	b'2019\xc3\x84\xc3\xaa9\xc3\x94\xc3\x8217\xc3\x88\xc3\x9510\xc3\x8a\xc2\xb151\xc2\xb7\xc3\x9627\xc3\x83\xc3\xab'	-29.62	111.06	115.5	-495	-791	-325	-16	3	-17	128	649	-185
26	b'2019\xc3\x84\xc3\xaa9\xc3\x94\xc3\x8217\xc3\x88\xc3\x9510\xc3\x8a\xc2\xb151\xc2\xb7\xc3\x9627\xc3\x83\xc3\xab'	-29.62	111.12	115.37	-496	-790	-305	0	5	15	112	638	-185
27	b'2019\xc3\x84\xc3\xaa9\xc3\x94\xc3\x8217\xc3\x88\xc3\x9510\xc3\x8a\xc2\xb151\xc2\xb7\xc3\x9627\xc3\x83\xc3\xab'	-29.68	111.18	115.31	-489	-796	-301	-6	-5	14	105	668	-198
28	b'2019\xc3\x84\xc3\xaa9\xc3\x94\xc3\x8217\xc3\x88\xc3\x9510\xc3\x8a\xc2\xb151\xc2\xb7\xc3\x9627\xc3\x83\xc3\xab'	-29.75	111.18	115.25	-476	-787	-318	1	-20	-33	128	662	-204
29	b'2019\xc3\x84\xc3\xaa9\xc3\x94\xc3\x8217\xc3\x88\xc3\x9510\xc3\x8a\xc2\xb151\xc2\xb7\xc3\x9627\xc3\x83\xc3\xab'	-29.68	111.12	115.25	-501	-792	-323	-19	-3	3	116	640	-192
30	b'2019\xc3\x84\xc3\xaa9\xc3\x94\xc3\x8217\xc3\x88\xc3\x9510\xc3\x8a\xc2\xb151\xc2\xb7\xc3\x9628\xc3\x83\xc3\xab'	-29.81	111.25	115	-504	-787	-321	3	-7	7	121	662	-192
31	b'2019\xc3\x84\xc3\xaa9\xc3\x94\xc3\x8217\xc3\x88\xc3\x9510\xc3\x8a\xc2\xb151\xc2\xb7\xc3\x9628\xc3\x83\xc3\xab'	-29.75	111.18	114.93	-475	-784	-329	-3	-7	0	88	668	-198
32	b'2019\xc3\x84\xc3\xaa9\xc3\x94\xc3\x8217\xc3\x88\xc3\x9510\xc3\x8a\xc2\xb151\xc2\xb7\xc3\x9628\xc3\x83\xc3\xab'	-29.87	111.25	114.75	-487	-797	-311	-4	-4	2	134	656	-198
33	b'2019\xc3\x84\xc3\xaa9\xc3\x94\xc3\x8217\xc3\x88\xc3\x9510\xc3\x8a\xc2\xb151\xc2\xb7\xc3\x9628\xc3\x83\xc3\xab'	-29.93	111.25	114.62	-491	-789	-323	-6	-11	4	128	662	-198
34	b'2019\xc3\x84\xc3\xaa9\xc3\x94\xc3\x8217\xc3\x88\xc3\x9510\xc3\x8a\xc2\xb151\xc2\xb7\xc3\x9628\xc3\x83\xc3\xab'	-29.93	111.31	114.62	-489	-792	-320	-10	11	-10	99	656	-179
35	b'2019\xc3\x84\xc3\xaa9\xc3\x94\xc3\x8217\xc3\x88\xc3\x9510\xc3\x8a\xc2\xb151\xc2\xb7\xc3\x9628\xc3\x83\xc3\xab'	-29.93	111.31	114.62	-489	-792	-320	-10	11	-10	99	656	-179
36	b'2019\xc3\x84\xc3\xaa9\xc3\x94\xc3\x8217\xc3\x88\xc3\x9510\xc3\x8a\xc2\xb151\xc2\xb7\xc3\x9629\xc3\x83\xc3\xab'	-29.87	111.31	114.62	-482	-787	-304	-26	1	-12	121	656	-185
37	b'2019\xc3\x84\xc3\xaa9\xc3\x94\xc3\x8217\xc3\x88\xc3\x9510\xc3\x8a\xc2\xb151\xc2\xb7\xc3\x9629\xc3\x83\xc3\xab'	-30	111.37	114.43	-496	-798	-310	-11	6	-7	128	649	-192
38	b'2019\xc3\x84\xc3\xaa9\xc3\x94\xc3\x8217\xc3\x88\xc3\x9510\xc3\x8a\xc2\xb151\xc2\xb7\xc3\x9629\xc3\x83\xc3\xab'	-30.06	111.43	114.25	-510	-793	-334	12	-20	4	105	656	-185
39	b'2019\xc3\x84\xc3\xaa9\xc3\x94\xc3\x8217\xc3\x88\xc3\x9510\xc3\x8a\xc2\xb151\xc2\xb7\xc3\x9629\xc3\x83\xc3\xab'	-30.06	111.43	114.25	-510	-793	-334	12	-20	4	105	656	-185
40	b'2019\xc3\x84\xc3\xaa9\xc3\x94\xc3\x8217\xc3\x88\xc3\x9510\xc3\x8a\xc2\xb151\xc2\xb7\xc3\x9629\xc3\x83\xc3\xab'	-30	111.31	114.31	-481	-786	-288	16	-23	6	116	662	-185
41	b'2019\xc3\x84\xc3\xaa9\xc3\x94\xc3\x8217\xc3\x88\xc3\x9510\xc3\x8a\xc2\xb151\xc2\xb7\xc3\x9629\xc3\x83\xc3\xab'	-30.12	111.43	114.12	-495	-791	-319	-10	-8	11	112	656	-198
42	b'2019\xc3\x84\xc3\xaa9\xc3\x94\xc3\x8217\xc3\x88\xc3\x9510\xc3\x8a\xc2\xb151\xc2\xb7\xc3\x9630\xc3\x83\xc3\xab'	-30.18	111.5	113.87	-523	-790	-308	-2	-13	37	121	662	-204
43	b'2019\xc3\x84\xc3\xaa9\xc3\x94\xc3\x8217\xc3\x88\xc3\x9510\xc3\x8a\xc2\xb151\xc2\xb7\xc3\x9630\xc3\x83\xc3\xab'	-30.25	111.43	113.87	-492	-792	-321	9	-5	-1	121	656	-192
44	b'2019\xc3\x84\xc3\xaa9\xc3\x94\xc3\x8217\xc3\x88\xc3\x9510\xc3\x8a\xc2\xb151\xc2\xb7\xc3\x9630\xc3\x83\xc3\xab'	-30.18	111.43	113.81	-494	-785	-321	-4	14	-14	116	662	-185
