# Supplementary material for: Data acquired by a single object sensor for the detection and quality evaluation of table tennis forehand strokes
Source: Data Brief. 2020 Nov 6;33:106504. doi: 10.1016/j.dib.2020.106504 (PMC7683218; doi:10.1016/j.dib.2020.106504)
Supplement: Supplementary file 1 [file mmc1.zip › Processed/Basic/1320.csv]

#	Time/Date	Roll	Pitch	Yaw	acc(x)	acc(y)	acc(z)	gyro(x)	gyro(y)	gyro(z)	mag(x)	mag(y)	mag(z)
0	0	0	0	0	0	0	0	0	0	0	0	0	0
0	0	0	0	0	0	0	0	0	0	0	0	0	0
0	0	0	0	0	0	0	0	0	0	0	0	0	0
0	0	0	0	0	0	0	0	0	0	0	0	0	0
0	0	0	0	0	0	0	0	0	0	0	0	0	0
0	0	0	0	0	0	0	0	0	0	0	0	0	0
0	0	0	0	0	0	0	0	0	0	0	0	0	0
0	0	0	0	0	0	0	0	0	0	0	0	0	0
0	0	0	0	0	0	0	0	0	0	0	0	0	0
0	0	0	0	0	0	0	0	0	0	0	0	0	0
0	0	0	0	0	0	0	0	0	0	0	0	0	0
0	0	0	0	0	0	0	0	0	0	0	0	0	0
0	0	0	0	0	0	0	0	0	0	0	0	0	0
0	0	0	0	0	0	0	0	0	0	0	0	0	0
0	0	0	0	0	0	0	0	0	0	0	0	0	0
0	0	0	0	0	0	0	0	0	0	0	0	0	0
0	0	0	0	0	0	0	0	0	0	0	0	0	0
0	0	0	0	0	0	0	0	0	0	0	0	0	0
0	0	0	0	0	0	0	0	0	0	0	0	0	0
0	0	0	0	0	0	0	0	0	0	0	0	0	0
0	0	0	0	0	0	0	0	0	0	0	0	0	0
0	0	0	0	0	0	0	0	0	0	0	0	0	0
0	0	0	0	0	0	0	0	0	0	0	0	0	0
0	0	0	0	0	0	0	0	0	0	0	0	0	0
0	0	0	0	0	0	0	0	0	0	0	0	0	0
0	0	0	0	0	0	0	0	0	0	0	0	0	0
0	0	0	0	0	0	0	0	0	0	0	0	0	0
0	0	0	0	0	0	0	0	0	0	0	0	0	0
0	0	0	0	0	0	0	0	0	0	0	0	0	0
0	0	0	0	0	0	0	0	0	0	0	0	0	0
0	0	0	0	0	0	0	0	0	0	0	0	0	0
0	0	0	0	0	0	0	0	0	0	0	0	0	0
0	0	0	0	0	0	0	0	0	0	0	0	0	0
0	0	0	0	0	0	0	0	0	0	0	0	0	0
0	0	0	0	0	0	0	0	0	0	0	0	0	0
0	0	0	0	0	0	0	0	0	0	0	0	0	0
0	0	0	0	0	0	0	0	0	0	0	0	0	0
0	0	0	0	0	0	0	0	0	0	0	0	0	0
0	0	0	0	0	0	0	0	0	0	0	0	0	0
0	0	0	0	0	0	0	0	0	0	0	0	0	0
0	0	0	0	0	0	0	0	0	0	0	0	0	0
0	0	0	0	0	0	0	0	0	0	0	0	0	0
0	0	0	0	0	0	0	0	0	0	0	0	0	0
2	b'2019\xc3\x84\xc3\xaa9\xc3\x94\xc3\x8225\xc3\x88\xc3\x9517\xc3\x8a\xc2\xb111\xc2\xb7\xc3\x9623\xc3\x83\xc3\xab'	-81.12	79.37	122.56	-969	-119	78	-839	-24	-184	592	-88	-356
3	b'2019\xc3\x84\xc3\xaa9\xc3\x94\xc3\x8225\xc3\x88\xc3\x9517\xc3\x8a\xc2\xb111\xc2\xb7\xc3\x9623\xc3\x83\xc3\xab'	-81.12	79.37	122.56	-969	-119	78	-839	-24	-184	592	-88	-356
4	b'2019\xc3\x84\xc3\xaa9\xc3\x94\xc3\x8225\xc3\x88\xc3\x9517\xc3\x8a\xc2\xb111\xc2\xb7\xc3\x9624\xc3\x83\xc3\xab'	-79.5	84.06	116.12	-921	-146	63	-811	-162	-175	603	-28	-369
5	b'2019\xc3\x84\xc3\xaa9\xc3\x94\xc3\x8225\xc3\x88\xc3\x9517\xc3\x8a\xc2\xb111\xc2\xb7\xc3\x9624\xc3\x83\xc3\xab'	-79.5	84.06	116.12	-921	-146	63	-811	-162	-175	603	-28	-369
6	b'2019\xc3\x84\xc3\xaa9\xc3\x94\xc3\x8225\xc3\x88\xc3\x9517\xc3\x8a\xc2\xb111\xc2\xb7\xc3\x9624\xc3\x83\xc3\xab'	-77.81	87.06	104.75	-960	-139	8	-1108	-198	-87	579	38	-371
7	b'2019\xc3\x84\xc3\xaa9\xc3\x94\xc3\x8225\xc3\x88\xc3\x9517\xc3\x8a\xc2\xb111\xc2\xb7\xc3\x9624\xc3\x83\xc3\xab'	-77.12	87.31	98.93	-949	-169	39	-1174	-189	-107	577	86	-374
8	b'2019\xc3\x84\xc3\xaa9\xc3\x94\xc3\x8225\xc3\x88\xc3\x9517\xc3\x8a\xc2\xb111\xc2\xb7\xc3\x9624\xc3\x83\xc3\xab'	-77.37	85.56	91.37	-957	-162	28	-1189	-396	52	548	132	-361
9	b'2019\xc3\x84\xc3\xaa9\xc3\x94\xc3\x8225\xc3\x88\xc3\x9517\xc3\x8a\xc2\xb111\xc2\xb7\xc3\x9624\xc3\x83\xc3\xab'	-77.37	85.56	91.37	-957	-162	28	-1189	-396	52	548	132	-361
10	b'2019\xc3\x84\xc3\xaa9\xc3\x94\xc3\x8225\xc3\x88\xc3\x9517\xc3\x8a\xc2\xb111\xc2\xb7\xc3\x9624\xc3\x83\xc3\xab'	-77.56	82.43	80	-936	-166	10	-1105	-194	23	537	204	-361
11	b'2019\xc3\x84\xc3\xaa9\xc3\x94\xc3\x8225\xc3\x88\xc3\x9517\xc3\x8a\xc2\xb111\xc2\xb7\xc3\x9624\xc3\x83\xc3\xab'	-77.93	79.87	71.75	-960	-175	57	-1022	-245	54	537	220	-358
12	b'2019\xc3\x84\xc3\xaa9\xc3\x94\xc3\x8225\xc3\x88\xc3\x9517\xc3\x8a\xc2\xb111\xc2\xb7\xc3\x9624\xc3\x83\xc3\xab'	-77.75	79.37	68.06	-1003	-196	15	-969	-333	-61	531	267	-347
13	b'2019\xc3\x84\xc3\xaa9\xc3\x94\xc3\x8225\xc3\x88\xc3\x9517\xc3\x8a\xc2\xb111\xc2\xb7\xc3\x9624\xc3\x83\xc3\xab'	-77	79.93	63.31	-958	-186	2	-963	-380	-82	544	296	-336
14	b'2019\xc3\x84\xc3\xaa9\xc3\x94\xc3\x8225\xc3\x88\xc3\x9517\xc3\x8a\xc2\xb111\xc2\xb7\xc3\x9625\xc3\x83\xc3\xab'	-77	79.93	63.31	-958	-186	2	-963	-380	-82	544	296	-336
15	b'2019\xc3\x84\xc3\xaa9\xc3\x94\xc3\x8225\xc3\x88\xc3\x9517\xc3\x8a\xc2\xb111\xc2\xb7\xc3\x9625\xc3\x83\xc3\xab'	-76.18	79.12	56.5	-945	-200	37	-731	-334	32	489	336	-294
16	b'2019\xc3\x84\xc3\xaa9\xc3\x94\xc3\x8225\xc3\x88\xc3\x9517\xc3\x8a\xc2\xb111\xc2\xb7\xc3\x9625\xc3\x83\xc3\xab'	-76.18	79.12	56.5	-945	-200	37	-731	-334	32	489	336	-294
17	b'2019\xc3\x84\xc3\xaa9\xc3\x94\xc3\x8225\xc3\x88\xc3\x9517\xc3\x8a\xc2\xb111\xc2\xb7\xc3\x9625\xc3\x83\xc3\xab'	-74.87	77	51.68	-930	-228	89	-432	-153	-109	508	360	-257
18	b'2019\xc3\x84\xc3\xaa9\xc3\x94\xc3\x8225\xc3\x88\xc3\x9517\xc3\x8a\xc2\xb111\xc2\xb7\xc3\x9625\xc3\x83\xc3\xab'	-74.5	76.56	49.43	-909	-244	42	-385	-192	17	502	377	-262
19	b'2019\xc3\x84\xc3\xaa9\xc3\x94\xc3\x8225\xc3\x88\xc3\x9517\xc3\x8a\xc2\xb111\xc2\xb7\xc3\x9625\xc3\x83\xc3\xab'	-74.5	76.56	49.43	-909	-244	42	-385	-192	17	502	377	-262
20	b'2019\xc3\x84\xc3\xaa9\xc3\x94\xc3\x8225\xc3\x88\xc3\x9517\xc3\x8a\xc2\xb111\xc2\xb7\xc3\x9625\xc3\x83\xc3\xab'	-74.37	78.43	47.56	-931	-251	71	-65	-26	-36	497	403	-235
21	b'2019\xc3\x84\xc3\xaa9\xc3\x94\xc3\x8225\xc3\x88\xc3\x9517\xc3\x8a\xc2\xb111\xc2\xb7\xc3\x9625\xc3\x83\xc3\xab'	-74.75	78.06	47.43	-918	-249	48	-53	-56	34	481	403	-235
22	b'2019\xc3\x84\xc3\xaa9\xc3\x94\xc3\x8225\xc3\x88\xc3\x9517\xc3\x8a\xc2\xb111\xc2\xb7\xc3\x9625\xc3\x83\xc3\xab'	-74.87	76.25	47.68	-961	-243	99	8	22	6	486	403	-228
23	b'2019\xc3\x84\xc3\xaa9\xc3\x94\xc3\x8225\xc3\x88\xc3\x9517\xc3\x8a\xc2\xb111\xc2\xb7\xc3\x9626\xc3\x83\xc3\xab'	-74.87	75.81	48.37	-931	-244	107	-25	-32	35	486	392	-248
24	b'2019\xc3\x84\xc3\xaa9\xc3\x94\xc3\x8225\xc3\x88\xc3\x9517\xc3\x8a\xc2\xb111\xc2\xb7\xc3\x9626\xc3\x83\xc3\xab'	-74.93	75.18	48.37	-923	-245	88	-30	39	0	510	396	-241
25	b'2019\xc3\x84\xc3\xaa9\xc3\x94\xc3\x8225\xc3\x88\xc3\x9517\xc3\x8a\xc2\xb111\xc2\xb7\xc3\x9626\xc3\x83\xc3\xab'	-75.06	74.5	48.62	-932	-233	97	-14	-10	30	486	396	-246
26	b'2019\xc3\x84\xc3\xaa9\xc3\x94\xc3\x8225\xc3\x88\xc3\x9517\xc3\x8a\xc2\xb111\xc2\xb7\xc3\x9626\xc3\x83\xc3\xab'	-75.18	74.75	48.43	-938	-241	50	16	-25	37	475	403	-233
27	b'2019\xc3\x84\xc3\xaa9\xc3\x94\xc3\x8225\xc3\x88\xc3\x9517\xc3\x8a\xc2\xb111\xc2\xb7\xc3\x9626\xc3\x83\xc3\xab'	-75.37	74.18	48.62	-954	-238	88	19	37	45	486	403	-240
28	b'2019\xc3\x84\xc3\xaa9\xc3\x94\xc3\x8225\xc3\x88\xc3\x9517\xc3\x8a\xc2\xb111\xc2\xb7\xc3\x9626\xc3\x83\xc3\xab'	-75.37	74.18	48.62	-954	-238	88	19	37	45	486	403	-240
