# Supplementary material for: Data acquired by a single object sensor for the detection and quality evaluation of table tennis forehand strokes
Source: Data Brief. 2020 Nov 6;33:106504. doi: 10.1016/j.dib.2020.106504 (PMC7683218; doi:10.1016/j.dib.2020.106504)
Supplement: Supplementary file 1 [file mmc1.zip › Processed/Basic/1321.csv]

#	Time/Date	Roll	Pitch	Yaw	acc(x)	acc(y)	acc(z)	gyro(x)	gyro(y)	gyro(z)	mag(x)	mag(y)	mag(z)
0	0	0	0	0	0	0	0	0	0	0	0	0	0
0	0	0	0	0	0	0	0	0	0	0	0	0	0
0	0	0	0	0	0	0	0	0	0	0	0	0	0
0	0	0	0	0	0	0	0	0	0	0	0	0	0
0	0	0	0	0	0	0	0	0	0	0	0	0	0
0	0	0	0	0	0	0	0	0	0	0	0	0	0
0	0	0	0	0	0	0	0	0	0	0	0	0	0
0	0	0	0	0	0	0	0	0	0	0	0	0	0
0	0	0	0	0	0	0	0	0	0	0	0	0	0
0	0	0	0	0	0	0	0	0	0	0	0	0	0
0	0	0	0	0	0	0	0	0	0	0	0	0	0
0	0	0	0	0	0	0	0	0	0	0	0	0	0
0	0	0	0	0	0	0	0	0	0	0	0	0	0
0	0	0	0	0	0	0	0	0	0	0	0	0	0
0	0	0	0	0	0	0	0	0	0	0	0	0	0
0	0	0	0	0	0	0	0	0	0	0	0	0	0
0	0	0	0	0	0	0	0	0	0	0	0	0	0
0	0	0	0	0	0	0	0	0	0	0	0	0	0
0	0	0	0	0	0	0	0	0	0	0	0	0	0
0	0	0	0	0	0	0	0	0	0	0	0	0	0
0	0	0	0	0	0	0	0	0	0	0	0	0	0
0	0	0	0	0	0	0	0	0	0	0	0	0	0
0	0	0	0	0	0	0	0	0	0	0	0	0	0
0	0	0	0	0	0	0	0	0	0	0	0	0	0
0	0	0	0	0	0	0	0	0	0	0	0	0	0
0	0	0	0	0	0	0	0	0	0	0	0	0	0
2	b'2019\xc3\x84\xc3\xaa9\xc3\x94\xc3\x8225\xc3\x88\xc3\x9517\xc3\x8a\xc2\xb111\xc2\xb7\xc3\x9645\xc3\x83\xc3\xab'	-82.5	55.68	129.25	-929	-99	82	-392	41	-26	596	-147	-318
3	b'2019\xc3\x84\xc3\xaa9\xc3\x94\xc3\x8225\xc3\x88\xc3\x9517\xc3\x8a\xc2\xb111\xc2\xb7\xc3\x9645\xc3\x83\xc3\xab'	-82.43	56.62	127.68	-962	-83	134	-371	-33	-1	590	-140	-318
4	b'2019\xc3\x84\xc3\xaa9\xc3\x94\xc3\x8225\xc3\x88\xc3\x9517\xc3\x8a\xc2\xb111\xc2\xb7\xc3\x9645\xc3\x83\xc3\xab'	-82.31	58.68	125.87	-960	-91	120	-565	45	-68	608	-120	-344
5	b'2019\xc3\x84\xc3\xaa9\xc3\x94\xc3\x8225\xc3\x88\xc3\x9517\xc3\x8a\xc2\xb111\xc2\xb7\xc3\x9645\xc3\x83\xc3\xab'	-82.25	62	124.31	-953	-97	60	-577	56	-47	584	-78	-324
6	b'2019\xc3\x84\xc3\xaa9\xc3\x94\xc3\x8225\xc3\x88\xc3\x9517\xc3\x8a\xc2\xb111\xc2\xb7\xc3\x9645\xc3\x83\xc3\xab'	-82	63.31	121.37	-985	-98	68	-618	-58	-9	579	-96	-331
7	b'2019\xc3\x84\xc3\xaa9\xc3\x94\xc3\x8225\xc3\x88\xc3\x9517\xc3\x8a\xc2\xb111\xc2\xb7\xc3\x9645\xc3\x83\xc3\xab'	-81.68	66.81	118.81	-970	-117	56	-656	10	-109	596	-67	-331
8	b'2019\xc3\x84\xc3\xaa9\xc3\x94\xc3\x8225\xc3\x88\xc3\x9517\xc3\x8a\xc2\xb111\xc2\xb7\xc3\x9645\xc3\x83\xc3\xab'	-81.68	66.81	118.81	-970	-117	56	-656	10	-109	596	-67	-331
9	b'2019\xc3\x84\xc3\xaa9\xc3\x94\xc3\x8225\xc3\x88\xc3\x9517\xc3\x8a\xc2\xb111\xc2\xb7\xc3\x9645\xc3\x83\xc3\xab'	-81	70.62	115.06	-957	-123	63	-727	-10	-124	608	-41	-350
10	b'2019\xc3\x84\xc3\xaa9\xc3\x94\xc3\x8225\xc3\x88\xc3\x9517\xc3\x8a\xc2\xb111\xc2\xb7\xc3\x9645\xc3\x83\xc3\xab'	-80.5	75.25	112.56	-906	-141	50	-681	-38	-77	590	-24	-331
11	b'2019\xc3\x84\xc3\xaa9\xc3\x94\xc3\x8225\xc3\x88\xc3\x9517\xc3\x8a\xc2\xb111\xc2\xb7\xc3\x9645\xc3\x83\xc3\xab'	-80.43	74.18	110.12	-964	-127	64	-683	-147	48	579	-1	-331
12	b'2019\xc3\x84\xc3\xaa9\xc3\x94\xc3\x8225\xc3\x88\xc3\x9517\xc3\x8a\xc2\xb111\xc2\xb7\xc3\x9645\xc3\x83\xc3\xab'	-79.25	80.87	104.56	-923	-144	13	-871	-83	-117	572	51	-329
13	b'2019\xc3\x84\xc3\xaa9\xc3\x94\xc3\x8225\xc3\x88\xc3\x9517\xc3\x8a\xc2\xb111\xc2\xb7\xc3\x9645\xc3\x83\xc3\xab'	-78.81	81.06	101.06	-952	-159	102	-852	-166	-67	572	76	-329
14	b'2019\xc3\x84\xc3\xaa9\xc3\x94\xc3\x8225\xc3\x88\xc3\x9517\xc3\x8a\xc2\xb111\xc2\xb7\xc3\x9645\xc3\x83\xc3\xab'	-78.81	81.06	101.06	-952	-159	102	-852	-166	-67	572	76	-329
15	b'2019\xc3\x84\xc3\xaa9\xc3\x94\xc3\x8225\xc3\x88\xc3\x9517\xc3\x8a\xc2\xb111\xc2\xb7\xc3\x9646\xc3\x83\xc3\xab'	-78.18	79.75	95.31	-958	-155	74	-812	-249	-39	550	116	-323
16	b'2019\xc3\x84\xc3\xaa9\xc3\x94\xc3\x8225\xc3\x88\xc3\x9517\xc3\x8a\xc2\xb111\xc2\xb7\xc3\x9646\xc3\x83\xc3\xab'	-78.18	79.75	95.31	-958	-155	74	-812	-249	-39	550	116	-323
17	b'2019\xc3\x84\xc3\xaa9\xc3\x94\xc3\x8225\xc3\x88\xc3\x9517\xc3\x8a\xc2\xb111\xc2\xb7\xc3\x9646\xc3\x83\xc3\xab'	-77.5	77	85	-945	-174	93	-822	-213	3	526	182	-337
18	b'2019\xc3\x84\xc3\xaa9\xc3\x94\xc3\x8225\xc3\x88\xc3\x9517\xc3\x8a\xc2\xb111\xc2\xb7\xc3\x9646\xc3\x83\xc3\xab'	-77.12	76.87	81.12	-964	-176	26	-835	-230	-42	568	206	-350
19	b'2019\xc3\x84\xc3\xaa9\xc3\x94\xc3\x8225\xc3\x88\xc3\x9517\xc3\x8a\xc2\xb111\xc2\xb7\xc3\x9646\xc3\x83\xc3\xab'	-76.93	76.31	77.75	-948	-191	48	-784	-199	-31	531	257	-323
20	b'2019\xc3\x84\xc3\xaa9\xc3\x94\xc3\x8225\xc3\x88\xc3\x9517\xc3\x8a\xc2\xb111\xc2\xb7\xc3\x9646\xc3\x83\xc3\xab'	-76.93	76.31	77.75	-948	-191	48	-784	-199	-31	531	257	-323
21	b'2019\xc3\x84\xc3\xaa9\xc3\x94\xc3\x8225\xc3\x88\xc3\x9517\xc3\x8a\xc2\xb111\xc2\xb7\xc3\x9646\xc3\x83\xc3\xab'	-76.68	76.31	72.12	-964	-201	11	-640	-259	55	520	257	-318
22	b'2019\xc3\x84\xc3\xaa9\xc3\x94\xc3\x8225\xc3\x88\xc3\x9517\xc3\x8a\xc2\xb111\xc2\xb7\xc3\x9646\xc3\x83\xc3\xab'	-76.37	76.25	69.06	-933	-197	49	-525	-144	-2	526	280	-318
23	b'2019\xc3\x84\xc3\xaa9\xc3\x94\xc3\x8225\xc3\x88\xc3\x9517\xc3\x8a\xc2\xb111\xc2\xb7\xc3\x9646\xc3\x83\xc3\xab'	-76.31	75.93	67.37	-943	-199	80	-499	-126	-5	486	286	-316
24	b'2019\xc3\x84\xc3\xaa9\xc3\x94\xc3\x8225\xc3\x88\xc3\x9517\xc3\x8a\xc2\xb111\xc2\xb7\xc3\x9646\xc3\x83\xc3\xab'	-76.25	76.87	65.06	-902	-204	56	-519	-93	-2	480	304	-316
25	b'2019\xc3\x84\xc3\xaa9\xc3\x94\xc3\x8225\xc3\x88\xc3\x9517\xc3\x8a\xc2\xb111\xc2\xb7\xc3\x9646\xc3\x83\xc3\xab'	-76.43	77.37	62.81	-940	-212	37	-504	-73	67	496	320	-283
26	b'2019\xc3\x84\xc3\xaa9\xc3\x94\xc3\x8225\xc3\x88\xc3\x9517\xc3\x8a\xc2\xb111\xc2\xb7\xc3\x9646\xc3\x83\xc3\xab'	-76.43	77.37	62.81	-940	-212	37	-504	-73	67	496	320	-283
27	b'2019\xc3\x84\xc3\xaa9\xc3\x94\xc3\x8225\xc3\x88\xc3\x9517\xc3\x8a\xc2\xb111\xc2\xb7\xc3\x9646\xc3\x83\xc3\xab'	-76.56	79	59.12	-925	-213	9	-389	-149	35	520	339	-281
28	b'2019\xc3\x84\xc3\xaa9\xc3\x94\xc3\x8225\xc3\x88\xc3\x9517\xc3\x8a\xc2\xb111\xc2\xb7\xc3\x9647\xc3\x83\xc3\xab'	-76.68	76.87	56.62	-955	-208	89	-437	-102	13	526	337	-270
29	b'2019\xc3\x84\xc3\xaa9\xc3\x94\xc3\x8225\xc3\x88\xc3\x9517\xc3\x8a\xc2\xb111\xc2\xb7\xc3\x9647\xc3\x83\xc3\xab'	-76.68	76.75	54.25	-954	-212	54	-461	-87	16	508	337	-262
30	b'2019\xc3\x84\xc3\xaa9\xc3\x94\xc3\x8225\xc3\x88\xc3\x9517\xc3\x8a\xc2\xb111\xc2\xb7\xc3\x9647\xc3\x83\xc3\xab'	-76.68	76.75	54.25	-954	-212	54	-461	-87	16	508	337	-262
31	b'2019\xc3\x84\xc3\xaa9\xc3\x94\xc3\x8225\xc3\x88\xc3\x9517\xc3\x8a\xc2\xb111\xc2\xb7\xc3\x9647\xc3\x83\xc3\xab'	-76.56	78.43	52.12	-948	-219	44	-413	-14	-57	502	355	-254
32	b'2019\xc3\x84\xc3\xaa9\xc3\x94\xc3\x8225\xc3\x88\xc3\x9517\xc3\x8a\xc2\xb111\xc2\xb7\xc3\x9647\xc3\x83\xc3\xab'	-76.43	79.37	50.68	-921	-218	76	-348	-39	18	480	366	-248
33	b'2019\xc3\x84\xc3\xaa9\xc3\x94\xc3\x8225\xc3\x88\xc3\x9517\xc3\x8a\xc2\xb111\xc2\xb7\xc3\x9647\xc3\x83\xc3\xab'	-76.5	78.43	49.68	-950	-206	103	-172	-84	-2	491	372	-233
34	b'2019\xc3\x84\xc3\xaa9\xc3\x94\xc3\x8225\xc3\x88\xc3\x9517\xc3\x8a\xc2\xb111\xc2\xb7\xc3\x9647\xc3\x83\xc3\xab'	-76.43	79.37	49.06	-944	-203	79	-334	81	-28	508	372	-227
35	b'2019\xc3\x84\xc3\xaa9\xc3\x94\xc3\x8225\xc3\x88\xc3\x9517\xc3\x8a\xc2\xb111\xc2\xb7\xc3\x9647\xc3\x83\xc3\xab'	-76.37	80.06	48.5	-905	-212	3	-159	-70	37	520	372	-220
36	b'2019\xc3\x84\xc3\xaa9\xc3\x94\xc3\x8225\xc3\x88\xc3\x9517\xc3\x8a\xc2\xb111\xc2\xb7\xc3\x9647\xc3\x83\xc3\xab'	-76.62	78.75	47.56	-931	-214	62	-187	-36	62	508	390	-227
37	b'2019\xc3\x84\xc3\xaa9\xc3\x94\xc3\x8225\xc3\x88\xc3\x9517\xc3\x8a\xc2\xb111\xc2\xb7\xc3\x9647\xc3\x83\xc3\xab'	-76.62	78.75	47.56	-931	-214	62	-187	-36	62	508	390	-227
38	b'2019\xc3\x84\xc3\xaa9\xc3\x94\xc3\x8225\xc3\x88\xc3\x9517\xc3\x8a\xc2\xb111\xc2\xb7\xc3\x9647\xc3\x83\xc3\xab'	-76.93	77.93	47.06	-955	-221	80	-121	-38	32	526	379	-227
39	b'2019\xc3\x84\xc3\xaa9\xc3\x94\xc3\x8225\xc3\x88\xc3\x9517\xc3\x8a\xc2\xb111\xc2\xb7\xc3\x9647\xc3\x83\xc3\xab'	-76.93	77.93	47.06	-955	-221	80	-121	-38	32	526	379	-227
40	b'2019\xc3\x84\xc3\xaa9\xc3\x94\xc3\x8225\xc3\x88\xc3\x9517\xc3\x8a\xc2\xb111\xc2\xb7\xc3\x9647\xc3\x83\xc3\xab'	-76.93	78.06	46.87	-960	-218	45	-70	-51	9	480	372	-220
41	b'2019\xc3\x84\xc3\xaa9\xc3\x94\xc3\x8225\xc3\x88\xc3\x9517\xc3\x8a\xc2\xb111\xc2\xb7\xc3\x9647\xc3\x83\xc3\xab'	-76.87	77.93	46.93	-933	-208	59	-48	22	-22	552	379	-220
42	b'2019\xc3\x84\xc3\xaa9\xc3\x94\xc3\x8225\xc3\x88\xc3\x9517\xc3\x8a\xc2\xb111\xc2\xb7\xc3\x9647\xc3\x83\xc3\xab'	-76.87	77.93	46.93	-933	-208	59	-48	22	-22	552	379	-220
43	b'2019\xc3\x84\xc3\xaa9\xc3\x94\xc3\x8225\xc3\x88\xc3\x9517\xc3\x8a\xc2\xb111\xc2\xb7\xc3\x9647\xc3\x83\xc3\xab'	-76.68	77.5	47.43	-932	-211	77	-10	-6	-11	526	372	-227
44	b'2019\xc3\x84\xc3\xaa9\xc3\x94\xc3\x8225\xc3\x88\xc3\x9517\xc3\x8a\xc2\xb111\xc2\xb7\xc3\x9647\xc3\x83\xc3\xab'	-76.62	77.37	47.56	-931	-210	47	16	-8	7	544	379	-220
45	b'2019\xc3\x84\xc3\xaa9\xc3\x94\xc3\x8225\xc3\x88\xc3\x9517\xc3\x8a\xc2\xb111\xc2\xb7\xc3\x9648\xc3\x83\xc3\xab'	-76.68	76.62	47.62	-941	-220	90	9	13	-22	497	385	-227
