# Supplementary material for: Data acquired by a single object sensor for the detection and quality evaluation of table tennis forehand strokes
Source: Data Brief. 2020 Nov 6;33:106504. doi: 10.1016/j.dib.2020.106504 (PMC7683218; doi:10.1016/j.dib.2020.106504)
Supplement: Supplementary file 1 [file mmc1.zip › Processed/Basic/1322.csv]

#	Time/Date	Roll	Pitch	Yaw	acc(x)	acc(y)	acc(z)	gyro(x)	gyro(y)	gyro(z)	mag(x)	mag(y)	mag(z)
0	0	0	0	0	0	0	0	0	0	0	0	0	0
0	0	0	0	0	0	0	0	0	0	0	0	0	0
0	0	0	0	0	0	0	0	0	0	0	0	0	0
0	0	0	0	0	0	0	0	0	0	0	0	0	0
0	0	0	0	0	0	0	0	0	0	0	0	0	0
0	0	0	0	0	0	0	0	0	0	0	0	0	0
0	0	0	0	0	0	0	0	0	0	0	0	0	0
0	0	0	0	0	0	0	0	0	0	0	0	0	0
0	0	0	0	0	0	0	0	0	0	0	0	0	0
0	0	0	0	0	0	0	0	0	0	0	0	0	0
0	0	0	0	0	0	0	0	0	0	0	0	0	0
0	0	0	0	0	0	0	0	0	0	0	0	0	0
0	0	0	0	0	0	0	0	0	0	0	0	0	0
0	0	0	0	0	0	0	0	0	0	0	0	0	0
0	0	0	0	0	0	0	0	0	0	0	0	0	0
0	0	0	0	0	0	0	0	0	0	0	0	0	0
0	0	0	0	0	0	0	0	0	0	0	0	0	0
0	0	0	0	0	0	0	0	0	0	0	0	0	0
0	0	0	0	0	0	0	0	0	0	0	0	0	0
0	0	0	0	0	0	0	0	0	0	0	0	0	0
0	0	0	0	0	0	0	0	0	0	0	0	0	0
0	0	0	0	0	0	0	0	0	0	0	0	0	0
0	0	0	0	0	0	0	0	0	0	0	0	0	0
0	0	0	0	0	0	0	0	0	0	0	0	0	0
0	0	0	0	0	0	0	0	0	0	0	0	0	0
0	0	0	0	0	0	0	0	0	0	0	0	0	0
0	0	0	0	0	0	0	0	0	0	0	0	0	0
0	0	0	0	0	0	0	0	0	0	0	0	0	0
0	0	0	0	0	0	0	0	0	0	0	0	0	0
0	0	0	0	0	0	0	0	0	0	0	0	0	0
0	0	0	0	0	0	0	0	0	0	0	0	0	0
0	0	0	0	0	0	0	0	0	0	0	0	0	0
0	0	0	0	0	0	0	0	0	0	0	0	0	0
0	0	0	0	0	0	0	0	0	0	0	0	0	0
0	0	0	0	0	0	0	0	0	0	0	0	0	0
0	0	0	0	0	0	0	0	0	0	0	0	0	0
0	0	0	0	0	0	0	0	0	0	0	0	0	0
0	0	0	0	0	0	0	0	0	0	0	0	0	0
0	0	0	0	0	0	0	0	0	0	0	0	0	0
0	0	0	0	0	0	0	0	0	0	0	0	0	0
0	0	0	0	0	0	0	0	0	0	0	0	0	0
0	0	0	0	0	0	0	0	0	0	0	0	0	0
0	0	0	0	0	0	0	0	0	0	0	0	0	0
0	0	0	0	0	0	0	0	0	0	0	0	0	0
0	0	0	0	0	0	0	0	0	0	0	0	0	0
0	0	0	0	0	0	0	0	0	0	0	0	0	0
0	0	0	0	0	0	0	0	0	0	0	0	0	0
0	0	0	0	0	0	0	0	0	0	0	0	0	0
0	0	0	0	0	0	0	0	0	0	0	0	0	0
0	0	0	0	0	0	0	0	0	0	0	0	0	0
0	0	0	0	0	0	0	0	0	0	0	0	0	0
2	b'2019\xc3\x84\xc3\xaa9\xc3\x94\xc3\x8225\xc3\x88\xc3\x9517\xc3\x8a\xc2\xb111\xc2\xb7\xc3\x9657\xc3\x83\xc3\xab'	-79	72.62	119.87	-969	-154	33	-699	-183	72	376	-33	-307
3	b'2019\xc3\x84\xc3\xaa9\xc3\x94\xc3\x8225\xc3\x88\xc3\x9517\xc3\x8a\xc2\xb111\xc2\xb7\xc3\x9657\xc3\x83\xc3\xab'	-79	73.68	115.18	-978	-152	56	-825	-44	-31	393	-3	-299
4	b'2019\xc3\x84\xc3\xaa9\xc3\x94\xc3\x8225\xc3\x88\xc3\x9517\xc3\x8a\xc2\xb111\xc2\xb7\xc3\x9657\xc3\x83\xc3\xab'	-78.62	76.93	110.68	-973	-150	16	-832	-57	-107	377	22	-300
5	b'2019\xc3\x84\xc3\xaa9\xc3\x94\xc3\x8225\xc3\x88\xc3\x9517\xc3\x8a\xc2\xb111\xc2\xb7\xc3\x9658\xc3\x83\xc3\xab'	-78.18	78.62	107.75	-922	-162	25	-803	-139	-37	356	81	-308
6	b'2019\xc3\x84\xc3\xaa9\xc3\x94\xc3\x8225\xc3\x88\xc3\x9517\xc3\x8a\xc2\xb111\xc2\xb7\xc3\x9658\xc3\x83\xc3\xab'	-78.12	77.25	103.31	-980	-154	38	-696	-150	-35	340	88	-312
7	b'2019\xc3\x84\xc3\xaa9\xc3\x94\xc3\x8225\xc3\x88\xc3\x9517\xc3\x8a\xc2\xb111\xc2\xb7\xc3\x9658\xc3\x83\xc3\xab'	-77.75	80.18	99.37	-915	-150	1	-755	-110	-15	334	131	-305
8	b'2019\xc3\x84\xc3\xaa9\xc3\x94\xc3\x8225\xc3\x88\xc3\x9517\xc3\x8a\xc2\xb111\xc2\xb7\xc3\x9658\xc3\x83\xc3\xab'	-78	80.81	93.37	-969	-159	17	-750	-114	55	382	142	-307
9	b'2019\xc3\x84\xc3\xaa9\xc3\x94\xc3\x8225\xc3\x88\xc3\x9517\xc3\x8a\xc2\xb111\xc2\xb7\xc3\x9658\xc3\x83\xc3\xab'	-78.12	82.68	88.75	-933	-165	36	-742	-71	10	364	166	-288
10	b'2019\xc3\x84\xc3\xaa9\xc3\x94\xc3\x8225\xc3\x88\xc3\x9517\xc3\x8a\xc2\xb111\xc2\xb7\xc3\x9658\xc3\x83\xc3\xab'	-78.12	82.68	88.75	-933	-165	36	-742	-71	10	364	166	-288
11	b'2019\xc3\x84\xc3\xaa9\xc3\x94\xc3\x8225\xc3\x88\xc3\x9517\xc3\x8a\xc2\xb111\xc2\xb7\xc3\x9658\xc3\x83\xc3\xab'	-79	81.37	75.31	-939	-168	5	-852	-147	46	371	222	-265
12	b'2019\xc3\x84\xc3\xaa9\xc3\x94\xc3\x8225\xc3\x88\xc3\x9517\xc3\x8a\xc2\xb111\xc2\xb7\xc3\x9658\xc3\x83\xc3\xab'	-78.87	79.75	68.43	-945	-162	11	-695	-172	29	328	256	-240
13	b'2019\xc3\x84\xc3\xaa9\xc3\x94\xc3\x8225\xc3\x88\xc3\x9517\xc3\x8a\xc2\xb111\xc2\xb7\xc3\x9658\xc3\x83\xc3\xab'	-78.56	78.37	64.81	-957	-170	44	-642	-112	-60	360	272	-246
14	b'2019\xc3\x84\xc3\xaa9\xc3\x94\xc3\x8225\xc3\x88\xc3\x9517\xc3\x8a\xc2\xb111\xc2\xb7\xc3\x9659\xc3\x83\xc3\xab'	-78.56	78.37	64.81	-957	-170	44	-642	-112	-60	360	272	-246
15	b'2019\xc3\x84\xc3\xaa9\xc3\x94\xc3\x8225\xc3\x88\xc3\x9517\xc3\x8a\xc2\xb111\xc2\xb7\xc3\x9659\xc3\x83\xc3\xab'	-78.31	78.31	56.37	-918	-176	20	-438	-152	-22	318	292	-225
16	b'2019\xc3\x84\xc3\xaa9\xc3\x94\xc3\x8225\xc3\x88\xc3\x9517\xc3\x8a\xc2\xb111\xc2\xb7\xc3\x9659\xc3\x83\xc3\xab'	-78.12	77.68	54.31	-947	-177	14	-293	-113	-45	337	292	-212
17	b'2019\xc3\x84\xc3\xaa9\xc3\x94\xc3\x8225\xc3\x88\xc3\x9517\xc3\x8a\xc2\xb111\xc2\xb7\xc3\x9659\xc3\x83\xc3\xab'	-77.93	77.62	53.12	-929	-182	35	-149	-65	-12	324	316	-198
18	b'2019\xc3\x84\xc3\xaa9\xc3\x94\xc3\x8225\xc3\x88\xc3\x9517\xc3\x8a\xc2\xb111\xc2\xb7\xc3\x9659\xc3\x83\xc3\xab'	-77.93	77.37	52.5	-950	-180	65	-115	-39	16	320	321	-204
19	b'2019\xc3\x84\xc3\xaa9\xc3\x94\xc3\x8225\xc3\x88\xc3\x9517\xc3\x8a\xc2\xb111\xc2\xb7\xc3\x9659\xc3\x83\xc3\xab'	-77.93	77.37	52.5	-950	-180	65	-115	-39	16	320	321	-204
20	b'2019\xc3\x84\xc3\xaa9\xc3\x94\xc3\x8225\xc3\x88\xc3\x9517\xc3\x8a\xc2\xb111\xc2\xb7\xc3\x9659\xc3\x83\xc3\xab'	-77.81	79	51.75	-914	-190	72	11	-45	39	289	344	-192
