# Supplementary material for: Data acquired by a single object sensor for the detection and quality evaluation of table tennis forehand strokes
Source: Data Brief. 2020 Nov 6;33:106504. doi: 10.1016/j.dib.2020.106504 (PMC7683218; doi:10.1016/j.dib.2020.106504)
Supplement: Supplementary file 1 [file mmc1.zip › Processed/Basic/1323.csv]

#	Time/Date	Roll	Pitch	Yaw	acc(x)	acc(y)	acc(z)	gyro(x)	gyro(y)	gyro(z)	mag(x)	mag(y)	mag(z)
0	0	0	0	0	0	0	0	0	0	0	0	0	0
0	0	0	0	0	0	0	0	0	0	0	0	0	0
0	0	0	0	0	0	0	0	0	0	0	0	0	0
0	0	0	0	0	0	0	0	0	0	0	0	0	0
0	0	0	0	0	0	0	0	0	0	0	0	0	0
0	0	0	0	0	0	0	0	0	0	0	0	0	0
0	0	0	0	0	0	0	0	0	0	0	0	0	0
0	0	0	0	0	0	0	0	0	0	0	0	0	0
0	0	0	0	0	0	0	0	0	0	0	0	0	0
0	0	0	0	0	0	0	0	0	0	0	0	0	0
0	0	0	0	0	0	0	0	0	0	0	0	0	0
0	0	0	0	0	0	0	0	0	0	0	0	0	0
0	0	0	0	0	0	0	0	0	0	0	0	0	0
0	0	0	0	0	0	0	0	0	0	0	0	0	0
0	0	0	0	0	0	0	0	0	0	0	0	0	0
0	0	0	0	0	0	0	0	0	0	0	0	0	0
0	0	0	0	0	0	0	0	0	0	0	0	0	0
0	0	0	0	0	0	0	0	0	0	0	0	0	0
0	0	0	0	0	0	0	0	0	0	0	0	0	0
0	0	0	0	0	0	0	0	0	0	0	0	0	0
0	0	0	0	0	0	0	0	0	0	0	0	0	0
0	0	0	0	0	0	0	0	0	0	0	0	0	0
0	0	0	0	0	0	0	0	0	0	0	0	0	0
0	0	0	0	0	0	0	0	0	0	0	0	0	0
0	0	0	0	0	0	0	0	0	0	0	0	0	0
0	0	0	0	0	0	0	0	0	0	0	0	0	0
0	0	0	0	0	0	0	0	0	0	0	0	0	0
0	0	0	0	0	0	0	0	0	0	0	0	0	0
0	0	0	0	0	0	0	0	0	0	0	0	0	0
0	0	0	0	0	0	0	0	0	0	0	0	0	0
0	0	0	0	0	0	0	0	0	0	0	0	0	0
0	0	0	0	0	0	0	0	0	0	0	0	0	0
0	0	0	0	0	0	0	0	0	0	0	0	0	0
0	0	0	0	0	0	0	0	0	0	0	0	0	0
0	0	0	0	0	0	0	0	0	0	0	0	0	0
0	0	0	0	0	0	0	0	0	0	0	0	0	0
0	0	0	0	0	0	0	0	0	0	0	0	0	0
0	0	0	0	0	0	0	0	0	0	0	0	0	0
0	0	0	0	0	0	0	0	0	0	0	0	0	0
0	0	0	0	0	0	0	0	0	0	0	0	0	0
0	0	0	0	0	0	0	0	0	0	0	0	0	0
2	b'2019\xc3\x84\xc3\xaa9\xc3\x94\xc3\x8225\xc3\x88\xc3\x9517\xc3\x8a\xc2\xb112\xc2\xb7\xc3\x9612\xc3\x83\xc3\xab'	-80.56	86.87	122.56	-947	-153	89	-777	-103	-154	616	-68	-299
3	b'2019\xc3\x84\xc3\xaa9\xc3\x94\xc3\x8225\xc3\x88\xc3\x9517\xc3\x8a\xc2\xb112\xc2\xb7\xc3\x9612\xc3\x83\xc3\xab'	-80.56	86.87	122.56	-947	-153	89	-777	-103	-154	616	-68	-299
4	b'2019\xc3\x84\xc3\xaa9\xc3\x94\xc3\x8225\xc3\x88\xc3\x9517\xc3\x8a\xc2\xb112\xc2\xb7\xc3\x9612\xc3\x83\xc3\xab'	-79.37	90.18	116	-939	-155	47	-917	-124	-58	632	-4	-312
5	b'2019\xc3\x84\xc3\xaa9\xc3\x94\xc3\x8225\xc3\x88\xc3\x9517\xc3\x8a\xc2\xb112\xc2\xb7\xc3\x9612\xc3\x83\xc3\xab'	-78.75	93	110.62	-940	-167	-9	-994	-27	-136	574	24	-312
6	b'2019\xc3\x84\xc3\xaa9\xc3\x94\xc3\x8225\xc3\x88\xc3\x9517\xc3\x8a\xc2\xb112\xc2\xb7\xc3\x9613\xc3\x83\xc3\xab'	-78.5	94.18	106.62	-929	-159	15	-999	-153	-11	603	64	-307
7	b'2019\xc3\x84\xc3\xaa9\xc3\x94\xc3\x8225\xc3\x88\xc3\x9517\xc3\x8a\xc2\xb112\xc2\xb7\xc3\x9613\xc3\x83\xc3\xab'	-78.56	94.75	100.37	-943	-164	-15	-970	-155	-88	643	100	-297
8	b'2019\xc3\x84\xc3\xaa9\xc3\x94\xc3\x8225\xc3\x88\xc3\x9517\xc3\x8a\xc2\xb112\xc2\xb7\xc3\x9613\xc3\x83\xc3\xab'	-78.31	96.12	95.56	-945	-156	-39	-1055	-151	-58	614	100	-310
9	b'2019\xc3\x84\xc3\xaa9\xc3\x94\xc3\x8225\xc3\x88\xc3\x9517\xc3\x8a\xc2\xb112\xc2\xb7\xc3\x9613\xc3\x83\xc3\xab'	-78.31	96.12	95.56	-945	-156	-39	-1055	-151	-58	614	100	-310
10	b'2019\xc3\x84\xc3\xaa9\xc3\x94\xc3\x8225\xc3\x88\xc3\x9517\xc3\x8a\xc2\xb112\xc2\xb7\xc3\x9613\xc3\x83\xc3\xab'	-77.81	96.81	86.93	-960	-162	-67	-934	-192	-139	596	152	-297
11	b'2019\xc3\x84\xc3\xaa9\xc3\x94\xc3\x8225\xc3\x88\xc3\x9517\xc3\x8a\xc2\xb112\xc2\xb7\xc3\x9613\xc3\x83\xc3\xab'	-77.62	97.31	79.87	-956	-173	-65	-917	-177	-59	566	222	-278
12	b'2019\xc3\x84\xc3\xaa9\xc3\x94\xc3\x8225\xc3\x88\xc3\x9517\xc3\x8a\xc2\xb112\xc2\xb7\xc3\x9613\xc3\x83\xc3\xab'	-77.62	97.31	79.87	-956	-173	-65	-917	-177	-59	566	222	-278
13	b'2019\xc3\x84\xc3\xaa9\xc3\x94\xc3\x8225\xc3\x88\xc3\x9517\xc3\x8a\xc2\xb112\xc2\xb7\xc3\x9613\xc3\x83\xc3\xab'	-77.81	96.18	71.56	-972	-162	-38	-924	-130	-15	526	251	-278
14	b'2019\xc3\x84\xc3\xaa9\xc3\x94\xc3\x8225\xc3\x88\xc3\x9517\xc3\x8a\xc2\xb112\xc2\xb7\xc3\x9613\xc3\x83\xc3\xab'	-77.68	95.68	66.68	-921	-165	-28	-908	-202	-14	513	268	-276
15	b'2019\xc3\x84\xc3\xaa9\xc3\x94\xc3\x8225\xc3\x88\xc3\x9517\xc3\x8a\xc2\xb112\xc2\xb7\xc3\x9613\xc3\x83\xc3\xab'	-77.81	94.93	62.31	-954	-177	-8	-890	-119	-50	508	291	-256
16	b'2019\xc3\x84\xc3\xaa9\xc3\x94\xc3\x8225\xc3\x88\xc3\x9517\xc3\x8a\xc2\xb112\xc2\xb7\xc3\x9613\xc3\x83\xc3\xab'	-77.81	94.93	62.31	-954	-177	-8	-890	-119	-50	508	291	-256
17	b'2019\xc3\x84\xc3\xaa9\xc3\x94\xc3\x8225\xc3\x88\xc3\x9517\xc3\x8a\xc2\xb112\xc2\xb7\xc3\x9613\xc3\x83\xc3\xab'	-77.68	94.56	56.18	-939	-172	-21	-702	-144	-43	552	304	-256
18	b'2019\xc3\x84\xc3\xaa9\xc3\x94\xc3\x8225\xc3\x88\xc3\x9517\xc3\x8a\xc2\xb112\xc2\xb7\xc3\x9614\xc3\x83\xc3\xab'	-77.75	93.93	53.18	-939	-177	2	-699	-204	-23	515	337	-241
19	b'2019\xc3\x84\xc3\xaa9\xc3\x94\xc3\x8225\xc3\x88\xc3\x9517\xc3\x8a\xc2\xb112\xc2\xb7\xc3\x9614\xc3\x83\xc3\xab'	-77.75	93.93	53.18	-939	-177	2	-699	-204	-23	515	337	-241
20	b'2019\xc3\x84\xc3\xaa9\xc3\x94\xc3\x8225\xc3\x88\xc3\x9517\xc3\x8a\xc2\xb112\xc2\xb7\xc3\x9614\xc3\x83\xc3\xab'	-77.56	92.93	46	-949	-196	-8	-511	-36	-182	536	371	-227
21	b'2019\xc3\x84\xc3\xaa9\xc3\x94\xc3\x8225\xc3\x88\xc3\x9517\xc3\x8a\xc2\xb112\xc2\xb7\xc3\x9614\xc3\x83\xc3\xab'	-77.25	93.56	43.87	-939	-201	-23	-369	-131	33	500	376	-201
22	b'2019\xc3\x84\xc3\xaa9\xc3\x94\xc3\x8225\xc3\x88\xc3\x9517\xc3\x8a\xc2\xb112\xc2\xb7\xc3\x9614\xc3\x83\xc3\xab'	-77.31	93.06	41.81	-950	-208	-32	-298	-85	-2	512	400	-174
23	b'2019\xc3\x84\xc3\xaa9\xc3\x94\xc3\x8225\xc3\x88\xc3\x9517\xc3\x8a\xc2\xb112\xc2\xb7\xc3\x9614\xc3\x83\xc3\xab'	-77.5	91.62	41	-955	-204	-6	-225	-88	58	540	404	-174
24	b'2019\xc3\x84\xc3\xaa9\xc3\x94\xc3\x8225\xc3\x88\xc3\x9517\xc3\x8a\xc2\xb112\xc2\xb7\xc3\x9614\xc3\x83\xc3\xab'	-77.43	91.25	40.68	-938	-215	21	-157	-22	-54	529	398	-180
25	b'2019\xc3\x84\xc3\xaa9\xc3\x94\xc3\x8225\xc3\x88\xc3\x9517\xc3\x8a\xc2\xb112\xc2\xb7\xc3\x9614\xc3\x83\xc3\xab'	-77.43	91.25	40.68	-938	-215	21	-157	-22	-54	529	398	-180
26	b'2019\xc3\x84\xc3\xaa9\xc3\x94\xc3\x8225\xc3\x88\xc3\x9517\xc3\x8a\xc2\xb112\xc2\xb7\xc3\x9614\xc3\x83\xc3\xab'	-77.12	91.12	40.75	-928	-215	14	-73	-45	-23	524	398	-180
27	b'2019\xc3\x84\xc3\xaa9\xc3\x94\xc3\x8225\xc3\x88\xc3\x9517\xc3\x8a\xc2\xb112\xc2\xb7\xc3\x9614\xc3\x83\xc3\xab'	-77.12	91.12	40.75	-928	-215	14	-73	-45	-23	524	398	-180
28	b'2019\xc3\x84\xc3\xaa9\xc3\x94\xc3\x8225\xc3\x88\xc3\x9517\xc3\x8a\xc2\xb112\xc2\xb7\xc3\x9614\xc3\x83\xc3\xab'	-76.81	90.25	41.5	-911	-219	29	-43	41	-75	547	398	-180
29	b'2019\xc3\x84\xc3\xaa9\xc3\x94\xc3\x8225\xc3\x88\xc3\x9517\xc3\x8a\xc2\xb112\xc2\xb7\xc3\x9615\xc3\x83\xc3\xab'	-76.81	90	41.68	-950	-212	24	6	-7	20	569	409	-168
30	b'2019\xc3\x84\xc3\xaa9\xc3\x94\xc3\x8225\xc3\x88\xc3\x9517\xc3\x8a\xc2\xb112\xc2\xb7\xc3\x9615\xc3\x83\xc3\xab'	-76.87	89	41.93	-933	-214	24	-15	-8	25	494	398	-187
