# Supplementary material for: Data acquired by a single object sensor for the detection and quality evaluation of table tennis forehand strokes
Source: Data Brief. 2020 Nov 6;33:106504. doi: 10.1016/j.dib.2020.106504 (PMC7683218; doi:10.1016/j.dib.2020.106504)
Supplement: Supplementary file 1 [file mmc1.zip › Processed/Basic/1324.csv]

#	Time/Date	Roll	Pitch	Yaw	acc(x)	acc(y)	acc(z)	gyro(x)	gyro(y)	gyro(z)	mag(x)	mag(y)	mag(z)
0	0	0	0	0	0	0	0	0	0	0	0	0	0
0	0	0	0	0	0	0	0	0	0	0	0	0	0
0	0	0	0	0	0	0	0	0	0	0	0	0	0
0	0	0	0	0	0	0	0	0	0	0	0	0	0
0	0	0	0	0	0	0	0	0	0	0	0	0	0
0	0	0	0	0	0	0	0	0	0	0	0	0	0
0	0	0	0	0	0	0	0	0	0	0	0	0	0
0	0	0	0	0	0	0	0	0	0	0	0	0	0
0	0	0	0	0	0	0	0	0	0	0	0	0	0
0	0	0	0	0	0	0	0	0	0	0	0	0	0
0	0	0	0	0	0	0	0	0	0	0	0	0	0
0	0	0	0	0	0	0	0	0	0	0	0	0	0
0	0	0	0	0	0	0	0	0	0	0	0	0	0
0	0	0	0	0	0	0	0	0	0	0	0	0	0
0	0	0	0	0	0	0	0	0	0	0	0	0	0
0	0	0	0	0	0	0	0	0	0	0	0	0	0
0	0	0	0	0	0	0	0	0	0	0	0	0	0
0	0	0	0	0	0	0	0	0	0	0	0	0	0
0	0	0	0	0	0	0	0	0	0	0	0	0	0
0	0	0	0	0	0	0	0	0	0	0	0	0	0
0	0	0	0	0	0	0	0	0	0	0	0	0	0
0	0	0	0	0	0	0	0	0	0	0	0	0	0
0	0	0	0	0	0	0	0	0	0	0	0	0	0
0	0	0	0	0	0	0	0	0	0	0	0	0	0
0	0	0	0	0	0	0	0	0	0	0	0	0	0
0	0	0	0	0	0	0	0	0	0	0	0	0	0
0	0	0	0	0	0	0	0	0	0	0	0	0	0
0	0	0	0	0	0	0	0	0	0	0	0	0	0
0	0	0	0	0	0	0	0	0	0	0	0	0	0
0	0	0	0	0	0	0	0	0	0	0	0	0	0
0	0	0	0	0	0	0	0	0	0	0	0	0	0
2	b'2019\xc3\x84\xc3\xaa9\xc3\x94\xc3\x8225\xc3\x88\xc3\x9517\xc3\x8a\xc2\xb112\xc2\xb7\xc3\x9622\xc3\x83\xc3\xab'	-80.75	65.75	131.37	-994	-128	120	-445	9	15	587	-96	-315
3	b'2019\xc3\x84\xc3\xaa9\xc3\x94\xc3\x8225\xc3\x88\xc3\x9517\xc3\x8a\xc2\xb112\xc2\xb7\xc3\x9622\xc3\x83\xc3\xab'	-80.75	65.75	131.37	-994	-128	120	-445	9	15	587	-96	-315
4	b'2019\xc3\x84\xc3\xaa9\xc3\x94\xc3\x8225\xc3\x88\xc3\x9517\xc3\x8a\xc2\xb112\xc2\xb7\xc3\x9622\xc3\x83\xc3\xab'	-80.06	73.12	127.18	-933	-151	116	-632	-33	-112	604	-72	-296
5	b'2019\xc3\x84\xc3\xaa9\xc3\x94\xc3\x8225\xc3\x88\xc3\x9517\xc3\x8a\xc2\xb112\xc2\xb7\xc3\x9622\xc3\x83\xc3\xab'	-79.75	75.43	124.12	-960	-150	48	-704	-33	-52	604	-32	-308
6	b'2019\xc3\x84\xc3\xaa9\xc3\x94\xc3\x8225\xc3\x88\xc3\x9517\xc3\x8a\xc2\xb112\xc2\xb7\xc3\x9623\xc3\x83\xc3\xab'	-79.43	75.75	121.25	-931	-159	81	-769	-125	-40	563	-25	-315
7	b'2019\xc3\x84\xc3\xaa9\xc3\x94\xc3\x8225\xc3\x88\xc3\x9517\xc3\x8a\xc2\xb112\xc2\xb7\xc3\x9623\xc3\x83\xc3\xab'	-79.12	78.5	116.87	-935	-173	12	-718	-71	-15	534	-1	-328
8	b'2019\xc3\x84\xc3\xaa9\xc3\x94\xc3\x8225\xc3\x88\xc3\x9517\xc3\x8a\xc2\xb112\xc2\xb7\xc3\x9623\xc3\x83\xc3\xab'	-78.81	78.18	108.87	-956	-167	35	-772	-157	-6	552	38	-347
9	b'2019\xc3\x84\xc3\xaa9\xc3\x94\xc3\x8225\xc3\x88\xc3\x9517\xc3\x8a\xc2\xb112\xc2\xb7\xc3\x9623\xc3\x83\xc3\xab'	-78.81	78.18	108.87	-956	-167	35	-772	-157	-6	552	38	-347
10	b'2019\xc3\x84\xc3\xaa9\xc3\x94\xc3\x8225\xc3\x88\xc3\x9517\xc3\x8a\xc2\xb112\xc2\xb7\xc3\x9623\xc3\x83\xc3\xab'	-78.37	78.37	102.18	-949	-173	17	-821	-120	-62	574	80	-321
11	b'2019\xc3\x84\xc3\xaa9\xc3\x94\xc3\x8225\xc3\x88\xc3\x9517\xc3\x8a\xc2\xb112\xc2\xb7\xc3\x9623\xc3\x83\xc3\xab'	-77.93	79	98	-950	-170	42	-739	-136	-32	528	102	-334
12	b'2019\xc3\x84\xc3\xaa9\xc3\x94\xc3\x8225\xc3\x88\xc3\x9517\xc3\x8a\xc2\xb112\xc2\xb7\xc3\x9623\xc3\x83\xc3\xab'	-77.37	80.56	94.31	-909	-187	31	-691	-160	-83	545	139	-339
13	b'2019\xc3\x84\xc3\xaa9\xc3\x94\xc3\x8225\xc3\x88\xc3\x9517\xc3\x8a\xc2\xb112\xc2\xb7\xc3\x9623\xc3\x83\xc3\xab'	-77.37	80.56	94.31	-909	-187	31	-691	-160	-83	545	139	-339
14	b'2019\xc3\x84\xc3\xaa9\xc3\x94\xc3\x8225\xc3\x88\xc3\x9517\xc3\x8a\xc2\xb112\xc2\xb7\xc3\x9623\xc3\x83\xc3\xab'	-77.25	80.43	88.06	-958	-183	42	-683	-145	64	499	190	-326
15	b'2019\xc3\x84\xc3\xaa9\xc3\x94\xc3\x8225\xc3\x88\xc3\x9517\xc3\x8a\xc2\xb112\xc2\xb7\xc3\x9623\xc3\x83\xc3\xab'	-77.18	80.75	85	-935	-180	84	-805	-110	-19	510	208	-328
16	b'2019\xc3\x84\xc3\xaa9\xc3\x94\xc3\x8225\xc3\x88\xc3\x9517\xc3\x8a\xc2\xb112\xc2\xb7\xc3\x9623\xc3\x83\xc3\xab'	-77.25	81.06	79.75	-942	-196	55	-840	-168	21	505	208	-300
17	b'2019\xc3\x84\xc3\xaa9\xc3\x94\xc3\x8225\xc3\x88\xc3\x9517\xc3\x8a\xc2\xb112\xc2\xb7\xc3\x9624\xc3\x83\xc3\xab'	-77.37	80.93	75.43	-951	-190	44	-832	-213	47	486	243	-320
18	b'2019\xc3\x84\xc3\xaa9\xc3\x94\xc3\x8225\xc3\x88\xc3\x9517\xc3\x8a\xc2\xb112\xc2\xb7\xc3\x9624\xc3\x83\xc3\xab'	-77.37	81.37	70.18	-949	-196	2	-786	-202	-10	510	260	-308
19	b'2019\xc3\x84\xc3\xaa9\xc3\x94\xc3\x8225\xc3\x88\xc3\x9517\xc3\x8a\xc2\xb112\xc2\xb7\xc3\x9624\xc3\x83\xc3\xab'	-77.31	80	65.18	-970	-184	9	-780	-194	45	499	283	-286
20	b'2019\xc3\x84\xc3\xaa9\xc3\x94\xc3\x8225\xc3\x88\xc3\x9517\xc3\x8a\xc2\xb112\xc2\xb7\xc3\x9624\xc3\x83\xc3\xab'	-77.18	80.37	62.18	-944	-195	31	-752	-147	-43	516	302	-280
21	b'2019\xc3\x84\xc3\xaa9\xc3\x94\xc3\x8225\xc3\x88\xc3\x9517\xc3\x8a\xc2\xb112\xc2\xb7\xc3\x9624\xc3\x83\xc3\xab'	-77.12	80	58.06	-940	-190	39	-752	-173	31	478	305	-260
22	b'2019\xc3\x84\xc3\xaa9\xc3\x94\xc3\x8225\xc3\x88\xc3\x9517\xc3\x8a\xc2\xb112\xc2\xb7\xc3\x9624\xc3\x83\xc3\xab'	-77.12	80.5	54.81	-927	-200	43	-632	-106	24	500	334	-252
23	b'2019\xc3\x84\xc3\xaa9\xc3\x94\xc3\x8225\xc3\x88\xc3\x9517\xc3\x8a\xc2\xb112\xc2\xb7\xc3\x9624\xc3\x83\xc3\xab'	-77.31	79.87	51.93	-959	-192	11	-622	-115	112	518	347	-225
24	b'2019\xc3\x84\xc3\xaa9\xc3\x94\xc3\x8225\xc3\x88\xc3\x9517\xc3\x8a\xc2\xb112\xc2\xb7\xc3\x9624\xc3\x83\xc3\xab'	-77.43	80.18	49.12	-932	-200	30	-412	-133	23	523	340	-240
25	b'2019\xc3\x84\xc3\xaa9\xc3\x94\xc3\x8225\xc3\x88\xc3\x9517\xc3\x8a\xc2\xb112\xc2\xb7\xc3\x9624\xc3\x83\xc3\xab'	-77.56	79.18	47.06	-943	-204	38	-273	-98	-14	472	347	-212
26	b'2019\xc3\x84\xc3\xaa9\xc3\x94\xc3\x8225\xc3\x88\xc3\x9517\xc3\x8a\xc2\xb112\xc2\xb7\xc3\x9624\xc3\x83\xc3\xab'	-77.81	78.18	45.06	-966	-190	53	-109	-91	-20	488	388	-204
27	b'2019\xc3\x84\xc3\xaa9\xc3\x94\xc3\x8225\xc3\x88\xc3\x9517\xc3\x8a\xc2\xb112\xc2\xb7\xc3\x9625\xc3\x83\xc3\xab'	-77.56	78.93	44.87	-937	-186	21	-138	-8	-27	512	364	-212
28	b'2019\xc3\x84\xc3\xaa9\xc3\x94\xc3\x8225\xc3\x88\xc3\x9517\xc3\x8a\xc2\xb112\xc2\xb7\xc3\x9625\xc3\x83\xc3\xab'	-77.56	78.25	44.56	-937	-191	51	-48	-65	2	500	376	-206
29	b'2019\xc3\x84\xc3\xaa9\xc3\x94\xc3\x8225\xc3\x88\xc3\x9517\xc3\x8a\xc2\xb112\xc2\xb7\xc3\x9625\xc3\x83\xc3\xab'	-77.56	78.25	44.56	-937	-191	51	-48	-65	2	500	376	-206
30	b'2019\xc3\x84\xc3\xaa9\xc3\x94\xc3\x8225\xc3\x88\xc3\x9517\xc3\x8a\xc2\xb112\xc2\xb7\xc3\x9625\xc3\x83\xc3\xab'	-77.68	78.06	44.87	-944	-186	54	-57	-9	62	494	364	-211
31	b'2019\xc3\x84\xc3\xaa9\xc3\x94\xc3\x8225\xc3\x88\xc3\x9517\xc3\x8a\xc2\xb112\xc2\xb7\xc3\x9625\xc3\x83\xc3\xab'	-77.75	78.5	44.68	-944	-197	54	-33	9	12	512	376	-198
32	b'2019\xc3\x84\xc3\xaa9\xc3\x94\xc3\x8225\xc3\x88\xc3\x9517\xc3\x8a\xc2\xb112\xc2\xb7\xc3\x9625\xc3\x83\xc3\xab'	-77.75	78.5	44.68	-944	-197	54	-33	9	12	512	376	-198
33	b'2019\xc3\x84\xc3\xaa9\xc3\x94\xc3\x8225\xc3\x88\xc3\x9517\xc3\x8a\xc2\xb112\xc2\xb7\xc3\x9625\xc3\x83\xc3\xab'	-77.87	77.62	44.87	-934	-193	72	-4	10	7	500	358	-204
34	b'2019\xc3\x84\xc3\xaa9\xc3\x94\xc3\x8225\xc3\x88\xc3\x9517\xc3\x8a\xc2\xb112\xc2\xb7\xc3\x9625\xc3\x83\xc3\xab'	-78	77.25	44.87	-932	-196	75	-43	-53	48	547	369	-211
35	b'2019\xc3\x84\xc3\xaa9\xc3\x94\xc3\x8225\xc3\x88\xc3\x9517\xc3\x8a\xc2\xb112\xc2\xb7\xc3\x9625\xc3\x83\xc3\xab'	-78.12	76.25	44.62	-957	-197	81	26	-56	34	507	364	-204
36	b'2019\xc3\x84\xc3\xaa9\xc3\x94\xc3\x8225\xc3\x88\xc3\x9517\xc3\x8a\xc2\xb112\xc2\xb7\xc3\x9625\xc3\x83\xc3\xab'	-78.12	76.25	44.62	-957	-197	81	26	-56	34	507	364	-204
37	b'2019\xc3\x84\xc3\xaa9\xc3\x94\xc3\x8225\xc3\x88\xc3\x9517\xc3\x8a\xc2\xb112\xc2\xb7\xc3\x9625\xc3\x83\xc3\xab'	-78.25	75	44.12	-963	-178	61	-74	33	59	553	364	-211
38	b'2019\xc3\x84\xc3\xaa9\xc3\x94\xc3\x8225\xc3\x88\xc3\x9517\xc3\x8a\xc2\xb112\xc2\xb7\xc3\x9625\xc3\x83\xc3\xab'	-78.25	75.37	44.37	-932	-194	75	-28	-21	16	553	369	-204
39	b'2019\xc3\x84\xc3\xaa9\xc3\x94\xc3\x8225\xc3\x88\xc3\x9517\xc3\x8a\xc2\xb112\xc2\xb7\xc3\x9625\xc3\x83\xc3\xab'	-78.25	75.37	44.37	-932	-194	75	-28	-21	16	553	369	-204
40	b'2019\xc3\x84\xc3\xaa9\xc3\x94\xc3\x8225\xc3\x88\xc3\x9517\xc3\x8a\xc2\xb112\xc2\xb7\xc3\x9626\xc3\x83\xc3\xab'	-78.31	74.68	44.31	-939	-181	65	3	-34	7	512	382	-217
