# Supplementary material for: Data acquired by a single object sensor for the detection and quality evaluation of table tennis forehand strokes
Source: Data Brief. 2020 Nov 6;33:106504. doi: 10.1016/j.dib.2020.106504 (PMC7683218; doi:10.1016/j.dib.2020.106504)
Supplement: Supplementary file 1 [file mmc1.zip › Processed/Basic/1325.csv]

#	Time/Date	Roll	Pitch	Yaw	acc(x)	acc(y)	acc(z)	gyro(x)	gyro(y)	gyro(z)	mag(x)	mag(y)	mag(z)
0	0	0	0	0	0	0	0	0	0	0	0	0	0
0	0	0	0	0	0	0	0	0	0	0	0	0	0
0	0	0	0	0	0	0	0	0	0	0	0	0	0
0	0	0	0	0	0	0	0	0	0	0	0	0	0
0	0	0	0	0	0	0	0	0	0	0	0	0	0
0	0	0	0	0	0	0	0	0	0	0	0	0	0
0	0	0	0	0	0	0	0	0	0	0	0	0	0
0	0	0	0	0	0	0	0	0	0	0	0	0	0
0	0	0	0	0	0	0	0	0	0	0	0	0	0
0	0	0	0	0	0	0	0	0	0	0	0	0	0
0	0	0	0	0	0	0	0	0	0	0	0	0	0
0	0	0	0	0	0	0	0	0	0	0	0	0	0
0	0	0	0	0	0	0	0	0	0	0	0	0	0
0	0	0	0	0	0	0	0	0	0	0	0	0	0
0	0	0	0	0	0	0	0	0	0	0	0	0	0
0	0	0	0	0	0	0	0	0	0	0	0	0	0
0	0	0	0	0	0	0	0	0	0	0	0	0	0
0	0	0	0	0	0	0	0	0	0	0	0	0	0
0	0	0	0	0	0	0	0	0	0	0	0	0	0
0	0	0	0	0	0	0	0	0	0	0	0	0	0
0	0	0	0	0	0	0	0	0	0	0	0	0	0
0	0	0	0	0	0	0	0	0	0	0	0	0	0
0	0	0	0	0	0	0	0	0	0	0	0	0	0
0	0	0	0	0	0	0	0	0	0	0	0	0	0
0	0	0	0	0	0	0	0	0	0	0	0	0	0
0	0	0	0	0	0	0	0	0	0	0	0	0	0
0	0	0	0	0	0	0	0	0	0	0	0	0	0
0	0	0	0	0	0	0	0	0	0	0	0	0	0
0	0	0	0	0	0	0	0	0	0	0	0	0	0
0	0	0	0	0	0	0	0	0	0	0	0	0	0
0	0	0	0	0	0	0	0	0	0	0	0	0	0
0	0	0	0	0	0	0	0	0	0	0	0	0	0
0	0	0	0	0	0	0	0	0	0	0	0	0	0
0	0	0	0	0	0	0	0	0	0	0	0	0	0
0	0	0	0	0	0	0	0	0	0	0	0	0	0
0	0	0	0	0	0	0	0	0	0	0	0	0	0
0	0	0	0	0	0	0	0	0	0	0	0	0	0
0	0	0	0	0	0	0	0	0	0	0	0	0	0
0	0	0	0	0	0	0	0	0	0	0	0	0	0
0	0	0	0	0	0	0	0	0	0	0	0	0	0
0	0	0	0	0	0	0	0	0	0	0	0	0	0
0	0	0	0	0	0	0	0	0	0	0	0	0	0
0	0	0	0	0	0	0	0	0	0	0	0	0	0
0	0	0	0	0	0	0	0	0	0	0	0	0	0
0	0	0	0	0	0	0	0	0	0	0	0	0	0
2	b'2019\xc3\x84\xc3\xaa9\xc3\x94\xc3\x8225\xc3\x88\xc3\x9517\xc3\x8a\xc2\xb112\xc2\xb7\xc3\x9634\xc3\x83\xc3\xab'	-80	50.18	124.56	-963	-110	199	-543	70	-60	585	-70	-326
3	b'2019\xc3\x84\xc3\xaa9\xc3\x94\xc3\x8225\xc3\x88\xc3\x9517\xc3\x8a\xc2\xb112\xc2\xb7\xc3\x9634\xc3\x83\xc3\xab'	-80	55.37	122.37	-946	-108	117	-696	43	-55	568	-70	-328
4	b'2019\xc3\x84\xc3\xaa9\xc3\x94\xc3\x8225\xc3\x88\xc3\x9517\xc3\x8a\xc2\xb112\xc2\xb7\xc3\x9634\xc3\x83\xc3\xab'	-79.87	58.43	119.37	-946	-118	111	-739	0	-25	545	-52	-340
5	b'2019\xc3\x84\xc3\xaa9\xc3\x94\xc3\x8225\xc3\x88\xc3\x9517\xc3\x8a\xc2\xb112\xc2\xb7\xc3\x9635\xc3\x83\xc3\xab'	-79.87	59.81	116.31	-948	-117	52	-772	-98	43	532	-17	-332
6	b'2019\xc3\x84\xc3\xaa9\xc3\x94\xc3\x8225\xc3\x88\xc3\x9517\xc3\x8a\xc2\xb112\xc2\xb7\xc3\x9635\xc3\x83\xc3\xab'	-79.81	59.37	111.68	-970	-105	60	-866	-72	69	556	-6	-355
7	b'2019\xc3\x84\xc3\xaa9\xc3\x94\xc3\x8225\xc3\x88\xc3\x9517\xc3\x8a\xc2\xb112\xc2\xb7\xc3\x9635\xc3\x83\xc3\xab'	-79.93	61.93	106.68	-979	-110	14	-749	-57	93	556	27	-328
8	b'2019\xc3\x84\xc3\xaa9\xc3\x94\xc3\x8225\xc3\x88\xc3\x9517\xc3\x8a\xc2\xb112\xc2\xb7\xc3\x9635\xc3\x83\xc3\xab'	-80	64.62	102.62	-954	-121	-10	-775	-4	27	534	41	-340
9	b'2019\xc3\x84\xc3\xaa9\xc3\x94\xc3\x8225\xc3\x88\xc3\x9517\xc3\x8a\xc2\xb112\xc2\xb7\xc3\x9635\xc3\x83\xc3\xab'	-80.06	66.18	99	-945	-131	69	-561	-88	34	569	64	-347
10	b'2019\xc3\x84\xc3\xaa9\xc3\x94\xc3\x8225\xc3\x88\xc3\x9517\xc3\x8a\xc2\xb112\xc2\xb7\xc3\x9635\xc3\x83\xc3\xab'	-80.31	66.81	92.75	-951	-127	67	-555	-52	23	547	105	-340
11	b'2019\xc3\x84\xc3\xaa9\xc3\x94\xc3\x8225\xc3\x88\xc3\x9517\xc3\x8a\xc2\xb112\xc2\xb7\xc3\x9635\xc3\x83\xc3\xab'	-80.31	66.81	92.75	-951	-127	67	-555	-52	23	547	105	-340
12	b'2019\xc3\x84\xc3\xaa9\xc3\x94\xc3\x8225\xc3\x88\xc3\x9517\xc3\x8a\xc2\xb112\xc2\xb7\xc3\x9635\xc3\x83\xc3\xab'	-80.43	65.93	86.37	-957	-129	108	-595	-107	42	515	134	-334
13	b'2019\xc3\x84\xc3\xaa9\xc3\x94\xc3\x8225\xc3\x88\xc3\x9517\xc3\x8a\xc2\xb112\xc2\xb7\xc3\x9635\xc3\x83\xc3\xab'	-80.37	67.68	81.06	-944	-123	76	-712	3	-5	505	164	-340
14	b'2019\xc3\x84\xc3\xaa9\xc3\x94\xc3\x8225\xc3\x88\xc3\x9517\xc3\x8a\xc2\xb112\xc2\xb7\xc3\x9635\xc3\x83\xc3\xab'	-80.37	67.68	81.06	-944	-123	76	-712	3	-5	505	164	-340
15	b'2019\xc3\x84\xc3\xaa9\xc3\x94\xc3\x8225\xc3\x88\xc3\x9517\xc3\x8a\xc2\xb112\xc2\xb7\xc3\x9636\xc3\x83\xc3\xab'	-80.5	68.12	71.87	-940	-121	81	-661	-117	80	534	222	-328
16	b'2019\xc3\x84\xc3\xaa9\xc3\x94\xc3\x8225\xc3\x88\xc3\x9517\xc3\x8a\xc2\xb112\xc2\xb7\xc3\x9636\xc3\x83\xc3\xab'	-80.56	66.25	67.68	-928	-118	107	-674	-95	29	534	214	-294
17	b'2019\xc3\x84\xc3\xaa9\xc3\x94\xc3\x8225\xc3\x88\xc3\x9517\xc3\x8a\xc2\xb112\xc2\xb7\xc3\x9636\xc3\x83\xc3\xab'	-80.56	66.25	67.68	-928	-118	107	-674	-95	29	534	214	-294
18	b'2019\xc3\x84\xc3\xaa9\xc3\x94\xc3\x8225\xc3\x88\xc3\x9517\xc3\x8a\xc2\xb112\xc2\xb7\xc3\x9636\xc3\x83\xc3\xab'	-81.06	62.62	59.5	-986	-108	76	-734	-46	122	564	243	-300
19	b'2019\xc3\x84\xc3\xaa9\xc3\x94\xc3\x8225\xc3\x88\xc3\x9517\xc3\x8a\xc2\xb112\xc2\xb7\xc3\x9636\xc3\x83\xc3\xab'	-81.18	67.18	53.56	-959	-96	14	-654	-105	46	528	262	-267
20	b'2019\xc3\x84\xc3\xaa9\xc3\x94\xc3\x8225\xc3\x88\xc3\x9517\xc3\x8a\xc2\xb112\xc2\xb7\xc3\x9636\xc3\x83\xc3\xab'	-81.25	67.43	51.12	-971	-113	81	-620	1	53	534	291	-267
21	b'2019\xc3\x84\xc3\xaa9\xc3\x94\xc3\x8225\xc3\x88\xc3\x9517\xc3\x8a\xc2\xb112\xc2\xb7\xc3\x9636\xc3\x83\xc3\xab'	-81.43	67.06	47.68	-965	-99	54	-487	-87	52	558	297	-240
22	b'2019\xc3\x84\xc3\xaa9\xc3\x94\xc3\x8225\xc3\x88\xc3\x9517\xc3\x8a\xc2\xb112\xc2\xb7\xc3\x9636\xc3\x83\xc3\xab'	-81.43	67.06	47.68	-965	-99	54	-487	-87	52	558	297	-240
23	b'2019\xc3\x84\xc3\xaa9\xc3\x94\xc3\x8225\xc3\x88\xc3\x9517\xc3\x8a\xc2\xb112\xc2\xb7\xc3\x9636\xc3\x83\xc3\xab'	-81.43	67.18	44.06	-935	-127	34	-345	25	-60	528	331	-227
24	b'2019\xc3\x84\xc3\xaa9\xc3\x94\xc3\x8225\xc3\x88\xc3\x9517\xc3\x8a\xc2\xb112\xc2\xb7\xc3\x9636\xc3\x83\xc3\xab'	-81.31	68.75	43	-933	-119	28	-172	-139	-17	558	318	-214
25	b'2019\xc3\x84\xc3\xaa9\xc3\x94\xc3\x8225\xc3\x88\xc3\x9517\xc3\x8a\xc2\xb112\xc2\xb7\xc3\x9637\xc3\x83\xc3\xab'	-81.31	72.12	42.56	-937	-133	34	-107	-99	4	547	313	-220
26	b'2019\xc3\x84\xc3\xaa9\xc3\x94\xc3\x8225\xc3\x88\xc3\x9517\xc3\x8a\xc2\xb112\xc2\xb7\xc3\x9637\xc3\x83\xc3\xab'	-81.43	72.5	42.18	-970	-122	46	-25	-32	15	547	312	-220
