# Supplementary material for: Data acquired by a single object sensor for the detection and quality evaluation of table tennis forehand strokes
Source: Data Brief. 2020 Nov 6;33:106504. doi: 10.1016/j.dib.2020.106504 (PMC7683218; doi:10.1016/j.dib.2020.106504)
Supplement: Supplementary file 1 [file mmc1.zip › Processed/Basic/1326.csv]

#	Time/Date	Roll	Pitch	Yaw	acc(x)	acc(y)	acc(z)	gyro(x)	gyro(y)	gyro(z)	mag(x)	mag(y)	mag(z)
0	0	0	0	0	0	0	0	0	0	0	0	0	0
0	0	0	0	0	0	0	0	0	0	0	0	0	0
0	0	0	0	0	0	0	0	0	0	0	0	0	0
0	0	0	0	0	0	0	0	0	0	0	0	0	0
0	0	0	0	0	0	0	0	0	0	0	0	0	0
0	0	0	0	0	0	0	0	0	0	0	0	0	0
0	0	0	0	0	0	0	0	0	0	0	0	0	0
0	0	0	0	0	0	0	0	0	0	0	0	0	0
0	0	0	0	0	0	0	0	0	0	0	0	0	0
0	0	0	0	0	0	0	0	0	0	0	0	0	0
0	0	0	0	0	0	0	0	0	0	0	0	0	0
0	0	0	0	0	0	0	0	0	0	0	0	0	0
0	0	0	0	0	0	0	0	0	0	0	0	0	0
0	0	0	0	0	0	0	0	0	0	0	0	0	0
0	0	0	0	0	0	0	0	0	0	0	0	0	0
0	0	0	0	0	0	0	0	0	0	0	0	0	0
0	0	0	0	0	0	0	0	0	0	0	0	0	0
0	0	0	0	0	0	0	0	0	0	0	0	0	0
0	0	0	0	0	0	0	0	0	0	0	0	0	0
0	0	0	0	0	0	0	0	0	0	0	0	0	0
0	0	0	0	0	0	0	0	0	0	0	0	0	0
0	0	0	0	0	0	0	0	0	0	0	0	0	0
0	0	0	0	0	0	0	0	0	0	0	0	0	0
0	0	0	0	0	0	0	0	0	0	0	0	0	0
0	0	0	0	0	0	0	0	0	0	0	0	0	0
0	0	0	0	0	0	0	0	0	0	0	0	0	0
0	0	0	0	0	0	0	0	0	0	0	0	0	0
0	0	0	0	0	0	0	0	0	0	0	0	0	0
0	0	0	0	0	0	0	0	0	0	0	0	0	0
0	0	0	0	0	0	0	0	0	0	0	0	0	0
0	0	0	0	0	0	0	0	0	0	0	0	0	0
0	0	0	0	0	0	0	0	0	0	0	0	0	0
0	0	0	0	0	0	0	0	0	0	0	0	0	0
0	0	0	0	0	0	0	0	0	0	0	0	0	0
0	0	0	0	0	0	0	0	0	0	0	0	0	0
0	0	0	0	0	0	0	0	0	0	0	0	0	0
0	0	0	0	0	0	0	0	0	0	0	0	0	0
0	0	0	0	0	0	0	0	0	0	0	0	0	0
0	0	0	0	0	0	0	0	0	0	0	0	0	0
0	0	0	0	0	0	0	0	0	0	0	0	0	0
0	0	0	0	0	0	0	0	0	0	0	0	0	0
0	0	0	0	0	0	0	0	0	0	0	0	0	0
0	0	0	0	0	0	0	0	0	0	0	0	0	0
0	0	0	0	0	0	0	0	0	0	0	0	0	0
2	b'2019\xc3\x84\xc3\xaa9\xc3\x94\xc3\x8225\xc3\x88\xc3\x9517\xc3\x8a\xc2\xb112\xc2\xb7\xc3\x9645\xc3\x83\xc3\xab'	-85.12	175.12	102.12	-970	-67	9	-681	-1	19	560	-16	-307
3	b'2019\xc3\x84\xc3\xaa9\xc3\x94\xc3\x8225\xc3\x88\xc3\x9517\xc3\x8a\xc2\xb112\xc2\xb7\xc3\x9645\xc3\x83\xc3\xab'	-84.93	175	98.06	-954	-73	19	-685	60	-94	571	35	-312
4	b'2019\xc3\x84\xc3\xaa9\xc3\x94\xc3\x8225\xc3\x88\xc3\x9517\xc3\x8a\xc2\xb112\xc2\xb7\xc3\x9645\xc3\x83\xc3\xab'	-84.81	174.87	94.87	-954	-71	8	-692	-53	2	577	28	-299
5	b'2019\xc3\x84\xc3\xaa9\xc3\x94\xc3\x8225\xc3\x88\xc3\x9517\xc3\x8a\xc2\xb112\xc2\xb7\xc3\x9645\xc3\x83\xc3\xab'	-84.37	174.5	89.81	-926	-76	-10	-761	-6	-88	582	83	-299
6	b'2019\xc3\x84\xc3\xaa9\xc3\x94\xc3\x8225\xc3\x88\xc3\x9517\xc3\x8a\xc2\xb112\xc2\xb7\xc3\x9645\xc3\x83\xc3\xab'	-84.25	174.37	86.5	-965	-77	-4	-678	-59	-36	588	76	-292
7	b'2019\xc3\x84\xc3\xaa9\xc3\x94\xc3\x8225\xc3\x88\xc3\x9517\xc3\x8a\xc2\xb112\xc2\xb7\xc3\x9645\xc3\x83\xc3\xab'	-84.25	174.37	86.5	-965	-77	-4	-678	-59	-36	588	76	-292
8	b'2019\xc3\x84\xc3\xaa9\xc3\x94\xc3\x8225\xc3\x88\xc3\x9517\xc3\x8a\xc2\xb112\xc2\xb7\xc3\x9645\xc3\x83\xc3\xab'	-84	174.18	79.56	-953	-76	4	-687	10	-62	606	128	-286
9	b'2019\xc3\x84\xc3\xaa9\xc3\x94\xc3\x8225\xc3\x88\xc3\x9517\xc3\x8a\xc2\xb112\xc2\xb7\xc3\x9645\xc3\x83\xc3\xab'	-84	174.18	79.56	-953	-76	4	-687	10	-62	606	128	-286
10	b'2019\xc3\x84\xc3\xaa9\xc3\x94\xc3\x8225\xc3\x88\xc3\x9517\xc3\x8a\xc2\xb112\xc2\xb7\xc3\x9646\xc3\x83\xc3\xab'	-84	174.12	68.75	-960	-81	20	-784	-82	-54	577	187	-252
11	b'2019\xc3\x84\xc3\xaa9\xc3\x94\xc3\x8225\xc3\x88\xc3\x9517\xc3\x8a\xc2\xb112\xc2\xb7\xc3\x9646\xc3\x83\xc3\xab'	-84	174.12	68.75	-960	-81	20	-784	-82	-54	577	187	-252
12	b'2019\xc3\x84\xc3\xaa9\xc3\x94\xc3\x8225\xc3\x88\xc3\x9517\xc3\x8a\xc2\xb112\xc2\xb7\xc3\x9646\xc3\x83\xc3\xab'	-83.93	174	61.56	-960	-81	9	-776	-168	-66	566	244	-259
13	b'2019\xc3\x84\xc3\xaa9\xc3\x94\xc3\x8225\xc3\x88\xc3\x9517\xc3\x8a\xc2\xb112\xc2\xb7\xc3\x9646\xc3\x83\xc3\xab'	-83.75	173.75	57.12	-946	-81	15	-735	-132	-38	548	249	-248
14	b'2019\xc3\x84\xc3\xaa9\xc3\x94\xc3\x8225\xc3\x88\xc3\x9517\xc3\x8a\xc2\xb112\xc2\xb7\xc3\x9646\xc3\x83\xc3\xab'	-83.43	6.5	51.31	-976	-82	29	-788	-129	-56	577	273	-219
15	b'2019\xc3\x84\xc3\xaa9\xc3\x94\xc3\x8225\xc3\x88\xc3\x9517\xc3\x8a\xc2\xb112\xc2\xb7\xc3\x9646\xc3\x83\xc3\xab'	-82.87	86.37	47	-965	-92	0	-728	-122	-142	571	291	-206
16	b'2019\xc3\x84\xc3\xaa9\xc3\x94\xc3\x8225\xc3\x88\xc3\x9517\xc3\x8a\xc2\xb112\xc2\xb7\xc3\x9646\xc3\x83\xc3\xab'	-82.31	86.06	44.43	-964	-114	-51	-662	-138	-103	553	320	-212
17	b'2019\xc3\x84\xc3\xaa9\xc3\x94\xc3\x8225\xc3\x88\xc3\x9517\xc3\x8a\xc2\xb112\xc2\xb7\xc3\x9646\xc3\x83\xc3\xab'	-82.31	86.06	44.43	-964	-114	-51	-662	-138	-103	553	320	-212
18	b'2019\xc3\x84\xc3\xaa9\xc3\x94\xc3\x8225\xc3\x88\xc3\x9517\xc3\x8a\xc2\xb112\xc2\xb7\xc3\x9646\xc3\x83\xc3\xab'	-81.31	84.56	40.5	-941	-137	-26	-362	-104	-64	553	331	-219
19	b'2019\xc3\x84\xc3\xaa9\xc3\x94\xc3\x8225\xc3\x88\xc3\x9517\xc3\x8a\xc2\xb112\xc2\xb7\xc3\x9646\xc3\x83\xc3\xab'	-81.31	84.56	40.5	-941	-137	-26	-362	-104	-64	553	331	-219
20	b'2019\xc3\x84\xc3\xaa9\xc3\x94\xc3\x8225\xc3\x88\xc3\x9517\xc3\x8a\xc2\xb112\xc2\xb7\xc3\x9646\xc3\x83\xc3\xab'	-81	87.5	38.93	-933	-140	-11	-80	-84	20	548	353	-164
21	b'2019\xc3\x84\xc3\xaa9\xc3\x94\xc3\x8225\xc3\x88\xc3\x9517\xc3\x8a\xc2\xb112\xc2\xb7\xc3\x9647\xc3\x83\xc3\xab'	-81.25	86.68	38.62	-969	-145	34	-13	2	8	595	360	-185
22	b'2019\xc3\x84\xc3\xaa9\xc3\x94\xc3\x8225\xc3\x88\xc3\x9517\xc3\x8a\xc2\xb112\xc2\xb7\xc3\x9647\xc3\x83\xc3\xab'	-81.18	85.18	38.68	-939	-144	35	-6	32	-10	548	342	-185
23	b'2019\xc3\x84\xc3\xaa9\xc3\x94\xc3\x8225\xc3\x88\xc3\x9517\xc3\x8a\xc2\xb112\xc2\xb7\xc3\x9647\xc3\x83\xc3\xab'	-81.18	84.43	38.87	-938	-140	41	-5	14	-9	553	336	-171
24	b'2019\xc3\x84\xc3\xaa9\xc3\x94\xc3\x8225\xc3\x88\xc3\x9517\xc3\x8a\xc2\xb112\xc2\xb7\xc3\x9647\xc3\x83\xc3\xab'	-81.25	83.56	38.75	-956	-143	40	18	-20	54	529	342	-198
25	b'2019\xc3\x84\xc3\xaa9\xc3\x94\xc3\x8225\xc3\x88\xc3\x9517\xc3\x8a\xc2\xb112\xc2\xb7\xc3\x9647\xc3\x83\xc3\xab'	-81.43	82.06	38.68	-971	-151	41	9	-17	23	536	360	-158
26	b'2019\xc3\x84\xc3\xaa9\xc3\x94\xc3\x8225\xc3\x88\xc3\x9517\xc3\x8a\xc2\xb112\xc2\xb7\xc3\x9647\xc3\x83\xc3\xab'	-81.31	81.06	38.93	-960	-153	47	11	9	-3	571	347	-171
27	b'2019\xc3\x84\xc3\xaa9\xc3\x94\xc3\x8225\xc3\x88\xc3\x9517\xc3\x8a\xc2\xb112\xc2\xb7\xc3\x9647\xc3\x83\xc3\xab'	-81.18	80.43	39.18	-956	-147	54	17	-5	-25	571	360	-177
