# Supplementary material for: Data acquired by a single object sensor for the detection and quality evaluation of table tennis forehand strokes
Source: Data Brief. 2020 Nov 6;33:106504. doi: 10.1016/j.dib.2020.106504 (PMC7683218; doi:10.1016/j.dib.2020.106504)
Supplement: Supplementary file 1 [file mmc1.zip › Processed/Basic/1327.csv]

#	Time/Date	Roll	Pitch	Yaw	acc(x)	acc(y)	acc(z)	gyro(x)	gyro(y)	gyro(z)	mag(x)	mag(y)	mag(z)
0	0	0	0	0	0	0	0	0	0	0	0	0	0
0	0	0	0	0	0	0	0	0	0	0	0	0	0
0	0	0	0	0	0	0	0	0	0	0	0	0	0
0	0	0	0	0	0	0	0	0	0	0	0	0	0
0	0	0	0	0	0	0	0	0	0	0	0	0	0
0	0	0	0	0	0	0	0	0	0	0	0	0	0
0	0	0	0	0	0	0	0	0	0	0	0	0	0
0	0	0	0	0	0	0	0	0	0	0	0	0	0
0	0	0	0	0	0	0	0	0	0	0	0	0	0
0	0	0	0	0	0	0	0	0	0	0	0	0	0
0	0	0	0	0	0	0	0	0	0	0	0	0	0
0	0	0	0	0	0	0	0	0	0	0	0	0	0
0	0	0	0	0	0	0	0	0	0	0	0	0	0
0	0	0	0	0	0	0	0	0	0	0	0	0	0
0	0	0	0	0	0	0	0	0	0	0	0	0	0
0	0	0	0	0	0	0	0	0	0	0	0	0	0
0	0	0	0	0	0	0	0	0	0	0	0	0	0
0	0	0	0	0	0	0	0	0	0	0	0	0	0
0	0	0	0	0	0	0	0	0	0	0	0	0	0
0	0	0	0	0	0	0	0	0	0	0	0	0	0
0	0	0	0	0	0	0	0	0	0	0	0	0	0
0	0	0	0	0	0	0	0	0	0	0	0	0	0
0	0	0	0	0	0	0	0	0	0	0	0	0	0
0	0	0	0	0	0	0	0	0	0	0	0	0	0
0	0	0	0	0	0	0	0	0	0	0	0	0	0
0	0	0	0	0	0	0	0	0	0	0	0	0	0
0	0	0	0	0	0	0	0	0	0	0	0	0	0
0	0	0	0	0	0	0	0	0	0	0	0	0	0
0	0	0	0	0	0	0	0	0	0	0	0	0	0
0	0	0	0	0	0	0	0	0	0	0	0	0	0
0	0	0	0	0	0	0	0	0	0	0	0	0	0
0	0	0	0	0	0	0	0	0	0	0	0	0	0
0	0	0	0	0	0	0	0	0	0	0	0	0	0
0	0	0	0	0	0	0	0	0	0	0	0	0	0
0	0	0	0	0	0	0	0	0	0	0	0	0	0
0	0	0	0	0	0	0	0	0	0	0	0	0	0
0	0	0	0	0	0	0	0	0	0	0	0	0	0
0	0	0	0	0	0	0	0	0	0	0	0	0	0
0	0	0	0	0	0	0	0	0	0	0	0	0	0
0	0	0	0	0	0	0	0	0	0	0	0	0	0
0	0	0	0	0	0	0	0	0	0	0	0	0	0
0	0	0	0	0	0	0	0	0	0	0	0	0	0
0	0	0	0	0	0	0	0	0	0	0	0	0	0
0	0	0	0	0	0	0	0	0	0	0	0	0	0
0	0	0	0	0	0	0	0	0	0	0	0	0	0
0	0	0	0	0	0	0	0	0	0	0	0	0	0
0	0	0	0	0	0	0	0	0	0	0	0	0	0
0	0	0	0	0	0	0	0	0	0	0	0	0	0
2	b'2019\xc3\x84\xc3\xaa9\xc3\x94\xc3\x8225\xc3\x88\xc3\x9517\xc3\x8a\xc2\xb112\xc2\xb7\xc3\x9657\xc3\x83\xc3\xab'	-83.06	86.75	121.56	-954	-90	21	-555	-79	35	281	-108	-291
3	b'2019\xc3\x84\xc3\xaa9\xc3\x94\xc3\x8225\xc3\x88\xc3\x9517\xc3\x8a\xc2\xb112\xc2\xb7\xc3\x9657\xc3\x83\xc3\xab'	-83.18	6.75	118.75	-942	-96	31	-695	14	10	262	-105	-276
4	b'2019\xc3\x84\xc3\xaa9\xc3\x94\xc3\x8225\xc3\x88\xc3\x9517\xc3\x8a\xc2\xb112\xc2\xb7\xc3\x9657\xc3\x83\xc3\xab'	-83.31	6.62	114.5	-954	-102	22	-726	15	19	286	-75	-272
5	b'2019\xc3\x84\xc3\xaa9\xc3\x94\xc3\x8225\xc3\x88\xc3\x9517\xc3\x8a\xc2\xb112\xc2\xb7\xc3\x9657\xc3\x83\xc3\xab'	-83.31	6.62	114.5	-954	-102	22	-726	15	19	286	-75	-272
6	b'2019\xc3\x84\xc3\xaa9\xc3\x94\xc3\x8225\xc3\x88\xc3\x9517\xc3\x8a\xc2\xb112\xc2\xb7\xc3\x9657\xc3\x83\xc3\xab'	-83.12	173.12	106.81	-934	-97	-30	-707	-125	-26	296	-38	-284
7	b'2019\xc3\x84\xc3\xaa9\xc3\x94\xc3\x8225\xc3\x88\xc3\x9517\xc3\x8a\xc2\xb112\xc2\xb7\xc3\x9657\xc3\x83\xc3\xab'	-83.18	173.18	103.75	-980	-80	11	-721	-107	-11	286	-12	-264
8	b'2019\xc3\x84\xc3\xaa9\xc3\x94\xc3\x8225\xc3\x88\xc3\x9517\xc3\x8a\xc2\xb112\xc2\xb7\xc3\x9657\xc3\x83\xc3\xab'	-83.06	95.93	99.25	-961	-82	15	-795	18	-75	259	12	-297
9	b'2019\xc3\x84\xc3\xaa9\xc3\x94\xc3\x8225\xc3\x88\xc3\x9517\xc3\x8a\xc2\xb112\xc2\xb7\xc3\x9657\xc3\x83\xc3\xab'	-83.06	95.93	99.25	-961	-82	15	-795	18	-75	259	12	-297
10	b'2019\xc3\x84\xc3\xaa9\xc3\x94\xc3\x8225\xc3\x88\xc3\x9517\xc3\x8a\xc2\xb112\xc2\xb7\xc3\x9657\xc3\x83\xc3\xab'	-82.87	99.43	86.87	-959	-90	-22	-684	-82	-41	241	73	-280
11	b'2019\xc3\x84\xc3\xaa9\xc3\x94\xc3\x8225\xc3\x88\xc3\x9517\xc3\x8a\xc2\xb112\xc2\xb7\xc3\x9657\xc3\x83\xc3\xab'	-82.87	99.43	86.87	-959	-90	-22	-684	-82	-41	241	73	-280
12	b'2019\xc3\x84\xc3\xaa9\xc3\x94\xc3\x8225\xc3\x88\xc3\x9517\xc3\x8a\xc2\xb112\xc2\xb7\xc3\x9658\xc3\x83\xc3\xab'	-82.68	98.81	79.93	-948	-90	10	-719	-52	-39	281	152	-270
13	b'2019\xc3\x84\xc3\xaa9\xc3\x94\xc3\x8225\xc3\x88\xc3\x9517\xc3\x8a\xc2\xb112\xc2\xb7\xc3\x9658\xc3\x83\xc3\xab'	-82.93	96.87	74.12	-949	-87	4	-704	-149	-8	257	163	-265
14	b'2019\xc3\x84\xc3\xaa9\xc3\x94\xc3\x8225\xc3\x88\xc3\x9517\xc3\x8a\xc2\xb112\xc2\xb7\xc3\x9658\xc3\x83\xc3\xab'	-83.43	173.43	64.87	-938	-91	0	-760	-115	55	246	184	-257
15	b'2019\xc3\x84\xc3\xaa9\xc3\x94\xc3\x8225\xc3\x88\xc3\x9517\xc3\x8a\xc2\xb112\xc2\xb7\xc3\x9658\xc3\x83\xc3\xab'	-83.68	173.68	60.18	-972	-88	6	-714	-125	-2	240	217	-238
16	b'2019\xc3\x84\xc3\xaa9\xc3\x94\xc3\x8225\xc3\x88\xc3\x9517\xc3\x8a\xc2\xb112\xc2\xb7\xc3\x9658\xc3\x83\xc3\xab'	-83.75	173.75	55.75	-962	-86	-64	-715	-47	-20	235	225	-238
17	b'2019\xc3\x84\xc3\xaa9\xc3\x94\xc3\x8225\xc3\x88\xc3\x9517\xc3\x8a\xc2\xb112\xc2\xb7\xc3\x9658\xc3\x83\xc3\xab'	-83.68	6.25	50.62	-946	-90	-13	-521	-120	-17	257	252	-209
18	b'2019\xc3\x84\xc3\xaa9\xc3\x94\xc3\x8225\xc3\x88\xc3\x9517\xc3\x8a\xc2\xb112\xc2\xb7\xc3\x9658\xc3\x83\xc3\xab'	-83.68	6.25	50.62	-946	-90	-13	-521	-120	-17	257	252	-209
19	b'2019\xc3\x84\xc3\xaa9\xc3\x94\xc3\x8225\xc3\x88\xc3\x9517\xc3\x8a\xc2\xb112\xc2\xb7\xc3\x9658\xc3\x83\xc3\xab'	-83.81	6.12	46.5	-965	-98	-27	-375	-39	-36	275	257	-196
20	b'2019\xc3\x84\xc3\xaa9\xc3\x94\xc3\x8225\xc3\x88\xc3\x9517\xc3\x8a\xc2\xb112\xc2\xb7\xc3\x9658\xc3\x83\xc3\xab'	-83.62	6.25	44.68	-953	-97	3	-294	-51	-38	246	273	-190
21	b'2019\xc3\x84\xc3\xaa9\xc3\x94\xc3\x8225\xc3\x88\xc3\x9517\xc3\x8a\xc2\xb112\xc2\xb7\xc3\x9659\xc3\x83\xc3\xab'	-83.62	6.31	43.06	-977	-96	5	-228	-27	-6	264	273	-190
22	b'2019\xc3\x84\xc3\xaa9\xc3\x94\xc3\x8225\xc3\x88\xc3\x9517\xc3\x8a\xc2\xb112\xc2\xb7\xc3\x9659\xc3\x83\xc3\xab'	-83.62	6.31	43.06	-977	-96	5	-228	-27	-6	264	273	-190
23	b'2019\xc3\x84\xc3\xaa9\xc3\x94\xc3\x8225\xc3\x88\xc3\x9517\xc3\x8a\xc2\xb112\xc2\xb7\xc3\x9659\xc3\x83\xc3\xab'	-83.37	6.56	41.31	-963	-105	0	-51	-49	-23	265	273	-188
