# Supplementary material for: Data acquired by a single object sensor for the detection and quality evaluation of table tennis forehand strokes
Source: Data Brief. 2020 Nov 6;33:106504. doi: 10.1016/j.dib.2020.106504 (PMC7683218; doi:10.1016/j.dib.2020.106504)
Supplement: Supplementary file 1 [file mmc1.zip › Processed/Basic/1328.csv]

#	Time/Date	Roll	Pitch	Yaw	acc(x)	acc(y)	acc(z)	gyro(x)	gyro(y)	gyro(z)	mag(x)	mag(y)	mag(z)
0	0	0	0	0	0	0	0	0	0	0	0	0	0
0	0	0	0	0	0	0	0	0	0	0	0	0	0
0	0	0	0	0	0	0	0	0	0	0	0	0	0
0	0	0	0	0	0	0	0	0	0	0	0	0	0
0	0	0	0	0	0	0	0	0	0	0	0	0	0
0	0	0	0	0	0	0	0	0	0	0	0	0	0
0	0	0	0	0	0	0	0	0	0	0	0	0	0
0	0	0	0	0	0	0	0	0	0	0	0	0	0
0	0	0	0	0	0	0	0	0	0	0	0	0	0
0	0	0	0	0	0	0	0	0	0	0	0	0	0
0	0	0	0	0	0	0	0	0	0	0	0	0	0
0	0	0	0	0	0	0	0	0	0	0	0	0	0
0	0	0	0	0	0	0	0	0	0	0	0	0	0
0	0	0	0	0	0	0	0	0	0	0	0	0	0
0	0	0	0	0	0	0	0	0	0	0	0	0	0
0	0	0	0	0	0	0	0	0	0	0	0	0	0
0	0	0	0	0	0	0	0	0	0	0	0	0	0
0	0	0	0	0	0	0	0	0	0	0	0	0	0
0	0	0	0	0	0	0	0	0	0	0	0	0	0
0	0	0	0	0	0	0	0	0	0	0	0	0	0
0	0	0	0	0	0	0	0	0	0	0	0	0	0
0	0	0	0	0	0	0	0	0	0	0	0	0	0
0	0	0	0	0	0	0	0	0	0	0	0	0	0
0	0	0	0	0	0	0	0	0	0	0	0	0	0
0	0	0	0	0	0	0	0	0	0	0	0	0	0
0	0	0	0	0	0	0	0	0	0	0	0	0	0
0	0	0	0	0	0	0	0	0	0	0	0	0	0
0	0	0	0	0	0	0	0	0	0	0	0	0	0
0	0	0	0	0	0	0	0	0	0	0	0	0	0
0	0	0	0	0	0	0	0	0	0	0	0	0	0
0	0	0	0	0	0	0	0	0	0	0	0	0	0
0	0	0	0	0	0	0	0	0	0	0	0	0	0
0	0	0	0	0	0	0	0	0	0	0	0	0	0
0	0	0	0	0	0	0	0	0	0	0	0	0	0
0	0	0	0	0	0	0	0	0	0	0	0	0	0
0	0	0	0	0	0	0	0	0	0	0	0	0	0
0	0	0	0	0	0	0	0	0	0	0	0	0	0
0	0	0	0	0	0	0	0	0	0	0	0	0	0
0	0	0	0	0	0	0	0	0	0	0	0	0	0
0	0	0	0	0	0	0	0	0	0	0	0	0	0
0	0	0	0	0	0	0	0	0	0	0	0	0	0
2	b'2019\xc3\x84\xc3\xaa9\xc3\x94\xc3\x8225\xc3\x88\xc3\x9517\xc3\x8a\xc2\xb113\xc2\xb7\xc3\x967\xc3\x83\xc3\xab'	-83	65.06	123.31	-967	-100	76	-556	56	-71	318	-131	-297
3	b'2019\xc3\x84\xc3\xaa9\xc3\x94\xc3\x8225\xc3\x88\xc3\x9517\xc3\x8a\xc2\xb113\xc2\xb7\xc3\x967\xc3\x83\xc3\xab'	-83	68.68	119.93	-968	-87	57	-581	-30	39	308	-83	-304
4	b'2019\xc3\x84\xc3\xaa9\xc3\x94\xc3\x8225\xc3\x88\xc3\x9517\xc3\x8a\xc2\xb113\xc2\xb7\xc3\x967\xc3\x83\xc3\xab'	-83	70.93	116.93	-951	-84	65	-702	-18	8	321	-96	-297
5	b'2019\xc3\x84\xc3\xaa9\xc3\x94\xc3\x8225\xc3\x88\xc3\x9517\xc3\x8a\xc2\xb113\xc2\xb7\xc3\x967\xc3\x83\xc3\xab'	-83	72.87	112.93	-949	-87	60	-691	-50	23	296	-59	-312
6	b'2019\xc3\x84\xc3\xaa9\xc3\x94\xc3\x8225\xc3\x88\xc3\x9517\xc3\x8a\xc2\xb113\xc2\xb7\xc3\x967\xc3\x83\xc3\xab'	-83	72.87	112.93	-949	-87	60	-691	-50	23	296	-59	-312
7	b'2019\xc3\x84\xc3\xaa9\xc3\x94\xc3\x8225\xc3\x88\xc3\x9517\xc3\x8a\xc2\xb113\xc2\xb7\xc3\x967\xc3\x83\xc3\xab'	-82.93	78.12	103.18	-916	-85	37	-770	-85	-4	300	-17	-305
8	b'2019\xc3\x84\xc3\xaa9\xc3\x94\xc3\x8225\xc3\x88\xc3\x9517\xc3\x8a\xc2\xb113\xc2\xb7\xc3\x967\xc3\x83\xc3\xab'	-83	79.06	99.12	-977	-82	22	-839	-53	13	302	0	-299
9	b'2019\xc3\x84\xc3\xaa9\xc3\x94\xc3\x8225\xc3\x88\xc3\x9517\xc3\x8a\xc2\xb113\xc2\xb7\xc3\x967\xc3\x83\xc3\xab'	-83	79.06	99.12	-977	-82	22	-839	-53	13	302	0	-299
10	b'2019\xc3\x84\xc3\xaa9\xc3\x94\xc3\x8225\xc3\x88\xc3\x9517\xc3\x8a\xc2\xb113\xc2\xb7\xc3\x967\xc3\x83\xc3\xab'	-82.87	81.25	89.93	-949	-87	2	-709	-68	-17	304	56	-318
11	b'2019\xc3\x84\xc3\xaa9\xc3\x94\xc3\x8225\xc3\x88\xc3\x9517\xc3\x8a\xc2\xb113\xc2\xb7\xc3\x967\xc3\x83\xc3\xab'	-82.93	81.75	86.87	-953	-84	2	-688	-56	-21	299	83	-286
12	b'2019\xc3\x84\xc3\xaa9\xc3\x94\xc3\x8225\xc3\x88\xc3\x9517\xc3\x8a\xc2\xb113\xc2\xb7\xc3\x968\xc3\x83\xc3\xab'	-83	83.56	81.75	-959	-87	13	-616	-79	23	300	120	-299
13	b'2019\xc3\x84\xc3\xaa9\xc3\x94\xc3\x8225\xc3\x88\xc3\x9517\xc3\x8a\xc2\xb113\xc2\xb7\xc3\x968\xc3\x83\xc3\xab'	-83.12	6.75	78	-948	-95	9	-564	-52	25	305	142	-294
14	b'2019\xc3\x84\xc3\xaa9\xc3\x94\xc3\x8225\xc3\x88\xc3\x9517\xc3\x8a\xc2\xb113\xc2\xb7\xc3\x968\xc3\x83\xc3\xab'	-83.43	6.43	74.18	-951	-97	61	-624	-50	66	283	142	-275
15	b'2019\xc3\x84\xc3\xaa9\xc3\x94\xc3\x8225\xc3\x88\xc3\x9517\xc3\x8a\xc2\xb113\xc2\xb7\xc3\x968\xc3\x83\xc3\xab'	-83.43	6.43	74.18	-951	-97	61	-624	-50	66	283	142	-275
16	b'2019\xc3\x84\xc3\xaa9\xc3\x94\xc3\x8225\xc3\x88\xc3\x9517\xc3\x8a\xc2\xb113\xc2\xb7\xc3\x968\xc3\x83\xc3\xab'	-83.93	5.93	65.75	-979	-85	48	-691	-80	48	324	172	-267
17	b'2019\xc3\x84\xc3\xaa9\xc3\x94\xc3\x8225\xc3\x88\xc3\x9517\xc3\x8a\xc2\xb113\xc2\xb7\xc3\x968\xc3\x83\xc3\xab'	-83.87	5.93	62.81	-936	-84	64	-735	-92	-16	323	208	-248
18	b'2019\xc3\x84\xc3\xaa9\xc3\x94\xc3\x8225\xc3\x88\xc3\x9517\xc3\x8a\xc2\xb113\xc2\xb7\xc3\x968\xc3\x83\xc3\xab'	-83.87	5.93	62.81	-936	-84	64	-735	-92	-16	323	208	-248
19	b'2019\xc3\x84\xc3\xaa9\xc3\x94\xc3\x8225\xc3\x88\xc3\x9517\xc3\x8a\xc2\xb113\xc2\xb7\xc3\x968\xc3\x83\xc3\xab'	-83.87	5.87	55.43	-950	-87	22	-600	-118	-44	316	224	-241
20	b'2019\xc3\x84\xc3\xaa9\xc3\x94\xc3\x8225\xc3\x88\xc3\x9517\xc3\x8a\xc2\xb113\xc2\xb7\xc3\x968\xc3\x83\xc3\xab'	-83.56	6.12	51.62	-960	-91	48	-510	-96	12	283	259	-222
21	b'2019\xc3\x84\xc3\xaa9\xc3\x94\xc3\x8225\xc3\x88\xc3\x9517\xc3\x8a\xc2\xb113\xc2\xb7\xc3\x968\xc3\x83\xc3\xab'	-83.18	6.37	48.75	-956	-104	60	-524	-107	-71	278	248	-227
22	b'2019\xc3\x84\xc3\xaa9\xc3\x94\xc3\x8225\xc3\x88\xc3\x9517\xc3\x8a\xc2\xb113\xc2\xb7\xc3\x969\xc3\x83\xc3\xab'	-82.62	71.81	46.18	-967	-122	26	-482	22	-165	320	275	-214
23	b'2019\xc3\x84\xc3\xaa9\xc3\x94\xc3\x8225\xc3\x88\xc3\x9517\xc3\x8a\xc2\xb113\xc2\xb7\xc3\x969\xc3\x83\xc3\xab'	-81.93	71.31	44.43	-971	-109	6	-303	-57	-91	284	275	-225
24	b'2019\xc3\x84\xc3\xaa9\xc3\x94\xc3\x8225\xc3\x88\xc3\x9517\xc3\x8a\xc2\xb113\xc2\xb7\xc3\x969\xc3\x83\xc3\xab'	-81.93	71.31	44.43	-971	-109	6	-303	-57	-91	284	275	-225
25	b'2019\xc3\x84\xc3\xaa9\xc3\x94\xc3\x8225\xc3\x88\xc3\x9517\xc3\x8a\xc2\xb113\xc2\xb7\xc3\x969\xc3\x83\xc3\xab'	-81.25	71	43.18	-926	-117	33	-145	9	-33	292	299	-206
26	b'2019\xc3\x84\xc3\xaa9\xc3\x94\xc3\x8225\xc3\x88\xc3\x9517\xc3\x8a\xc2\xb113\xc2\xb7\xc3\x969\xc3\x83\xc3\xab'	-81.25	71.81	42.68	-940	-135	64	-33	12	20	275	316	-200
27	b'2019\xc3\x84\xc3\xaa9\xc3\x94\xc3\x8225\xc3\x88\xc3\x9517\xc3\x8a\xc2\xb113\xc2\xb7\xc3\x969\xc3\x83\xc3\xab'	-81.43	70.81	42.43	-954	-129	80	-4	48	-7	292	304	-195
28	b'2019\xc3\x84\xc3\xaa9\xc3\x94\xc3\x8225\xc3\x88\xc3\x9517\xc3\x8a\xc2\xb113\xc2\xb7\xc3\x969\xc3\x83\xc3\xab'	-81.43	69.93	42.31	-933	-129	78	-18	31	-1	273	310	-201
29	b'2019\xc3\x84\xc3\xaa9\xc3\x94\xc3\x8225\xc3\x88\xc3\x9517\xc3\x8a\xc2\xb113\xc2\xb7\xc3\x969\xc3\x83\xc3\xab'	-81.62	67.37	41.93	-935	-139	83	-50	4	67	272	292	-188
30	b'2019\xc3\x84\xc3\xaa9\xc3\x94\xc3\x8225\xc3\x88\xc3\x9517\xc3\x8a\xc2\xb113\xc2\xb7\xc3\x969\xc3\x83\xc3\xab'	-81.68	66.56	41.62	-954	-131	44	-24	9	23	291	299	-188
