# Supplementary material for: Data acquired by a single object sensor for the detection and quality evaluation of table tennis forehand strokes
Source: Data Brief. 2020 Nov 6;33:106504. doi: 10.1016/j.dib.2020.106504 (PMC7683218; doi:10.1016/j.dib.2020.106504)
Supplement: Supplementary file 1 [file mmc1.zip › Processed/Basic/1329.csv]

#	Time/Date	Roll	Pitch	Yaw	acc(x)	acc(y)	acc(z)	gyro(x)	gyro(y)	gyro(z)	mag(x)	mag(y)	mag(z)
0	0	0	0	0	0	0	0	0	0	0	0	0	0
0	0	0	0	0	0	0	0	0	0	0	0	0	0
0	0	0	0	0	0	0	0	0	0	0	0	0	0
0	0	0	0	0	0	0	0	0	0	0	0	0	0
0	0	0	0	0	0	0	0	0	0	0	0	0	0
0	0	0	0	0	0	0	0	0	0	0	0	0	0
0	0	0	0	0	0	0	0	0	0	0	0	0	0
0	0	0	0	0	0	0	0	0	0	0	0	0	0
0	0	0	0	0	0	0	0	0	0	0	0	0	0
0	0	0	0	0	0	0	0	0	0	0	0	0	0
0	0	0	0	0	0	0	0	0	0	0	0	0	0
0	0	0	0	0	0	0	0	0	0	0	0	0	0
0	0	0	0	0	0	0	0	0	0	0	0	0	0
0	0	0	0	0	0	0	0	0	0	0	0	0	0
0	0	0	0	0	0	0	0	0	0	0	0	0	0
0	0	0	0	0	0	0	0	0	0	0	0	0	0
0	0	0	0	0	0	0	0	0	0	0	0	0	0
0	0	0	0	0	0	0	0	0	0	0	0	0	0
0	0	0	0	0	0	0	0	0	0	0	0	0	0
0	0	0	0	0	0	0	0	0	0	0	0	0	0
0	0	0	0	0	0	0	0	0	0	0	0	0	0
0	0	0	0	0	0	0	0	0	0	0	0	0	0
0	0	0	0	0	0	0	0	0	0	0	0	0	0
0	0	0	0	0	0	0	0	0	0	0	0	0	0
0	0	0	0	0	0	0	0	0	0	0	0	0	0
0	0	0	0	0	0	0	0	0	0	0	0	0	0
0	0	0	0	0	0	0	0	0	0	0	0	0	0
0	0	0	0	0	0	0	0	0	0	0	0	0	0
0	0	0	0	0	0	0	0	0	0	0	0	0	0
0	0	0	0	0	0	0	0	0	0	0	0	0	0
0	0	0	0	0	0	0	0	0	0	0	0	0	0
0	0	0	0	0	0	0	0	0	0	0	0	0	0
0	0	0	0	0	0	0	0	0	0	0	0	0	0
0	0	0	0	0	0	0	0	0	0	0	0	0	0
0	0	0	0	0	0	0	0	0	0	0	0	0	0
0	0	0	0	0	0	0	0	0	0	0	0	0	0
0	0	0	0	0	0	0	0	0	0	0	0	0	0
0	0	0	0	0	0	0	0	0	0	0	0	0	0
0	0	0	0	0	0	0	0	0	0	0	0	0	0
0	0	0	0	0	0	0	0	0	0	0	0	0	0
0	0	0	0	0	0	0	0	0	0	0	0	0	0
0	0	0	0	0	0	0	0	0	0	0	0	0	0
0	0	0	0	0	0	0	0	0	0	0	0	0	0
0	0	0	0	0	0	0	0	0	0	0	0	0	0
0	0	0	0	0	0	0	0	0	0	0	0	0	0
0	0	0	0	0	0	0	0	0	0	0	0	0	0
0	0	0	0	0	0	0	0	0	0	0	0	0	0
0	0	0	0	0	0	0	0	0	0	0	0	0	0
0	0	0	0	0	0	0	0	0	0	0	0	0	0
2	b'2019\xc3\x84\xc3\xaa9\xc3\x94\xc3\x8225\xc3\x88\xc3\x9517\xc3\x8a\xc2\xb113\xc2\xb7\xc3\x9619\xc3\x83\xc3\xab'	-84.75	5.18	120.18	-927	-80	4	-496	-19	-4	392	-113	-275
3	b'2019\xc3\x84\xc3\xaa9\xc3\x94\xc3\x8225\xc3\x88\xc3\x9517\xc3\x8a\xc2\xb113\xc2\xb7\xc3\x9619\xc3\x83\xc3\xab'	-84.81	5.06	117	-968	-75	58	-576	-21	-4	393	-100	-254
4	b'2019\xc3\x84\xc3\xaa9\xc3\x94\xc3\x8225\xc3\x88\xc3\x9517\xc3\x8a\xc2\xb113\xc2\xb7\xc3\x9619\xc3\x83\xc3\xab'	-84.81	5.06	117	-968	-75	58	-576	-21	-4	393	-100	-254
5	b'2019\xc3\x84\xc3\xaa9\xc3\x94\xc3\x8225\xc3\x88\xc3\x9517\xc3\x8a\xc2\xb113\xc2\xb7\xc3\x9619\xc3\x83\xc3\xab'	-84.68	5.25	107.81	-951	-60	28	-748	-8	-16	424	-59	-275
6	b'2019\xc3\x84\xc3\xaa9\xc3\x94\xc3\x8225\xc3\x88\xc3\x9517\xc3\x8a\xc2\xb113\xc2\xb7\xc3\x9619\xc3\x83\xc3\xab'	-84.68	5.25	107.81	-951	-60	28	-748	-8	-16	424	-59	-275
7	b'2019\xc3\x84\xc3\xaa9\xc3\x94\xc3\x8225\xc3\x88\xc3\x9517\xc3\x8a\xc2\xb113\xc2\xb7\xc3\x9619\xc3\x83\xc3\xab'	-84.5	174.56	99.81	-963	-59	-7	-808	-21	-21	396	-3	-276
8	b'2019\xc3\x84\xc3\xaa9\xc3\x94\xc3\x8225\xc3\x88\xc3\x9517\xc3\x8a\xc2\xb113\xc2\xb7\xc3\x9619\xc3\x83\xc3\xab'	-84.5	174.56	99.81	-963	-59	-7	-808	-21	-21	396	-3	-276
9	b'2019\xc3\x84\xc3\xaa9\xc3\x94\xc3\x8225\xc3\x88\xc3\x9517\xc3\x8a\xc2\xb113\xc2\xb7\xc3\x9619\xc3\x83\xc3\xab'	-84.93	174.93	89.37	-967	-60	-66	-813	-40	-68	422	60	-289
10	b'2019\xc3\x84\xc3\xaa9\xc3\x94\xc3\x8225\xc3\x88\xc3\x9517\xc3\x8a\xc2\xb113\xc2\xb7\xc3\x9619\xc3\x83\xc3\xab'	-84.75	174.75	85.06	-952	-45	-32	-723	-80	-59	411	72	-289
11	b'2019\xc3\x84\xc3\xaa9\xc3\x94\xc3\x8225\xc3\x88\xc3\x9517\xc3\x8a\xc2\xb113\xc2\xb7\xc3\x9620\xc3\x83\xc3\xab'	-85	175	79.12	-954	-41	1	-732	-32	10	387	124	-281
12	b'2019\xc3\x84\xc3\xaa9\xc3\x94\xc3\x8225\xc3\x88\xc3\x9517\xc3\x8a\xc2\xb113\xc2\xb7\xc3\x9620\xc3\x83\xc3\xab'	-84.93	175	73.62	-992	-71	6	-753	80	-105	376	147	-283
13	b'2019\xc3\x84\xc3\xaa9\xc3\x94\xc3\x8225\xc3\x88\xc3\x9517\xc3\x8a\xc2\xb113\xc2\xb7\xc3\x9620\xc3\x83\xc3\xab'	-84.81	174.81	67.93	-982	-60	73	-821	-91	-22	358	177	-244
14	b'2019\xc3\x84\xc3\xaa9\xc3\x94\xc3\x8225\xc3\x88\xc3\x9517\xc3\x8a\xc2\xb113\xc2\xb7\xc3\x9620\xc3\x83\xc3\xab'	-85.12	4.81	61.25	-1001	-62	-9	-834	-156	79	324	201	-257
15	b'2019\xc3\x84\xc3\xaa9\xc3\x94\xc3\x8225\xc3\x88\xc3\x9517\xc3\x8a\xc2\xb113\xc2\xb7\xc3\x9620\xc3\x83\xc3\xab'	-84.43	174.43	55.93	-971	-79	12	-785	73	-180	331	217	-230
16	b'2019\xc3\x84\xc3\xaa9\xc3\x94\xc3\x8225\xc3\x88\xc3\x9517\xc3\x8a\xc2\xb113\xc2\xb7\xc3\x9620\xc3\x83\xc3\xab'	-84.06	5.87	50.12	-937	-78	-17	-622	-158	16	348	236	-204
17	b'2019\xc3\x84\xc3\xaa9\xc3\x94\xc3\x8225\xc3\x88\xc3\x9517\xc3\x8a\xc2\xb113\xc2\xb7\xc3\x9620\xc3\x83\xc3\xab'	-84	5.93	45.37	-947	-79	59	-457	-91	-37	379	257	-192
18	b'2019\xc3\x84\xc3\xaa9\xc3\x94\xc3\x8225\xc3\x88\xc3\x9517\xc3\x8a\xc2\xb113\xc2\xb7\xc3\x9621\xc3\x83\xc3\xab'	-83.5	6.37	40.68	-999	-83	14	-556	-79	-66	385	299	-171
19	b'2019\xc3\x84\xc3\xaa9\xc3\x94\xc3\x8225\xc3\x88\xc3\x9517\xc3\x8a\xc2\xb113\xc2\xb7\xc3\x9621\xc3\x83\xc3\xab'	-82.37	81.5	38.56	-903	-94	-27	-239	-54	-118	374	304	-179
20	b'2019\xc3\x84\xc3\xaa9\xc3\x94\xc3\x8225\xc3\x88\xc3\x9517\xc3\x8a\xc2\xb113\xc2\xb7\xc3\x9621\xc3\x83\xc3\xab'	-82.87	82.5	37.75	-973	-118	77	77	-14	10	401	326	-152
21	b'2019\xc3\x84\xc3\xaa9\xc3\x94\xc3\x8225\xc3\x88\xc3\x9517\xc3\x8a\xc2\xb113\xc2\xb7\xc3\x9621\xc3\x83\xc3\xab'	-82.87	80.75	38	-971	-108	60	46	-48	9	377	291	-179
22	b'2019\xc3\x84\xc3\xaa9\xc3\x94\xc3\x8225\xc3\x88\xc3\x9517\xc3\x8a\xc2\xb113\xc2\xb7\xc3\x9621\xc3\x83\xc3\xab'	-82.81	79.18	38.18	-944	-115	63	-6	-5	23	406	308	-179
