# Supplementary material for: Data acquired by a single object sensor for the detection and quality evaluation of table tennis forehand strokes
Source: Data Brief. 2020 Nov 6;33:106504. doi: 10.1016/j.dib.2020.106504 (PMC7683218; doi:10.1016/j.dib.2020.106504)
Supplement: Supplementary file 1 [file mmc1.zip › Processed/Basic/1330.csv]

#	Time/Date	Roll	Pitch	Yaw	acc(x)	acc(y)	acc(z)	gyro(x)	gyro(y)	gyro(z)	mag(x)	mag(y)	mag(z)
0	0	0	0	0	0	0	0	0	0	0	0	0	0
0	0	0	0	0	0	0	0	0	0	0	0	0	0
0	0	0	0	0	0	0	0	0	0	0	0	0	0
0	0	0	0	0	0	0	0	0	0	0	0	0	0
0	0	0	0	0	0	0	0	0	0	0	0	0	0
0	0	0	0	0	0	0	0	0	0	0	0	0	0
0	0	0	0	0	0	0	0	0	0	0	0	0	0
0	0	0	0	0	0	0	0	0	0	0	0	0	0
0	0	0	0	0	0	0	0	0	0	0	0	0	0
0	0	0	0	0	0	0	0	0	0	0	0	0	0
0	0	0	0	0	0	0	0	0	0	0	0	0	0
0	0	0	0	0	0	0	0	0	0	0	0	0	0
0	0	0	0	0	0	0	0	0	0	0	0	0	0
0	0	0	0	0	0	0	0	0	0	0	0	0	0
0	0	0	0	0	0	0	0	0	0	0	0	0	0
0	0	0	0	0	0	0	0	0	0	0	0	0	0
0	0	0	0	0	0	0	0	0	0	0	0	0	0
0	0	0	0	0	0	0	0	0	0	0	0	0	0
0	0	0	0	0	0	0	0	0	0	0	0	0	0
0	0	0	0	0	0	0	0	0	0	0	0	0	0
0	0	0	0	0	0	0	0	0	0	0	0	0	0
0	0	0	0	0	0	0	0	0	0	0	0	0	0
0	0	0	0	0	0	0	0	0	0	0	0	0	0
0	0	0	0	0	0	0	0	0	0	0	0	0	0
0	0	0	0	0	0	0	0	0	0	0	0	0	0
0	0	0	0	0	0	0	0	0	0	0	0	0	0
0	0	0	0	0	0	0	0	0	0	0	0	0	0
0	0	0	0	0	0	0	0	0	0	0	0	0	0
0	0	0	0	0	0	0	0	0	0	0	0	0	0
0	0	0	0	0	0	0	0	0	0	0	0	0	0
0	0	0	0	0	0	0	0	0	0	0	0	0	0
0	0	0	0	0	0	0	0	0	0	0	0	0	0
0	0	0	0	0	0	0	0	0	0	0	0	0	0
0	0	0	0	0	0	0	0	0	0	0	0	0	0
0	0	0	0	0	0	0	0	0	0	0	0	0	0
0	0	0	0	0	0	0	0	0	0	0	0	0	0
0	0	0	0	0	0	0	0	0	0	0	0	0	0
0	0	0	0	0	0	0	0	0	0	0	0	0	0
0	0	0	0	0	0	0	0	0	0	0	0	0	0
0	0	0	0	0	0	0	0	0	0	0	0	0	0
0	0	0	0	0	0	0	0	0	0	0	0	0	0
0	0	0	0	0	0	0	0	0	0	0	0	0	0
0	0	0	0	0	0	0	0	0	0	0	0	0	0
0	0	0	0	0	0	0	0	0	0	0	0	0	0
0	0	0	0	0	0	0	0	0	0	0	0	0	0
0	0	0	0	0	0	0	0	0	0	0	0	0	0
2	b'2019\xc3\x84\xc3\xaa9\xc3\x94\xc3\x8225\xc3\x88\xc3\x9517\xc3\x8a\xc2\xb113\xc2\xb7\xc3\x9638\xc3\x83\xc3\xab'	-86.06	3.87	112.68	-951	-40	12	-659	-9	1	438	-99	-289
3	b'2019\xc3\x84\xc3\xaa9\xc3\x94\xc3\x8225\xc3\x88\xc3\x9517\xc3\x8a\xc2\xb113\xc2\xb7\xc3\x9638\xc3\x83\xc3\xab'	-86.25	176.25	108.25	-970	-31	-21	-738	12	14	409	-81	-302
4	b'2019\xc3\x84\xc3\xaa9\xc3\x94\xc3\x8225\xc3\x88\xc3\x9517\xc3\x8a\xc2\xb113\xc2\xb7\xc3\x9638\xc3\x83\xc3\xab'	-86.25	176.25	108.25	-970	-31	-21	-738	12	14	409	-81	-302
5	b'2019\xc3\x84\xc3\xaa9\xc3\x94\xc3\x8225\xc3\x88\xc3\x9517\xc3\x8a\xc2\xb113\xc2\xb7\xc3\x9638\xc3\x83\xc3\xab'	-85.93	176	100.37	-978	-29	-24	-669	-45	-21	411	-17	-281
6	b'2019\xc3\x84\xc3\xaa9\xc3\x94\xc3\x8225\xc3\x88\xc3\x9517\xc3\x8a\xc2\xb113\xc2\xb7\xc3\x9638\xc3\x83\xc3\xab'	-85.93	176	93.68	-963	-34	-15	-603	-15	-33	449	19	-283
7	b'2019\xc3\x84\xc3\xaa9\xc3\x94\xc3\x8225\xc3\x88\xc3\x9517\xc3\x8a\xc2\xb113\xc2\xb7\xc3\x9638\xc3\x83\xc3\xab'	-85.75	175.87	90.12	-983	-26	11	-664	92	-101	409	38	-278
8	b'2019\xc3\x84\xc3\xaa9\xc3\x94\xc3\x8225\xc3\x88\xc3\x9517\xc3\x8a\xc2\xb113\xc2\xb7\xc3\x9638\xc3\x83\xc3\xab'	-85.43	175.68	86.43	-943	-50	0	-616	-45	53	376	84	-278
9	b'2019\xc3\x84\xc3\xaa9\xc3\x94\xc3\x8225\xc3\x88\xc3\x9517\xc3\x8a\xc2\xb113\xc2\xb7\xc3\x9638\xc3\x83\xc3\xab'	-85.68	175.87	82.31	-973	-41	7	-629	-22	3	446	102	-283
10	b'2019\xc3\x84\xc3\xaa9\xc3\x94\xc3\x8225\xc3\x88\xc3\x9517\xc3\x8a\xc2\xb113\xc2\xb7\xc3\x9638\xc3\x83\xc3\xab'	-85.68	175.93	77.18	-958	-54	-11	-720	-13	-23	404	124	-283
11	b'2019\xc3\x84\xc3\xaa9\xc3\x94\xc3\x8225\xc3\x88\xc3\x9517\xc3\x8a\xc2\xb113\xc2\xb7\xc3\x9639\xc3\x83\xc3\xab'	-85.87	176.12	69.5	-977	-33	5	-741	-63	-36	451	148	-251
12	b'2019\xc3\x84\xc3\xaa9\xc3\x94\xc3\x8225\xc3\x88\xc3\x9517\xc3\x8a\xc2\xb113\xc2\xb7\xc3\x9639\xc3\x83\xc3\xab'	-85.87	176	65.06	-942	-36	16	-778	-58	-24	451	160	-244
13	b'2019\xc3\x84\xc3\xaa9\xc3\x94\xc3\x8225\xc3\x88\xc3\x9517\xc3\x8a\xc2\xb113\xc2\xb7\xc3\x9639\xc3\x83\xc3\xab'	-85.87	176	60.25	-949	-45	-42	-763	-106	-34	398	188	-238
14	b'2019\xc3\x84\xc3\xaa9\xc3\x94\xc3\x8225\xc3\x88\xc3\x9517\xc3\x8a\xc2\xb113\xc2\xb7\xc3\x9639\xc3\x83\xc3\xab'	-85.93	176	53.81	-980	-47	-16	-678	-94	-38	438	224	-216
15	b'2019\xc3\x84\xc3\xaa9\xc3\x94\xc3\x8225\xc3\x88\xc3\x9517\xc3\x8a\xc2\xb113\xc2\xb7\xc3\x9639\xc3\x83\xc3\xab'	-85.5	175.56	50	-939	-56	-17	-696	-106	-55	414	241	-211
16	b'2019\xc3\x84\xc3\xaa9\xc3\x94\xc3\x8225\xc3\x88\xc3\x9517\xc3\x8a\xc2\xb113\xc2\xb7\xc3\x9639\xc3\x83\xc3\xab'	-85.31	175.31	46.31	-967	-74	-9	-606	-65	-96	401	248	-216
17	b'2019\xc3\x84\xc3\xaa9\xc3\x94\xc3\x8225\xc3\x88\xc3\x9517\xc3\x8a\xc2\xb113\xc2\xb7\xc3\x9639\xc3\x83\xc3\xab'	-84.93	4.93	43.12	-994	-79	-2	-370	-127	-55	396	283	-196
18	b'2019\xc3\x84\xc3\xaa9\xc3\x94\xc3\x8225\xc3\x88\xc3\x9517\xc3\x8a\xc2\xb113\xc2\xb7\xc3\x9639\xc3\x83\xc3\xab'	-84.25	5.56	41.12	-935	-78	30	-292	-57	-53	398	276	-171
19	b'2019\xc3\x84\xc3\xaa9\xc3\x94\xc3\x8225\xc3\x88\xc3\x9517\xc3\x8a\xc2\xb113\xc2\xb7\xc3\x9639\xc3\x83\xc3\xab'	-84.25	5.56	41.12	-935	-78	30	-292	-57	-53	398	276	-171
20	b'2019\xc3\x84\xc3\xaa9\xc3\x94\xc3\x8225\xc3\x88\xc3\x9517\xc3\x8a\xc2\xb113\xc2\xb7\xc3\x9640\xc3\x83\xc3\xab'	-83.81	5.93	38.81	-922	-83	-5	-198	-82	-31	416	294	-185
21	b'2019\xc3\x84\xc3\xaa9\xc3\x94\xc3\x8225\xc3\x88\xc3\x9517\xc3\x8a\xc2\xb113\xc2\xb7\xc3\x9640\xc3\x83\xc3\xab'	-83.93	5.81	37.56	-980	-98	11	-43	-41	-7	377	305	-179
22	b'2019\xc3\x84\xc3\xaa9\xc3\x94\xc3\x8225\xc3\x88\xc3\x9517\xc3\x8a\xc2\xb113\xc2\xb7\xc3\x9640\xc3\x83\xc3\xab'	-83.93	5.81	37.56	-980	-98	11	-43	-41	-7	377	305	-179
23	b'2019\xc3\x84\xc3\xaa9\xc3\x94\xc3\x8225\xc3\x88\xc3\x9517\xc3\x8a\xc2\xb113\xc2\xb7\xc3\x9640\xc3\x83\xc3\xab'	-83.93	5.87	37.56	-931	-95	49	-33	106	-29	385	286	-164
24	b'2019\xc3\x84\xc3\xaa9\xc3\x94\xc3\x8225\xc3\x88\xc3\x9517\xc3\x8a\xc2\xb113\xc2\xb7\xc3\x9640\xc3\x83\xc3\xab'	-84	5.81	37.43	-957	-91	30	-6	-21	-1	379	304	-185
25	b'2019\xc3\x84\xc3\xaa9\xc3\x94\xc3\x8225\xc3\x88\xc3\x9517\xc3\x8a\xc2\xb113\xc2\xb7\xc3\x9640\xc3\x83\xc3\xab'	-84	5.81	37.56	-973	-97	47	34	-14	-12	390	315	-171
