# Supplementary material for: Data acquired by a single object sensor for the detection and quality evaluation of table tennis forehand strokes
Source: Data Brief. 2020 Nov 6;33:106504. doi: 10.1016/j.dib.2020.106504 (PMC7683218; doi:10.1016/j.dib.2020.106504)
Supplement: Supplementary file 1 [file mmc1.zip › Processed/Basic/1331.csv]

#	Time/Date	Roll	Pitch	Yaw	acc(x)	acc(y)	acc(z)	gyro(x)	gyro(y)	gyro(z)	mag(x)	mag(y)	mag(z)
0	0	0	0	0	0	0	0	0	0	0	0	0	0
0	0	0	0	0	0	0	0	0	0	0	0	0	0
0	0	0	0	0	0	0	0	0	0	0	0	0	0
0	0	0	0	0	0	0	0	0	0	0	0	0	0
0	0	0	0	0	0	0	0	0	0	0	0	0	0
0	0	0	0	0	0	0	0	0	0	0	0	0	0
0	0	0	0	0	0	0	0	0	0	0	0	0	0
0	0	0	0	0	0	0	0	0	0	0	0	0	0
0	0	0	0	0	0	0	0	0	0	0	0	0	0
0	0	0	0	0	0	0	0	0	0	0	0	0	0
0	0	0	0	0	0	0	0	0	0	0	0	0	0
0	0	0	0	0	0	0	0	0	0	0	0	0	0
0	0	0	0	0	0	0	0	0	0	0	0	0	0
0	0	0	0	0	0	0	0	0	0	0	0	0	0
0	0	0	0	0	0	0	0	0	0	0	0	0	0
0	0	0	0	0	0	0	0	0	0	0	0	0	0
0	0	0	0	0	0	0	0	0	0	0	0	0	0
0	0	0	0	0	0	0	0	0	0	0	0	0	0
0	0	0	0	0	0	0	0	0	0	0	0	0	0
0	0	0	0	0	0	0	0	0	0	0	0	0	0
0	0	0	0	0	0	0	0	0	0	0	0	0	0
0	0	0	0	0	0	0	0	0	0	0	0	0	0
0	0	0	0	0	0	0	0	0	0	0	0	0	0
0	0	0	0	0	0	0	0	0	0	0	0	0	0
0	0	0	0	0	0	0	0	0	0	0	0	0	0
0	0	0	0	0	0	0	0	0	0	0	0	0	0
0	0	0	0	0	0	0	0	0	0	0	0	0	0
0	0	0	0	0	0	0	0	0	0	0	0	0	0
0	0	0	0	0	0	0	0	0	0	0	0	0	0
0	0	0	0	0	0	0	0	0	0	0	0	0	0
0	0	0	0	0	0	0	0	0	0	0	0	0	0
0	0	0	0	0	0	0	0	0	0	0	0	0	0
0	0	0	0	0	0	0	0	0	0	0	0	0	0
0	0	0	0	0	0	0	0	0	0	0	0	0	0
0	0	0	0	0	0	0	0	0	0	0	0	0	0
0	0	0	0	0	0	0	0	0	0	0	0	0	0
0	0	0	0	0	0	0	0	0	0	0	0	0	0
0	0	0	0	0	0	0	0	0	0	0	0	0	0
0	0	0	0	0	0	0	0	0	0	0	0	0	0
0	0	0	0	0	0	0	0	0	0	0	0	0	0
0	0	0	0	0	0	0	0	0	0	0	0	0	0
0	0	0	0	0	0	0	0	0	0	0	0	0	0
0	0	0	0	0	0	0	0	0	0	0	0	0	0
0	0	0	0	0	0	0	0	0	0	0	0	0	0
0	0	0	0	0	0	0	0	0	0	0	0	0	0
0	0	0	0	0	0	0	0	0	0	0	0	0	0
0	0	0	0	0	0	0	0	0	0	0	0	0	0
0	0	0	0	0	0	0	0	0	0	0	0	0	0
0	0	0	0	0	0	0	0	0	0	0	0	0	0
0	0	0	0	0	0	0	0	0	0	0	0	0	0
0	0	0	0	0	0	0	0	0	0	0	0	0	0
2	b'2019\xc3\x84\xc3\xaa9\xc3\x94\xc3\x8225\xc3\x88\xc3\x9517\xc3\x8a\xc2\xb113\xc2\xb7\xc3\x9648\xc3\x83\xc3\xab'	-84.93	4.37	119.18	-949	-66	38	-609	-6	-27	507	-123	-294
3	b'2019\xc3\x84\xc3\xaa9\xc3\x94\xc3\x8225\xc3\x88\xc3\x9517\xc3\x8a\xc2\xb113\xc2\xb7\xc3\x9648\xc3\x83\xc3\xab'	-84.93	4.37	119.18	-949	-66	38	-609	-6	-27	507	-123	-294
4	b'2019\xc3\x84\xc3\xaa9\xc3\x94\xc3\x8225\xc3\x88\xc3\x9517\xc3\x8a\xc2\xb113\xc2\xb7\xc3\x9648\xc3\x83\xc3\xab'	-84.81	4.75	111.81	-943	-73	14	-633	1	9	496	-64	-280
5	b'2019\xc3\x84\xc3\xaa9\xc3\x94\xc3\x8225\xc3\x88\xc3\x9517\xc3\x8a\xc2\xb113\xc2\xb7\xc3\x9648\xc3\x83\xc3\xab'	-84.81	4.75	111.81	-943	-73	14	-633	1	9	496	-64	-280
6	b'2019\xc3\x84\xc3\xaa9\xc3\x94\xc3\x8225\xc3\x88\xc3\x9517\xc3\x8a\xc2\xb113\xc2\xb7\xc3\x9649\xc3\x83\xc3\xab'	-84.68	5.12	103.18	-961	-74	4	-546	-17	-31	444	-4	-294
7	b'2019\xc3\x84\xc3\xaa9\xc3\x94\xc3\x8225\xc3\x88\xc3\x9517\xc3\x8a\xc2\xb113\xc2\xb7\xc3\x9649\xc3\x83\xc3\xab'	-84.62	5.25	99.31	-975	-59	-4	-518	-60	6	462	24	-273
8	b'2019\xc3\x84\xc3\xaa9\xc3\x94\xc3\x8225\xc3\x88\xc3\x9517\xc3\x8a\xc2\xb113\xc2\xb7\xc3\x9649\xc3\x83\xc3\xab'	-84.62	5.25	99.31	-975	-59	-4	-518	-60	6	462	24	-273
9	b'2019\xc3\x84\xc3\xaa9\xc3\x94\xc3\x8225\xc3\x88\xc3\x9517\xc3\x8a\xc2\xb113\xc2\xb7\xc3\x9649\xc3\x83\xc3\xab'	-84.75	5.18	90.68	-955	-72	7	-494	-90	49	433	65	-300
10	b'2019\xc3\x84\xc3\xaa9\xc3\x94\xc3\x8225\xc3\x88\xc3\x9517\xc3\x8a\xc2\xb113\xc2\xb7\xc3\x9649\xc3\x83\xc3\xab'	-84.87	5.06	85.81	-957	-72	4	-564	-18	1	452	100	-300
11	b'2019\xc3\x84\xc3\xaa9\xc3\x94\xc3\x8225\xc3\x88\xc3\x9517\xc3\x8a\xc2\xb113\xc2\xb7\xc3\x9649\xc3\x83\xc3\xab'	-85.06	4.87	79.81	-988	-40	18	-642	-76	31	488	112	-273
12	b'2019\xc3\x84\xc3\xaa9\xc3\x94\xc3\x8225\xc3\x88\xc3\x9517\xc3\x8a\xc2\xb113\xc2\xb7\xc3\x9650\xc3\x83\xc3\xab'	-85.06	4.87	65.62	-981	-61	-1	-641	-97	1	481	193	-254
13	b'2019\xc3\x84\xc3\xaa9\xc3\x94\xc3\x8225\xc3\x88\xc3\x9517\xc3\x8a\xc2\xb113\xc2\xb7\xc3\x9650\xc3\x83\xc3\xab'	-84.62	174.62	60.75	-973	-62	-21	-646	-101	-31	464	188	-260
14	b'2019\xc3\x84\xc3\xaa9\xc3\x94\xc3\x8225\xc3\x88\xc3\x9517\xc3\x8a\xc2\xb113\xc2\xb7\xc3\x9650\xc3\x83\xc3\xab'	-84.62	174.62	60.75	-973	-62	-21	-646	-101	-31	464	188	-260
15	b'2019\xc3\x84\xc3\xaa9\xc3\x94\xc3\x8225\xc3\x88\xc3\x9517\xc3\x8a\xc2\xb113\xc2\xb7\xc3\x9650\xc3\x83\xc3\xab'	-84.12	174.12	53.12	-967	-56	18	-680	7	-44	433	233	-228
16	b'2019\xc3\x84\xc3\xaa9\xc3\x94\xc3\x8225\xc3\x88\xc3\x9517\xc3\x8a\xc2\xb113\xc2\xb7\xc3\x9650\xc3\x83\xc3\xab'	-83.93	5.93	48.25	-952	-72	-35	-708	-92	-38	456	267	-208
17	b'2019\xc3\x84\xc3\xaa9\xc3\x94\xc3\x8225\xc3\x88\xc3\x9517\xc3\x8a\xc2\xb113\xc2\xb7\xc3\x9650\xc3\x83\xc3\xab'	-83.81	6.06	43.56	-969	-80	-17	-538	-135	-45	433	273	-214
18	b'2019\xc3\x84\xc3\xaa9\xc3\x94\xc3\x8225\xc3\x88\xc3\x9517\xc3\x8a\xc2\xb113\xc2\xb7\xc3\x9650\xc3\x83\xc3\xab'	-83.81	6.06	43.56	-969	-80	-17	-538	-135	-45	433	273	-214
19	b'2019\xc3\x84\xc3\xaa9\xc3\x94\xc3\x8225\xc3\x88\xc3\x9517\xc3\x8a\xc2\xb113\xc2\xb7\xc3\x9650\xc3\x83\xc3\xab'	-83.56	6.31	39.43	-960	-81	-10	-257	-112	-51	116	628	-44
20	b'2019\xc3\x84\xc3\xaa9\xc3\x94\xc3\x8225\xc3\x88\xc3\x9517\xc3\x8a\xc2\xb113\xc2\xb7\xc3\x9651\xc3\x83\xc3\xab'	-83.5	6.37	38.43	-941	-98	10	-103	-72	-9	76	614	-30
