# Supplementary material for: Data acquired by a single object sensor for the detection and quality evaluation of table tennis forehand strokes
Source: Data Brief. 2020 Nov 6;33:106504. doi: 10.1016/j.dib.2020.106504 (PMC7683218; doi:10.1016/j.dib.2020.106504)
Supplement: Supplementary file 1 [file mmc1.zip › Processed/Basic/1332.csv]

#	Time/Date	Roll	Pitch	Yaw	acc(x)	acc(y)	acc(z)	gyro(x)	gyro(y)	gyro(z)	mag(x)	mag(y)	mag(z)
0	0	0	0	0	0	0	0	0	0	0	0	0	0
0	0	0	0	0	0	0	0	0	0	0	0	0	0
0	0	0	0	0	0	0	0	0	0	0	0	0	0
0	0	0	0	0	0	0	0	0	0	0	0	0	0
0	0	0	0	0	0	0	0	0	0	0	0	0	0
0	0	0	0	0	0	0	0	0	0	0	0	0	0
0	0	0	0	0	0	0	0	0	0	0	0	0	0
0	0	0	0	0	0	0	0	0	0	0	0	0	0
0	0	0	0	0	0	0	0	0	0	0	0	0	0
0	0	0	0	0	0	0	0	0	0	0	0	0	0
0	0	0	0	0	0	0	0	0	0	0	0	0	0
0	0	0	0	0	0	0	0	0	0	0	0	0	0
0	0	0	0	0	0	0	0	0	0	0	0	0	0
0	0	0	0	0	0	0	0	0	0	0	0	0	0
0	0	0	0	0	0	0	0	0	0	0	0	0	0
0	0	0	0	0	0	0	0	0	0	0	0	0	0
0	0	0	0	0	0	0	0	0	0	0	0	0	0
0	0	0	0	0	0	0	0	0	0	0	0	0	0
0	0	0	0	0	0	0	0	0	0	0	0	0	0
0	0	0	0	0	0	0	0	0	0	0	0	0	0
0	0	0	0	0	0	0	0	0	0	0	0	0	0
0	0	0	0	0	0	0	0	0	0	0	0	0	0
0	0	0	0	0	0	0	0	0	0	0	0	0	0
0	0	0	0	0	0	0	0	0	0	0	0	0	0
0	0	0	0	0	0	0	0	0	0	0	0	0	0
0	0	0	0	0	0	0	0	0	0	0	0	0	0
0	0	0	0	0	0	0	0	0	0	0	0	0	0
0	0	0	0	0	0	0	0	0	0	0	0	0	0
0	0	0	0	0	0	0	0	0	0	0	0	0	0
0	0	0	0	0	0	0	0	0	0	0	0	0	0
0	0	0	0	0	0	0	0	0	0	0	0	0	0
0	0	0	0	0	0	0	0	0	0	0	0	0	0
0	0	0	0	0	0	0	0	0	0	0	0	0	0
0	0	0	0	0	0	0	0	0	0	0	0	0	0
0	0	0	0	0	0	0	0	0	0	0	0	0	0
0	0	0	0	0	0	0	0	0	0	0	0	0	0
0	0	0	0	0	0	0	0	0	0	0	0	0	0
0	0	0	0	0	0	0	0	0	0	0	0	0	0
0	0	0	0	0	0	0	0	0	0	0	0	0	0
0	0	0	0	0	0	0	0	0	0	0	0	0	0
0	0	0	0	0	0	0	0	0	0	0	0	0	0
0	0	0	0	0	0	0	0	0	0	0	0	0	0
0	0	0	0	0	0	0	0	0	0	0	0	0	0
0	0	0	0	0	0	0	0	0	0	0	0	0	0
0	0	0	0	0	0	0	0	0	0	0	0	0	0
0	0	0	0	0	0	0	0	0	0	0	0	0	0
0	0	0	0	0	0	0	0	0	0	0	0	0	0
2	b'2019\xc3\x84\xc3\xaa9\xc3\x94\xc3\x8225\xc3\x88\xc3\x9517\xc3\x8a\xc2\xb113\xc2\xb7\xc3\x9659\xc3\x83\xc3\xab'	-85.06	4.81	116.81	-941	-78	32	-472	-15	9	270	-81	-280
3	b'2019\xc3\x84\xc3\xaa9\xc3\x94\xc3\x8225\xc3\x88\xc3\x9517\xc3\x8a\xc2\xb113\xc2\xb7\xc3\x9659\xc3\x83\xc3\xab'	-85.06	4.81	116.81	-941	-78	32	-472	-15	9	270	-81	-280
4	b'2019\xc3\x84\xc3\xaa9\xc3\x94\xc3\x8225\xc3\x88\xc3\x9517\xc3\x8a\xc2\xb113\xc2\xb7\xc3\x9659\xc3\x83\xc3\xab'	-85.31	4.62	108.81	-966	-57	30	-596	-61	-6	260	-51	-300
5	b'2019\xc3\x84\xc3\xaa9\xc3\x94\xc3\x8225\xc3\x88\xc3\x9517\xc3\x8a\xc2\xb113\xc2\xb7\xc3\x9659\xc3\x83\xc3\xab'	-85.31	4.62	108.81	-966	-57	30	-596	-61	-6	260	-51	-300
6	b'2019\xc3\x84\xc3\xaa9\xc3\x94\xc3\x8225\xc3\x88\xc3\x9517\xc3\x8a\xc2\xb113\xc2\xb7\xc3\x9659\xc3\x83\xc3\xab'	-85.56	175.56	99.68	-967	-50	32	-742	-22	21	273	8	-294
7	b'2019\xc3\x84\xc3\xaa9\xc3\x94\xc3\x8225\xc3\x88\xc3\x9517\xc3\x8a\xc2\xb113\xc2\xb7\xc3\x9659\xc3\x83\xc3\xab'	-85.25	175.31	93.87	-966	-47	-5	-790	40	-110	270	32	-288
8	b'2019\xc3\x84\xc3\xaa9\xc3\x94\xc3\x8225\xc3\x88\xc3\x9517\xc3\x8a\xc2\xb113\xc2\xb7\xc3\x9659\xc3\x83\xc3\xab'	-85.25	175.31	93.87	-966	-47	-5	-790	40	-110	270	32	-288
9	b'2019\xc3\x84\xc3\xaa9\xc3\x94\xc3\x8225\xc3\x88\xc3\x9517\xc3\x8a\xc2\xb113\xc2\xb7\xc3\x9659\xc3\x83\xc3\xab'	-85.5	175.5	81.81	-975	-38	-5	-775	-63	-5	264	96	-276
10	b'2019\xc3\x84\xc3\xaa9\xc3\x94\xc3\x8225\xc3\x88\xc3\x9517\xc3\x8a\xc2\xb113\xc2\xb7\xc3\x9659\xc3\x83\xc3\xab'	-85.43	175.43	76.5	-914	-50	-51	-705	-120	5	251	136	-276
11	b'2019\xc3\x84\xc3\xaa9\xc3\x94\xc3\x8225\xc3\x88\xc3\x9517\xc3\x8a\xc2\xb114\xc2\xb7\xc3\x96'	-85.62	175.62	70.5	-949	-42	-28	-617	-12	17	241	153	-268
12	b'2019\xc3\x84\xc3\xaa9\xc3\x94\xc3\x8225\xc3\x88\xc3\x9517\xc3\x8a\xc2\xb114\xc2\xb7\xc3\x96'	-85.75	175.75	65.62	-954	-56	3	-603	-65	3	248	193	-256
13	b'2019\xc3\x84\xc3\xaa9\xc3\x94\xc3\x8225\xc3\x88\xc3\x9517\xc3\x8a\xc2\xb114\xc2\xb7\xc3\x96'	-85.81	175.81	56.43	-963	-43	52	-685	-44	-12	248	232	-238
14	b'2019\xc3\x84\xc3\xaa9\xc3\x94\xc3\x8225\xc3\x88\xc3\x9517\xc3\x8a\xc2\xb114\xc2\xb7\xc3\x96'	-85.93	3.87	49.43	-960	-27	16	-809	-21	-16	238	220	-217
15	b'2019\xc3\x84\xc3\xaa9\xc3\x94\xc3\x8225\xc3\x88\xc3\x9517\xc3\x8a\xc2\xb114\xc2\xb7\xc3\x96'	-85.93	3.87	49.43	-960	-27	16	-809	-21	-16	238	220	-217
16	b'2019\xc3\x84\xc3\xaa9\xc3\x94\xc3\x8225\xc3\x88\xc3\x9517\xc3\x8a\xc2\xb114\xc2\xb7\xc3\x96'	-85.18	4.68	39	-929	-75	-21	-382	-124	10	254	284	-177
17	b'2019\xc3\x84\xc3\xaa9\xc3\x94\xc3\x8225\xc3\x88\xc3\x9517\xc3\x8a\xc2\xb114\xc2\xb7\xc3\x961\xc3\x83\xc3\xab'	-85.31	4.62	35.93	-976	-78	31	-56	-32	22	262	288	-177
18	b'2019\xc3\x84\xc3\xaa9\xc3\x94\xc3\x8225\xc3\x88\xc3\x9517\xc3\x8a\xc2\xb114\xc2\xb7\xc3\x961\xc3\x83\xc3\xab'	-85.18	4.68	35.75	-955	-74	39	-17	-46	-13	270	292	-142
19	b'2019\xc3\x84\xc3\xaa9\xc3\x94\xc3\x8225\xc3\x88\xc3\x9517\xc3\x8a\xc2\xb114\xc2\xb7\xc3\x961\xc3\x83\xc3\xab'	-85.18	4.68	35.75	-955	-74	39	-17	-46	-13	270	292	-142
20	b'2019\xc3\x84\xc3\xaa9\xc3\x94\xc3\x8225\xc3\x88\xc3\x9517\xc3\x8a\xc2\xb114\xc2\xb7\xc3\x961\xc3\x83\xc3\xab'	-84.93	4.93	35.56	-940	-75	0	-22	-28	7	235	299	-190
21	b'2019\xc3\x84\xc3\xaa9\xc3\x94\xc3\x8225\xc3\x88\xc3\x9517\xc3\x8a\xc2\xb114\xc2\xb7\xc3\x961\xc3\x83\xc3\xab'	-85	4.87	35.68	-970	-83	29	57	-36	11	272	299	-163
22	b'2019\xc3\x84\xc3\xaa9\xc3\x94\xc3\x8225\xc3\x88\xc3\x9517\xc3\x8a\xc2\xb114\xc2\xb7\xc3\x961\xc3\x83\xc3\xab'	-84.87	4.93	36.31	-956	-81	45	37	28	-28	283	299	-155
23	b'2019\xc3\x84\xc3\xaa9\xc3\x94\xc3\x8225\xc3\x88\xc3\x9517\xc3\x8a\xc2\xb114\xc2\xb7\xc3\x961\xc3\x83\xc3\xab'	-84.81	5	36.43	-946	-83	43	1	-21	-7	272	304	-176
24	b'2019\xc3\x84\xc3\xaa9\xc3\x94\xc3\x8225\xc3\x88\xc3\x9517\xc3\x8a\xc2\xb114\xc2\xb7\xc3\x962\xc3\x83\xc3\xab'	-84.68	5.12	36.75	-950	-85	37	21	0	-51	236	304	-155
