# Supplementary material for: Data acquired by a single object sensor for the detection and quality evaluation of table tennis forehand strokes
Source: Data Brief. 2020 Nov 6;33:106504. doi: 10.1016/j.dib.2020.106504 (PMC7683218; doi:10.1016/j.dib.2020.106504)
Supplement: Supplementary file 1 [file mmc1.zip › Processed/Basic/1333.csv]

#	Time/Date	Roll	Pitch	Yaw	acc(x)	acc(y)	acc(z)	gyro(x)	gyro(y)	gyro(z)	mag(x)	mag(y)	mag(z)
0	0	0	0	0	0	0	0	0	0	0	0	0	0
0	0	0	0	0	0	0	0	0	0	0	0	0	0
0	0	0	0	0	0	0	0	0	0	0	0	0	0
0	0	0	0	0	0	0	0	0	0	0	0	0	0
0	0	0	0	0	0	0	0	0	0	0	0	0	0
0	0	0	0	0	0	0	0	0	0	0	0	0	0
0	0	0	0	0	0	0	0	0	0	0	0	0	0
0	0	0	0	0	0	0	0	0	0	0	0	0	0
0	0	0	0	0	0	0	0	0	0	0	0	0	0
0	0	0	0	0	0	0	0	0	0	0	0	0	0
0	0	0	0	0	0	0	0	0	0	0	0	0	0
0	0	0	0	0	0	0	0	0	0	0	0	0	0
0	0	0	0	0	0	0	0	0	0	0	0	0	0
0	0	0	0	0	0	0	0	0	0	0	0	0	0
0	0	0	0	0	0	0	0	0	0	0	0	0	0
0	0	0	0	0	0	0	0	0	0	0	0	0	0
0	0	0	0	0	0	0	0	0	0	0	0	0	0
0	0	0	0	0	0	0	0	0	0	0	0	0	0
0	0	0	0	0	0	0	0	0	0	0	0	0	0
0	0	0	0	0	0	0	0	0	0	0	0	0	0
0	0	0	0	0	0	0	0	0	0	0	0	0	0
0	0	0	0	0	0	0	0	0	0	0	0	0	0
0	0	0	0	0	0	0	0	0	0	0	0	0	0
0	0	0	0	0	0	0	0	0	0	0	0	0	0
0	0	0	0	0	0	0	0	0	0	0	0	0	0
0	0	0	0	0	0	0	0	0	0	0	0	0	0
0	0	0	0	0	0	0	0	0	0	0	0	0	0
0	0	0	0	0	0	0	0	0	0	0	0	0	0
0	0	0	0	0	0	0	0	0	0	0	0	0	0
0	0	0	0	0	0	0	0	0	0	0	0	0	0
0	0	0	0	0	0	0	0	0	0	0	0	0	0
0	0	0	0	0	0	0	0	0	0	0	0	0	0
0	0	0	0	0	0	0	0	0	0	0	0	0	0
0	0	0	0	0	0	0	0	0	0	0	0	0	0
0	0	0	0	0	0	0	0	0	0	0	0	0	0
0	0	0	0	0	0	0	0	0	0	0	0	0	0
0	0	0	0	0	0	0	0	0	0	0	0	0	0
0	0	0	0	0	0	0	0	0	0	0	0	0	0
0	0	0	0	0	0	0	0	0	0	0	0	0	0
0	0	0	0	0	0	0	0	0	0	0	0	0	0
0	0	0	0	0	0	0	0	0	0	0	0	0	0
0	0	0	0	0	0	0	0	0	0	0	0	0	0
0	0	0	0	0	0	0	0	0	0	0	0	0	0
0	0	0	0	0	0	0	0	0	0	0	0	0	0
0	0	0	0	0	0	0	0	0	0	0	0	0	0
0	0	0	0	0	0	0	0	0	0	0	0	0	0
0	0	0	0	0	0	0	0	0	0	0	0	0	0
0	0	0	0	0	0	0	0	0	0	0	0	0	0
2	b'2019\xc3\x84\xc3\xaa9\xc3\x94\xc3\x8225\xc3\x88\xc3\x9517\xc3\x8a\xc2\xb114\xc2\xb7\xc3\x9610\xc3\x83\xc3\xab'	-82.56	73.93	120.87	-961	-106	82	-673	-56	44	308	-64	-281
3	b'2019\xc3\x84\xc3\xaa9\xc3\x94\xc3\x8225\xc3\x88\xc3\x9517\xc3\x8a\xc2\xb114\xc2\xb7\xc3\x9610\xc3\x83\xc3\xab'	-82.68	76.31	115.12	-970	-94	42	-734	-44	-1	316	-51	-308
4	b'2019\xc3\x84\xc3\xaa9\xc3\x94\xc3\x8225\xc3\x88\xc3\x9517\xc3\x8a\xc2\xb114\xc2\xb7\xc3\x9610\xc3\x83\xc3\xab'	-82.75	78.25	110.31	-960	-91	18	-821	-116	1	284	-38	-294
5	b'2019\xc3\x84\xc3\xaa9\xc3\x94\xc3\x8225\xc3\x88\xc3\x9517\xc3\x8a\xc2\xb114\xc2\xb7\xc3\x9610\xc3\x83\xc3\xab'	-82.75	78.25	110.31	-960	-91	18	-821	-116	1	284	-38	-294
6	b'2019\xc3\x84\xc3\xaa9\xc3\x94\xc3\x8225\xc3\x88\xc3\x9517\xc3\x8a\xc2\xb114\xc2\xb7\xc3\x9611\xc3\x83\xc3\xab'	-82.56	82.5	99	-982	-86	-56	-877	-70	46	286	38	-296
7	b'2019\xc3\x84\xc3\xaa9\xc3\x94\xc3\x8225\xc3\x88\xc3\x9517\xc3\x8a\xc2\xb114\xc2\xb7\xc3\x9611\xc3\x83\xc3\xab'	-82.56	82.5	99	-982	-86	-56	-877	-70	46	286	38	-296
8	b'2019\xc3\x84\xc3\xaa9\xc3\x94\xc3\x8225\xc3\x88\xc3\x9517\xc3\x8a\xc2\xb114\xc2\xb7\xc3\x9611\xc3\x83\xc3\xab'	-82.56	87.93	90.12	-938	-92	7	-795	-95	35	278	91	-296
9	b'2019\xc3\x84\xc3\xaa9\xc3\x94\xc3\x8225\xc3\x88\xc3\x9517\xc3\x8a\xc2\xb114\xc2\xb7\xc3\x9611\xc3\x83\xc3\xab'	-83.12	85.5	81.87	-973	-80	14	-893	-108	28	254	124	-302
10	b'2019\xc3\x84\xc3\xaa9\xc3\x94\xc3\x8225\xc3\x88\xc3\x9517\xc3\x8a\xc2\xb114\xc2\xb7\xc3\x9611\xc3\x83\xc3\xab'	-82.93	83.81	74.62	-962	-74	-1	-808	-42	-34	286	153	-254
11	b'2019\xc3\x84\xc3\xaa9\xc3\x94\xc3\x8225\xc3\x88\xc3\x9517\xc3\x8a\xc2\xb114\xc2\xb7\xc3\x9611\xc3\x83\xc3\xab'	-82.87	83.62	66.68	-952	-82	36	-785	-191	61	313	195	-262
12	b'2019\xc3\x84\xc3\xaa9\xc3\x94\xc3\x8225\xc3\x88\xc3\x9517\xc3\x8a\xc2\xb114\xc2\xb7\xc3\x9611\xc3\x83\xc3\xab'	-82.87	83.62	66.68	-952	-82	36	-785	-191	61	313	195	-262
13	b'2019\xc3\x84\xc3\xaa9\xc3\x94\xc3\x8225\xc3\x88\xc3\x9517\xc3\x8a\xc2\xb114\xc2\xb7\xc3\x9612\xc3\x83\xc3\xab'	-83.25	6.5	51.62	-993	-86	26	-554	-143	49	260	262	-228
14	b'2019\xc3\x84\xc3\xaa9\xc3\x94\xc3\x8225\xc3\x88\xc3\x9517\xc3\x8a\xc2\xb114\xc2\xb7\xc3\x9612\xc3\x83\xc3\xab'	-83.25	6.5	51.62	-993	-86	26	-554	-143	49	260	262	-228
15	b'2019\xc3\x84\xc3\xaa9\xc3\x94\xc3\x8225\xc3\x88\xc3\x9517\xc3\x8a\xc2\xb114\xc2\xb7\xc3\x9612\xc3\x83\xc3\xab'	-82.87	76.75	44.93	-970	-115	-32	-384	-93	-36	276	284	-201
16	b'2019\xc3\x84\xc3\xaa9\xc3\x94\xc3\x8225\xc3\x88\xc3\x9517\xc3\x8a\xc2\xb114\xc2\xb7\xc3\x9612\xc3\x83\xc3\xab'	-82.5	74.93	41.75	-965	-104	62	-246	-90	16	304	302	-182
17	b'2019\xc3\x84\xc3\xaa9\xc3\x94\xc3\x8225\xc3\x88\xc3\x9517\xc3\x8a\xc2\xb114\xc2\xb7\xc3\x9612\xc3\x83\xc3\xab'	-82.37	75.81	40.18	-957	-113	25	-196	-50	21	244	308	-176
18	b'2019\xc3\x84\xc3\xaa9\xc3\x94\xc3\x8225\xc3\x88\xc3\x9517\xc3\x8a\xc2\xb114\xc2\xb7\xc3\x9612\xc3\x83\xc3\xab'	-82.37	75.75	39.18	-943	-109	42	-119	0	-16	280	313	-176
19	b'2019\xc3\x84\xc3\xaa9\xc3\x94\xc3\x8225\xc3\x88\xc3\x9517\xc3\x8a\xc2\xb114\xc2\xb7\xc3\x9612\xc3\x83\xc3\xab'	-82.37	75.75	38.62	-956	-127	39	-38	-20	-12	299	320	-195
20	b'2019\xc3\x84\xc3\xaa9\xc3\x94\xc3\x8225\xc3\x88\xc3\x9517\xc3\x8a\xc2\xb114\xc2\xb7\xc3\x9612\xc3\x83\xc3\xab'	-82.31	76.75	38.68	-953	-117	54	-7	3	-9	286	326	-188
21	b'2019\xc3\x84\xc3\xaa9\xc3\x94\xc3\x8225\xc3\x88\xc3\x9517\xc3\x8a\xc2\xb114\xc2\xb7\xc3\x9613\xc3\x83\xc3\xab'	-82.31	76.75	38.68	-953	-117	54	-7	3	-9	286	326	-188
22	b'2019\xc3\x84\xc3\xaa9\xc3\x94\xc3\x8225\xc3\x88\xc3\x9517\xc3\x8a\xc2\xb114\xc2\xb7\xc3\x9613\xc3\x83\xc3\xab'	-82.25	71.93	38	-951	-124	52	-2	13	-12	268	324	-188
23	b'2019\xc3\x84\xc3\xaa9\xc3\x94\xc3\x8225\xc3\x88\xc3\x9517\xc3\x8a\xc2\xb114\xc2\xb7\xc3\x9613\xc3\x83\xc3\xab'	-82.12	71.06	38.06	-933	-122	38	5	48	-41	262	312	-161
