# Supplementary material for: Data acquired by a single object sensor for the detection and quality evaluation of table tennis forehand strokes
Source: Data Brief. 2020 Nov 6;33:106504. doi: 10.1016/j.dib.2020.106504 (PMC7683218; doi:10.1016/j.dib.2020.106504)
Supplement: Supplementary file 1 [file mmc1.zip › Processed/Basic/1339.csv]

#	Time/Date	Roll	Pitch	Yaw	acc(x)	acc(y)	acc(z)	gyro(x)	gyro(y)	gyro(z)	mag(x)	mag(y)	mag(z)
0	0	0	0	0	0	0	0	0	0	0	0	0	0
0	0	0	0	0	0	0	0	0	0	0	0	0	0
0	0	0	0	0	0	0	0	0	0	0	0	0	0
0	0	0	0	0	0	0	0	0	0	0	0	0	0
0	0	0	0	0	0	0	0	0	0	0	0	0	0
0	0	0	0	0	0	0	0	0	0	0	0	0	0
0	0	0	0	0	0	0	0	0	0	0	0	0	0
0	0	0	0	0	0	0	0	0	0	0	0	0	0
0	0	0	0	0	0	0	0	0	0	0	0	0	0
0	0	0	0	0	0	0	0	0	0	0	0	0	0
0	0	0	0	0	0	0	0	0	0	0	0	0	0
0	0	0	0	0	0	0	0	0	0	0	0	0	0
0	0	0	0	0	0	0	0	0	0	0	0	0	0
0	0	0	0	0	0	0	0	0	0	0	0	0	0
0	0	0	0	0	0	0	0	0	0	0	0	0	0
0	0	0	0	0	0	0	0	0	0	0	0	0	0
0	0	0	0	0	0	0	0	0	0	0	0	0	0
0	0	0	0	0	0	0	0	0	0	0	0	0	0
0	0	0	0	0	0	0	0	0	0	0	0	0	0
0	0	0	0	0	0	0	0	0	0	0	0	0	0
0	0	0	0	0	0	0	0	0	0	0	0	0	0
0	0	0	0	0	0	0	0	0	0	0	0	0	0
0	0	0	0	0	0	0	0	0	0	0	0	0	0
0	0	0	0	0	0	0	0	0	0	0	0	0	0
0	0	0	0	0	0	0	0	0	0	0	0	0	0
0	0	0	0	0	0	0	0	0	0	0	0	0	0
0	0	0	0	0	0	0	0	0	0	0	0	0	0
0	0	0	0	0	0	0	0	0	0	0	0	0	0
0	0	0	0	0	0	0	0	0	0	0	0	0	0
0	0	0	0	0	0	0	0	0	0	0	0	0	0
0	0	0	0	0	0	0	0	0	0	0	0	0	0
0	0	0	0	0	0	0	0	0	0	0	0	0	0
0	0	0	0	0	0	0	0	0	0	0	0	0	0
0	0	0	0	0	0	0	0	0	0	0	0	0	0
0	0	0	0	0	0	0	0	0	0	0	0	0	0
0	0	0	0	0	0	0	0	0	0	0	0	0	0
0	0	0	0	0	0	0	0	0	0	0	0	0	0
0	0	0	0	0	0	0	0	0	0	0	0	0	0
0	0	0	0	0	0	0	0	0	0	0	0	0	0
0	0	0	0	0	0	0	0	0	0	0	0	0	0
0	0	0	0	0	0	0	0	0	0	0	0	0	0
0	0	0	0	0	0	0	0	0	0	0	0	0	0
0	0	0	0	0	0	0	0	0	0	0	0	0	0
0	0	0	0	0	0	0	0	0	0	0	0	0	0
0	0	0	0	0	0	0	0	0	0	0	0	0	0
0	0	0	0	0	0	0	0	0	0	0	0	0	0
0	0	0	0	0	0	0	0	0	0	0	0	0	0
0	0	0	0	0	0	0	0	0	0	0	0	0	0
0	0	0	0	0	0	0	0	0	0	0	0	0	0
0	0	0	0	0	0	0	0	0	0	0	0	0	0
0	0	0	0	0	0	0	0	0	0	0	0	0	0
2	b'2019\xc3\x84\xc3\xaa9\xc3\x94\xc3\x8225\xc3\x88\xc3\x9517\xc3\x8a\xc2\xb115\xc2\xb7\xc3\x9628\xc3\x83\xc3\xab'	-82.75	56.12	104.37	-932	-48	74	-1042	-95	69	360	-27	-308
3	b'2019\xc3\x84\xc3\xaa9\xc3\x94\xc3\x8225\xc3\x88\xc3\x9517\xc3\x8a\xc2\xb115\xc2\xb7\xc3\x9628\xc3\x83\xc3\xab'	-82.75	56.12	104.37	-932	-48	74	-1042	-95	69	360	-27	-308
4	b'2019\xc3\x84\xc3\xaa9\xc3\x94\xc3\x8225\xc3\x88\xc3\x9517\xc3\x8a\xc2\xb115\xc2\xb7\xc3\x9628\xc3\x83\xc3\xab'	-82.93	65.25	89.93	-984	-31	71	-1150	-78	67	331	78	-291
5	b'2019\xc3\x84\xc3\xaa9\xc3\x94\xc3\x8225\xc3\x88\xc3\x9517\xc3\x8a\xc2\xb115\xc2\xb7\xc3\x9628\xc3\x83\xc3\xab'	-83.18	6.25	78.93	-1013	-16	-5	-1272	47	19	344	120	-284
6	b'2019\xc3\x84\xc3\xaa9\xc3\x94\xc3\x8225\xc3\x88\xc3\x9517\xc3\x8a\xc2\xb115\xc2\xb7\xc3\x9628\xc3\x83\xc3\xab'	-82.87	71.75	69.12	-980	-40	-72	-1112	-127	23	299	174	-257
7	b'2019\xc3\x84\xc3\xaa9\xc3\x94\xc3\x8225\xc3\x88\xc3\x9517\xc3\x8a\xc2\xb115\xc2\xb7\xc3\x9629\xc3\x83\xc3\xab'	-82.5	74.81	58.68	-978	-73	22	-795	55	-46	339	232	-233
8	b'2019\xc3\x84\xc3\xaa9\xc3\x94\xc3\x8225\xc3\x88\xc3\x9517\xc3\x8a\xc2\xb115\xc2\xb7\xc3\x9629\xc3\x83\xc3\xab'	-82.25	79	53.31	-976	-68	19	-672	-85	-16	339	243	-224
9	b'2019\xc3\x84\xc3\xaa9\xc3\x94\xc3\x8225\xc3\x88\xc3\x9517\xc3\x8a\xc2\xb115\xc2\xb7\xc3\x9629\xc3\x83\xc3\xab'	-82.75	77.5	48.18	-951	-81	-25	-574	-104	35	315	276	-198
10	b'2019\xc3\x84\xc3\xaa9\xc3\x94\xc3\x8225\xc3\x88\xc3\x9517\xc3\x8a\xc2\xb115\xc2\xb7\xc3\x9629\xc3\x83\xc3\xab'	-82.62	75.62	44.62	-1001	-90	82	-500	-31	-41	304	272	-198
11	b'2019\xc3\x84\xc3\xaa9\xc3\x94\xc3\x8225\xc3\x88\xc3\x9517\xc3\x8a\xc2\xb115\xc2\xb7\xc3\x9629\xc3\x83\xc3\xab'	-82.25	71.43	38.18	-963	-94	41	-289	-77	12	310	300	-192
12	b'2019\xc3\x84\xc3\xaa9\xc3\x94\xc3\x8225\xc3\x88\xc3\x9517\xc3\x8a\xc2\xb115\xc2\xb7\xc3\x9630\xc3\x83\xc3\xab'	-82.5	69.25	34.62	-959	-99	79	-70	-1	-6	326	312	-158
13	b'2019\xc3\x84\xc3\xaa9\xc3\x94\xc3\x8225\xc3\x88\xc3\x9517\xc3\x8a\xc2\xb115\xc2\xb7\xc3\x9630\xc3\x83\xc3\xab'	-82.62	67.93	34.5	-948	-99	73	41	18	-28	337	305	-164
14	b'2019\xc3\x84\xc3\xaa9\xc3\x94\xc3\x8225\xc3\x88\xc3\x9517\xc3\x8a\xc2\xb115\xc2\xb7\xc3\x9630\xc3\x83\xc3\xab'	-82.87	68.68	34.56	-949	-110	76	-1	5	6	320	288	-164
15	b'2019\xc3\x84\xc3\xaa9\xc3\x94\xc3\x8225\xc3\x88\xc3\x9517\xc3\x8a\xc2\xb115\xc2\xb7\xc3\x9630\xc3\x83\xc3\xab'	-83	68	34.62	-945	-99	68	-35	22	-11	347	323	-152
16	b'2019\xc3\x84\xc3\xaa9\xc3\x94\xc3\x8225\xc3\x88\xc3\x9517\xc3\x8a\xc2\xb115\xc2\xb7\xc3\x9631\xc3\x83\xc3\xab'	-82.93	69.37	35.31	-957	-101	72	39	-25	-6	312	300	-145
17	b'2019\xc3\x84\xc3\xaa9\xc3\x94\xc3\x8225\xc3\x88\xc3\x9517\xc3\x8a\xc2\xb115\xc2\xb7\xc3\x9631\xc3\x83\xc3\xab'	-82.81	68.87	35.75	-939	-105	60	10	36	-25	329	305	-164
18	b'2019\xc3\x84\xc3\xaa9\xc3\x94\xc3\x8225\xc3\x88\xc3\x9517\xc3\x8a\xc2\xb115\xc2\xb7\xc3\x9631\xc3\x83\xc3\xab'	-83	68.25	35.93	-981	-103	52	3	7	24	318	281	-152
19	b'2019\xc3\x84\xc3\xaa9\xc3\x94\xc3\x8225\xc3\x88\xc3\x9517\xc3\x8a\xc2\xb115\xc2\xb7\xc3\x9632\xc3\x83\xc3\xab'	-82.81	68	36.62	-927	-102	89	37	-14	-26	294	312	-152
20	b'2019\xc3\x84\xc3\xaa9\xc3\x94\xc3\x8225\xc3\x88\xc3\x9517\xc3\x8a\xc2\xb115\xc2\xb7\xc3\x9632\xc3\x83\xc3\xab'	-82.75	66.68	36.75	-965	-109	37	64	-22	-9	347	294	-179
