# Supplementary material for: Data acquired by a single object sensor for the detection and quality evaluation of table tennis forehand strokes
Source: Data Brief. 2020 Nov 6;33:106504. doi: 10.1016/j.dib.2020.106504 (PMC7683218; doi:10.1016/j.dib.2020.106504)
Supplement: Supplementary file 1 [file mmc1.zip › Processed/Basic/1341.csv]

#	Time/Date	Roll	Pitch	Yaw	acc(x)	acc(y)	acc(z)	gyro(x)	gyro(y)	gyro(z)	mag(x)	mag(y)	mag(z)
0	0	0	0	0	0	0	0	0	0	0	0	0	0
0	0	0	0	0	0	0	0	0	0	0	0	0	0
0	0	0	0	0	0	0	0	0	0	0	0	0	0
0	0	0	0	0	0	0	0	0	0	0	0	0	0
0	0	0	0	0	0	0	0	0	0	0	0	0	0
0	0	0	0	0	0	0	0	0	0	0	0	0	0
0	0	0	0	0	0	0	0	0	0	0	0	0	0
0	0	0	0	0	0	0	0	0	0	0	0	0	0
0	0	0	0	0	0	0	0	0	0	0	0	0	0
0	0	0	0	0	0	0	0	0	0	0	0	0	0
0	0	0	0	0	0	0	0	0	0	0	0	0	0
0	0	0	0	0	0	0	0	0	0	0	0	0	0
0	0	0	0	0	0	0	0	0	0	0	0	0	0
0	0	0	0	0	0	0	0	0	0	0	0	0	0
0	0	0	0	0	0	0	0	0	0	0	0	0	0
0	0	0	0	0	0	0	0	0	0	0	0	0	0
0	0	0	0	0	0	0	0	0	0	0	0	0	0
0	0	0	0	0	0	0	0	0	0	0	0	0	0
0	0	0	0	0	0	0	0	0	0	0	0	0	0
0	0	0	0	0	0	0	0	0	0	0	0	0	0
0	0	0	0	0	0	0	0	0	0	0	0	0	0
0	0	0	0	0	0	0	0	0	0	0	0	0	0
0	0	0	0	0	0	0	0	0	0	0	0	0	0
0	0	0	0	0	0	0	0	0	0	0	0	0	0
0	0	0	0	0	0	0	0	0	0	0	0	0	0
0	0	0	0	0	0	0	0	0	0	0	0	0	0
0	0	0	0	0	0	0	0	0	0	0	0	0	0
0	0	0	0	0	0	0	0	0	0	0	0	0	0
0	0	0	0	0	0	0	0	0	0	0	0	0	0
0	0	0	0	0	0	0	0	0	0	0	0	0	0
0	0	0	0	0	0	0	0	0	0	0	0	0	0
0	0	0	0	0	0	0	0	0	0	0	0	0	0
0	0	0	0	0	0	0	0	0	0	0	0	0	0
0	0	0	0	0	0	0	0	0	0	0	0	0	0
0	0	0	0	0	0	0	0	0	0	0	0	0	0
0	0	0	0	0	0	0	0	0	0	0	0	0	0
0	0	0	0	0	0	0	0	0	0	0	0	0	0
0	0	0	0	0	0	0	0	0	0	0	0	0	0
0	0	0	0	0	0	0	0	0	0	0	0	0	0
0	0	0	0	0	0	0	0	0	0	0	0	0	0
0	0	0	0	0	0	0	0	0	0	0	0	0	0
0	0	0	0	0	0	0	0	0	0	0	0	0	0
0	0	0	0	0	0	0	0	0	0	0	0	0	0
2	b'2019\xc3\x84\xc3\xaa9\xc3\x94\xc3\x8225\xc3\x88\xc3\x9517\xc3\x8a\xc2\xb116\xc2\xb7\xc3\x9618\xc3\x83\xc3\xab'	-82.81	73.68	112.5	-975	-91	53	-747	-37	-5	291	-17	-296
3	b'2019\xc3\x84\xc3\xaa9\xc3\x94\xc3\x8225\xc3\x88\xc3\x9517\xc3\x8a\xc2\xb116\xc2\xb7\xc3\x9618\xc3\x83\xc3\xab'	-82.75	75.31	108.87	-956	-101	47	-807	-75	-7	284	-6	-315
4	b'2019\xc3\x84\xc3\xaa9\xc3\x94\xc3\x8225\xc3\x88\xc3\x9517\xc3\x8a\xc2\xb116\xc2\xb7\xc3\x9618\xc3\x83\xc3\xab'	-82.68	77	105.5	-954	-99	8	-819	-84	-31	276	20	-296
5	b'2019\xc3\x84\xc3\xaa9\xc3\x94\xc3\x8225\xc3\x88\xc3\x9517\xc3\x8a\xc2\xb116\xc2\xb7\xc3\x9618\xc3\x83\xc3\xab'	-82.68	77	105.5	-954	-99	8	-819	-84	-31	276	20	-296
6	b'2019\xc3\x84\xc3\xaa9\xc3\x94\xc3\x8225\xc3\x88\xc3\x9517\xc3\x8a\xc2\xb116\xc2\xb7\xc3\x9618\xc3\x83\xc3\xab'	-82.25	79.62	96.25	-927	-82	14	-747	-72	-18	272	56	-296
7	b'2019\xc3\x84\xc3\xaa9\xc3\x94\xc3\x8225\xc3\x88\xc3\x9517\xc3\x8a\xc2\xb116\xc2\xb7\xc3\x9618\xc3\x83\xc3\xab'	-82.43	82.25	89.87	-922	-76	31	-814	-69	43	283	102	-302
8	b'2019\xc3\x84\xc3\xaa9\xc3\x94\xc3\x8225\xc3\x88\xc3\x9517\xc3\x8a\xc2\xb116\xc2\xb7\xc3\x9618\xc3\x83\xc3\xab'	-82.87	83.25	85.87	-966	-75	30	-843	-37	92	260	113	-289
9	b'2019\xc3\x84\xc3\xaa9\xc3\x94\xc3\x8225\xc3\x88\xc3\x9517\xc3\x8a\xc2\xb116\xc2\xb7\xc3\x9618\xc3\x83\xc3\xab'	-82.87	83.25	85.87	-966	-75	30	-843	-37	92	260	113	-289
10	b'2019\xc3\x84\xc3\xaa9\xc3\x94\xc3\x8225\xc3\x88\xc3\x9517\xc3\x8a\xc2\xb116\xc2\xb7\xc3\x9618\xc3\x83\xc3\xab'	-83.75	6.18	75.75	-952	-35	1	-904	-10	25	305	160	-257
11	b'2019\xc3\x84\xc3\xaa9\xc3\x94\xc3\x8225\xc3\x88\xc3\x9517\xc3\x8a\xc2\xb116\xc2\xb7\xc3\x9618\xc3\x83\xc3\xab'	-84	5.93	71.56	-937	-56	-18	-922	24	95	254	179	-256
12	b'2019\xc3\x84\xc3\xaa9\xc3\x94\xc3\x8225\xc3\x88\xc3\x9517\xc3\x8a\xc2\xb116\xc2\xb7\xc3\x9619\xc3\x83\xc3\xab'	-84.37	174.37	66.06	-963	-50	22	-827	-48	-24	254	196	-241
13	b'2019\xc3\x84\xc3\xaa9\xc3\x94\xc3\x8225\xc3\x88\xc3\x9517\xc3\x8a\xc2\xb116\xc2\xb7\xc3\x9619\xc3\x83\xc3\xab'	-84.56	5.37	59.37	-984	-34	20	-810	-121	-43	248	201	-243
14	b'2019\xc3\x84\xc3\xaa9\xc3\x94\xc3\x8225\xc3\x88\xc3\x9517\xc3\x8a\xc2\xb116\xc2\xb7\xc3\x9619\xc3\x83\xc3\xab'	-84.25	174.31	53.93	-936	-49	11	-651	-248	15	283	248	-214
15	b'2019\xc3\x84\xc3\xaa9\xc3\x94\xc3\x8225\xc3\x88\xc3\x9517\xc3\x8a\xc2\xb116\xc2\xb7\xc3\x9619\xc3\x83\xc3\xab'	-84.25	174.31	50.31	-966	-47	-13	-770	113	-53	283	235	-209
16	b'2019\xc3\x84\xc3\xaa9\xc3\x94\xc3\x8225\xc3\x88\xc3\x9517\xc3\x8a\xc2\xb116\xc2\xb7\xc3\x9619\xc3\x83\xc3\xab'	-84.37	174.37	47.37	-998	-57	-8	-615	-156	68	300	251	-195
17	b'2019\xc3\x84\xc3\xaa9\xc3\x94\xc3\x8225\xc3\x88\xc3\x9517\xc3\x8a\xc2\xb116\xc2\xb7\xc3\x9619\xc3\x83\xc3\xab'	-84	174.06	44.75	-961	-53	-60	-580	11	-104	288	262	-195
18	b'2019\xc3\x84\xc3\xaa9\xc3\x94\xc3\x8225\xc3\x88\xc3\x9517\xc3\x8a\xc2\xb116\xc2\xb7\xc3\x9619\xc3\x83\xc3\xab'	-84	174.06	44.75	-961	-53	-60	-580	11	-104	288	262	-195
19	b'2019\xc3\x84\xc3\xaa9\xc3\x94\xc3\x8225\xc3\x88\xc3\x9517\xc3\x8a\xc2\xb116\xc2\xb7\xc3\x9619\xc3\x83\xc3\xab'	-84	5.93	39.43	-954	-68	-40	-450	-49	21	275	267	-168
20	b'2019\xc3\x84\xc3\xaa9\xc3\x94\xc3\x8225\xc3\x88\xc3\x9517\xc3\x8a\xc2\xb116\xc2\xb7\xc3\x9619\xc3\x83\xc3\xab'	-84	5.93	39.43	-954	-68	-40	-450	-49	21	275	267	-168
21	b'2019\xc3\x84\xc3\xaa9\xc3\x94\xc3\x8225\xc3\x88\xc3\x9517\xc3\x8a\xc2\xb116\xc2\xb7\xc3\x9619\xc3\x83\xc3\xab'	-83.93	6	36.56	-954	-85	-78	-103	-53	-6	265	307	-147
22	b'2019\xc3\x84\xc3\xaa9\xc3\x94\xc3\x8225\xc3\x88\xc3\x9517\xc3\x8a\xc2\xb116\xc2\xb7\xc3\x9619\xc3\x83\xc3\xab'	-83.93	6	36.56	-954	-86	-7	36	-44	19	283	283	-142
23	b'2019\xc3\x84\xc3\xaa9\xc3\x94\xc3\x8225\xc3\x88\xc3\x9517\xc3\x8a\xc2\xb116\xc2\xb7\xc3\x9620\xc3\x83\xc3\xab'	-83.93	6	36.75	-937	-81	31	-13	24	0	289	312	-147
24	b'2019\xc3\x84\xc3\xaa9\xc3\x94\xc3\x8225\xc3\x88\xc3\x9517\xc3\x8a\xc2\xb116\xc2\xb7\xc3\x9620\xc3\x83\xc3\xab'	-83.87	6.06	36.81	-983	-78	35	-9	21	-37	276	288	-147
25	b'2019\xc3\x84\xc3\xaa9\xc3\x94\xc3\x8225\xc3\x88\xc3\x9517\xc3\x8a\xc2\xb116\xc2\xb7\xc3\x9620\xc3\x83\xc3\xab'	-83.87	6.06	36.81	-983	-78	35	-9	21	-37	276	288	-147
26	b'2019\xc3\x84\xc3\xaa9\xc3\x94\xc3\x8225\xc3\x88\xc3\x9517\xc3\x8a\xc2\xb116\xc2\xb7\xc3\x9620\xc3\x83\xc3\xab'	-83.81	6.12	37	-945	-89	24	-27	12	-18	300	307	-140
27	b'2019\xc3\x84\xc3\xaa9\xc3\x94\xc3\x8225\xc3\x88\xc3\x9517\xc3\x8a\xc2\xb116\xc2\xb7\xc3\x9620\xc3\x83\xc3\xab'	-83.87	6.06	36.81	-970	-84	13	-32	-8	18	265	288	-160
28	b'2019\xc3\x84\xc3\xaa9\xc3\x94\xc3\x8225\xc3\x88\xc3\x9517\xc3\x8a\xc2\xb116\xc2\xb7\xc3\x9620\xc3\x83\xc3\xab'	-83.81	6.12	36.87	-947	-95	19	7	-16	-14	283	312	-147
