# Supplementary material for: Data acquired by a single object sensor for the detection and quality evaluation of table tennis forehand strokes
Source: Data Brief. 2020 Nov 6;33:106504. doi: 10.1016/j.dib.2020.106504 (PMC7683218; doi:10.1016/j.dib.2020.106504)
Supplement: Supplementary file 1 [file mmc1.zip › Processed/Basic/1342.csv]

#	Time/Date	Roll	Pitch	Yaw	acc(x)	acc(y)	acc(z)	gyro(x)	gyro(y)	gyro(z)	mag(x)	mag(y)	mag(z)
0	0	0	0	0	0	0	0	0	0	0	0	0	0
0	0	0	0	0	0	0	0	0	0	0	0	0	0
0	0	0	0	0	0	0	0	0	0	0	0	0	0
0	0	0	0	0	0	0	0	0	0	0	0	0	0
0	0	0	0	0	0	0	0	0	0	0	0	0	0
0	0	0	0	0	0	0	0	0	0	0	0	0	0
0	0	0	0	0	0	0	0	0	0	0	0	0	0
0	0	0	0	0	0	0	0	0	0	0	0	0	0
0	0	0	0	0	0	0	0	0	0	0	0	0	0
0	0	0	0	0	0	0	0	0	0	0	0	0	0
0	0	0	0	0	0	0	0	0	0	0	0	0	0
0	0	0	0	0	0	0	0	0	0	0	0	0	0
0	0	0	0	0	0	0	0	0	0	0	0	0	0
0	0	0	0	0	0	0	0	0	0	0	0	0	0
0	0	0	0	0	0	0	0	0	0	0	0	0	0
0	0	0	0	0	0	0	0	0	0	0	0	0	0
0	0	0	0	0	0	0	0	0	0	0	0	0	0
0	0	0	0	0	0	0	0	0	0	0	0	0	0
0	0	0	0	0	0	0	0	0	0	0	0	0	0
0	0	0	0	0	0	0	0	0	0	0	0	0	0
0	0	0	0	0	0	0	0	0	0	0	0	0	0
0	0	0	0	0	0	0	0	0	0	0	0	0	0
0	0	0	0	0	0	0	0	0	0	0	0	0	0
0	0	0	0	0	0	0	0	0	0	0	0	0	0
0	0	0	0	0	0	0	0	0	0	0	0	0	0
0	0	0	0	0	0	0	0	0	0	0	0	0	0
2	b'2019\xc3\x84\xc3\xaa9\xc3\x94\xc3\x8225\xc3\x88\xc3\x9517\xc3\x8a\xc2\xb116\xc2\xb7\xc3\x9627\xc3\x83\xc3\xab'	-84.43	4.5	133.93	-968	-90	46	-229	4	-26	360	-160	-264
3	b'2019\xc3\x84\xc3\xaa9\xc3\x94\xc3\x8225\xc3\x88\xc3\x9517\xc3\x8a\xc2\xb116\xc2\xb7\xc3\x9627\xc3\x83\xc3\xab'	-84.18	4.75	133.12	-938	-98	61	-315	-14	-22	388	-148	-283
4	b'2019\xc3\x84\xc3\xaa9\xc3\x94\xc3\x8225\xc3\x88\xc3\x9517\xc3\x8a\xc2\xb116\xc2\xb7\xc3\x9627\xc3\x83\xc3\xab'	-84.25	5	131.81	-954	-103	35	-296	-44	-36	353	-144	-283
5	b'2019\xc3\x84\xc3\xaa9\xc3\x94\xc3\x8225\xc3\x88\xc3\x9517\xc3\x8a\xc2\xb116\xc2\xb7\xc3\x9627\xc3\x83\xc3\xab'	-84.25	5	131.81	-954	-103	35	-296	-44	-36	353	-144	-283
6	b'2019\xc3\x84\xc3\xaa9\xc3\x94\xc3\x8225\xc3\x88\xc3\x9517\xc3\x8a\xc2\xb116\xc2\xb7\xc3\x9627\xc3\x83\xc3\xab'	-84.31	5	128.37	-986	-86	50	-414	0	-15	350	-124	-270
7	b'2019\xc3\x84\xc3\xaa9\xc3\x94\xc3\x8225\xc3\x88\xc3\x9517\xc3\x8a\xc2\xb116\xc2\xb7\xc3\x9627\xc3\x83\xc3\xab'	-84.31	5.12	126.5	-931	-94	54	-503	15	52	350	-113	-283
8	b'2019\xc3\x84\xc3\xaa9\xc3\x94\xc3\x8225\xc3\x88\xc3\x9517\xc3\x8a\xc2\xb116\xc2\xb7\xc3\x9627\xc3\x83\xc3\xab'	-84.31	5.12	123.43	-933	-83	48	-533	-54	-18	326	-102	-304
9	b'2019\xc3\x84\xc3\xaa9\xc3\x94\xc3\x8225\xc3\x88\xc3\x9517\xc3\x8a\xc2\xb116\xc2\xb7\xc3\x9628\xc3\x83\xc3\xab'	-84.31	5.12	123.43	-933	-83	48	-533	-54	-18	326	-102	-304
10	b'2019\xc3\x84\xc3\xaa9\xc3\x94\xc3\x8225\xc3\x88\xc3\x9517\xc3\x8a\xc2\xb116\xc2\xb7\xc3\x9628\xc3\x83\xc3\xab'	-84.37	5.18	115.31	-957	-82	17	-581	-41	2	321	-94	-283
11	b'2019\xc3\x84\xc3\xaa9\xc3\x94\xc3\x8225\xc3\x88\xc3\x9517\xc3\x8a\xc2\xb116\xc2\xb7\xc3\x9628\xc3\x83\xc3\xab'	-84.37	5.18	115.31	-957	-82	17	-581	-41	2	321	-94	-283
12	b'2019\xc3\x84\xc3\xaa9\xc3\x94\xc3\x8225\xc3\x88\xc3\x9517\xc3\x8a\xc2\xb116\xc2\xb7\xc3\x9628\xc3\x83\xc3\xab'	-84.37	5.25	111	-956	-77	23	-589	-61	2	310	-36	-291
13	b'2019\xc3\x84\xc3\xaa9\xc3\x94\xc3\x8225\xc3\x88\xc3\x9517\xc3\x8a\xc2\xb116\xc2\xb7\xc3\x9628\xc3\x83\xc3\xab'	-84.37	5.37	108.18	-984	-80	15	-642	178	-64	299	-41	-283
14	b'2019\xc3\x84\xc3\xaa9\xc3\x94\xc3\x8225\xc3\x88\xc3\x9517\xc3\x8a\xc2\xb116\xc2\xb7\xc3\x9628\xc3\x83\xc3\xab'	-84.25	5.56	105.68	-932	-80	-16	-600	-149	38	358	-6	-297
15	b'2019\xc3\x84\xc3\xaa9\xc3\x94\xc3\x8225\xc3\x88\xc3\x9517\xc3\x8a\xc2\xb116\xc2\xb7\xc3\x9628\xc3\x83\xc3\xab'	-84.37	5.43	101.93	-985	-71	20	-642	-37	40	329	-6	-291
16	b'2019\xc3\x84\xc3\xaa9\xc3\x94\xc3\x8225\xc3\x88\xc3\x9517\xc3\x8a\xc2\xb116\xc2\xb7\xc3\x9628\xc3\x83\xc3\xab'	-84.43	5.43	96.87	-957	-74	-10	-630	-24	6	324	46	-283
17	b'2019\xc3\x84\xc3\xaa9\xc3\x94\xc3\x8225\xc3\x88\xc3\x9517\xc3\x8a\xc2\xb116\xc2\xb7\xc3\x9628\xc3\x83\xc3\xab'	-84.56	5.37	94.25	-960	-74	-16	-586	-84	21	344	59	-291
18	b'2019\xc3\x84\xc3\xaa9\xc3\x94\xc3\x8225\xc3\x88\xc3\x9517\xc3\x8a\xc2\xb116\xc2\xb7\xc3\x9628\xc3\x83\xc3\xab'	-84.68	5.25	91.37	-950	-63	23	-578	-53	42	313	59	-291
19	b'2019\xc3\x84\xc3\xaa9\xc3\x94\xc3\x8225\xc3\x88\xc3\x9517\xc3\x8a\xc2\xb116\xc2\xb7\xc3\x9628\xc3\x83\xc3\xab'	-84.68	5.25	91.37	-950	-63	23	-578	-53	42	313	59	-291
20	b'2019\xc3\x84\xc3\xaa9\xc3\x94\xc3\x8225\xc3\x88\xc3\x9517\xc3\x8a\xc2\xb116\xc2\xb7\xc3\x9628\xc3\x83\xc3\xab'	-85	4.87	84.62	-978	-71	-16	-592	-60	25	300	92	-270
21	b'2019\xc3\x84\xc3\xaa9\xc3\x94\xc3\x8225\xc3\x88\xc3\x9517\xc3\x8a\xc2\xb116\xc2\xb7\xc3\x9629\xc3\x83\xc3\xab'	-85	4.87	84.62	-978	-71	-16	-592	-60	25	300	92	-270
22	b'2019\xc3\x84\xc3\xaa9\xc3\x94\xc3\x8225\xc3\x88\xc3\x9517\xc3\x8a\xc2\xb116\xc2\xb7\xc3\x9629\xc3\x83\xc3\xab'	-85	4.93	79.68	-1003	-54	37	-543	8	-18	320	129	-291
23	b'2019\xc3\x84\xc3\xaa9\xc3\x94\xc3\x8225\xc3\x88\xc3\x9517\xc3\x8a\xc2\xb116\xc2\xb7\xc3\x9629\xc3\x83\xc3\xab'	-84.37	174.37	76.75	-920	-69	26	-544	-166	3	320	152	-257
24	b'2019\xc3\x84\xc3\xaa9\xc3\x94\xc3\x8225\xc3\x88\xc3\x9517\xc3\x8a\xc2\xb116\xc2\xb7\xc3\x9629\xc3\x83\xc3\xab'	-84.43	174.5	73.62	-959	-54	10	-653	-100	7	320	152	-270
25	b'2019\xc3\x84\xc3\xaa9\xc3\x94\xc3\x8225\xc3\x88\xc3\x9517\xc3\x8a\xc2\xb116\xc2\xb7\xc3\x9629\xc3\x83\xc3\xab'	-84.43	174.5	73.62	-959	-54	10	-653	-100	7	320	152	-270
26	b'2019\xc3\x84\xc3\xaa9\xc3\x94\xc3\x8225\xc3\x88\xc3\x9517\xc3\x8a\xc2\xb116\xc2\xb7\xc3\x9629\xc3\x83\xc3\xab'	-84.93	174.93	65.93	-958	-65	-23	-691	-67	5	352	198	-244
27	b'2019\xc3\x84\xc3\xaa9\xc3\x94\xc3\x8225\xc3\x88\xc3\x9517\xc3\x8a\xc2\xb116\xc2\xb7\xc3\x9629\xc3\x83\xc3\xab'	-85.12	175.12	62.75	-967	-70	-26	-570	-66	31	339	187	-240
28	b'2019\xc3\x84\xc3\xaa9\xc3\x94\xc3\x8225\xc3\x88\xc3\x9517\xc3\x8a\xc2\xb116\xc2\xb7\xc3\x9629\xc3\x83\xc3\xab'	-85.12	175.12	62.75	-967	-70	-26	-570	-66	31	339	187	-240
29	b'2019\xc3\x84\xc3\xaa9\xc3\x94\xc3\x8225\xc3\x88\xc3\x9517\xc3\x8a\xc2\xb116\xc2\xb7\xc3\x9629\xc3\x83\xc3\xab'	-85.06	175.12	58.37	-960	-61	1	-612	-42	-37	315	204	-232
30	b'2019\xc3\x84\xc3\xaa9\xc3\x94\xc3\x8225\xc3\x88\xc3\x9517\xc3\x8a\xc2\xb116\xc2\xb7\xc3\x9629\xc3\x83\xc3\xab'	-85.06	175.06	54.93	-980	-60	1	-517	-55	-15	299	246	-204
31	b'2019\xc3\x84\xc3\xaa9\xc3\x94\xc3\x8225\xc3\x88\xc3\x9517\xc3\x8a\xc2\xb116\xc2\xb7\xc3\x9629\xc3\x83\xc3\xab'	-84.87	5.06	51.81	-964	-64	-13	-541	-90	-13	382	249	-211
32	b'2019\xc3\x84\xc3\xaa9\xc3\x94\xc3\x8225\xc3\x88\xc3\x9517\xc3\x8a\xc2\xb116\xc2\xb7\xc3\x9629\xc3\x83\xc3\xab'	-84.81	5.12	49.56	-965	-69	6	-466	-106	-2	352	249	-211
33	b'2019\xc3\x84\xc3\xaa9\xc3\x94\xc3\x8225\xc3\x88\xc3\x9517\xc3\x8a\xc2\xb116\xc2\xb7\xc3\x9630\xc3\x83\xc3\xab'	-84.75	5.18	48.18	-979	-60	6	-458	-48	-30	358	260	-185
34	b'2019\xc3\x84\xc3\xaa9\xc3\x94\xc3\x8225\xc3\x88\xc3\x9517\xc3\x8a\xc2\xb116\xc2\xb7\xc3\x9630\xc3\x83\xc3\xab'	-84.62	5.31	46.87	-938	-66	28	-455	-50	-42	340	249	-204
35	b'2019\xc3\x84\xc3\xaa9\xc3\x94\xc3\x8225\xc3\x88\xc3\x9517\xc3\x8a\xc2\xb116\xc2\xb7\xc3\x9630\xc3\x83\xc3\xab'	-84.62	5.25	45.43	-951	-68	51	-493	-97	21	328	238	-198
36	b'2019\xc3\x84\xc3\xaa9\xc3\x94\xc3\x8225\xc3\x88\xc3\x9517\xc3\x8a\xc2\xb116\xc2\xb7\xc3\x9630\xc3\x83\xc3\xab'	-84.62	5.25	43.87	-967	-70	-12	-499	-52	-22	294	273	-204
37	b'2019\xc3\x84\xc3\xaa9\xc3\x94\xc3\x8225\xc3\x88\xc3\x9517\xc3\x8a\xc2\xb116\xc2\xb7\xc3\x9630\xc3\x83\xc3\xab'	-84.5	5.37	42.12	-930	-76	-3	-397	-108	-8	342	278	-185
38	b'2019\xc3\x84\xc3\xaa9\xc3\x94\xc3\x8225\xc3\x88\xc3\x9517\xc3\x8a\xc2\xb116\xc2\xb7\xc3\x9630\xc3\x83\xc3\xab'	-84.56	5.31	40.93	-950	-72	-36	-334	-42	17	289	272	-185
39	b'2019\xc3\x84\xc3\xaa9\xc3\x94\xc3\x8225\xc3\x88\xc3\x9517\xc3\x8a\xc2\xb116\xc2\xb7\xc3\x9630\xc3\x83\xc3\xab'	-84.68	5.18	39.93	-947	-74	-4	-259	-55	29	283	283	-171
40	b'2019\xc3\x84\xc3\xaa9\xc3\x94\xc3\x8225\xc3\x88\xc3\x9517\xc3\x8a\xc2\xb116\xc2\xb7\xc3\x9630\xc3\x83\xc3\xab'	-85	4.87	38.5	-950	-65	-14	-218	6	46	329	288	-179
41	b'2019\xc3\x84\xc3\xaa9\xc3\x94\xc3\x8225\xc3\x88\xc3\x9517\xc3\x8a\xc2\xb116\xc2\xb7\xc3\x9630\xc3\x83\xc3\xab'	-85	4.87	38.5	-950	-65	-14	-218	6	46	329	288	-179
42	b'2019\xc3\x84\xc3\xaa9\xc3\x94\xc3\x8225\xc3\x88\xc3\x9517\xc3\x8a\xc2\xb116\xc2\xb7\xc3\x9630\xc3\x83\xc3\xab'	-85.25	4.62	37.43	-982	-62	21	-171	-36	69	331	283	-158
43	b'2019\xc3\x84\xc3\xaa9\xc3\x94\xc3\x8225\xc3\x88\xc3\x9517\xc3\x8a\xc2\xb116\xc2\xb7\xc3\x9630\xc3\x83\xc3\xab'	-85.43	4.5	36.62	-937	-80	-8	-86	-51	57	331	283	-171
44	b'2019\xc3\x84\xc3\xaa9\xc3\x94\xc3\x8225\xc3\x88\xc3\x9517\xc3\x8a\xc2\xb116\xc2\xb7\xc3\x9630\xc3\x83\xc3\xab'	-85.56	4.25	36.31	-974	-80	9	-18	-31	53	326	283	-158
45	b'2019\xc3\x84\xc3\xaa9\xc3\x94\xc3\x8225\xc3\x88\xc3\x9517\xc3\x8a\xc2\xb116\xc2\xb7\xc3\x9630\xc3\x83\xc3\xab'	-85.62	4.18	36.18	-998	-70	35	-16	-14	1	315	283	-185
