# Supplementary material for: Data acquired by a single object sensor for the detection and quality evaluation of table tennis forehand strokes
Source: Data Brief. 2020 Nov 6;33:106504. doi: 10.1016/j.dib.2020.106504 (PMC7683218; doi:10.1016/j.dib.2020.106504)
Supplement: Supplementary file 1 [file mmc1.zip › Processed/Basic/1344.csv]

#	Time/Date	Roll	Pitch	Yaw	acc(x)	acc(y)	acc(z)	gyro(x)	gyro(y)	gyro(z)	mag(x)	mag(y)	mag(z)
0	0	0	0	0	0	0	0	0	0	0	0	0	0
0	0	0	0	0	0	0	0	0	0	0	0	0	0
0	0	0	0	0	0	0	0	0	0	0	0	0	0
0	0	0	0	0	0	0	0	0	0	0	0	0	0
0	0	0	0	0	0	0	0	0	0	0	0	0	0
0	0	0	0	0	0	0	0	0	0	0	0	0	0
0	0	0	0	0	0	0	0	0	0	0	0	0	0
0	0	0	0	0	0	0	0	0	0	0	0	0	0
0	0	0	0	0	0	0	0	0	0	0	0	0	0
0	0	0	0	0	0	0	0	0	0	0	0	0	0
0	0	0	0	0	0	0	0	0	0	0	0	0	0
0	0	0	0	0	0	0	0	0	0	0	0	0	0
0	0	0	0	0	0	0	0	0	0	0	0	0	0
0	0	0	0	0	0	0	0	0	0	0	0	0	0
0	0	0	0	0	0	0	0	0	0	0	0	0	0
0	0	0	0	0	0	0	0	0	0	0	0	0	0
0	0	0	0	0	0	0	0	0	0	0	0	0	0
0	0	0	0	0	0	0	0	0	0	0	0	0	0
0	0	0	0	0	0	0	0	0	0	0	0	0	0
0	0	0	0	0	0	0	0	0	0	0	0	0	0
0	0	0	0	0	0	0	0	0	0	0	0	0	0
0	0	0	0	0	0	0	0	0	0	0	0	0	0
0	0	0	0	0	0	0	0	0	0	0	0	0	0
0	0	0	0	0	0	0	0	0	0	0	0	0	0
0	0	0	0	0	0	0	0	0	0	0	0	0	0
0	0	0	0	0	0	0	0	0	0	0	0	0	0
0	0	0	0	0	0	0	0	0	0	0	0	0	0
0	0	0	0	0	0	0	0	0	0	0	0	0	0
0	0	0	0	0	0	0	0	0	0	0	0	0	0
0	0	0	0	0	0	0	0	0	0	0	0	0	0
0	0	0	0	0	0	0	0	0	0	0	0	0	0
0	0	0	0	0	0	0	0	0	0	0	0	0	0
0	0	0	0	0	0	0	0	0	0	0	0	0	0
0	0	0	0	0	0	0	0	0	0	0	0	0	0
0	0	0	0	0	0	0	0	0	0	0	0	0	0
0	0	0	0	0	0	0	0	0	0	0	0	0	0
0	0	0	0	0	0	0	0	0	0	0	0	0	0
0	0	0	0	0	0	0	0	0	0	0	0	0	0
0	0	0	0	0	0	0	0	0	0	0	0	0	0
0	0	0	0	0	0	0	0	0	0	0	0	0	0
0	0	0	0	0	0	0	0	0	0	0	0	0	0
2	b'2019\xc3\x84\xc3\xaa9\xc3\x94\xc3\x8225\xc3\x88\xc3\x9517\xc3\x8a\xc2\xb116\xc2\xb7\xc3\x9650\xc3\x83\xc3\xab'	-81.62	70.68	135.31	-957	-123	96	-326	51	98	433	-104	-275
3	b'2019\xc3\x84\xc3\xaa9\xc3\x94\xc3\x8225\xc3\x88\xc3\x9517\xc3\x8a\xc2\xb116\xc2\xb7\xc3\x9650\xc3\x83\xc3\xab'	-81.87	67.81	133.12	-974	-121	122	-428	-56	83	417	-104	-268
4	b'2019\xc3\x84\xc3\xaa9\xc3\x94\xc3\x8225\xc3\x88\xc3\x9517\xc3\x8a\xc2\xb116\xc2\xb7\xc3\x9650\xc3\x83\xc3\xab'	-81.93	67.68	131.06	-957	-132	113	-465	-90	19	428	-97	-275
5	b'2019\xc3\x84\xc3\xaa9\xc3\x94\xc3\x8225\xc3\x88\xc3\x9517\xc3\x8a\xc2\xb116\xc2\xb7\xc3\x9650\xc3\x83\xc3\xab'	-81.93	67.68	131.06	-957	-132	113	-465	-90	19	428	-97	-275
6	b'2019\xc3\x84\xc3\xaa9\xc3\x94\xc3\x8225\xc3\x88\xc3\x9517\xc3\x8a\xc2\xb116\xc2\xb7\xc3\x9650\xc3\x83\xc3\xab'	-81.81	65.18	123.62	-954	-98	91	-711	-115	38	424	-80	-289
7	b'2019\xc3\x84\xc3\xaa9\xc3\x94\xc3\x8225\xc3\x88\xc3\x9517\xc3\x8a\xc2\xb116\xc2\xb7\xc3\x9650\xc3\x83\xc3\xab'	-81.62	64.43	120	-969	-83	88	-786	-142	-31	384	-68	-302
8	b'2019\xc3\x84\xc3\xaa9\xc3\x94\xc3\x8225\xc3\x88\xc3\x9517\xc3\x8a\xc2\xb116\xc2\xb7\xc3\x9650\xc3\x83\xc3\xab'	-81.62	64.43	120	-969	-83	88	-786	-142	-31	384	-68	-302
9	b'2019\xc3\x84\xc3\xaa9\xc3\x94\xc3\x8225\xc3\x88\xc3\x9517\xc3\x8a\xc2\xb116\xc2\xb7\xc3\x9650\xc3\x83\xc3\xab'	-81.43	64.87	112.43	-973	-86	51	-906	-92	-2	366	-25	-300
10	b'2019\xc3\x84\xc3\xaa9\xc3\x94\xc3\x8225\xc3\x88\xc3\x9517\xc3\x8a\xc2\xb116\xc2\xb7\xc3\x9650\xc3\x83\xc3\xab'	-81.31	71.5	106.43	-923	-96	37	-816	-249	11	361	20	-308
11	b'2019\xc3\x84\xc3\xaa9\xc3\x94\xc3\x8225\xc3\x88\xc3\x9517\xc3\x8a\xc2\xb116\xc2\xb7\xc3\x9651\xc3\x83\xc3\xab'	-81.18	70.81	102.18	-964	-82	30	-913	-131	17	348	38	-308
12	b'2019\xc3\x84\xc3\xaa9\xc3\x94\xc3\x8225\xc3\x88\xc3\x9517\xc3\x8a\xc2\xb116\xc2\xb7\xc3\x9651\xc3\x83\xc3\xab'	-81.06	71.37	98.68	-929	-91	13	-793	-145	7	366	78	-315
13	b'2019\xc3\x84\xc3\xaa9\xc3\x94\xc3\x8225\xc3\x88\xc3\x9517\xc3\x8a\xc2\xb116\xc2\xb7\xc3\x9651\xc3\x83\xc3\xab'	-81.18	71.81	93.93	-956	-91	8	-695	-90	18	342	96	-302
14	b'2019\xc3\x84\xc3\xaa9\xc3\x94\xc3\x8225\xc3\x88\xc3\x9517\xc3\x8a\xc2\xb116\xc2\xb7\xc3\x9651\xc3\x83\xc3\xab'	-81.18	71.81	93.93	-956	-91	8	-695	-90	18	342	96	-302
15	b'2019\xc3\x84\xc3\xaa9\xc3\x94\xc3\x8225\xc3\x88\xc3\x9517\xc3\x8a\xc2\xb116\xc2\xb7\xc3\x9651\xc3\x83\xc3\xab'	-81.62	71.68	87.18	-969	-85	55	-703	-98	66	342	142	-310
16	b'2019\xc3\x84\xc3\xaa9\xc3\x94\xc3\x8225\xc3\x88\xc3\x9517\xc3\x8a\xc2\xb116\xc2\xb7\xc3\x9651\xc3\x83\xc3\xab'	-81.81	72.18	83.5	-949	-88	54	-696	-69	89	372	148	-291
17	b'2019\xc3\x84\xc3\xaa9\xc3\x94\xc3\x8225\xc3\x88\xc3\x9517\xc3\x8a\xc2\xb116\xc2\xb7\xc3\x9651\xc3\x83\xc3\xab'	-82.12	71.5	78.68	-954	-85	47	-725	-86	42	331	172	-297
18	b'2019\xc3\x84\xc3\xaa9\xc3\x94\xc3\x8225\xc3\x88\xc3\x9517\xc3\x8a\xc2\xb116\xc2\xb7\xc3\x9651\xc3\x83\xc3\xab'	-82.37	70.81	75.25	-976	-83	53	-747	-67	63	372	171	-291
19	b'2019\xc3\x84\xc3\xaa9\xc3\x94\xc3\x8225\xc3\x88\xc3\x9517\xc3\x8a\xc2\xb116\xc2\xb7\xc3\x9651\xc3\x83\xc3\xab'	-82.56	70.25	70.5	-974	-87	31	-700	-97	43	384	193	-264
20	b'2019\xc3\x84\xc3\xaa9\xc3\x94\xc3\x8225\xc3\x88\xc3\x9517\xc3\x8a\xc2\xb116\xc2\xb7\xc3\x9651\xc3\x83\xc3\xab'	-82.56	69.81	67.06	-944	-85	29	-698	-54	11	355	217	-257
21	b'2019\xc3\x84\xc3\xaa9\xc3\x94\xc3\x8225\xc3\x88\xc3\x9517\xc3\x8a\xc2\xb116\xc2\xb7\xc3\x9651\xc3\x83\xc3\xab'	-82.56	69.81	67.06	-944	-85	29	-698	-54	11	355	217	-257
22	b'2019\xc3\x84\xc3\xaa9\xc3\x94\xc3\x8225\xc3\x88\xc3\x9517\xc3\x8a\xc2\xb116\xc2\xb7\xc3\x9651\xc3\x83\xc3\xab'	-82.81	73.62	59.5	-943	-81	37	-801	184	-8	57	604	-64
23	b'2019\xc3\x84\xc3\xaa9\xc3\x94\xc3\x8225\xc3\x88\xc3\x9517\xc3\x8a\xc2\xb116\xc2\xb7\xc3\x9652\xc3\x83\xc3\xab'	-83	73.62	55.68	-974	-95	74	-796	-19	54	126	579	-43
24	b'2019\xc3\x84\xc3\xaa9\xc3\x94\xc3\x8225\xc3\x88\xc3\x9517\xc3\x8a\xc2\xb116\xc2\xb7\xc3\x9652\xc3\x83\xc3\xab'	-83.06	73.81	52.37	-963	-101	38	-676	-144	70	72	544	-73
25	b'2019\xc3\x84\xc3\xaa9\xc3\x94\xc3\x8225\xc3\x88\xc3\x9517\xc3\x8a\xc2\xb116\xc2\xb7\xc3\x9652\xc3\x83\xc3\xab'	-83.12	71.87	48.12	-966	-101	4	-610	-139	25	105	496	-57
26	b'2019\xc3\x84\xc3\xaa9\xc3\x94\xc3\x8225\xc3\x88\xc3\x9517\xc3\x8a\xc2\xb116\xc2\xb7\xc3\x9652\xc3\x83\xc3\xab'	-83	70.06	45	-970	-93	34	-448	-141	3	112	422	-59
27	b'2019\xc3\x84\xc3\xaa9\xc3\x94\xc3\x8225\xc3\x88\xc3\x9517\xc3\x8a\xc2\xb116\xc2\xb7\xc3\x9652\xc3\x83\xc3\xab'	-82.75	68.18	42.43	-924	-87	39	-457	7	-17	105	433	-75
28	b'2019\xc3\x84\xc3\xaa9\xc3\x94\xc3\x8225\xc3\x88\xc3\x9517\xc3\x8a\xc2\xb116\xc2\xb7\xc3\x9652\xc3\x83\xc3\xab'	-82.81	67	39.93	-960	-80	42	-330	-25	8	113	400	-67
29	b'2019\xc3\x84\xc3\xaa9\xc3\x94\xc3\x8225\xc3\x88\xc3\x9517\xc3\x8a\xc2\xb116\xc2\xb7\xc3\x9652\xc3\x83\xc3\xab'	-82.93	63.12	36.81	-958	-83	23	-293	-93	34	121	390	-97
30	b'2019\xc3\x84\xc3\xaa9\xc3\x94\xc3\x8225\xc3\x88\xc3\x9517\xc3\x8a\xc2\xb116\xc2\xb7\xc3\x9652\xc3\x83\xc3\xab'	-82.93	63.12	36.81	-958	-83	23	-293	-93	34	121	390	-97
