# Supplementary material for: Data acquired by a single object sensor for the detection and quality evaluation of table tennis forehand strokes
Source: Data Brief. 2020 Nov 6;33:106504. doi: 10.1016/j.dib.2020.106504 (PMC7683218; doi:10.1016/j.dib.2020.106504)
Supplement: Supplementary file 1 [file mmc1.zip › Processed/Basic/1345.csv]

#	Time/Date	Roll	Pitch	Yaw	acc(x)	acc(y)	acc(z)	gyro(x)	gyro(y)	gyro(z)	mag(x)	mag(y)	mag(z)
0	0	0	0	0	0	0	0	0	0	0	0	0	0
0	0	0	0	0	0	0	0	0	0	0	0	0	0
0	0	0	0	0	0	0	0	0	0	0	0	0	0
0	0	0	0	0	0	0	0	0	0	0	0	0	0
0	0	0	0	0	0	0	0	0	0	0	0	0	0
0	0	0	0	0	0	0	0	0	0	0	0	0	0
0	0	0	0	0	0	0	0	0	0	0	0	0	0
0	0	0	0	0	0	0	0	0	0	0	0	0	0
0	0	0	0	0	0	0	0	0	0	0	0	0	0
0	0	0	0	0	0	0	0	0	0	0	0	0	0
0	0	0	0	0	0	0	0	0	0	0	0	0	0
0	0	0	0	0	0	0	0	0	0	0	0	0	0
0	0	0	0	0	0	0	0	0	0	0	0	0	0
0	0	0	0	0	0	0	0	0	0	0	0	0	0
0	0	0	0	0	0	0	0	0	0	0	0	0	0
0	0	0	0	0	0	0	0	0	0	0	0	0	0
0	0	0	0	0	0	0	0	0	0	0	0	0	0
0	0	0	0	0	0	0	0	0	0	0	0	0	0
0	0	0	0	0	0	0	0	0	0	0	0	0	0
0	0	0	0	0	0	0	0	0	0	0	0	0	0
0	0	0	0	0	0	0	0	0	0	0	0	0	0
0	0	0	0	0	0	0	0	0	0	0	0	0	0
0	0	0	0	0	0	0	0	0	0	0	0	0	0
0	0	0	0	0	0	0	0	0	0	0	0	0	0
0	0	0	0	0	0	0	0	0	0	0	0	0	0
0	0	0	0	0	0	0	0	0	0	0	0	0	0
0	0	0	0	0	0	0	0	0	0	0	0	0	0
0	0	0	0	0	0	0	0	0	0	0	0	0	0
0	0	0	0	0	0	0	0	0	0	0	0	0	0
0	0	0	0	0	0	0	0	0	0	0	0	0	0
0	0	0	0	0	0	0	0	0	0	0	0	0	0
0	0	0	0	0	0	0	0	0	0	0	0	0	0
0	0	0	0	0	0	0	0	0	0	0	0	0	0
0	0	0	0	0	0	0	0	0	0	0	0	0	0
0	0	0	0	0	0	0	0	0	0	0	0	0	0
0	0	0	0	0	0	0	0	0	0	0	0	0	0
0	0	0	0	0	0	0	0	0	0	0	0	0	0
0	0	0	0	0	0	0	0	0	0	0	0	0	0
0	0	0	0	0	0	0	0	0	0	0	0	0	0
0	0	0	0	0	0	0	0	0	0	0	0	0	0
2	b'2019\xc3\x84\xc3\xaa9\xc3\x94\xc3\x8225\xc3\x88\xc3\x9517\xc3\x8a\xc2\xb117\xc2\xb7\xc3\x96'	-84.68	5	131.87	-993	-83	62	-256	36	41	265	-148	-260
3	b'2019\xc3\x84\xc3\xaa9\xc3\x94\xc3\x8225\xc3\x88\xc3\x9517\xc3\x8a\xc2\xb117\xc2\xb7\xc3\x96'	-84.68	5	131.87	-993	-83	62	-256	36	41	265	-148	-260
4	b'2019\xc3\x84\xc3\xaa9\xc3\x94\xc3\x8225\xc3\x88\xc3\x9517\xc3\x8a\xc2\xb117\xc2\xb7\xc3\x96'	-84.75	5	128.62	-974	-84	24	-456	-24	37	276	-124	-254
5	b'2019\xc3\x84\xc3\xaa9\xc3\x94\xc3\x8225\xc3\x88\xc3\x9517\xc3\x8a\xc2\xb117\xc2\xb7\xc3\x96'	-84.75	5	128.62	-974	-84	24	-456	-24	37	276	-124	-254
6	b'2019\xc3\x84\xc3\xaa9\xc3\x94\xc3\x8225\xc3\x88\xc3\x9517\xc3\x8a\xc2\xb117\xc2\xb7\xc3\x96'	-84.68	5.06	124	-961	-79	42	-523	-17	-27	243	-107	-254
7	b'2019\xc3\x84\xc3\xaa9\xc3\x94\xc3\x8225\xc3\x88\xc3\x9517\xc3\x8a\xc2\xb117\xc2\xb7\xc3\x96'	-84.68	5.06	124	-961	-79	42	-523	-17	-27	243	-107	-254
8	b'2019\xc3\x84\xc3\xaa9\xc3\x94\xc3\x8225\xc3\x88\xc3\x9517\xc3\x8a\xc2\xb117\xc2\xb7\xc3\x96'	-84.5	5.37	115.25	-940	-78	42	-661	-46	50	305	-46	-267
9	b'2019\xc3\x84\xc3\xaa9\xc3\x94\xc3\x8225\xc3\x88\xc3\x9517\xc3\x8a\xc2\xb117\xc2\xb7\xc3\x96'	-84.5	5.37	115.25	-940	-78	42	-661	-46	50	305	-46	-267
10	b'2019\xc3\x84\xc3\xaa9\xc3\x94\xc3\x8225\xc3\x88\xc3\x9517\xc3\x8a\xc2\xb117\xc2\xb7\xc3\x96'	-84.37	5.5	108.87	-942	-59	32	-754	-78	-2	265	-24	-267
11	b'2019\xc3\x84\xc3\xaa9\xc3\x94\xc3\x8225\xc3\x88\xc3\x9517\xc3\x8a\xc2\xb117\xc2\xb7\xc3\x96'	-84.31	5.56	105.18	-968	-55	52	-782	-56	-46	260	-22	-276
12	b'2019\xc3\x84\xc3\xaa9\xc3\x94\xc3\x8225\xc3\x88\xc3\x9517\xc3\x8a\xc2\xb117\xc2\xb7\xc3\x961\xc3\x83\xc3\xab'	-84.31	5.56	105.18	-968	-55	52	-782	-56	-46	260	-22	-276
13	b'2019\xc3\x84\xc3\xaa9\xc3\x94\xc3\x8225\xc3\x88\xc3\x9517\xc3\x8a\xc2\xb117\xc2\xb7\xc3\x961\xc3\x83\xc3\xab'	-84.37	5.56	94.81	-958	-70	9	-847	-69	16	256	56	-291
14	b'2019\xc3\x84\xc3\xaa9\xc3\x94\xc3\x8225\xc3\x88\xc3\x9517\xc3\x8a\xc2\xb117\xc2\xb7\xc3\x961\xc3\x83\xc3\xab'	-84.37	5.56	94.81	-958	-70	9	-847	-69	16	256	56	-291
15	b'2019\xc3\x84\xc3\xaa9\xc3\x94\xc3\x8225\xc3\x88\xc3\x9517\xc3\x8a\xc2\xb117\xc2\xb7\xc3\x961\xc3\x83\xc3\xab'	-84.56	5.37	84.5	-932	-56	-6	-827	-147	61	273	107	-278
16	b'2019\xc3\x84\xc3\xaa9\xc3\x94\xc3\x8225\xc3\x88\xc3\x9517\xc3\x8a\xc2\xb117\xc2\xb7\xc3\x961\xc3\x83\xc3\xab'	-84.56	5.37	84.5	-932	-56	-6	-827	-147	61	273	107	-278
17	b'2019\xc3\x84\xc3\xaa9\xc3\x94\xc3\x8225\xc3\x88\xc3\x9517\xc3\x8a\xc2\xb117\xc2\xb7\xc3\x961\xc3\x83\xc3\xab'	-85	4.93	75.25	-947	-50	-23	-805	-102	14	240	136	-272
18	b'2019\xc3\x84\xc3\xaa9\xc3\x94\xc3\x8225\xc3\x88\xc3\x9517\xc3\x8a\xc2\xb117\xc2\xb7\xc3\x961\xc3\x83\xc3\xab'	-85	4.93	70.43	-948	-33	10	-787	-110	-57	249	147	-254
19	b'2019\xc3\x84\xc3\xaa9\xc3\x94\xc3\x8225\xc3\x88\xc3\x9517\xc3\x8a\xc2\xb117\xc2\xb7\xc3\x961\xc3\x83\xc3\xab'	-84.93	5	65.75	-968	-33	5	-810	-66	-11	227	193	-227
20	b'2019\xc3\x84\xc3\xaa9\xc3\x94\xc3\x8225\xc3\x88\xc3\x9517\xc3\x8a\xc2\xb117\xc2\xb7\xc3\x961\xc3\x83\xc3\xab'	-85.06	4.87	61.06	-985	-45	9	-701	-78	45	228	201	-220
21	b'2019\xc3\x84\xc3\xaa9\xc3\x94\xc3\x8225\xc3\x88\xc3\x9517\xc3\x8a\xc2\xb117\xc2\xb7\xc3\x961\xc3\x83\xc3\xab'	-85.06	4.87	61.06	-985	-45	9	-701	-78	45	228	201	-220
22	b'2019\xc3\x84\xc3\xaa9\xc3\x94\xc3\x8225\xc3\x88\xc3\x9517\xc3\x8a\xc2\xb117\xc2\xb7\xc3\x962\xc3\x83\xc3\xab'	-85.06	4.87	53.25	-951	-66	-4	-598	-62	-22	232	222	-182
23	b'2019\xc3\x84\xc3\xaa9\xc3\x94\xc3\x8225\xc3\x88\xc3\x9517\xc3\x8a\xc2\xb117\xc2\xb7\xc3\x962\xc3\x83\xc3\xab'	-84.87	5	47.18	-950	-79	10	-424	-63	-53	238	240	-169
24	b'2019\xc3\x84\xc3\xaa9\xc3\x94\xc3\x8225\xc3\x88\xc3\x9517\xc3\x8a\xc2\xb117\xc2\xb7\xc3\x962\xc3\x83\xc3\xab'	-84.68	5.18	45	-943	-67	37	-374	-40	-60	244	275	-160
25	b'2019\xc3\x84\xc3\xaa9\xc3\x94\xc3\x8225\xc3\x88\xc3\x9517\xc3\x8a\xc2\xb117\xc2\xb7\xc3\x962\xc3\x83\xc3\xab'	-84.68	5.18	45	-943	-67	37	-374	-40	-60	244	275	-160
26	b'2019\xc3\x84\xc3\xaa9\xc3\x94\xc3\x8225\xc3\x88\xc3\x9517\xc3\x8a\xc2\xb117\xc2\xb7\xc3\x962\xc3\x83\xc3\xab'	-84.68	5.12	40.56	-956	-67	33	-373	-101	-15	227	291	-174
27	b'2019\xc3\x84\xc3\xaa9\xc3\x94\xc3\x8225\xc3\x88\xc3\x9517\xc3\x8a\xc2\xb117\xc2\xb7\xc3\x962\xc3\x83\xc3\xab'	-84.68	5.12	40.56	-956	-67	33	-373	-101	-15	227	291	-174
28	b'2019\xc3\x84\xc3\xaa9\xc3\x94\xc3\x8225\xc3\x88\xc3\x9517\xc3\x8a\xc2\xb117\xc2\xb7\xc3\x962\xc3\x83\xc3\xab'	-84.81	4.87	37.12	-978	-79	28	-219	-48	38	230	272	-176
29	b'2019\xc3\x84\xc3\xaa9\xc3\x94\xc3\x8225\xc3\x88\xc3\x9517\xc3\x8a\xc2\xb117\xc2\xb7\xc3\x962\xc3\x83\xc3\xab'	-84.68	4.93	35.68	-948	-79	44	-130	-46	8	302	300	-140
30	b'2019\xc3\x84\xc3\xaa9\xc3\x94\xc3\x8225\xc3\x88\xc3\x9517\xc3\x8a\xc2\xb117\xc2\xb7\xc3\x962\xc3\x83\xc3\xab'	-84.68	4.93	35.68	-948	-79	44	-130	-46	8	302	300	-140
31	b'2019\xc3\x84\xc3\xaa9\xc3\x94\xc3\x8225\xc3\x88\xc3\x9517\xc3\x8a\xc2\xb117\xc2\xb7\xc3\x962\xc3\x83\xc3\xab'	-84.81	4.75	34.68	-993	-77	47	-82	14	7	265	283	-155
