# Supplementary material for: Data acquired by a single object sensor for the detection and quality evaluation of table tennis forehand strokes
Source: Data Brief. 2020 Nov 6;33:106504. doi: 10.1016/j.dib.2020.106504 (PMC7683218; doi:10.1016/j.dib.2020.106504)
Supplement: Supplementary file 1 [file mmc1.zip › Processed/Basic/1346.csv]

#	Time/Date	Roll	Pitch	Yaw	acc(x)	acc(y)	acc(z)	gyro(x)	gyro(y)	gyro(z)	mag(x)	mag(y)	mag(z)
0	0	0	0	0	0	0	0	0	0	0	0	0	0
0	0	0	0	0	0	0	0	0	0	0	0	0	0
0	0	0	0	0	0	0	0	0	0	0	0	0	0
0	0	0	0	0	0	0	0	0	0	0	0	0	0
0	0	0	0	0	0	0	0	0	0	0	0	0	0
0	0	0	0	0	0	0	0	0	0	0	0	0	0
0	0	0	0	0	0	0	0	0	0	0	0	0	0
0	0	0	0	0	0	0	0	0	0	0	0	0	0
0	0	0	0	0	0	0	0	0	0	0	0	0	0
0	0	0	0	0	0	0	0	0	0	0	0	0	0
0	0	0	0	0	0	0	0	0	0	0	0	0	0
0	0	0	0	0	0	0	0	0	0	0	0	0	0
0	0	0	0	0	0	0	0	0	0	0	0	0	0
0	0	0	0	0	0	0	0	0	0	0	0	0	0
0	0	0	0	0	0	0	0	0	0	0	0	0	0
0	0	0	0	0	0	0	0	0	0	0	0	0	0
0	0	0	0	0	0	0	0	0	0	0	0	0	0
0	0	0	0	0	0	0	0	0	0	0	0	0	0
0	0	0	0	0	0	0	0	0	0	0	0	0	0
0	0	0	0	0	0	0	0	0	0	0	0	0	0
0	0	0	0	0	0	0	0	0	0	0	0	0	0
0	0	0	0	0	0	0	0	0	0	0	0	0	0
0	0	0	0	0	0	0	0	0	0	0	0	0	0
0	0	0	0	0	0	0	0	0	0	0	0	0	0
0	0	0	0	0	0	0	0	0	0	0	0	0	0
0	0	0	0	0	0	0	0	0	0	0	0	0	0
0	0	0	0	0	0	0	0	0	0	0	0	0	0
0	0	0	0	0	0	0	0	0	0	0	0	0	0
0	0	0	0	0	0	0	0	0	0	0	0	0	0
0	0	0	0	0	0	0	0	0	0	0	0	0	0
0	0	0	0	0	0	0	0	0	0	0	0	0	0
0	0	0	0	0	0	0	0	0	0	0	0	0	0
0	0	0	0	0	0	0	0	0	0	0	0	0	0
0	0	0	0	0	0	0	0	0	0	0	0	0	0
0	0	0	0	0	0	0	0	0	0	0	0	0	0
0	0	0	0	0	0	0	0	0	0	0	0	0	0
0	0	0	0	0	0	0	0	0	0	0	0	0	0
0	0	0	0	0	0	0	0	0	0	0	0	0	0
0	0	0	0	0	0	0	0	0	0	0	0	0	0
0	0	0	0	0	0	0	0	0	0	0	0	0	0
0	0	0	0	0	0	0	0	0	0	0	0	0	0
0	0	0	0	0	0	0	0	0	0	0	0	0	0
0	0	0	0	0	0	0	0	0	0	0	0	0	0
0	0	0	0	0	0	0	0	0	0	0	0	0	0
0	0	0	0	0	0	0	0	0	0	0	0	0	0
2	b'2019\xc3\x84\xc3\xaa9\xc3\x94\xc3\x8225\xc3\x88\xc3\x9517\xc3\x8a\xc2\xb117\xc2\xb7\xc3\x9610\xc3\x83\xc3\xab'	-81.18	89.87	136.56	-910	-140	65	-319	-27	2	385	-131	-240
3	b'2019\xc3\x84\xc3\xaa9\xc3\x94\xc3\x8225\xc3\x88\xc3\x9517\xc3\x8a\xc2\xb117\xc2\xb7\xc3\x9610\xc3\x83\xc3\xab'	-81.18	89.87	136.56	-910	-140	65	-319	-27	2	385	-131	-240
4	b'2019\xc3\x84\xc3\xaa9\xc3\x94\xc3\x8225\xc3\x88\xc3\x9517\xc3\x8a\xc2\xb117\xc2\xb7\xc3\x9610\xc3\x83\xc3\xab'	-81.56	89.56	132.75	-929	-148	35	-448	-14	18	380	-113	-265
5	b'2019\xc3\x84\xc3\xaa9\xc3\x94\xc3\x8225\xc3\x88\xc3\x9517\xc3\x8a\xc2\xb117\xc2\xb7\xc3\x9610\xc3\x83\xc3\xab'	-81.93	90.75	129.56	-983	-128	36	-497	-15	41	356	-88	-240
6	b'2019\xc3\x84\xc3\xaa9\xc3\x94\xc3\x8225\xc3\x88\xc3\x9517\xc3\x8a\xc2\xb117\xc2\xb7\xc3\x9610\xc3\x83\xc3\xab'	-81.93	90.75	129.56	-983	-128	36	-497	-15	41	356	-88	-240
7	b'2019\xc3\x84\xc3\xaa9\xc3\x94\xc3\x8225\xc3\x88\xc3\x9517\xc3\x8a\xc2\xb117\xc2\xb7\xc3\x9610\xc3\x83\xc3\xab'	-82.25	90.62	123.25	-952	-118	41	-656	-88	-14	347	-76	-280
8	b'2019\xc3\x84\xc3\xaa9\xc3\x94\xc3\x8225\xc3\x88\xc3\x9517\xc3\x8a\xc2\xb117\xc2\xb7\xc3\x9611\xc3\x83\xc3\xab'	-82.25	90.62	123.25	-952	-118	41	-656	-88	-14	347	-76	-280
9	b'2019\xc3\x84\xc3\xaa9\xc3\x94\xc3\x8225\xc3\x88\xc3\x9517\xc3\x8a\xc2\xb117\xc2\xb7\xc3\x9611\xc3\x83\xc3\xab'	-82.56	92.87	114.5	-951	-94	29	-734	-55	-52	321	-35	-281
10	b'2019\xc3\x84\xc3\xaa9\xc3\x94\xc3\x8225\xc3\x88\xc3\x9517\xc3\x8a\xc2\xb117\xc2\xb7\xc3\x9611\xc3\x83\xc3\xab'	-82.56	92.87	114.5	-951	-94	29	-734	-55	-52	321	-35	-281
11	b'2019\xc3\x84\xc3\xaa9\xc3\x94\xc3\x8225\xc3\x88\xc3\x9517\xc3\x8a\xc2\xb117\xc2\xb7\xc3\x9611\xc3\x83\xc3\xab'	-83.06	96.25	103.25	-942	-82	-13	-833	-53	1	318	28	-283
12	b'2019\xc3\x84\xc3\xaa9\xc3\x94\xc3\x8225\xc3\x88\xc3\x9517\xc3\x8a\xc2\xb117\xc2\xb7\xc3\x9611\xc3\x83\xc3\xab'	-83.06	96.25	103.25	-942	-82	-13	-833	-53	1	318	28	-283
13	b'2019\xc3\x84\xc3\xaa9\xc3\x94\xc3\x8225\xc3\x88\xc3\x9517\xc3\x8a\xc2\xb117\xc2\xb7\xc3\x9611\xc3\x83\xc3\xab'	-83.56	173.75	91.62	-963	-76	-27	-753	-32	16	342	75	-256
14	b'2019\xc3\x84\xc3\xaa9\xc3\x94\xc3\x8225\xc3\x88\xc3\x9517\xc3\x8a\xc2\xb117\xc2\xb7\xc3\x9611\xc3\x83\xc3\xab'	-84.43	174.43	77.18	-968	-62	-26	-715	-176	25	315	136	-257
15	b'2019\xc3\x84\xc3\xaa9\xc3\x94\xc3\x8225\xc3\x88\xc3\x9517\xc3\x8a\xc2\xb117\xc2\xb7\xc3\x9611\xc3\x83\xc3\xab'	-84.56	174.56	73.87	-975	-72	-8	-773	-185	23	297	158	-251
16	b'2019\xc3\x84\xc3\xaa9\xc3\x94\xc3\x8225\xc3\x88\xc3\x9517\xc3\x8a\xc2\xb117\xc2\xb7\xc3\x9612\xc3\x83\xc3\xab'	-84.68	5.25	69.5	-995	-75	15	-623	-117	30	297	182	-251
17	b'2019\xc3\x84\xc3\xaa9\xc3\x94\xc3\x8225\xc3\x88\xc3\x9517\xc3\x8a\xc2\xb117\xc2\xb7\xc3\x9612\xc3\x83\xc3\xab'	-84.5	5.43	66.56	-946	-79	6	-641	-82	-27	305	187	-238
18	b'2019\xc3\x84\xc3\xaa9\xc3\x94\xc3\x8225\xc3\x88\xc3\x9517\xc3\x8a\xc2\xb117\xc2\xb7\xc3\x9612\xc3\x83\xc3\xab'	-84.31	5.62	61	-956	-74	48	-687	-57	-1	310	216	-238
19	b'2019\xc3\x84\xc3\xaa9\xc3\x94\xc3\x8225\xc3\x88\xc3\x9517\xc3\x8a\xc2\xb117\xc2\xb7\xc3\x9612\xc3\x83\xc3\xab'	-84.43	5.5	57.87	-963	-80	37	-677	-132	34	328	235	-217
20	b'2019\xc3\x84\xc3\xaa9\xc3\x94\xc3\x8225\xc3\x88\xc3\x9517\xc3\x8a\xc2\xb117\xc2\xb7\xc3\x9612\xc3\x83\xc3\xab'	-84.56	5.25	52.62	-986	-80	11	-582	-106	-46	329	238	-212
21	b'2019\xc3\x84\xc3\xaa9\xc3\x94\xc3\x8225\xc3\x88\xc3\x9517\xc3\x8a\xc2\xb117\xc2\xb7\xc3\x9612\xc3\x83\xc3\xab'	-84.43	5.31	50.31	-950	-70	32	-534	-120	31	312	256	-192
22	b'2019\xc3\x84\xc3\xaa9\xc3\x94\xc3\x8225\xc3\x88\xc3\x9517\xc3\x8a\xc2\xb117\xc2\xb7\xc3\x9612\xc3\x83\xc3\xab'	-84.37	5.31	47.06	-940	-76	52	-457	-104	19	296	249	-192
23	b'2019\xc3\x84\xc3\xaa9\xc3\x94\xc3\x8225\xc3\x88\xc3\x9517\xc3\x8a\xc2\xb117\xc2\xb7\xc3\x9612\xc3\x83\xc3\xab'	-84.37	5.31	47.06	-940	-76	52	-457	-104	19	296	249	-192
24	b'2019\xc3\x84\xc3\xaa9\xc3\x94\xc3\x8225\xc3\x88\xc3\x9517\xc3\x8a\xc2\xb117\xc2\xb7\xc3\x9612\xc3\x83\xc3\xab'	-84.5	5	42.12	-957	-78	-2	-341	-55	48	339	276	-185
25	b'2019\xc3\x84\xc3\xaa9\xc3\x94\xc3\x8225\xc3\x88\xc3\x9517\xc3\x8a\xc2\xb117\xc2\xb7\xc3\x9612\xc3\x83\xc3\xab'	-84.56	4.81	41	-938	-82	31	-194	-57	5	300	272	-158
26	b'2019\xc3\x84\xc3\xaa9\xc3\x94\xc3\x8225\xc3\x88\xc3\x9517\xc3\x8a\xc2\xb117\xc2\xb7\xc3\x9613\xc3\x83\xc3\xab'	-84.62	4.68	39.62	-932	-78	46	-100	-30	22	329	276	-172
