# Supplementary material for: Data acquired by a single object sensor for the detection and quality evaluation of table tennis forehand strokes
Source: Data Brief. 2020 Nov 6;33:106504. doi: 10.1016/j.dib.2020.106504 (PMC7683218; doi:10.1016/j.dib.2020.106504)
Supplement: Supplementary file 1 [file mmc1.zip › Processed/Basic/1347.csv]

#	Time/Date	Roll	Pitch	Yaw	acc(x)	acc(y)	acc(z)	gyro(x)	gyro(y)	gyro(z)	mag(x)	mag(y)	mag(z)
0	0	0	0	0	0	0	0	0	0	0	0	0	0
0	0	0	0	0	0	0	0	0	0	0	0	0	0
0	0	0	0	0	0	0	0	0	0	0	0	0	0
0	0	0	0	0	0	0	0	0	0	0	0	0	0
0	0	0	0	0	0	0	0	0	0	0	0	0	0
0	0	0	0	0	0	0	0	0	0	0	0	0	0
0	0	0	0	0	0	0	0	0	0	0	0	0	0
0	0	0	0	0	0	0	0	0	0	0	0	0	0
0	0	0	0	0	0	0	0	0	0	0	0	0	0
0	0	0	0	0	0	0	0	0	0	0	0	0	0
0	0	0	0	0	0	0	0	0	0	0	0	0	0
0	0	0	0	0	0	0	0	0	0	0	0	0	0
0	0	0	0	0	0	0	0	0	0	0	0	0	0
0	0	0	0	0	0	0	0	0	0	0	0	0	0
0	0	0	0	0	0	0	0	0	0	0	0	0	0
0	0	0	0	0	0	0	0	0	0	0	0	0	0
0	0	0	0	0	0	0	0	0	0	0	0	0	0
0	0	0	0	0	0	0	0	0	0	0	0	0	0
0	0	0	0	0	0	0	0	0	0	0	0	0	0
0	0	0	0	0	0	0	0	0	0	0	0	0	0
0	0	0	0	0	0	0	0	0	0	0	0	0	0
0	0	0	0	0	0	0	0	0	0	0	0	0	0
0	0	0	0	0	0	0	0	0	0	0	0	0	0
0	0	0	0	0	0	0	0	0	0	0	0	0	0
0	0	0	0	0	0	0	0	0	0	0	0	0	0
0	0	0	0	0	0	0	0	0	0	0	0	0	0
0	0	0	0	0	0	0	0	0	0	0	0	0	0
0	0	0	0	0	0	0	0	0	0	0	0	0	0
0	0	0	0	0	0	0	0	0	0	0	0	0	0
0	0	0	0	0	0	0	0	0	0	0	0	0	0
0	0	0	0	0	0	0	0	0	0	0	0	0	0
0	0	0	0	0	0	0	0	0	0	0	0	0	0
0	0	0	0	0	0	0	0	0	0	0	0	0	0
0	0	0	0	0	0	0	0	0	0	0	0	0	0
2	b'2019\xc3\x84\xc3\xaa9\xc3\x94\xc3\x8225\xc3\x88\xc3\x9517\xc3\x8a\xc2\xb117\xc2\xb7\xc3\x9620\xc3\x83\xc3\xab'	-82.93	59.87	138.56	-903	-130	90	31	-3	-90	353	-169	-257
3	b'2019\xc3\x84\xc3\xaa9\xc3\x94\xc3\x8225\xc3\x88\xc3\x9517\xc3\x8a\xc2\xb117\xc2\xb7\xc3\x9620\xc3\x83\xc3\xab'	-83	59.31	138.31	-968	-108	66	-54	4	44	353	-158	-270
4	b'2019\xc3\x84\xc3\xaa9\xc3\x94\xc3\x8225\xc3\x88\xc3\x9517\xc3\x8a\xc2\xb117\xc2\xb7\xc3\x9620\xc3\x83\xc3\xab'	-83	60.31	138.18	-942	-120	36	-24	-8	-15	366	-147	-257
5	b'2019\xc3\x84\xc3\xaa9\xc3\x94\xc3\x8225\xc3\x88\xc3\x9517\xc3\x8a\xc2\xb117\xc2\xb7\xc3\x9621\xc3\x83\xc3\xab'	-82.93	60	138.06	-976	-106	130	-48	-8	6	360	-158	-284
6	b'2019\xc3\x84\xc3\xaa9\xc3\x94\xc3\x8225\xc3\x88\xc3\x9517\xc3\x8a\xc2\xb117\xc2\xb7\xc3\x9621\xc3\x83\xc3\xab'	-82.93	60	138.06	-976	-106	130	-48	-8	6	360	-158	-284
7	b'2019\xc3\x84\xc3\xaa9\xc3\x94\xc3\x8225\xc3\x88\xc3\x9517\xc3\x8a\xc2\xb117\xc2\xb7\xc3\x9621\xc3\x83\xc3\xab'	-82.62	58.25	135.5	-945	-102	133	-287	-33	12	329	-129	-278
8	b'2019\xc3\x84\xc3\xaa9\xc3\x94\xc3\x8225\xc3\x88\xc3\x9517\xc3\x8a\xc2\xb117\xc2\xb7\xc3\x9621\xc3\x83\xc3\xab'	-82.56	57.81	134	-953	-110	122	-393	29	-6	347	-134	-270
9	b'2019\xc3\x84\xc3\xaa9\xc3\x94\xc3\x8225\xc3\x88\xc3\x9517\xc3\x8a\xc2\xb117\xc2\xb7\xc3\x9621\xc3\x83\xc3\xab'	-82.37	58.5	131.87	-954	-116	95	-533	36	-22	347	-134	-278
10	b'2019\xc3\x84\xc3\xaa9\xc3\x94\xc3\x8225\xc3\x88\xc3\x9517\xc3\x8a\xc2\xb117\xc2\xb7\xc3\x9621\xc3\x83\xc3\xab'	-82.18	59.25	128.06	-932	-107	80	-584	-46	-4	382	-112	-291
11	b'2019\xc3\x84\xc3\xaa9\xc3\x94\xc3\x8225\xc3\x88\xc3\x9517\xc3\x8a\xc2\xb117\xc2\xb7\xc3\x9621\xc3\x83\xc3\xab'	-82.18	59.25	128.06	-932	-107	80	-584	-46	-4	382	-112	-291
12	b'2019\xc3\x84\xc3\xaa9\xc3\x94\xc3\x8225\xc3\x88\xc3\x9517\xc3\x8a\xc2\xb117\xc2\xb7\xc3\x9621\xc3\x83\xc3\xab'	-82.12	61.87	121.31	-954	-87	65	-679	-66	-5	337	-92	-291
13	b'2019\xc3\x84\xc3\xaa9\xc3\x94\xc3\x8225\xc3\x88\xc3\x9517\xc3\x8a\xc2\xb117\xc2\xb7\xc3\x9621\xc3\x83\xc3\xab'	-82.12	62.56	118.18	-965	-84	40	-752	-81	52	345	-64	-297
14	b'2019\xc3\x84\xc3\xaa9\xc3\x94\xc3\x8225\xc3\x88\xc3\x9517\xc3\x8a\xc2\xb117\xc2\xb7\xc3\x9621\xc3\x83\xc3\xab'	-82.12	63.06	114.62	-977	-83	46	-728	-62	-10	356	-57	-310
15	b'2019\xc3\x84\xc3\xaa9\xc3\x94\xc3\x8225\xc3\x88\xc3\x9517\xc3\x8a\xc2\xb117\xc2\xb7\xc3\x9621\xc3\x83\xc3\xab'	-82	63.12	109.5	-986	-83	50	-690	-95	22	356	-4	-304
16	b'2019\xc3\x84\xc3\xaa9\xc3\x94\xc3\x8225\xc3\x88\xc3\x9517\xc3\x8a\xc2\xb117\xc2\xb7\xc3\x9622\xc3\x83\xc3\xab'	-82	63.12	109.5	-986	-83	50	-690	-95	22	356	-4	-304
17	b'2019\xc3\x84\xc3\xaa9\xc3\x94\xc3\x8225\xc3\x88\xc3\x9517\xc3\x8a\xc2\xb117\xc2\xb7\xc3\x9622\xc3\x83\xc3\xab'	-81.81	63.93	103.12	-973	-79	59	-706	-115	6	318	25	-318
18	b'2019\xc3\x84\xc3\xaa9\xc3\x94\xc3\x8225\xc3\x88\xc3\x9517\xc3\x8a\xc2\xb117\xc2\xb7\xc3\x9622\xc3\x83\xc3\xab'	-81.68	65.12	99	-960	-83	59	-691	-92	46	334	43	-299
19	b'2019\xc3\x84\xc3\xaa9\xc3\x94\xc3\x8225\xc3\x88\xc3\x9517\xc3\x8a\xc2\xb117\xc2\xb7\xc3\x9622\xc3\x83\xc3\xab'	-81.75	66	92.68	-937	-87	53	-727	-64	26	323	96	-286
20	b'2019\xc3\x84\xc3\xaa9\xc3\x94\xc3\x8225\xc3\x88\xc3\x9517\xc3\x8a\xc2\xb117\xc2\xb7\xc3\x9622\xc3\x83\xc3\xab'	-81.75	66	92.68	-937	-87	53	-727	-64	26	323	96	-286
21	b'2019\xc3\x84\xc3\xaa9\xc3\x94\xc3\x8225\xc3\x88\xc3\x9517\xc3\x8a\xc2\xb117\xc2\xb7\xc3\x9622\xc3\x83\xc3\xab'	-82.12	67	86.18	-957	-98	74	-684	-84	62	340	113	-265
22	b'2019\xc3\x84\xc3\xaa9\xc3\x94\xc3\x8225\xc3\x88\xc3\x9517\xc3\x8a\xc2\xb117\xc2\xb7\xc3\x9622\xc3\x83\xc3\xab'	-82.12	67	86.18	-957	-98	74	-684	-84	62	340	113	-265
23	b'2019\xc3\x84\xc3\xaa9\xc3\x94\xc3\x8225\xc3\x88\xc3\x9517\xc3\x8a\xc2\xb117\xc2\xb7\xc3\x9622\xc3\x83\xc3\xab'	-82.06	70.93	75.68	-971	-81	65	-743	-109	58	318	166	-272
24	b'2019\xc3\x84\xc3\xaa9\xc3\x94\xc3\x8225\xc3\x88\xc3\x9517\xc3\x8a\xc2\xb117\xc2\xb7\xc3\x9622\xc3\x83\xc3\xab'	-82.06	70.93	75.68	-971	-81	65	-743	-109	58	318	166	-272
25	b'2019\xc3\x84\xc3\xaa9\xc3\x94\xc3\x8225\xc3\x88\xc3\x9517\xc3\x8a\xc2\xb117\xc2\xb7\xc3\x9622\xc3\x83\xc3\xab'	-82	70.81	66.87	-993	-75	83	-805	-139	23	276	201	-254
26	b'2019\xc3\x84\xc3\xaa9\xc3\x94\xc3\x8225\xc3\x88\xc3\x9517\xc3\x8a\xc2\xb117\xc2\xb7\xc3\x9623\xc3\x83\xc3\xab'	-81.87	71.75	63.31	-939	-76	85	-941	-82	19	323	217	-240
27	b'2019\xc3\x84\xc3\xaa9\xc3\x94\xc3\x8225\xc3\x88\xc3\x9517\xc3\x8a\xc2\xb117\xc2\xb7\xc3\x9623\xc3\x83\xc3\xab'	-81.87	72.81	57.68	-943	-73	28	-826	-133	-56	328	248	-227
28	b'2019\xc3\x84\xc3\xaa9\xc3\x94\xc3\x8225\xc3\x88\xc3\x9517\xc3\x8a\xc2\xb117\xc2\xb7\xc3\x9623\xc3\x83\xc3\xab'	-81.87	72.81	57.68	-943	-73	28	-826	-133	-56	328	248	-227
29	b'2019\xc3\x84\xc3\xaa9\xc3\x94\xc3\x8225\xc3\x88\xc3\x9517\xc3\x8a\xc2\xb117\xc2\xb7\xc3\x9623\xc3\x83\xc3\xab'	-82.62	78.25	49.25	-959	-82	-20	-566	-30	5	339	264	-206
30	b'2019\xc3\x84\xc3\xaa9\xc3\x94\xc3\x8225\xc3\x88\xc3\x9517\xc3\x8a\xc2\xb117\xc2\xb7\xc3\x9623\xc3\x83\xc3\xab'	-83.12	6.68	45.75	-981	-80	0	-434	-43	119	316	270	-180
31	b'2019\xc3\x84\xc3\xaa9\xc3\x94\xc3\x8225\xc3\x88\xc3\x9517\xc3\x8a\xc2\xb117\xc2\xb7\xc3\x9623\xc3\x83\xc3\xab'	-83.31	6.56	43.5	-958	-94	9	-354	175	19	332	280	-187
32	b'2019\xc3\x84\xc3\xaa9\xc3\x94\xc3\x8225\xc3\x88\xc3\x9517\xc3\x8a\xc2\xb117\xc2\xb7\xc3\x9623\xc3\x83\xc3\xab'	-83.31	6.56	43.5	-958	-94	9	-354	175	19	332	280	-187
33	b'2019\xc3\x84\xc3\xaa9\xc3\x94\xc3\x8225\xc3\x88\xc3\x9517\xc3\x8a\xc2\xb117\xc2\xb7\xc3\x9623\xc3\x83\xc3\xab'	-83.75	6.18	41.37	-950	-101	38	-80	-8	51	326	292	-158
34	b'2019\xc3\x84\xc3\xaa9\xc3\x94\xc3\x8225\xc3\x88\xc3\x9517\xc3\x8a\xc2\xb117\xc2\xb7\xc3\x9623\xc3\x83\xc3\xab'	-83.93	5.93	40.5	-951	-88	15	-34	-49	21	379	286	-158
35	b'2019\xc3\x84\xc3\xaa9\xc3\x94\xc3\x8225\xc3\x88\xc3\x9517\xc3\x8a\xc2\xb117\xc2\xb7\xc3\x9623\xc3\x83\xc3\xab'	-84	5.93	40.5	-935	-81	43	24	-44	25	355	286	-172
36	b'2019\xc3\x84\xc3\xaa9\xc3\x94\xc3\x8225\xc3\x88\xc3\x9517\xc3\x8a\xc2\xb117\xc2\xb7\xc3\x9623\xc3\x83\xc3\xab'	-84.12	5.75	40.43	-973	-83	53	1	-19	18	331	286	-166
37	b'2019\xc3\x84\xc3\xaa9\xc3\x94\xc3\x8225\xc3\x88\xc3\x9517\xc3\x8a\xc2\xb117\xc2\xb7\xc3\x9624\xc3\x83\xc3\xab'	-84.12	5.75	40.43	-973	-83	53	1	-19	18	331	286	-166
