# Supplementary material for: Data acquired by a single object sensor for the detection and quality evaluation of table tennis forehand strokes
Source: Data Brief. 2020 Nov 6;33:106504. doi: 10.1016/j.dib.2020.106504 (PMC7683218; doi:10.1016/j.dib.2020.106504)
Supplement: Supplementary file 1 [file mmc1.zip › Processed/Basic/1348.csv]

#	Time/Date	Roll	Pitch	Yaw	acc(x)	acc(y)	acc(z)	gyro(x)	gyro(y)	gyro(z)	mag(x)	mag(y)	mag(z)
0	0	0	0	0	0	0	0	0	0	0	0	0	0
0	0	0	0	0	0	0	0	0	0	0	0	0	0
0	0	0	0	0	0	0	0	0	0	0	0	0	0
0	0	0	0	0	0	0	0	0	0	0	0	0	0
0	0	0	0	0	0	0	0	0	0	0	0	0	0
0	0	0	0	0	0	0	0	0	0	0	0	0	0
0	0	0	0	0	0	0	0	0	0	0	0	0	0
0	0	0	0	0	0	0	0	0	0	0	0	0	0
0	0	0	0	0	0	0	0	0	0	0	0	0	0
0	0	0	0	0	0	0	0	0	0	0	0	0	0
0	0	0	0	0	0	0	0	0	0	0	0	0	0
0	0	0	0	0	0	0	0	0	0	0	0	0	0
0	0	0	0	0	0	0	0	0	0	0	0	0	0
0	0	0	0	0	0	0	0	0	0	0	0	0	0
0	0	0	0	0	0	0	0	0	0	0	0	0	0
0	0	0	0	0	0	0	0	0	0	0	0	0	0
0	0	0	0	0	0	0	0	0	0	0	0	0	0
0	0	0	0	0	0	0	0	0	0	0	0	0	0
0	0	0	0	0	0	0	0	0	0	0	0	0	0
0	0	0	0	0	0	0	0	0	0	0	0	0	0
0	0	0	0	0	0	0	0	0	0	0	0	0	0
0	0	0	0	0	0	0	0	0	0	0	0	0	0
0	0	0	0	0	0	0	0	0	0	0	0	0	0
0	0	0	0	0	0	0	0	0	0	0	0	0	0
0	0	0	0	0	0	0	0	0	0	0	0	0	0
0	0	0	0	0	0	0	0	0	0	0	0	0	0
0	0	0	0	0	0	0	0	0	0	0	0	0	0
0	0	0	0	0	0	0	0	0	0	0	0	0	0
0	0	0	0	0	0	0	0	0	0	0	0	0	0
0	0	0	0	0	0	0	0	0	0	0	0	0	0
0	0	0	0	0	0	0	0	0	0	0	0	0	0
0	0	0	0	0	0	0	0	0	0	0	0	0	0
0	0	0	0	0	0	0	0	0	0	0	0	0	0
0	0	0	0	0	0	0	0	0	0	0	0	0	0
0	0	0	0	0	0	0	0	0	0	0	0	0	0
0	0	0	0	0	0	0	0	0	0	0	0	0	0
0	0	0	0	0	0	0	0	0	0	0	0	0	0
0	0	0	0	0	0	0	0	0	0	0	0	0	0
0	0	0	0	0	0	0	0	0	0	0	0	0	0
0	0	0	0	0	0	0	0	0	0	0	0	0	0
0	0	0	0	0	0	0	0	0	0	0	0	0	0
0	0	0	0	0	0	0	0	0	0	0	0	0	0
0	0	0	0	0	0	0	0	0	0	0	0	0	0
0	0	0	0	0	0	0	0	0	0	0	0	0	0
0	0	0	0	0	0	0	0	0	0	0	0	0	0
0	0	0	0	0	0	0	0	0	0	0	0	0	0
0	0	0	0	0	0	0	0	0	0	0	0	0	0
2	b'2019\xc3\x84\xc3\xaa9\xc3\x94\xc3\x8225\xc3\x88\xc3\x9517\xc3\x8a\xc2\xb117\xc2\xb7\xc3\x9649\xc3\x83\xc3\xab'	-81.31	115.62	124.68	-985	-97	-8	-696	101	-7	539	-81	-254
3	b'2019\xc3\x84\xc3\xaa9\xc3\x94\xc3\x8225\xc3\x88\xc3\x9517\xc3\x8a\xc2\xb117\xc2\xb7\xc3\x9649\xc3\x83\xc3\xab'	-81.31	115.62	124.68	-985	-97	-8	-696	101	-7	539	-81	-254
4	b'2019\xc3\x84\xc3\xaa9\xc3\x94\xc3\x8225\xc3\x88\xc3\x9517\xc3\x8a\xc2\xb117\xc2\xb7\xc3\x9649\xc3\x83\xc3\xab'	-81.12	123.5	116.18	-984	-92	-43	-830	-87	-18	515	-24	-228
5	b'2019\xc3\x84\xc3\xaa9\xc3\x94\xc3\x8225\xc3\x88\xc3\x9517\xc3\x8a\xc2\xb117\xc2\xb7\xc3\x9649\xc3\x83\xc3\xab'	-80.87	127.31	110.68	-919	-83	-105	-932	-148	-80	529	1	-252
6	b'2019\xc3\x84\xc3\xaa9\xc3\x94\xc3\x8225\xc3\x88\xc3\x9517\xc3\x8a\xc2\xb117\xc2\xb7\xc3\x9649\xc3\x83\xc3\xab'	-80.75	130	106.12	-988	-83	-89	-925	-6	-130	515	19	-252
7	b'2019\xc3\x84\xc3\xaa9\xc3\x94\xc3\x8225\xc3\x88\xc3\x9517\xc3\x8a\xc2\xb117\xc2\xb7\xc3\x9649\xc3\x83\xc3\xab'	-80.25	132	100.62	-976	-79	-66	-1014	84	-154	515	60	-241
8	b'2019\xc3\x84\xc3\xaa9\xc3\x94\xc3\x8225\xc3\x88\xc3\x9517\xc3\x8a\xc2\xb117\xc2\xb7\xc3\x9649\xc3\x83\xc3\xab'	-79.62	133.75	94.62	-1009	-82	-105	-1019	79	-250	499	70	-241
9	b'2019\xc3\x84\xc3\xaa9\xc3\x94\xc3\x8225\xc3\x88\xc3\x9517\xc3\x8a\xc2\xb117\xc2\xb7\xc3\x9649\xc3\x83\xc3\xab'	-78.93	132.37	89.18	-996	-96	-96	-1009	-38	-236	523	105	-220
10	b'2019\xc3\x84\xc3\xaa9\xc3\x94\xc3\x8225\xc3\x88\xc3\x9517\xc3\x8a\xc2\xb117\xc2\xb7\xc3\x9649\xc3\x83\xc3\xab'	-78.12	128.62	82.81	-954	-98	-152	-1049	-73	-301	512	184	-201
11	b'2019\xc3\x84\xc3\xaa9\xc3\x94\xc3\x8225\xc3\x88\xc3\x9517\xc3\x8a\xc2\xb117\xc2\xb7\xc3\x9650\xc3\x83\xc3\xab'	-77.5	125	77.62	-966	-124	-103	-1042	-296	-294	512	219	-188
12	b'2019\xc3\x84\xc3\xaa9\xc3\x94\xc3\x8225\xc3\x88\xc3\x9517\xc3\x8a\xc2\xb117\xc2\xb7\xc3\x9650\xc3\x83\xc3\xab'	-76.93	121.43	72.12	-1017	-132	-73	-1051	-304	-362	472	259	-169
13	b'2019\xc3\x84\xc3\xaa9\xc3\x94\xc3\x8225\xc3\x88\xc3\x9517\xc3\x8a\xc2\xb117\xc2\xb7\xc3\x9650\xc3\x83\xc3\xab'	-75.68	117.81	67.12	-984	-150	-74	-1027	-200	-381	449	294	-163
14	b'2019\xc3\x84\xc3\xaa9\xc3\x94\xc3\x8225\xc3\x88\xc3\x9517\xc3\x8a\xc2\xb117\xc2\xb7\xc3\x9650\xc3\x83\xc3\xab'	-72.18	114	59.62	-896	-205	-142	-857	-134	-361	441	358	-156
15	b'2019\xc3\x84\xc3\xaa9\xc3\x94\xc3\x8225\xc3\x88\xc3\x9517\xc3\x8a\xc2\xb117\xc2\xb7\xc3\x9650\xc3\x83\xc3\xab'	-72.18	114	59.62	-896	-205	-142	-857	-134	-361	441	358	-156
16	b'2019\xc3\x84\xc3\xaa9\xc3\x94\xc3\x8225\xc3\x88\xc3\x9517\xc3\x8a\xc2\xb117\xc2\xb7\xc3\x9650\xc3\x83\xc3\xab'	-68.25	109.37	54.81	-905	-291	-130	-639	-357	-395	392	408	-110
17	b'2019\xc3\x84\xc3\xaa9\xc3\x94\xc3\x8225\xc3\x88\xc3\x9517\xc3\x8a\xc2\xb117\xc2\xb7\xc3\x9650\xc3\x83\xc3\xab'	-66.12	108.12	52.43	-865	-340	-106	-567	-184	-300	337	449	-84
18	b'2019\xc3\x84\xc3\xaa9\xc3\x94\xc3\x8225\xc3\x88\xc3\x9517\xc3\x8a\xc2\xb117\xc2\xb7\xc3\x9650\xc3\x83\xc3\xab'	-64.18	107.81	50.81	-814	-372	-191	-275	-153	-240	347	478	-84
19	b'2019\xc3\x84\xc3\xaa9\xc3\x94\xc3\x8225\xc3\x88\xc3\x9517\xc3\x8a\xc2\xb117\xc2\xb7\xc3\x9651\xc3\x83\xc3\xab'	-62.56	108.31	50.06	-837	-420	-125	-203	-3	-137	358	499	-51
20	b'2019\xc3\x84\xc3\xaa9\xc3\x94\xc3\x8225\xc3\x88\xc3\x9517\xc3\x8a\xc2\xb117\xc2\xb7\xc3\x9651\xc3\x83\xc3\xab'	-62.56	108.31	50.06	-837	-420	-125	-203	-3	-137	358	499	-51
21	b'2019\xc3\x84\xc3\xaa9\xc3\x94\xc3\x8225\xc3\x88\xc3\x9517\xc3\x8a\xc2\xb117\xc2\xb7\xc3\x9651\xc3\x83\xc3\xab'	-61.81	108.12	49.12	-850	-424	-135	-168	7	-60	312	499	-43
22	b'2019\xc3\x84\xc3\xaa9\xc3\x94\xc3\x8225\xc3\x88\xc3\x9517\xc3\x8a\xc2\xb117\xc2\xb7\xc3\x9651\xc3\x83\xc3\xab'	-61.62	108.06	48.75	-842	-438	-124	-74	36	-64	329	505	-43
23	b'2019\xc3\x84\xc3\xaa9\xc3\x94\xc3\x8225\xc3\x88\xc3\x9517\xc3\x8a\xc2\xb117\xc2\xb7\xc3\x9651\xc3\x83\xc3\xab'	-61.62	108.06	48.75	-842	-438	-124	-74	36	-64	329	505	-43
24	b'2019\xc3\x84\xc3\xaa9\xc3\x94\xc3\x8225\xc3\x88\xc3\x9517\xc3\x8a\xc2\xb117\xc2\xb7\xc3\x9651\xc3\x83\xc3\xab'	-61.25	107.68	48.18	-841	-443	-117	-48	10	-58	356	523	-17
