# Supplementary material for: Data acquired by a single object sensor for the detection and quality evaluation of table tennis forehand strokes
Source: Data Brief. 2020 Nov 6;33:106504. doi: 10.1016/j.dib.2020.106504 (PMC7683218; doi:10.1016/j.dib.2020.106504)
Supplement: Supplementary file 1 [file mmc1.zip › Processed/Basic/1350.csv]

#	Time/Date	Roll	Pitch	Yaw	acc(x)	acc(y)	acc(z)	gyro(x)	gyro(y)	gyro(z)	mag(x)	mag(y)	mag(z)
0	0	0	0	0	0	0	0	0	0	0	0	0	0
0	0	0	0	0	0	0	0	0	0	0	0	0	0
0	0	0	0	0	0	0	0	0	0	0	0	0	0
0	0	0	0	0	0	0	0	0	0	0	0	0	0
0	0	0	0	0	0	0	0	0	0	0	0	0	0
0	0	0	0	0	0	0	0	0	0	0	0	0	0
0	0	0	0	0	0	0	0	0	0	0	0	0	0
0	0	0	0	0	0	0	0	0	0	0	0	0	0
0	0	0	0	0	0	0	0	0	0	0	0	0	0
0	0	0	0	0	0	0	0	0	0	0	0	0	0
0	0	0	0	0	0	0	0	0	0	0	0	0	0
0	0	0	0	0	0	0	0	0	0	0	0	0	0
0	0	0	0	0	0	0	0	0	0	0	0	0	0
0	0	0	0	0	0	0	0	0	0	0	0	0	0
0	0	0	0	0	0	0	0	0	0	0	0	0	0
0	0	0	0	0	0	0	0	0	0	0	0	0	0
0	0	0	0	0	0	0	0	0	0	0	0	0	0
0	0	0	0	0	0	0	0	0	0	0	0	0	0
0	0	0	0	0	0	0	0	0	0	0	0	0	0
0	0	0	0	0	0	0	0	0	0	0	0	0	0
0	0	0	0	0	0	0	0	0	0	0	0	0	0
0	0	0	0	0	0	0	0	0	0	0	0	0	0
0	0	0	0	0	0	0	0	0	0	0	0	0	0
0	0	0	0	0	0	0	0	0	0	0	0	0	0
0	0	0	0	0	0	0	0	0	0	0	0	0	0
0	0	0	0	0	0	0	0	0	0	0	0	0	0
0	0	0	0	0	0	0	0	0	0	0	0	0	0
0	0	0	0	0	0	0	0	0	0	0	0	0	0
0	0	0	0	0	0	0	0	0	0	0	0	0	0
0	0	0	0	0	0	0	0	0	0	0	0	0	0
0	0	0	0	0	0	0	0	0	0	0	0	0	0
0	0	0	0	0	0	0	0	0	0	0	0	0	0
0	0	0	0	0	0	0	0	0	0	0	0	0	0
0	0	0	0	0	0	0	0	0	0	0	0	0	0
0	0	0	0	0	0	0	0	0	0	0	0	0	0
0	0	0	0	0	0	0	0	0	0	0	0	0	0
0	0	0	0	0	0	0	0	0	0	0	0	0	0
0	0	0	0	0	0	0	0	0	0	0	0	0	0
0	0	0	0	0	0	0	0	0	0	0	0	0	0
0	0	0	0	0	0	0	0	0	0	0	0	0	0
0	0	0	0	0	0	0	0	0	0	0	0	0	0
0	0	0	0	0	0	0	0	0	0	0	0	0	0
0	0	0	0	0	0	0	0	0	0	0	0	0	0
0	0	0	0	0	0	0	0	0	0	0	0	0	0
0	0	0	0	0	0	0	0	0	0	0	0	0	0
0	0	0	0	0	0	0	0	0	0	0	0	0	0
0	0	0	0	0	0	0	0	0	0	0	0	0	0
0	0	0	0	0	0	0	0	0	0	0	0	0	0
2	b'2019\xc3\x84\xc3\xaa9\xc3\x94\xc3\x8225\xc3\x88\xc3\x9517\xc3\x8a\xc2\xb118\xc2\xb7\xc3\x9612\xc3\x83\xc3\xab'	-80.5	88.06	141.31	-942	-164	14	-228	5	55	500	-112	-260
3	b'2019\xc3\x84\xc3\xaa9\xc3\x94\xc3\x8225\xc3\x88\xc3\x9517\xc3\x8a\xc2\xb118\xc2\xb7\xc3\x9612\xc3\x83\xc3\xab'	-80.5	88.06	141.31	-942	-164	14	-228	5	55	500	-112	-260
4	b'2019\xc3\x84\xc3\xaa9\xc3\x94\xc3\x8225\xc3\x88\xc3\x9517\xc3\x8a\xc2\xb118\xc2\xb7\xc3\x9612\xc3\x83\xc3\xab'	-80.81	91.81	137.93	-981	-152	43	-330	-6	41	536	-100	-267
5	b'2019\xc3\x84\xc3\xaa9\xc3\x94\xc3\x8225\xc3\x88\xc3\x9517\xc3\x8a\xc2\xb118\xc2\xb7\xc3\x9612\xc3\x83\xc3\xab'	-81.06	97.12	133.93	-994	-143	36	-453	54	-2	560	-88	-260
6	b'2019\xc3\x84\xc3\xaa9\xc3\x94\xc3\x8225\xc3\x88\xc3\x9517\xc3\x8a\xc2\xb118\xc2\xb7\xc3\x9612\xc3\x83\xc3\xab'	-81.06	97.12	133.93	-994	-143	36	-453	54	-2	560	-88	-260
7	b'2019\xc3\x84\xc3\xaa9\xc3\x94\xc3\x8225\xc3\x88\xc3\x9517\xc3\x8a\xc2\xb118\xc2\xb7\xc3\x9612\xc3\x83\xc3\xab'	-81.25	100.62	127.5	-970	-124	47	-594	43	-14	544	-57	-267
8	b'2019\xc3\x84\xc3\xaa9\xc3\x94\xc3\x8225\xc3\x88\xc3\x9517\xc3\x8a\xc2\xb118\xc2\xb7\xc3\x9612\xc3\x83\xc3\xab'	-81.31	103.12	124.31	-959	-110	-23	-623	-182	29	544	-57	-267
9	b'2019\xc3\x84\xc3\xaa9\xc3\x94\xc3\x8225\xc3\x88\xc3\x9517\xc3\x8a\xc2\xb118\xc2\xb7\xc3\x9612\xc3\x83\xc3\xab'	-81.31	103.12	124.31	-959	-110	-23	-623	-182	29	544	-57	-267
10	b'2019\xc3\x84\xc3\xaa9\xc3\x94\xc3\x8225\xc3\x88\xc3\x9517\xc3\x8a\xc2\xb118\xc2\xb7\xc3\x9613\xc3\x83\xc3\xab'	-81.37	107.87	115.62	-979	-106	-40	-723	-23	-79	515	-20	-300
11	b'2019\xc3\x84\xc3\xaa9\xc3\x94\xc3\x8225\xc3\x88\xc3\x9517\xc3\x8a\xc2\xb118\xc2\xb7\xc3\x9613\xc3\x83\xc3\xab'	-81.18	110.93	111	-1006	-99	-49	-795	-10	-101	521	6	-273
12	b'2019\xc3\x84\xc3\xaa9\xc3\x94\xc3\x8225\xc3\x88\xc3\x9517\xc3\x8a\xc2\xb118\xc2\xb7\xc3\x9613\xc3\x83\xc3\xab'	-79.62	118.81	103.62	-938	-129	-118	-756	-74	-150	505	72	-246
13	b'2019\xc3\x84\xc3\xaa9\xc3\x94\xc3\x8225\xc3\x88\xc3\x9517\xc3\x8a\xc2\xb118\xc2\xb7\xc3\x9613\xc3\x83\xc3\xab'	-78.62	123.25	100.5	-977	-121	-154	-724	-12	-178	512	89	-246
14	b'2019\xc3\x84\xc3\xaa9\xc3\x94\xc3\x8225\xc3\x88\xc3\x9517\xc3\x8a\xc2\xb118\xc2\xb7\xc3\x9613\xc3\x83\xc3\xab'	-78.31	122.06	96.75	-1014	-132	-98	-785	175	-231	542	120	-233
15	b'2019\xc3\x84\xc3\xaa9\xc3\x94\xc3\x8225\xc3\x88\xc3\x9517\xc3\x8a\xc2\xb118\xc2\xb7\xc3\x9613\xc3\x83\xc3\xab'	-77.06	121.06	93.37	-978	-158	-94	-780	2	-273	528	129	-208
16	b'2019\xc3\x84\xc3\xaa9\xc3\x94\xc3\x8225\xc3\x88\xc3\x9517\xc3\x8a\xc2\xb118\xc2\xb7\xc3\x9613\xc3\x83\xc3\xab'	-75.81	120.25	89.68	-982	-159	-139	-865	-85	-370	534	155	-201
17	b'2019\xc3\x84\xc3\xaa9\xc3\x94\xc3\x8225\xc3\x88\xc3\x9517\xc3\x8a\xc2\xb118\xc2\xb7\xc3\x9613\xc3\x83\xc3\xab'	-75.81	120.25	89.68	-982	-159	-139	-865	-85	-370	534	155	-201
18	b'2019\xc3\x84\xc3\xaa9\xc3\x94\xc3\x8225\xc3\x88\xc3\x9517\xc3\x8a\xc2\xb118\xc2\xb7\xc3\x9613\xc3\x83\xc3\xab'	-71.25	114.37	83.43	-973	-229	-136	-923	-88	-613	441	273	-195
19	b'2019\xc3\x84\xc3\xaa9\xc3\x94\xc3\x8225\xc3\x88\xc3\x9517\xc3\x8a\xc2\xb118\xc2\xb7\xc3\x9614\xc3\x83\xc3\xab'	-66	112.18	79	-884	-310	-194	-833	-247	-516	427	344	-148
20	b'2019\xc3\x84\xc3\xaa9\xc3\x94\xc3\x8225\xc3\x88\xc3\x9517\xc3\x8a\xc2\xb118\xc2\xb7\xc3\x9614\xc3\x83\xc3\xab'	-61.81	113.06	75.37	-838	-360	-194	-731	-264	-549	412	408	-129
21	b'2019\xc3\x84\xc3\xaa9\xc3\x94\xc3\x8225\xc3\x88\xc3\x9517\xc3\x8a\xc2\xb118\xc2\xb7\xc3\x9614\xc3\x83\xc3\xab'	-58.56	114.62	71	-823	-420	-245	-611	-177	-433	372	460	-83
22	b'2019\xc3\x84\xc3\xaa9\xc3\x94\xc3\x8225\xc3\x88\xc3\x9517\xc3\x8a\xc2\xb118\xc2\xb7\xc3\x9614\xc3\x83\xc3\xab'	-56.75	115.31	68.06	-767	-444	-296	-477	-273	-307	347	492	-64
23	b'2019\xc3\x84\xc3\xaa9\xc3\x94\xc3\x8225\xc3\x88\xc3\x9517\xc3\x8a\xc2\xb118\xc2\xb7\xc3\x9614\xc3\x83\xc3\xab'	-55.87	116.56	66.62	-798	-453	-275	-259	-82	-222	344	488	-51
