# Supplementary material for: Data acquired by a single object sensor for the detection and quality evaluation of table tennis forehand strokes
Source: Data Brief. 2020 Nov 6;33:106504. doi: 10.1016/j.dib.2020.106504 (PMC7683218; doi:10.1016/j.dib.2020.106504)
Supplement: Supplementary file 1 [file mmc1.zip › Processed/Basic/1351.csv]

#	Time/Date	Roll	Pitch	Yaw	acc(x)	acc(y)	acc(z)	gyro(x)	gyro(y)	gyro(z)	mag(x)	mag(y)	mag(z)
0	0	0	0	0	0	0	0	0	0	0	0	0	0
0	0	0	0	0	0	0	0	0	0	0	0	0	0
0	0	0	0	0	0	0	0	0	0	0	0	0	0
0	0	0	0	0	0	0	0	0	0	0	0	0	0
0	0	0	0	0	0	0	0	0	0	0	0	0	0
0	0	0	0	0	0	0	0	0	0	0	0	0	0
0	0	0	0	0	0	0	0	0	0	0	0	0	0
0	0	0	0	0	0	0	0	0	0	0	0	0	0
0	0	0	0	0	0	0	0	0	0	0	0	0	0
0	0	0	0	0	0	0	0	0	0	0	0	0	0
0	0	0	0	0	0	0	0	0	0	0	0	0	0
0	0	0	0	0	0	0	0	0	0	0	0	0	0
0	0	0	0	0	0	0	0	0	0	0	0	0	0
0	0	0	0	0	0	0	0	0	0	0	0	0	0
0	0	0	0	0	0	0	0	0	0	0	0	0	0
0	0	0	0	0	0	0	0	0	0	0	0	0	0
0	0	0	0	0	0	0	0	0	0	0	0	0	0
0	0	0	0	0	0	0	0	0	0	0	0	0	0
0	0	0	0	0	0	0	0	0	0	0	0	0	0
0	0	0	0	0	0	0	0	0	0	0	0	0	0
0	0	0	0	0	0	0	0	0	0	0	0	0	0
0	0	0	0	0	0	0	0	0	0	0	0	0	0
0	0	0	0	0	0	0	0	0	0	0	0	0	0
0	0	0	0	0	0	0	0	0	0	0	0	0	0
0	0	0	0	0	0	0	0	0	0	0	0	0	0
0	0	0	0	0	0	0	0	0	0	0	0	0	0
0	0	0	0	0	0	0	0	0	0	0	0	0	0
0	0	0	0	0	0	0	0	0	0	0	0	0	0
0	0	0	0	0	0	0	0	0	0	0	0	0	0
0	0	0	0	0	0	0	0	0	0	0	0	0	0
0	0	0	0	0	0	0	0	0	0	0	0	0	0
0	0	0	0	0	0	0	0	0	0	0	0	0	0
0	0	0	0	0	0	0	0	0	0	0	0	0	0
0	0	0	0	0	0	0	0	0	0	0	0	0	0
0	0	0	0	0	0	0	0	0	0	0	0	0	0
0	0	0	0	0	0	0	0	0	0	0	0	0	0
0	0	0	0	0	0	0	0	0	0	0	0	0	0
2	b'2019\xc3\x84\xc3\xaa9\xc3\x94\xc3\x8225\xc3\x88\xc3\x9517\xc3\x8a\xc2\xb118\xc2\xb7\xc3\x9621\xc3\x83\xc3\xab'	-80.06	97.93	146.43	-952	-180	11	-12	-26	52	587	-137	-230
3	b'2019\xc3\x84\xc3\xaa9\xc3\x94\xc3\x8225\xc3\x88\xc3\x9517\xc3\x8a\xc2\xb118\xc2\xb7\xc3\x9621\xc3\x83\xc3\xab'	-80.06	97.93	146.43	-952	-180	11	-12	-26	52	587	-137	-230
4	b'2019\xc3\x84\xc3\xaa9\xc3\x94\xc3\x8225\xc3\x88\xc3\x9517\xc3\x8a\xc2\xb118\xc2\xb7\xc3\x9622\xc3\x83\xc3\xab'	-80.37	98.25	145.5	-947	-172	36	-82	-18	-23	540	-137	-230
5	b'2019\xc3\x84\xc3\xaa9\xc3\x94\xc3\x8225\xc3\x88\xc3\x9517\xc3\x8a\xc2\xb118\xc2\xb7\xc3\x9622\xc3\x83\xc3\xab'	-80.37	98.25	145.5	-947	-172	36	-82	-18	-23	540	-137	-230
6	b'2019\xc3\x84\xc3\xaa9\xc3\x94\xc3\x8225\xc3\x88\xc3\x9517\xc3\x8a\xc2\xb118\xc2\xb7\xc3\x9622\xc3\x83\xc3\xab'	-80.56	98.81	143.06	-971	-158	26	-344	73	15	523	-126	-251
7	b'2019\xc3\x84\xc3\xaa9\xc3\x94\xc3\x8225\xc3\x88\xc3\x9517\xc3\x8a\xc2\xb118\xc2\xb7\xc3\x9622\xc3\x83\xc3\xab'	-80.62	100.12	140.5	-958	-148	23	-442	-39	-12	558	-108	-238
8	b'2019\xc3\x84\xc3\xaa9\xc3\x94\xc3\x8225\xc3\x88\xc3\x9517\xc3\x8a\xc2\xb118\xc2\xb7\xc3\x9622\xc3\x83\xc3\xab'	-80.75	99.12	136.81	-983	-141	19	-518	22	-62	572	-126	-230
9	b'2019\xc3\x84\xc3\xaa9\xc3\x94\xc3\x8225\xc3\x88\xc3\x9517\xc3\x8a\xc2\xb118\xc2\xb7\xc3\x9622\xc3\x83\xc3\xab'	-80.68	98.75	134.43	-975	-137	-2	-576	-59	-25	564	-68	-251
10	b'2019\xc3\x84\xc3\xaa9\xc3\x94\xc3\x8225\xc3\x88\xc3\x9517\xc3\x8a\xc2\xb118\xc2\xb7\xc3\x9622\xc3\x83\xc3\xab'	-80.37	102.56	128.81	-957	-141	-36	-706	47	-103	550	-68	-257
11	b'2019\xc3\x84\xc3\xaa9\xc3\x94\xc3\x8225\xc3\x88\xc3\x9517\xc3\x8a\xc2\xb118\xc2\xb7\xc3\x9622\xc3\x83\xc3\xab'	-80.18	103.75	124.87	-980	-131	-26	-683	22	-71	540	-38	-264
12	b'2019\xc3\x84\xc3\xaa9\xc3\x94\xc3\x8225\xc3\x88\xc3\x9517\xc3\x8a\xc2\xb118\xc2\xb7\xc3\x9622\xc3\x83\xc3\xab'	-80.18	103.75	124.87	-980	-131	-26	-683	22	-71	540	-38	-264
13	b'2019\xc3\x84\xc3\xaa9\xc3\x94\xc3\x8225\xc3\x88\xc3\x9517\xc3\x8a\xc2\xb118\xc2\xb7\xc3\x9623\xc3\x83\xc3\xab'	-79.62	109	116.43	-949	-138	-69	-685	-186	-20	558	27	-251
14	b'2019\xc3\x84\xc3\xaa9\xc3\x94\xc3\x8225\xc3\x88\xc3\x9517\xc3\x8a\xc2\xb118\xc2\xb7\xc3\x9623\xc3\x83\xc3\xab'	-79.62	109	116.43	-949	-138	-69	-685	-186	-20	558	27	-251
15	b'2019\xc3\x84\xc3\xaa9\xc3\x94\xc3\x8225\xc3\x88\xc3\x9517\xc3\x8a\xc2\xb118\xc2\xb7\xc3\x9623\xc3\x83\xc3\xab'	-79.68	113.12	107.12	-945	-124	-105	-790	-163	-76	536	60	-251
16	b'2019\xc3\x84\xc3\xaa9\xc3\x94\xc3\x8225\xc3\x88\xc3\x9517\xc3\x8a\xc2\xb118\xc2\xb7\xc3\x9623\xc3\x83\xc3\xab'	-79.68	113.12	107.12	-945	-124	-105	-790	-163	-76	536	60	-251
17	b'2019\xc3\x84\xc3\xaa9\xc3\x94\xc3\x8225\xc3\x88\xc3\x9517\xc3\x8a\xc2\xb118\xc2\xb7\xc3\x9623\xc3\x83\xc3\xab'	-79.43	115.62	98.62	-961	-126	-110	-806	-35	-79	529	102	-238
18	b'2019\xc3\x84\xc3\xaa9\xc3\x94\xc3\x8225\xc3\x88\xc3\x9517\xc3\x8a\xc2\xb118\xc2\xb7\xc3\x9623\xc3\x83\xc3\xab'	-79.18	119.68	92.68	-959	-125	-112	-809	8	-88	512	128	-230
19	b'2019\xc3\x84\xc3\xaa9\xc3\x94\xc3\x8225\xc3\x88\xc3\x9517\xc3\x8a\xc2\xb118\xc2\xb7\xc3\x9623\xc3\x83\xc3\xab'	-78.75	123.18	88	-963	-125	-109	-715	-79	-131	512	145	-204
20	b'2019\xc3\x84\xc3\xaa9\xc3\x94\xc3\x8225\xc3\x88\xc3\x9517\xc3\x8a\xc2\xb118\xc2\xb7\xc3\x9623\xc3\x83\xc3\xab'	-78.06	125.75	84.43	-959	-124	-130	-854	-70	-147	520	182	-225
21	b'2019\xc3\x84\xc3\xaa9\xc3\x94\xc3\x8225\xc3\x88\xc3\x9517\xc3\x8a\xc2\xb118\xc2\xb7\xc3\x9623\xc3\x83\xc3\xab'	-78.06	125.75	84.43	-959	-124	-130	-854	-70	-147	520	182	-225
22	b'2019\xc3\x84\xc3\xaa9\xc3\x94\xc3\x8225\xc3\x88\xc3\x9517\xc3\x8a\xc2\xb118\xc2\xb7\xc3\x9623\xc3\x83\xc3\xab'	-76.5	126.31	74.18	-977	-146	-187	-849	-175	-325	502	235	-192
23	b'2019\xc3\x84\xc3\xaa9\xc3\x94\xc3\x8225\xc3\x88\xc3\x9517\xc3\x8a\xc2\xb118\xc2\xb7\xc3\x9624\xc3\x83\xc3\xab'	-75.37	124.87	69.93	-973	-165	-203	-936	-11	-260	532	270	-152
24	b'2019\xc3\x84\xc3\xaa9\xc3\x94\xc3\x8225\xc3\x88\xc3\x9517\xc3\x8a\xc2\xb118\xc2\xb7\xc3\x9624\xc3\x83\xc3\xab'	-73.93	122.62	66.56	-978	-187	-108	-779	38	-526	480	310	-152
25	b'2019\xc3\x84\xc3\xaa9\xc3\x94\xc3\x8225\xc3\x88\xc3\x9517\xc3\x8a\xc2\xb118\xc2\xb7\xc3\x9624\xc3\x83\xc3\xab'	-70.18	122.12	62.62	-938	-216	-180	-867	-66	-532	520	348	-113
26	b'2019\xc3\x84\xc3\xaa9\xc3\x94\xc3\x8225\xc3\x88\xc3\x9517\xc3\x8a\xc2\xb118\xc2\xb7\xc3\x9624\xc3\x83\xc3\xab'	-67.18	121.25	58.87	-897	-267	-256	-614	-81	-418	449	396	-80
27	b'2019\xc3\x84\xc3\xaa9\xc3\x94\xc3\x8225\xc3\x88\xc3\x9517\xc3\x8a\xc2\xb118\xc2\xb7\xc3\x9624\xc3\x83\xc3\xab'	-65.18	120.81	57.5	-838	-322	-252	-410	-289	-424	448	430	-60
28	b'2019\xc3\x84\xc3\xaa9\xc3\x94\xc3\x8225\xc3\x88\xc3\x9517\xc3\x8a\xc2\xb118\xc2\xb7\xc3\x9624\xc3\x83\xc3\xab'	-62.87	120.12	55.43	-808	-378	-257	-216	-168	-221	380	452	-27
29	b'2019\xc3\x84\xc3\xaa9\xc3\x94\xc3\x8225\xc3\x88\xc3\x9517\xc3\x8a\xc2\xb118\xc2\xb7\xc3\x9624\xc3\x83\xc3\xab'	-62.62	119.43	55	-880	-402	-209	-73	-149	-81	395	459	-27
30	b'2019\xc3\x84\xc3\xaa9\xc3\x94\xc3\x8225\xc3\x88\xc3\x9517\xc3\x8a\xc2\xb118\xc2\xb7\xc3\x9624\xc3\x83\xc3\xab'	-62.37	118.18	55.12	-854	-399	-200	-16	-18	-79	372	470	-22
31	b'2019\xc3\x84\xc3\xaa9\xc3\x94\xc3\x8225\xc3\x88\xc3\x9517\xc3\x8a\xc2\xb118\xc2\xb7\xc3\x9625\xc3\x83\xc3\xab'	-62.06	117.62	55.12	-876	-400	-201	-66	-70	-103	379	457	-48
32	b'2019\xc3\x84\xc3\xaa9\xc3\x94\xc3\x8225\xc3\x88\xc3\x9517\xc3\x8a\xc2\xb118\xc2\xb7\xc3\x9625\xc3\x83\xc3\xab'	-61.5	116.31	56	-839	-424	-153	46	-27	-47	408	481	-48
33	b'2019\xc3\x84\xc3\xaa9\xc3\x94\xc3\x8225\xc3\x88\xc3\x9517\xc3\x8a\xc2\xb118\xc2\xb7\xc3\x9625\xc3\x83\xc3\xab'	-61.31	115.5	56.56	-850	-420	-136	44	3	-51	361	475	-40
34	b'2019\xc3\x84\xc3\xaa9\xc3\x94\xc3\x8225\xc3\x88\xc3\x9517\xc3\x8a\xc2\xb118\xc2\xb7\xc3\x9625\xc3\x83\xc3\xab'	-61.12	115	56.87	-832	-424	-148	14	-33	-31	425	481	-48
