# Supplementary material for: Data acquired by a single object sensor for the detection and quality evaluation of table tennis forehand strokes
Source: Data Brief. 2020 Nov 6;33:106504. doi: 10.1016/j.dib.2020.106504 (PMC7683218; doi:10.1016/j.dib.2020.106504)
Supplement: Supplementary file 1 [file mmc1.zip › Processed/Basic/1352.csv]

#	Time/Date	Roll	Pitch	Yaw	acc(x)	acc(y)	acc(z)	gyro(x)	gyro(y)	gyro(z)	mag(x)	mag(y)	mag(z)
0	0	0	0	0	0	0	0	0	0	0	0	0	0
0	0	0	0	0	0	0	0	0	0	0	0	0	0
0	0	0	0	0	0	0	0	0	0	0	0	0	0
0	0	0	0	0	0	0	0	0	0	0	0	0	0
0	0	0	0	0	0	0	0	0	0	0	0	0	0
0	0	0	0	0	0	0	0	0	0	0	0	0	0
0	0	0	0	0	0	0	0	0	0	0	0	0	0
0	0	0	0	0	0	0	0	0	0	0	0	0	0
0	0	0	0	0	0	0	0	0	0	0	0	0	0
0	0	0	0	0	0	0	0	0	0	0	0	0	0
0	0	0	0	0	0	0	0	0	0	0	0	0	0
0	0	0	0	0	0	0	0	0	0	0	0	0	0
0	0	0	0	0	0	0	0	0	0	0	0	0	0
0	0	0	0	0	0	0	0	0	0	0	0	0	0
0	0	0	0	0	0	0	0	0	0	0	0	0	0
0	0	0	0	0	0	0	0	0	0	0	0	0	0
0	0	0	0	0	0	0	0	0	0	0	0	0	0
0	0	0	0	0	0	0	0	0	0	0	0	0	0
0	0	0	0	0	0	0	0	0	0	0	0	0	0
0	0	0	0	0	0	0	0	0	0	0	0	0	0
0	0	0	0	0	0	0	0	0	0	0	0	0	0
0	0	0	0	0	0	0	0	0	0	0	0	0	0
0	0	0	0	0	0	0	0	0	0	0	0	0	0
0	0	0	0	0	0	0	0	0	0	0	0	0	0
0	0	0	0	0	0	0	0	0	0	0	0	0	0
0	0	0	0	0	0	0	0	0	0	0	0	0	0
0	0	0	0	0	0	0	0	0	0	0	0	0	0
0	0	0	0	0	0	0	0	0	0	0	0	0	0
0	0	0	0	0	0	0	0	0	0	0	0	0	0
0	0	0	0	0	0	0	0	0	0	0	0	0	0
0	0	0	0	0	0	0	0	0	0	0	0	0	0
0	0	0	0	0	0	0	0	0	0	0	0	0	0
0	0	0	0	0	0	0	0	0	0	0	0	0	0
0	0	0	0	0	0	0	0	0	0	0	0	0	0
0	0	0	0	0	0	0	0	0	0	0	0	0	0
0	0	0	0	0	0	0	0	0	0	0	0	0	0
0	0	0	0	0	0	0	0	0	0	0	0	0	0
0	0	0	0	0	0	0	0	0	0	0	0	0	0
0	0	0	0	0	0	0	0	0	0	0	0	0	0
0	0	0	0	0	0	0	0	0	0	0	0	0	0
0	0	0	0	0	0	0	0	0	0	0	0	0	0
0	0	0	0	0	0	0	0	0	0	0	0	0	0
0	0	0	0	0	0	0	0	0	0	0	0	0	0
0	0	0	0	0	0	0	0	0	0	0	0	0	0
0	0	0	0	0	0	0	0	0	0	0	0	0	0
0	0	0	0	0	0	0	0	0	0	0	0	0	0
0	0	0	0	0	0	0	0	0	0	0	0	0	0
0	0	0	0	0	0	0	0	0	0	0	0	0	0
0	0	0	0	0	0	0	0	0	0	0	0	0	0
0	0	0	0	0	0	0	0	0	0	0	0	0	0
0	0	0	0	0	0	0	0	0	0	0	0	0	0
2	b'2019\xc3\x84\xc3\xaa9\xc3\x94\xc3\x8225\xc3\x88\xc3\x9517\xc3\x8a\xc2\xb118\xc2\xb7\xc3\x9632\xc3\x83\xc3\xab'	-79.87	110.43	123.93	-968	-152	-46	-605	-153	-33	561	-25	-238
3	b'2019\xc3\x84\xc3\xaa9\xc3\x94\xc3\x8225\xc3\x88\xc3\x9517\xc3\x8a\xc2\xb118\xc2\xb7\xc3\x9632\xc3\x83\xc3\xab'	-79.87	110.43	123.93	-968	-152	-46	-605	-153	-33	561	-25	-238
4	b'2019\xc3\x84\xc3\xaa9\xc3\x94\xc3\x8225\xc3\x88\xc3\x9517\xc3\x8a\xc2\xb118\xc2\xb7\xc3\x9632\xc3\x83\xc3\xab'	-79.37	116	116.18	-1010	-132	-34	-818	61	-65	534	11	-243
5	b'2019\xc3\x84\xc3\xaa9\xc3\x94\xc3\x8225\xc3\x88\xc3\x9517\xc3\x8a\xc2\xb118\xc2\xb7\xc3\x9632\xc3\x83\xc3\xab'	-79	118.43	111.18	-1022	-133	-71	-868	41	-141	528	52	-243
6	b'2019\xc3\x84\xc3\xaa9\xc3\x94\xc3\x8225\xc3\x88\xc3\x9517\xc3\x8a\xc2\xb118\xc2\xb7\xc3\x9633\xc3\x83\xc3\xab'	-77.93	123.06	105.12	-1013	-143	-116	-931	89	-121	534	92	-225
7	b'2019\xc3\x84\xc3\xaa9\xc3\x94\xc3\x8225\xc3\x88\xc3\x9517\xc3\x8a\xc2\xb118\xc2\xb7\xc3\x9633\xc3\x83\xc3\xab'	-76.87	125.37	100.31	-992	-131	-77	-870	31	-219	558	116	-212
8	b'2019\xc3\x84\xc3\xaa9\xc3\x94\xc3\x8225\xc3\x88\xc3\x9517\xc3\x8a\xc2\xb118\xc2\xb7\xc3\x9633\xc3\x83\xc3\xab'	-76.06	125.93	95.31	-982	-144	-126	-849	-75	-203	540	145	-187
9	b'2019\xc3\x84\xc3\xaa9\xc3\x94\xc3\x8225\xc3\x88\xc3\x9517\xc3\x8a\xc2\xb118\xc2\xb7\xc3\x9633\xc3\x83\xc3\xab'	-75.31	124.62	86	-984	-144	-180	-950	-240	-287	529	216	-200
10	b'2019\xc3\x84\xc3\xaa9\xc3\x94\xc3\x8225\xc3\x88\xc3\x9517\xc3\x8a\xc2\xb118\xc2\xb7\xc3\x9633\xc3\x83\xc3\xab'	-75.31	124.62	86	-984	-144	-180	-950	-240	-287	529	216	-200
11	b'2019\xc3\x84\xc3\xaa9\xc3\x94\xc3\x8225\xc3\x88\xc3\x9517\xc3\x8a\xc2\xb118\xc2\xb7\xc3\x9633\xc3\x83\xc3\xab'	-73.62	119.93	76.37	-936	-207	-229	-911	-244	-322	512	262	-180
12	b'2019\xc3\x84\xc3\xaa9\xc3\x94\xc3\x8225\xc3\x88\xc3\x9517\xc3\x8a\xc2\xb118\xc2\xb7\xc3\x9633\xc3\x83\xc3\xab'	-73.62	119.93	76.37	-936	-207	-229	-911	-244	-322	512	262	-180
13	b'2019\xc3\x84\xc3\xaa9\xc3\x94\xc3\x8225\xc3\x88\xc3\x9517\xc3\x8a\xc2\xb118\xc2\xb7\xc3\x9633\xc3\x83\xc3\xab'	-71.56	116.93	70.43	-942	-243	-177	-682	-137	-360	476	332	-166
14	b'2019\xc3\x84\xc3\xaa9\xc3\x94\xc3\x8225\xc3\x88\xc3\x9517\xc3\x8a\xc2\xb118\xc2\xb7\xc3\x9633\xc3\x83\xc3\xab'	-69.93	114.62	66.68	-902	-277	-199	-625	-151	-297	470	372	-121
15	b'2019\xc3\x84\xc3\xaa9\xc3\x94\xc3\x8225\xc3\x88\xc3\x9517\xc3\x8a\xc2\xb118\xc2\xb7\xc3\x9634\xc3\x83\xc3\xab'	-68.81	112.56	64.5	-929	-300	-188	-485	-209	-350	478	390	-115
16	b'2019\xc3\x84\xc3\xaa9\xc3\x94\xc3\x8225\xc3\x88\xc3\x9517\xc3\x8a\xc2\xb118\xc2\xb7\xc3\x9634\xc3\x83\xc3\xab'	-67.75	110.62	63.31	-880	-338	-141	-356	-153	-234	420	414	-108
17	b'2019\xc3\x84\xc3\xaa9\xc3\x94\xc3\x8225\xc3\x88\xc3\x9517\xc3\x8a\xc2\xb118\xc2\xb7\xc3\x9634\xc3\x83\xc3\xab'	-66.75	108.87	61.56	-863	-355	-134	-196	7	-85	424	430	-121
18	b'2019\xc3\x84\xc3\xaa9\xc3\x94\xc3\x8225\xc3\x88\xc3\x9517\xc3\x8a\xc2\xb118\xc2\xb7\xc3\x9634\xc3\x83\xc3\xab'	-66.5	108.37	60.68	-943	-371	-98	-104	-25	-129	396	430	-108
19	b'2019\xc3\x84\xc3\xaa9\xc3\x94\xc3\x8225\xc3\x88\xc3\x9517\xc3\x8a\xc2\xb118\xc2\xb7\xc3\x9634\xc3\x83\xc3\xab'	-66.5	108.37	60.68	-943	-371	-98	-104	-25	-129	396	430	-108
20	b'2019\xc3\x84\xc3\xaa9\xc3\x94\xc3\x8225\xc3\x88\xc3\x9517\xc3\x8a\xc2\xb118\xc2\xb7\xc3\x9634\xc3\x83\xc3\xab'	-65.87	106.87	60.56	-869	-372	-79	-42	-9	-30	420	443	-120
