# Supplementary material for: Data acquired by a single object sensor for the detection and quality evaluation of table tennis forehand strokes
Source: Data Brief. 2020 Nov 6;33:106504. doi: 10.1016/j.dib.2020.106504 (PMC7683218; doi:10.1016/j.dib.2020.106504)
Supplement: Supplementary file 1 [file mmc1.zip › Processed/Basic/1353.csv]

#	Time/Date	Roll	Pitch	Yaw	acc(x)	acc(y)	acc(z)	gyro(x)	gyro(y)	gyro(z)	mag(x)	mag(y)	mag(z)
0	0	0	0	0	0	0	0	0	0	0	0	0	0
0	0	0	0	0	0	0	0	0	0	0	0	0	0
0	0	0	0	0	0	0	0	0	0	0	0	0	0
0	0	0	0	0	0	0	0	0	0	0	0	0	0
0	0	0	0	0	0	0	0	0	0	0	0	0	0
0	0	0	0	0	0	0	0	0	0	0	0	0	0
0	0	0	0	0	0	0	0	0	0	0	0	0	0
0	0	0	0	0	0	0	0	0	0	0	0	0	0
0	0	0	0	0	0	0	0	0	0	0	0	0	0
0	0	0	0	0	0	0	0	0	0	0	0	0	0
0	0	0	0	0	0	0	0	0	0	0	0	0	0
0	0	0	0	0	0	0	0	0	0	0	0	0	0
0	0	0	0	0	0	0	0	0	0	0	0	0	0
0	0	0	0	0	0	0	0	0	0	0	0	0	0
0	0	0	0	0	0	0	0	0	0	0	0	0	0
0	0	0	0	0	0	0	0	0	0	0	0	0	0
0	0	0	0	0	0	0	0	0	0	0	0	0	0
0	0	0	0	0	0	0	0	0	0	0	0	0	0
0	0	0	0	0	0	0	0	0	0	0	0	0	0
0	0	0	0	0	0	0	0	0	0	0	0	0	0
0	0	0	0	0	0	0	0	0	0	0	0	0	0
0	0	0	0	0	0	0	0	0	0	0	0	0	0
0	0	0	0	0	0	0	0	0	0	0	0	0	0
0	0	0	0	0	0	0	0	0	0	0	0	0	0
0	0	0	0	0	0	0	0	0	0	0	0	0	0
0	0	0	0	0	0	0	0	0	0	0	0	0	0
0	0	0	0	0	0	0	0	0	0	0	0	0	0
0	0	0	0	0	0	0	0	0	0	0	0	0	0
0	0	0	0	0	0	0	0	0	0	0	0	0	0
0	0	0	0	0	0	0	0	0	0	0	0	0	0
0	0	0	0	0	0	0	0	0	0	0	0	0	0
0	0	0	0	0	0	0	0	0	0	0	0	0	0
0	0	0	0	0	0	0	0	0	0	0	0	0	0
0	0	0	0	0	0	0	0	0	0	0	0	0	0
0	0	0	0	0	0	0	0	0	0	0	0	0	0
0	0	0	0	0	0	0	0	0	0	0	0	0	0
0	0	0	0	0	0	0	0	0	0	0	0	0	0
0	0	0	0	0	0	0	0	0	0	0	0	0	0
0	0	0	0	0	0	0	0	0	0	0	0	0	0
0	0	0	0	0	0	0	0	0	0	0	0	0	0
0	0	0	0	0	0	0	0	0	0	0	0	0	0
0	0	0	0	0	0	0	0	0	0	0	0	0	0
2	b'2019\xc3\x84\xc3\xaa9\xc3\x94\xc3\x8225\xc3\x88\xc3\x9517\xc3\x8a\xc2\xb118\xc2\xb7\xc3\x9641\xc3\x83\xc3\xab'	-78.37	93.56	144.18	-932	-191	64	-194	177	-11	585	-73	-246
3	b'2019\xc3\x84\xc3\xaa9\xc3\x94\xc3\x8225\xc3\x88\xc3\x9517\xc3\x8a\xc2\xb118\xc2\xb7\xc3\x9641\xc3\x83\xc3\xab'	-78.62	94.5	142.18	-985	-185	39	-444	245	-41	556	-73	-241
4	b'2019\xc3\x84\xc3\xaa9\xc3\x94\xc3\x8225\xc3\x88\xc3\x9517\xc3\x8a\xc2\xb118\xc2\xb7\xc3\x9641\xc3\x83\xc3\xab'	-78.5	96.62	139.56	-979	-195	47	-472	93	31	574	-67	-220
5	b'2019\xc3\x84\xc3\xaa9\xc3\x94\xc3\x8225\xc3\x88\xc3\x9517\xc3\x8a\xc2\xb118\xc2\xb7\xc3\x9641\xc3\x83\xc3\xab'	-78.5	96.62	139.56	-979	-195	47	-472	93	31	574	-67	-220
6	b'2019\xc3\x84\xc3\xaa9\xc3\x94\xc3\x8225\xc3\x88\xc3\x9517\xc3\x8a\xc2\xb118\xc2\xb7\xc3\x9642\xc3\x83\xc3\xab'	-78.25	101.56	132.43	-946	-168	3	-669	-162	-67	564	-38	-254
7	b'2019\xc3\x84\xc3\xaa9\xc3\x94\xc3\x8225\xc3\x88\xc3\x9517\xc3\x8a\xc2\xb118\xc2\xb7\xc3\x9642\xc3\x83\xc3\xab'	-78.12	102.5	126.43	-940	-158	-50	-800	-201	-49	516	-20	-256
8	b'2019\xc3\x84\xc3\xaa9\xc3\x94\xc3\x8225\xc3\x88\xc3\x9517\xc3\x8a\xc2\xb118\xc2\xb7\xc3\x9642\xc3\x83\xc3\xab'	-78.12	102.5	126.43	-940	-158	-50	-800	-201	-49	516	-20	-256
9	b'2019\xc3\x84\xc3\xaa9\xc3\x94\xc3\x8225\xc3\x88\xc3\x9517\xc3\x8a\xc2\xb118\xc2\xb7\xc3\x9642\xc3\x83\xc3\xab'	-77.5	106.56	113.87	-966	-163	-64	-787	-136	-120	558	65	-248
10	b'2019\xc3\x84\xc3\xaa9\xc3\x94\xc3\x8225\xc3\x88\xc3\x9517\xc3\x8a\xc2\xb118\xc2\xb7\xc3\x9642\xc3\x83\xc3\xab'	-77.5	106.56	113.87	-966	-163	-64	-787	-136	-120	558	65	-248
11	b'2019\xc3\x84\xc3\xaa9\xc3\x94\xc3\x8225\xc3\x88\xc3\x9517\xc3\x8a\xc2\xb118\xc2\xb7\xc3\x9642\xc3\x83\xc3\xab'	-76.87	108.62	105.93	-959	-178	-52	-756	-61	-110	529	121	-243
12	b'2019\xc3\x84\xc3\xaa9\xc3\x94\xc3\x8225\xc3\x88\xc3\x9517\xc3\x8a\xc2\xb118\xc2\xb7\xc3\x9642\xc3\x83\xc3\xab'	-76.75	109.31	98.75	-938	-175	-107	-796	-151	-84	540	144	-248
13	b'2019\xc3\x84\xc3\xaa9\xc3\x94\xc3\x8225\xc3\x88\xc3\x9517\xc3\x8a\xc2\xb118\xc2\xb7\xc3\x9642\xc3\x83\xc3\xab'	-76.75	109.31	98.75	-938	-175	-107	-796	-151	-84	540	144	-248
14	b'2019\xc3\x84\xc3\xaa9\xc3\x94\xc3\x8225\xc3\x88\xc3\x9517\xc3\x8a\xc2\xb118\xc2\xb7\xc3\x9642\xc3\x83\xc3\xab'	-75.43	112	90.06	-951	-195	-36	-898	-220	-231	534	208	-243
15	b'2019\xc3\x84\xc3\xaa9\xc3\x94\xc3\x8225\xc3\x88\xc3\x9517\xc3\x8a\xc2\xb118\xc2\xb7\xc3\x9643\xc3\x83\xc3\xab'	-74.75	110.25	84.81	-989	-191	-150	-989	-176	-373	488	243	-203
16	b'2019\xc3\x84\xc3\xaa9\xc3\x94\xc3\x8225\xc3\x88\xc3\x9517\xc3\x8a\xc2\xb118\xc2\xb7\xc3\x9643\xc3\x83\xc3\xab'	-72.5	109.31	80.31	-892	-230	-108	-983	-172	-252	505	278	-196
17	b'2019\xc3\x84\xc3\xaa9\xc3\x94\xc3\x8225\xc3\x88\xc3\x9517\xc3\x8a\xc2\xb118\xc2\xb7\xc3\x9643\xc3\x83\xc3\xab'	-71.81	108.37	75.12	-972	-239	-127	-831	-183	-377	504	318	-182
18	b'2019\xc3\x84\xc3\xaa9\xc3\x94\xc3\x8225\xc3\x88\xc3\x9517\xc3\x8a\xc2\xb118\xc2\xb7\xc3\x9643\xc3\x83\xc3\xab'	-70.06	107.31	72	-916	-279	-151	-602	-334	-319	510	371	-161
19	b'2019\xc3\x84\xc3\xaa9\xc3\x94\xc3\x8225\xc3\x88\xc3\x9517\xc3\x8a\xc2\xb118\xc2\xb7\xc3\x9643\xc3\x83\xc3\xab'	-68.81	106.81	69.18	-937	-301	-140	-607	-217	-313	459	382	-161
20	b'2019\xc3\x84\xc3\xaa9\xc3\x94\xc3\x8225\xc3\x88\xc3\x9517\xc3\x8a\xc2\xb118\xc2\xb7\xc3\x9643\xc3\x83\xc3\xab'	-66.93	107.68	67.18	-836	-332	-159	-590	-354	-358	424	411	-129
21	b'2019\xc3\x84\xc3\xaa9\xc3\x94\xc3\x8225\xc3\x88\xc3\x9517\xc3\x8a\xc2\xb118\xc2\xb7\xc3\x9643\xc3\x83\xc3\xab'	-66.93	107.68	67.18	-836	-332	-159	-590	-354	-358	424	411	-129
22	b'2019\xc3\x84\xc3\xaa9\xc3\x94\xc3\x8225\xc3\x88\xc3\x9517\xc3\x8a\xc2\xb118\xc2\xb7\xc3\x9643\xc3\x83\xc3\xab'	-65.06	105.81	63.56	-900	-376	-142	-92	-131	-142	441	446	-110
23	b'2019\xc3\x84\xc3\xaa9\xc3\x94\xc3\x8225\xc3\x88\xc3\x9517\xc3\x8a\xc2\xb118\xc2\xb7\xc3\x9643\xc3\x83\xc3\xab'	-64.5	105.5	63.18	-878	-394	-133	-99	-127	-54	401	457	-142
24	b'2019\xc3\x84\xc3\xaa9\xc3\x94\xc3\x8225\xc3\x88\xc3\x9517\xc3\x8a\xc2\xb118\xc2\xb7\xc3\x9644\xc3\x83\xc3\xab'	-64.18	105.5	62.68	-902	-402	-122	-48	16	-56	361	452	-97
25	b'2019\xc3\x84\xc3\xaa9\xc3\x94\xc3\x8225\xc3\x88\xc3\x9517\xc3\x8a\xc2\xb118\xc2\xb7\xc3\x9644\xc3\x83\xc3\xab'	-63.87	105.31	62.68	-898	-401	-103	-43	6	-15	372	457	-116
26	b'2019\xc3\x84\xc3\xaa9\xc3\x94\xc3\x8225\xc3\x88\xc3\x9517\xc3\x8a\xc2\xb118\xc2\xb7\xc3\x9644\xc3\x83\xc3\xab'	-63.87	105.31	62.68	-898	-401	-103	-43	6	-15	372	457	-116
27	b'2019\xc3\x84\xc3\xaa9\xc3\x94\xc3\x8225\xc3\x88\xc3\x9517\xc3\x8a\xc2\xb118\xc2\xb7\xc3\x9644\xc3\x83\xc3\xab'	-63.87	105	62.31	-883	-414	-94	-7	-50	-3	356	475	-110
28	b'2019\xc3\x84\xc3\xaa9\xc3\x94\xc3\x8225\xc3\x88\xc3\x9517\xc3\x8a\xc2\xb118\xc2\xb7\xc3\x9644\xc3\x83\xc3\xab'	-63.81	104.06	62.37	-873	-424	-92	2	56	-48	385	457	-116
29	b'2019\xc3\x84\xc3\xaa9\xc3\x94\xc3\x8225\xc3\x88\xc3\x9517\xc3\x8a\xc2\xb118\xc2\xb7\xc3\x9644\xc3\x83\xc3\xab'	-63.75	103.75	62.43	-851	-414	-79	-14	-57	27	390	468	-116
