# Supplementary material for: Data acquired by a single object sensor for the detection and quality evaluation of table tennis forehand strokes
Source: Data Brief. 2020 Nov 6;33:106504. doi: 10.1016/j.dib.2020.106504 (PMC7683218; doi:10.1016/j.dib.2020.106504)
Supplement: Supplementary file 1 [file mmc1.zip › Processed/Basic/1354.csv]

#	Time/Date	Roll	Pitch	Yaw	acc(x)	acc(y)	acc(z)	gyro(x)	gyro(y)	gyro(z)	mag(x)	mag(y)	mag(z)
0	0	0	0	0	0	0	0	0	0	0	0	0	0
0	0	0	0	0	0	0	0	0	0	0	0	0	0
0	0	0	0	0	0	0	0	0	0	0	0	0	0
0	0	0	0	0	0	0	0	0	0	0	0	0	0
0	0	0	0	0	0	0	0	0	0	0	0	0	0
0	0	0	0	0	0	0	0	0	0	0	0	0	0
0	0	0	0	0	0	0	0	0	0	0	0	0	0
0	0	0	0	0	0	0	0	0	0	0	0	0	0
0	0	0	0	0	0	0	0	0	0	0	0	0	0
0	0	0	0	0	0	0	0	0	0	0	0	0	0
0	0	0	0	0	0	0	0	0	0	0	0	0	0
0	0	0	0	0	0	0	0	0	0	0	0	0	0
0	0	0	0	0	0	0	0	0	0	0	0	0	0
0	0	0	0	0	0	0	0	0	0	0	0	0	0
0	0	0	0	0	0	0	0	0	0	0	0	0	0
0	0	0	0	0	0	0	0	0	0	0	0	0	0
0	0	0	0	0	0	0	0	0	0	0	0	0	0
0	0	0	0	0	0	0	0	0	0	0	0	0	0
0	0	0	0	0	0	0	0	0	0	0	0	0	0
0	0	0	0	0	0	0	0	0	0	0	0	0	0
0	0	0	0	0	0	0	0	0	0	0	0	0	0
0	0	0	0	0	0	0	0	0	0	0	0	0	0
0	0	0	0	0	0	0	0	0	0	0	0	0	0
0	0	0	0	0	0	0	0	0	0	0	0	0	0
0	0	0	0	0	0	0	0	0	0	0	0	0	0
0	0	0	0	0	0	0	0	0	0	0	0	0	0
0	0	0	0	0	0	0	0	0	0	0	0	0	0
0	0	0	0	0	0	0	0	0	0	0	0	0	0
0	0	0	0	0	0	0	0	0	0	0	0	0	0
0	0	0	0	0	0	0	0	0	0	0	0	0	0
0	0	0	0	0	0	0	0	0	0	0	0	0	0
0	0	0	0	0	0	0	0	0	0	0	0	0	0
0	0	0	0	0	0	0	0	0	0	0	0	0	0
0	0	0	0	0	0	0	0	0	0	0	0	0	0
0	0	0	0	0	0	0	0	0	0	0	0	0	0
0	0	0	0	0	0	0	0	0	0	0	0	0	0
0	0	0	0	0	0	0	0	0	0	0	0	0	0
0	0	0	0	0	0	0	0	0	0	0	0	0	0
0	0	0	0	0	0	0	0	0	0	0	0	0	0
0	0	0	0	0	0	0	0	0	0	0	0	0	0
0	0	0	0	0	0	0	0	0	0	0	0	0	0
0	0	0	0	0	0	0	0	0	0	0	0	0	0
0	0	0	0	0	0	0	0	0	0	0	0	0	0
0	0	0	0	0	0	0	0	0	0	0	0	0	0
0	0	0	0	0	0	0	0	0	0	0	0	0	0
0	0	0	0	0	0	0	0	0	0	0	0	0	0
0	0	0	0	0	0	0	0	0	0	0	0	0	0
0	0	0	0	0	0	0	0	0	0	0	0	0	0
2	b'2019\xc3\x84\xc3\xaa9\xc3\x94\xc3\x8225\xc3\x88\xc3\x9517\xc3\x8a\xc2\xb118\xc2\xb7\xc3\x9652\xc3\x83\xc3\xab'	-82.62	112.31	119.62	-982	-84	3	-752	-3	76	153	446	-67
3	b'2019\xc3\x84\xc3\xaa9\xc3\x94\xc3\x8225\xc3\x88\xc3\x9517\xc3\x8a\xc2\xb118\xc2\xb7\xc3\x9652\xc3\x83\xc3\xab'	-82.93	112.81	114.75	-1009	-65	-33	-752	44	-69	104	420	-70
4	b'2019\xc3\x84\xc3\xaa9\xc3\x94\xc3\x8225\xc3\x88\xc3\x9517\xc3\x8a\xc2\xb118\xc2\xb7\xc3\x9652\xc3\x83\xc3\xab'	-82.93	112.81	114.75	-1009	-65	-33	-752	44	-69	104	420	-70
5	b'2019\xc3\x84\xc3\xaa9\xc3\x94\xc3\x8225\xc3\x88\xc3\x9517\xc3\x8a\xc2\xb118\xc2\xb7\xc3\x9653\xc3\x83\xc3\xab'	-81.87	119.93	105.5	-970	-77	-108	-806	-91	-127	140	369	-115
6	b'2019\xc3\x84\xc3\xaa9\xc3\x94\xc3\x8225\xc3\x88\xc3\x9517\xc3\x8a\xc2\xb118\xc2\xb7\xc3\x9653\xc3\x83\xc3\xab'	-80.87	122.37	101.12	-937	-78	-148	-812	-123	-178	179	355	-145
7	b'2019\xc3\x84\xc3\xaa9\xc3\x94\xc3\x8225\xc3\x88\xc3\x9517\xc3\x8a\xc2\xb118\xc2\xb7\xc3\x9653\xc3\x83\xc3\xab'	-79.56	121.43	92.87	-996	-99	-51	-763	-85	-236	152	307	-211
8	b'2019\xc3\x84\xc3\xaa9\xc3\x94\xc3\x8225\xc3\x88\xc3\x9517\xc3\x8a\xc2\xb118\xc2\xb7\xc3\x9653\xc3\x83\xc3\xab'	-78.56	119.56	88.81	-1030	-118	-81	-885	98	-304	137	300	-224
9	b'2019\xc3\x84\xc3\xaa9\xc3\x94\xc3\x8225\xc3\x88\xc3\x9517\xc3\x8a\xc2\xb118\xc2\xb7\xc3\x9653\xc3\x83\xc3\xab'	-77.12	115.56	85.31	-1031	-131	-36	-832	-110	-470	160	320	-204
10	b'2019\xc3\x84\xc3\xaa9\xc3\x94\xc3\x8225\xc3\x88\xc3\x9517\xc3\x8a\xc2\xb118\xc2\xb7\xc3\x9653\xc3\x83\xc3\xab'	-74.75	111.18	80.43	-949	-171	-58	-1027	-139	-370	144	339	-228
11	b'2019\xc3\x84\xc3\xaa9\xc3\x94\xc3\x8225\xc3\x88\xc3\x9517\xc3\x8a\xc2\xb118\xc2\xb7\xc3\x9653\xc3\x83\xc3\xab'	-73.18	109.31	76.5	-964	-189	-107	-802	-168	-425	187	376	-220
12	b'2019\xc3\x84\xc3\xaa9\xc3\x94\xc3\x8225\xc3\x88\xc3\x9517\xc3\x8a\xc2\xb118\xc2\xb7\xc3\x9653\xc3\x83\xc3\xab'	-73.18	109.31	76.5	-964	-189	-107	-802	-168	-425	187	376	-220
13	b'2019\xc3\x84\xc3\xaa9\xc3\x94\xc3\x8225\xc3\x88\xc3\x9517\xc3\x8a\xc2\xb118\xc2\xb7\xc3\x9653\xc3\x83\xc3\xab'	-69.56	108.68	70.5	-882	-263	-127	-717	-284	-330	201	411	-216
14	b'2019\xc3\x84\xc3\xaa9\xc3\x94\xc3\x8225\xc3\x88\xc3\x9517\xc3\x8a\xc2\xb118\xc2\xb7\xc3\x9654\xc3\x83\xc3\xab'	-68.18	108.75	67.31	-901	-284	-199	-558	-282	-300	208	427	-209
15	b'2019\xc3\x84\xc3\xaa9\xc3\x94\xc3\x8225\xc3\x88\xc3\x9517\xc3\x8a\xc2\xb118\xc2\xb7\xc3\x9654\xc3\x83\xc3\xab'	-68.18	108.75	67.31	-901	-284	-199	-558	-282	-300	208	427	-209
16	b'2019\xc3\x84\xc3\xaa9\xc3\x94\xc3\x8225\xc3\x88\xc3\x9517\xc3\x8a\xc2\xb118\xc2\xb7\xc3\x9654\xc3\x83\xc3\xab'	-64.31	108.43	63	-862	-368	-156	-284	-184	-90	174	449	-166
17	b'2019\xc3\x84\xc3\xaa9\xc3\x94\xc3\x8225\xc3\x88\xc3\x9517\xc3\x8a\xc2\xb118\xc2\xb7\xc3\x9654\xc3\x83\xc3\xab'	-64.31	108.43	63	-862	-368	-156	-284	-184	-90	174	449	-166
18	b'2019\xc3\x84\xc3\xaa9\xc3\x94\xc3\x8225\xc3\x88\xc3\x9517\xc3\x8a\xc2\xb118\xc2\xb7\xc3\x9654\xc3\x83\xc3\xab'	-63.31	107.93	62.37	-812	-386	-124	-61	-143	-94	211	454	-153
19	b'2019\xc3\x84\xc3\xaa9\xc3\x94\xc3\x8225\xc3\x88\xc3\x9517\xc3\x8a\xc2\xb118\xc2\xb7\xc3\x9654\xc3\x83\xc3\xab'	-63.37	108.25	61.75	-915	-390	-141	-41	-17	-42	185	464	-152
20	b'2019\xc3\x84\xc3\xaa9\xc3\x94\xc3\x8225\xc3\x88\xc3\x9517\xc3\x8a\xc2\xb118\xc2\xb7\xc3\x9654\xc3\x83\xc3\xab'	-63.18	107.81	61.75	-886	-390	-121	-20	-59	-53	225	473	-145
21	b'2019\xc3\x84\xc3\xaa9\xc3\x94\xc3\x8225\xc3\x88\xc3\x9517\xc3\x8a\xc2\xb118\xc2\xb7\xc3\x9654\xc3\x83\xc3\xab'	-63.31	107.25	61.5	-877	-397	-135	-6	-2	-49	209	476	-156
22	b'2019\xc3\x84\xc3\xaa9\xc3\x94\xc3\x8225\xc3\x88\xc3\x9517\xc3\x8a\xc2\xb118\xc2\xb7\xc3\x9655\xc3\x83\xc3\xab'	-63.31	107.25	61.5	-877	-397	-135	-6	-2	-49	209	476	-156
23	b'2019\xc3\x84\xc3\xaa9\xc3\x94\xc3\x8225\xc3\x88\xc3\x9517\xc3\x8a\xc2\xb118\xc2\xb7\xc3\x9655\xc3\x83\xc3\xab'	-63.5	106.43	61.31	-882	-403	-90	4	-2	-3	206	483	-150
