# Supplementary material for: Data acquired by a single object sensor for the detection and quality evaluation of table tennis forehand strokes
Source: Data Brief. 2020 Nov 6;33:106504. doi: 10.1016/j.dib.2020.106504 (PMC7683218; doi:10.1016/j.dib.2020.106504)
Supplement: Supplementary file 1 [file mmc1.zip › Processed/Basic/1356.csv]

#	Time/Date	Roll	Pitch	Yaw	acc(x)	acc(y)	acc(z)	gyro(x)	gyro(y)	gyro(z)	mag(x)	mag(y)	mag(z)
0	0	0	0	0	0	0	0	0	0	0	0	0	0
0	0	0	0	0	0	0	0	0	0	0	0	0	0
0	0	0	0	0	0	0	0	0	0	0	0	0	0
0	0	0	0	0	0	0	0	0	0	0	0	0	0
0	0	0	0	0	0	0	0	0	0	0	0	0	0
0	0	0	0	0	0	0	0	0	0	0	0	0	0
0	0	0	0	0	0	0	0	0	0	0	0	0	0
0	0	0	0	0	0	0	0	0	0	0	0	0	0
0	0	0	0	0	0	0	0	0	0	0	0	0	0
0	0	0	0	0	0	0	0	0	0	0	0	0	0
0	0	0	0	0	0	0	0	0	0	0	0	0	0
0	0	0	0	0	0	0	0	0	0	0	0	0	0
0	0	0	0	0	0	0	0	0	0	0	0	0	0
0	0	0	0	0	0	0	0	0	0	0	0	0	0
0	0	0	0	0	0	0	0	0	0	0	0	0	0
0	0	0	0	0	0	0	0	0	0	0	0	0	0
0	0	0	0	0	0	0	0	0	0	0	0	0	0
0	0	0	0	0	0	0	0	0	0	0	0	0	0
0	0	0	0	0	0	0	0	0	0	0	0	0	0
0	0	0	0	0	0	0	0	0	0	0	0	0	0
0	0	0	0	0	0	0	0	0	0	0	0	0	0
0	0	0	0	0	0	0	0	0	0	0	0	0	0
0	0	0	0	0	0	0	0	0	0	0	0	0	0
0	0	0	0	0	0	0	0	0	0	0	0	0	0
0	0	0	0	0	0	0	0	0	0	0	0	0	0
0	0	0	0	0	0	0	0	0	0	0	0	0	0
0	0	0	0	0	0	0	0	0	0	0	0	0	0
0	0	0	0	0	0	0	0	0	0	0	0	0	0
0	0	0	0	0	0	0	0	0	0	0	0	0	0
0	0	0	0	0	0	0	0	0	0	0	0	0	0
0	0	0	0	0	0	0	0	0	0	0	0	0	0
0	0	0	0	0	0	0	0	0	0	0	0	0	0
0	0	0	0	0	0	0	0	0	0	0	0	0	0
0	0	0	0	0	0	0	0	0	0	0	0	0	0
0	0	0	0	0	0	0	0	0	0	0	0	0	0
0	0	0	0	0	0	0	0	0	0	0	0	0	0
0	0	0	0	0	0	0	0	0	0	0	0	0	0
0	0	0	0	0	0	0	0	0	0	0	0	0	0
0	0	0	0	0	0	0	0	0	0	0	0	0	0
0	0	0	0	0	0	0	0	0	0	0	0	0	0
0	0	0	0	0	0	0	0	0	0	0	0	0	0
0	0	0	0	0	0	0	0	0	0	0	0	0	0
0	0	0	0	0	0	0	0	0	0	0	0	0	0
0	0	0	0	0	0	0	0	0	0	0	0	0	0
0	0	0	0	0	0	0	0	0	0	0	0	0	0
0	0	0	0	0	0	0	0	0	0	0	0	0	0
0	0	0	0	0	0	0	0	0	0	0	0	0	0
0	0	0	0	0	0	0	0	0	0	0	0	0	0
0	0	0	0	0	0	0	0	0	0	0	0	0	0
0	0	0	0	0	0	0	0	0	0	0	0	0	0
0	0	0	0	0	0	0	0	0	0	0	0	0	0
2	b'2019\xc3\x84\xc3\xaa9\xc3\x94\xc3\x8225\xc3\x88\xc3\x9517\xc3\x8a\xc2\xb119\xc2\xb7\xc3\x9615\xc3\x83\xc3\xab'	-84	174.06	114.31	-977	-56	-64	-923	-48	-78	476	-38	-286
3	b'2019\xc3\x84\xc3\xaa9\xc3\x94\xc3\x8225\xc3\x88\xc3\x9517\xc3\x8a\xc2\xb119\xc2\xb7\xc3\x9615\xc3\x83\xc3\xab'	-83.93	174.12	107.25	-969	-50	-59	-872	39	-95	464	-20	-299
4	b'2019\xc3\x84\xc3\xaa9\xc3\x94\xc3\x8225\xc3\x88\xc3\x9517\xc3\x8a\xc2\xb119\xc2\xb7\xc3\x9616\xc3\x83\xc3\xab'	-84	174.18	103.5	-972	-69	-52	-816	-88	6	448	20	-280
5	b'2019\xc3\x84\xc3\xaa9\xc3\x94\xc3\x8225\xc3\x88\xc3\x9517\xc3\x8a\xc2\xb119\xc2\xb7\xc3\x9616\xc3\x83\xc3\xab'	-83.56	173.87	96.75	-967	-63	-38	-942	-78	-54	460	36	-286
6	b'2019\xc3\x84\xc3\xaa9\xc3\x94\xc3\x8225\xc3\x88\xc3\x9517\xc3\x8a\xc2\xb119\xc2\xb7\xc3\x9616\xc3\x83\xc3\xab'	-83.31	173.81	90.87	-996	-63	-64	-943	-97	-86	456	72	-259
7	b'2019\xc3\x84\xc3\xaa9\xc3\x94\xc3\x8225\xc3\x88\xc3\x9517\xc3\x8a\xc2\xb119\xc2\xb7\xc3\x9616\xc3\x83\xc3\xab'	-83.31	173.81	90.87	-996	-63	-64	-943	-97	-86	456	72	-259
8	b'2019\xc3\x84\xc3\xaa9\xc3\x94\xc3\x8225\xc3\x88\xc3\x9517\xc3\x8a\xc2\xb119\xc2\xb7\xc3\x9616\xc3\x83\xc3\xab'	-81.37	108.62	77.31	-1021	-82	-87	-1043	-178	-311	475	163	-246
9	b'2019\xc3\x84\xc3\xaa9\xc3\x94\xc3\x8225\xc3\x88\xc3\x9517\xc3\x8a\xc2\xb119\xc2\xb7\xc3\x9616\xc3\x83\xc3\xab'	-79.31	105.56	71.93	-984	-108	-134	-1022	-241	-445	446	220	-227
10	b'2019\xc3\x84\xc3\xaa9\xc3\x94\xc3\x8225\xc3\x88\xc3\x9517\xc3\x8a\xc2\xb119\xc2\xb7\xc3\x9616\xc3\x83\xc3\xab'	-76.18	103.37	66.62	-956	-158	-125	-844	-215	-311	400	315	-201
11	b'2019\xc3\x84\xc3\xaa9\xc3\x94\xc3\x8225\xc3\x88\xc3\x9517\xc3\x8a\xc2\xb119\xc2\xb7\xc3\x9617\xc3\x83\xc3\xab'	-70.37	102.18	61.37	-894	-286	-113	-487	-43	-201	384	385	-148
12	b'2019\xc3\x84\xc3\xaa9\xc3\x94\xc3\x8225\xc3\x88\xc3\x9517\xc3\x8a\xc2\xb119\xc2\xb7\xc3\x9617\xc3\x83\xc3\xab'	-69.25	103.12	60	-894	-313	-82	-358	-131	-224	376	414	-142
13	b'2019\xc3\x84\xc3\xaa9\xc3\x94\xc3\x8225\xc3\x88\xc3\x9517\xc3\x8a\xc2\xb119\xc2\xb7\xc3\x9617\xc3\x83\xc3\xab'	-68.18	102.75	59.12	-862	-346	-126	-185	-229	-228	390	420	-129
14	b'2019\xc3\x84\xc3\xaa9\xc3\x94\xc3\x8225\xc3\x88\xc3\x9517\xc3\x8a\xc2\xb119\xc2\xb7\xc3\x9617\xc3\x83\xc3\xab'	-67.12	103.87	59.12	-862	-349	-120	-188	-344	-165	320	454	-129
15	b'2019\xc3\x84\xc3\xaa9\xc3\x94\xc3\x8225\xc3\x88\xc3\x9517\xc3\x8a\xc2\xb119\xc2\xb7\xc3\x9617\xc3\x83\xc3\xab'	-66.37	103.31	58.81	-826	-370	-103	-152	-109	-171	356	441	-142
16	b'2019\xc3\x84\xc3\xaa9\xc3\x94\xc3\x8225\xc3\x88\xc3\x9517\xc3\x8a\xc2\xb119\xc2\xb7\xc3\x9617\xc3\x83\xc3\xab'	-66.43	103.5	57.81	-931	-362	-131	-1	-67	-48	339	454	-110
17	b'2019\xc3\x84\xc3\xaa9\xc3\x94\xc3\x8225\xc3\x88\xc3\x9517\xc3\x8a\xc2\xb119\xc2\xb7\xc3\x9617\xc3\x83\xc3\xab'	-66.25	103.12	57.93	-900	-375	-81	0	11	-5	344	448	-123
18	b'2019\xc3\x84\xc3\xaa9\xc3\x94\xc3\x8225\xc3\x88\xc3\x9517\xc3\x8a\xc2\xb119\xc2\xb7\xc3\x9617\xc3\x83\xc3\xab'	-66.25	103.12	57.93	-900	-375	-81	0	11	-5	344	448	-123
19	b'2019\xc3\x84\xc3\xaa9\xc3\x94\xc3\x8225\xc3\x88\xc3\x9517\xc3\x8a\xc2\xb119\xc2\xb7\xc3\x9618\xc3\x83\xc3\xab'	-66.68	102.62	57.62	-922	-376	-58	6	-62	57	316	465	-136
20	b'2019\xc3\x84\xc3\xaa9\xc3\x94\xc3\x8225\xc3\x88\xc3\x9517\xc3\x8a\xc2\xb119\xc2\xb7\xc3\x9618\xc3\x83\xc3\xab'	-66.81	101.81	57.81	-900	-365	-51	21	9	-30	329	441	-136
