# Supplementary material for: Data acquired by a single object sensor for the detection and quality evaluation of table tennis forehand strokes
Source: Data Brief. 2020 Nov 6;33:106504. doi: 10.1016/j.dib.2020.106504 (PMC7683218; doi:10.1016/j.dib.2020.106504)
Supplement: Supplementary file 1 [file mmc1.zip › Processed/Basic/1357.csv]

#	Time/Date	Roll	Pitch	Yaw	acc(x)	acc(y)	acc(z)	gyro(x)	gyro(y)	gyro(z)	mag(x)	mag(y)	mag(z)
0	0	0	0	0	0	0	0	0	0	0	0	0	0
0	0	0	0	0	0	0	0	0	0	0	0	0	0
0	0	0	0	0	0	0	0	0	0	0	0	0	0
0	0	0	0	0	0	0	0	0	0	0	0	0	0
0	0	0	0	0	0	0	0	0	0	0	0	0	0
0	0	0	0	0	0	0	0	0	0	0	0	0	0
0	0	0	0	0	0	0	0	0	0	0	0	0	0
0	0	0	0	0	0	0	0	0	0	0	0	0	0
0	0	0	0	0	0	0	0	0	0	0	0	0	0
0	0	0	0	0	0	0	0	0	0	0	0	0	0
0	0	0	0	0	0	0	0	0	0	0	0	0	0
0	0	0	0	0	0	0	0	0	0	0	0	0	0
0	0	0	0	0	0	0	0	0	0	0	0	0	0
0	0	0	0	0	0	0	0	0	0	0	0	0	0
0	0	0	0	0	0	0	0	0	0	0	0	0	0
0	0	0	0	0	0	0	0	0	0	0	0	0	0
0	0	0	0	0	0	0	0	0	0	0	0	0	0
0	0	0	0	0	0	0	0	0	0	0	0	0	0
0	0	0	0	0	0	0	0	0	0	0	0	0	0
0	0	0	0	0	0	0	0	0	0	0	0	0	0
0	0	0	0	0	0	0	0	0	0	0	0	0	0
0	0	0	0	0	0	0	0	0	0	0	0	0	0
0	0	0	0	0	0	0	0	0	0	0	0	0	0
0	0	0	0	0	0	0	0	0	0	0	0	0	0
0	0	0	0	0	0	0	0	0	0	0	0	0	0
0	0	0	0	0	0	0	0	0	0	0	0	0	0
0	0	0	0	0	0	0	0	0	0	0	0	0	0
0	0	0	0	0	0	0	0	0	0	0	0	0	0
0	0	0	0	0	0	0	0	0	0	0	0	0	0
0	0	0	0	0	0	0	0	0	0	0	0	0	0
0	0	0	0	0	0	0	0	0	0	0	0	0	0
0	0	0	0	0	0	0	0	0	0	0	0	0	0
0	0	0	0	0	0	0	0	0	0	0	0	0	0
0	0	0	0	0	0	0	0	0	0	0	0	0	0
0	0	0	0	0	0	0	0	0	0	0	0	0	0
0	0	0	0	0	0	0	0	0	0	0	0	0	0
0	0	0	0	0	0	0	0	0	0	0	0	0	0
0	0	0	0	0	0	0	0	0	0	0	0	0	0
0	0	0	0	0	0	0	0	0	0	0	0	0	0
0	0	0	0	0	0	0	0	0	0	0	0	0	0
0	0	0	0	0	0	0	0	0	0	0	0	0	0
0	0	0	0	0	0	0	0	0	0	0	0	0	0
0	0	0	0	0	0	0	0	0	0	0	0	0	0
0	0	0	0	0	0	0	0	0	0	0	0	0	0
0	0	0	0	0	0	0	0	0	0	0	0	0	0
0	0	0	0	0	0	0	0	0	0	0	0	0	0
0	0	0	0	0	0	0	0	0	0	0	0	0	0
2	b'2019\xc3\x84\xc3\xaa9\xc3\x94\xc3\x8225\xc3\x88\xc3\x9517\xc3\x8a\xc2\xb119\xc2\xb7\xc3\x9625\xc3\x83\xc3\xab'	-82.62	73.31	132	-977	-100	54	-575	1	5	521	-94	-268
3	b'2019\xc3\x84\xc3\xaa9\xc3\x94\xc3\x8225\xc3\x88\xc3\x9517\xc3\x8a\xc2\xb119\xc2\xb7\xc3\x9625\xc3\x83\xc3\xab'	-82.81	81.25	127.37	-962	-97	25	-737	10	-41	500	-83	-281
4	b'2019\xc3\x84\xc3\xaa9\xc3\x94\xc3\x8225\xc3\x88\xc3\x9517\xc3\x8a\xc2\xb119\xc2\xb7\xc3\x9626\xc3\x83\xc3\xab'	-82.68	87.87	123	-998	-83	8	-834	164	-30	520	-70	-281
5	b'2019\xc3\x84\xc3\xaa9\xc3\x94\xc3\x8225\xc3\x88\xc3\x9517\xc3\x8a\xc2\xb119\xc2\xb7\xc3\x9626\xc3\x83\xc3\xab'	-82.68	87.87	123	-998	-83	8	-834	164	-30	520	-70	-281
6	b'2019\xc3\x84\xc3\xaa9\xc3\x94\xc3\x8225\xc3\x88\xc3\x9517\xc3\x8a\xc2\xb119\xc2\xb7\xc3\x9626\xc3\x83\xc3\xab'	-81.75	104.06	111.81	-994	-83	0	-961	246	-162	502	-6	-254
7	b'2019\xc3\x84\xc3\xaa9\xc3\x94\xc3\x8225\xc3\x88\xc3\x9517\xc3\x8a\xc2\xb119\xc2\xb7\xc3\x9626\xc3\x83\xc3\xab'	-81.62	105.56	105	-1021	-69	-74	-943	-69	-16	494	60	-268
8	b'2019\xc3\x84\xc3\xaa9\xc3\x94\xc3\x8225\xc3\x88\xc3\x9517\xc3\x8a\xc2\xb119\xc2\xb7\xc3\x9626\xc3\x83\xc3\xab'	-80.12	112	95.43	-1008	-85	-110	-990	-143	-186	481	94	-254
9	b'2019\xc3\x84\xc3\xaa9\xc3\x94\xc3\x8225\xc3\x88\xc3\x9517\xc3\x8a\xc2\xb119\xc2\xb7\xc3\x9626\xc3\x83\xc3\xab'	-78.87	112.18	90.31	-1030	-85	-137	-1018	108	-368	500	148	-260
10	b'2019\xc3\x84\xc3\xaa9\xc3\x94\xc3\x8225\xc3\x88\xc3\x9517\xc3\x8a\xc2\xb119\xc2\xb7\xc3\x9626\xc3\x83\xc3\xab'	-77	109.93	86.25	-951	-118	-120	-1034	-125	-380	452	177	-222
11	b'2019\xc3\x84\xc3\xaa9\xc3\x94\xc3\x8225\xc3\x88\xc3\x9517\xc3\x8a\xc2\xb119\xc2\xb7\xc3\x9626\xc3\x83\xc3\xab'	-75.87	109.62	77	-943	-155	-108	-930	-455	-222	460	288	-196
12	b'2019\xc3\x84\xc3\xaa9\xc3\x94\xc3\x8225\xc3\x88\xc3\x9517\xc3\x8a\xc2\xb119\xc2\xb7\xc3\x9627\xc3\x83\xc3\xab'	-75.87	109.62	77	-943	-155	-108	-930	-455	-222	460	288	-196
13	b'2019\xc3\x84\xc3\xaa9\xc3\x94\xc3\x8225\xc3\x88\xc3\x9517\xc3\x8a\xc2\xb119\xc2\xb7\xc3\x9627\xc3\x83\xc3\xab'	-73.5	106.75	69.31	-987	-217	-121	-858	-236	-398	451	340	-190
14	b'2019\xc3\x84\xc3\xaa9\xc3\x94\xc3\x8225\xc3\x88\xc3\x9517\xc3\x8a\xc2\xb119\xc2\xb7\xc3\x9627\xc3\x83\xc3\xab'	-71.12	104	65.31	-898	-258	-187	-844	-282	-350	454	380	-163
15	b'2019\xc3\x84\xc3\xaa9\xc3\x94\xc3\x8225\xc3\x88\xc3\x9517\xc3\x8a\xc2\xb119\xc2\xb7\xc3\x9627\xc3\x83\xc3\xab'	-68.06	103.62	62.06	-910	-317	-103	-413	-40	-250	419	396	-137
16	b'2019\xc3\x84\xc3\xaa9\xc3\x94\xc3\x8225\xc3\x88\xc3\x9517\xc3\x8a\xc2\xb119\xc2\xb7\xc3\x9627\xc3\x83\xc3\xab'	-68.06	103.62	62.06	-910	-317	-103	-413	-40	-250	419	396	-137
17	b'2019\xc3\x84\xc3\xaa9\xc3\x94\xc3\x8225\xc3\x88\xc3\x9517\xc3\x8a\xc2\xb119\xc2\xb7\xc3\x9627\xc3\x83\xc3\xab'	-65.43	104.56	60.25	-918	-377	-115	-175	163	-228	382	454	-129
18	b'2019\xc3\x84\xc3\xaa9\xc3\x94\xc3\x8225\xc3\x88\xc3\x9517\xc3\x8a\xc2\xb119\xc2\xb7\xc3\x9627\xc3\x83\xc3\xab'	-64.5	103.93	60.37	-870	-399	-81	-81	41	-86	377	459	-123
19	b'2019\xc3\x84\xc3\xaa9\xc3\x94\xc3\x8225\xc3\x88\xc3\x9517\xc3\x8a\xc2\xb119\xc2\xb7\xc3\x9627\xc3\x83\xc3\xab'	-63.56	104.25	60.75	-859	-411	-119	-22	-57	-97	371	483	-110
20	b'2019\xc3\x84\xc3\xaa9\xc3\x94\xc3\x8225\xc3\x88\xc3\x9517\xc3\x8a\xc2\xb119\xc2\xb7\xc3\x9627\xc3\x83\xc3\xab'	-63.56	104.25	60.75	-859	-411	-119	-22	-57	-97	371	483	-110
21	b'2019\xc3\x84\xc3\xaa9\xc3\x94\xc3\x8225\xc3\x88\xc3\x9517\xc3\x8a\xc2\xb119\xc2\xb7\xc3\x9628\xc3\x83\xc3\xab'	-63.37	103.5	60.87	-879	-424	-92	50	10	-57	374	476	-104
22	b'2019\xc3\x84\xc3\xaa9\xc3\x94\xc3\x8225\xc3\x88\xc3\x9517\xc3\x8a\xc2\xb119\xc2\xb7\xc3\x9628\xc3\x83\xc3\xab'	-63.12	102.93	61.56	-879	-418	-58	41	4	-48	369	470	-116
23	b'2019\xc3\x84\xc3\xaa9\xc3\x94\xc3\x8225\xc3\x88\xc3\x9517\xc3\x8a\xc2\xb119\xc2\xb7\xc3\x9628\xc3\x83\xc3\xab'	-63.31	102.25	61.5	-889	-422	-64	19	-19	22	339	483	-136
24	b'2019\xc3\x84\xc3\xaa9\xc3\x94\xc3\x8225\xc3\x88\xc3\x9517\xc3\x8a\xc2\xb119\xc2\xb7\xc3\x9628\xc3\x83\xc3\xab'	-63.5	102.25	61.5	-894	-424	-98	85	130	-29	323	465	-116
