# Supplementary material for: Data acquired by a single object sensor for the detection and quality evaluation of table tennis forehand strokes
Source: Data Brief. 2020 Nov 6;33:106504. doi: 10.1016/j.dib.2020.106504 (PMC7683218; doi:10.1016/j.dib.2020.106504)
Supplement: Supplementary file 1 [file mmc1.zip › Processed/Basic/1358.csv]

#	Time/Date	Roll	Pitch	Yaw	acc(x)	acc(y)	acc(z)	gyro(x)	gyro(y)	gyro(z)	mag(x)	mag(y)	mag(z)
0	0	0	0	0	0	0	0	0	0	0	0	0	0
0	0	0	0	0	0	0	0	0	0	0	0	0	0
0	0	0	0	0	0	0	0	0	0	0	0	0	0
0	0	0	0	0	0	0	0	0	0	0	0	0	0
0	0	0	0	0	0	0	0	0	0	0	0	0	0
0	0	0	0	0	0	0	0	0	0	0	0	0	0
0	0	0	0	0	0	0	0	0	0	0	0	0	0
0	0	0	0	0	0	0	0	0	0	0	0	0	0
0	0	0	0	0	0	0	0	0	0	0	0	0	0
0	0	0	0	0	0	0	0	0	0	0	0	0	0
0	0	0	0	0	0	0	0	0	0	0	0	0	0
0	0	0	0	0	0	0	0	0	0	0	0	0	0
0	0	0	0	0	0	0	0	0	0	0	0	0	0
0	0	0	0	0	0	0	0	0	0	0	0	0	0
0	0	0	0	0	0	0	0	0	0	0	0	0	0
0	0	0	0	0	0	0	0	0	0	0	0	0	0
0	0	0	0	0	0	0	0	0	0	0	0	0	0
0	0	0	0	0	0	0	0	0	0	0	0	0	0
0	0	0	0	0	0	0	0	0	0	0	0	0	0
0	0	0	0	0	0	0	0	0	0	0	0	0	0
0	0	0	0	0	0	0	0	0	0	0	0	0	0
0	0	0	0	0	0	0	0	0	0	0	0	0	0
0	0	0	0	0	0	0	0	0	0	0	0	0	0
0	0	0	0	0	0	0	0	0	0	0	0	0	0
0	0	0	0	0	0	0	0	0	0	0	0	0	0
0	0	0	0	0	0	0	0	0	0	0	0	0	0
0	0	0	0	0	0	0	0	0	0	0	0	0	0
0	0	0	0	0	0	0	0	0	0	0	0	0	0
0	0	0	0	0	0	0	0	0	0	0	0	0	0
0	0	0	0	0	0	0	0	0	0	0	0	0	0
0	0	0	0	0	0	0	0	0	0	0	0	0	0
0	0	0	0	0	0	0	0	0	0	0	0	0	0
2	b'2019\xc3\x84\xc3\xaa9\xc3\x94\xc3\x8225\xc3\x88\xc3\x9517\xc3\x8a\xc2\xb119\xc2\xb7\xc3\x9636\xc3\x83\xc3\xab'	-82.43	79.56	133.12	-972	-115	42	-567	-32	33	547	-92	-264
3	b'2019\xc3\x84\xc3\xaa9\xc3\x94\xc3\x8225\xc3\x88\xc3\x9517\xc3\x8a\xc2\xb119\xc2\xb7\xc3\x9636\xc3\x83\xc3\xab'	-82.5	82.12	129.62	-953	-98	40	-611	17	3	529	-99	-289
4	b'2019\xc3\x84\xc3\xaa9\xc3\x94\xc3\x8225\xc3\x88\xc3\x9517\xc3\x8a\xc2\xb119\xc2\xb7\xc3\x9636\xc3\x83\xc3\xab'	-82.5	82.12	129.62	-953	-98	40	-611	17	3	529	-99	-289
5	b'2019\xc3\x84\xc3\xaa9\xc3\x94\xc3\x8225\xc3\x88\xc3\x9517\xc3\x8a\xc2\xb119\xc2\xb7\xc3\x9636\xc3\x83\xc3\xab'	-83.31	6.62	118.31	-991	-72	14	-819	-89	0	548	-40	-283
6	b'2019\xc3\x84\xc3\xaa9\xc3\x94\xc3\x8225\xc3\x88\xc3\x9517\xc3\x8a\xc2\xb119\xc2\xb7\xc3\x9636\xc3\x83\xc3\xab'	-83.31	6.62	118.31	-991	-72	14	-819	-89	0	548	-40	-283
7	b'2019\xc3\x84\xc3\xaa9\xc3\x94\xc3\x8225\xc3\x88\xc3\x9517\xc3\x8a\xc2\xb119\xc2\xb7\xc3\x9637\xc3\x83\xc3\xab'	-83.12	98.5	108.43	-998	-62	-20	-808	46	-97	536	4	-276
8	b'2019\xc3\x84\xc3\xaa9\xc3\x94\xc3\x8225\xc3\x88\xc3\x9517\xc3\x8a\xc2\xb119\xc2\xb7\xc3\x9637\xc3\x83\xc3\xab'	-82.43	104.31	103.87	-943	-61	-33	-845	46	-126	524	12	-270
9	b'2019\xc3\x84\xc3\xaa9\xc3\x94\xc3\x8225\xc3\x88\xc3\x9517\xc3\x8a\xc2\xb119\xc2\xb7\xc3\x9637\xc3\x83\xc3\xab'	-81.75	109.68	93.25	-982	-69	-59	-850	-83	-98	532	91	-257
10	b'2019\xc3\x84\xc3\xaa9\xc3\x94\xc3\x8225\xc3\x88\xc3\x9517\xc3\x8a\xc2\xb119\xc2\xb7\xc3\x9637\xc3\x83\xc3\xab'	-81.37	109.56	87.81	-996	-68	-82	-1017	-156	-123	520	113	-264
11	b'2019\xc3\x84\xc3\xaa9\xc3\x94\xc3\x8225\xc3\x88\xc3\x9517\xc3\x8a\xc2\xb119\xc2\xb7\xc3\x9637\xc3\x83\xc3\xab'	-81.37	109.56	87.81	-996	-68	-82	-1017	-156	-123	520	113	-264
12	b'2019\xc3\x84\xc3\xaa9\xc3\x94\xc3\x8225\xc3\x88\xc3\x9517\xc3\x8a\xc2\xb119\xc2\xb7\xc3\x9637\xc3\x83\xc3\xab'	-79.68	100.18	74.5	-1053	-108	-56	-887	-97	-248	521	219	-232
13	b'2019\xc3\x84\xc3\xaa9\xc3\x94\xc3\x8225\xc3\x88\xc3\x9517\xc3\x8a\xc2\xb119\xc2\xb7\xc3\x9637\xc3\x83\xc3\xab'	-79.68	100.18	74.5	-1053	-108	-56	-887	-97	-248	521	219	-232
14	b'2019\xc3\x84\xc3\xaa9\xc3\x94\xc3\x8225\xc3\x88\xc3\x9517\xc3\x8a\xc2\xb119\xc2\xb7\xc3\x9637\xc3\x83\xc3\xab'	-75.81	97.06	67.43	-1008	-160	-83	-830	-102	-278	497	307	-211
15	b'2019\xc3\x84\xc3\xaa9\xc3\x94\xc3\x8225\xc3\x88\xc3\x9517\xc3\x8a\xc2\xb119\xc2\xb7\xc3\x9638\xc3\x83\xc3\xab'	-71.75	99.81	64.87	-969	-216	-101	-744	-31	-523	464	329	-192
16	b'2019\xc3\x84\xc3\xaa9\xc3\x94\xc3\x8225\xc3\x88\xc3\x9517\xc3\x8a\xc2\xb119\xc2\xb7\xc3\x9638\xc3\x83\xc3\xab'	-69.06	99.06	63.62	-917	-281	-60	-647	-92	-466	449	364	-156
17	b'2019\xc3\x84\xc3\xaa9\xc3\x94\xc3\x8225\xc3\x88\xc3\x9517\xc3\x8a\xc2\xb119\xc2\xb7\xc3\x9638\xc3\x83\xc3\xab'	-66.43	100.06	62.31	-913	-341	-69	-394	-270	-400	409	433	-150
18	b'2019\xc3\x84\xc3\xaa9\xc3\x94\xc3\x8225\xc3\x88\xc3\x9517\xc3\x8a\xc2\xb119\xc2\xb7\xc3\x9638\xc3\x83\xc3\xab'	-64	98.5	61.43	-850	-395	-155	-297	-304	-263	388	444	-124
19	b'2019\xc3\x84\xc3\xaa9\xc3\x94\xc3\x8225\xc3\x88\xc3\x9517\xc3\x8a\xc2\xb119\xc2\xb7\xc3\x9638\xc3\x83\xc3\xab'	-62.37	100.93	62.25	-831	-417	-125	16	57	-263	364	480	-124
20	b'2019\xc3\x84\xc3\xaa9\xc3\x94\xc3\x8225\xc3\x88\xc3\x9517\xc3\x8a\xc2\xb119\xc2\xb7\xc3\x9638\xc3\x83\xc3\xab'	-62.37	100.93	62.25	-831	-417	-125	16	57	-263	364	480	-124
21	b'2019\xc3\x84\xc3\xaa9\xc3\x94\xc3\x8225\xc3\x88\xc3\x9517\xc3\x8a\xc2\xb119\xc2\xb7\xc3\x9638\xc3\x83\xc3\xab'	-61.43	101.81	63	-902	-437	-83	12	-7	-64	344	502	-99
22	b'2019\xc3\x84\xc3\xaa9\xc3\x94\xc3\x8225\xc3\x88\xc3\x9517\xc3\x8a\xc2\xb119\xc2\xb7\xc3\x9638\xc3\x83\xc3\xab'	-61.43	101.81	63	-902	-437	-83	12	-7	-64	344	502	-99
23	b'2019\xc3\x84\xc3\xaa9\xc3\x94\xc3\x8225\xc3\x88\xc3\x9517\xc3\x8a\xc2\xb119\xc2\xb7\xc3\x9639\xc3\x83\xc3\xab'	-61.62	101.5	62.37	-896	-438	-80	-52	-44	37	321	497	-124
24	b'2019\xc3\x84\xc3\xaa9\xc3\x94\xc3\x8225\xc3\x88\xc3\x9517\xc3\x8a\xc2\xb119\xc2\xb7\xc3\x9639\xc3\x83\xc3\xab'	-61.81	101.25	62.31	-883	-431	-72	26	16	1	345	486	-124
25	b'2019\xc3\x84\xc3\xaa9\xc3\x94\xc3\x8225\xc3\x88\xc3\x9517\xc3\x8a\xc2\xb119\xc2\xb7\xc3\x9639\xc3\x83\xc3\xab'	-61.81	101.25	62.31	-883	-431	-72	26	16	1	345	486	-124
26	b'2019\xc3\x84\xc3\xaa9\xc3\x94\xc3\x8225\xc3\x88\xc3\x9517\xc3\x8a\xc2\xb119\xc2\xb7\xc3\x9639\xc3\x83\xc3\xab'	-62.12	99.87	62.5	-889	-443	-21	48	11	-16	332	473	-137
27	b'2019\xc3\x84\xc3\xaa9\xc3\x94\xc3\x8225\xc3\x88\xc3\x9517\xc3\x8a\xc2\xb119\xc2\xb7\xc3\x9639\xc3\x83\xc3\xab'	-62.37	99.5	62.68	-897	-437	-40	36	-15	19	332	492	-144
28	b'2019\xc3\x84\xc3\xaa9\xc3\x94\xc3\x8225\xc3\x88\xc3\x9517\xc3\x8a\xc2\xb119\xc2\xb7\xc3\x9639\xc3\x83\xc3\xab'	-62.5	99.25	62.81	-895	-434	-49	29	-26	28	328	480	-124
29	b'2019\xc3\x84\xc3\xaa9\xc3\x94\xc3\x8225\xc3\x88\xc3\x9517\xc3\x8a\xc2\xb119\xc2\xb7\xc3\x9640\xc3\x83\xc3\xab'	-62.75	98.93	63.12	-868	-437	-32	25	37	4	368	480	-124
30	b'2019\xc3\x84\xc3\xaa9\xc3\x94\xc3\x8225\xc3\x88\xc3\x9517\xc3\x8a\xc2\xb119\xc2\xb7\xc3\x9640\xc3\x83\xc3\xab'	-62.87	98.75	63.31	-886	-431	-47	-3	-15	37	345	486	-131
31	b'2019\xc3\x84\xc3\xaa9\xc3\x94\xc3\x8225\xc3\x88\xc3\x9517\xc3\x8a\xc2\xb119\xc2\xb7\xc3\x9640\xc3\x83\xc3\xab'	-63	98	63.37	-885	-439	-27	22	-31	3	352	468	-118
32	b'2019\xc3\x84\xc3\xaa9\xc3\x94\xc3\x8225\xc3\x88\xc3\x9517\xc3\x8a\xc2\xb119\xc2\xb7\xc3\x9640\xc3\x83\xc3\xab'	-63.12	98.18	63.56	-894	-430	-28	-24	39	54	368	462	-124
33	b'2019\xc3\x84\xc3\xaa9\xc3\x94\xc3\x8225\xc3\x88\xc3\x9517\xc3\x8a\xc2\xb119\xc2\xb7\xc3\x9640\xc3\x83\xc3\xab'	-63.12	98.18	63.56	-894	-430	-28	-24	39	54	368	462	-124
34	b'2019\xc3\x84\xc3\xaa9\xc3\x94\xc3\x8225\xc3\x88\xc3\x9517\xc3\x8a\xc2\xb119\xc2\xb7\xc3\x9641\xc3\x83\xc3\xab'	-63.18	97.68	63.43	-866	-435	-48	10	36	-51	356	486	-131
35	b'2019\xc3\x84\xc3\xaa9\xc3\x94\xc3\x8225\xc3\x88\xc3\x9517\xc3\x8a\xc2\xb119\xc2\xb7\xc3\x9641\xc3\x83\xc3\xab'	-63.31	97.43	63.31	-900	-432	-34	-54	5	48	356	486	-124
36	b'2019\xc3\x84\xc3\xaa9\xc3\x94\xc3\x8225\xc3\x88\xc3\x9517\xc3\x8a\xc2\xb119\xc2\xb7\xc3\x9641\xc3\x83\xc3\xab'	-63.25	97.37	63.43	-894	-430	-33	2	70	36	315	486	-137
37	b'2019\xc3\x84\xc3\xaa9\xc3\x94\xc3\x8225\xc3\x88\xc3\x9517\xc3\x8a\xc2\xb119\xc2\xb7\xc3\x9641\xc3\x83\xc3\xab'	-63.37	97.25	63.31	-877	-428	-47	-18	8	-2	339	492	-131
38	b'2019\xc3\x84\xc3\xaa9\xc3\x94\xc3\x8225\xc3\x88\xc3\x9517\xc3\x8a\xc2\xb119\xc2\xb7\xc3\x9642\xc3\x83\xc3\xab'	-63.56	97.31	63.12	-884	-431	-46	-18	-16	46	345	480	-131
39	b'2019\xc3\x84\xc3\xaa9\xc3\x94\xc3\x8225\xc3\x88\xc3\x9517\xc3\x8a\xc2\xb119\xc2\xb7\xc3\x9642\xc3\x83\xc3\xab'	-63.43	97.18	63.37	-869	-432	-37	1	-49	-4	374	486	-131
