# Supplementary material for: Data acquired by a single object sensor for the detection and quality evaluation of table tennis forehand strokes
Source: Data Brief. 2020 Nov 6;33:106504. doi: 10.1016/j.dib.2020.106504 (PMC7683218; doi:10.1016/j.dib.2020.106504)
Supplement: Supplementary file 1 [file mmc1.zip › Processed/Basic/1359.csv]

#	Time/Date	Roll	Pitch	Yaw	acc(x)	acc(y)	acc(z)	gyro(x)	gyro(y)	gyro(z)	mag(x)	mag(y)	mag(z)
0	0	0	0	0	0	0	0	0	0	0	0	0	0
0	0	0	0	0	0	0	0	0	0	0	0	0	0
0	0	0	0	0	0	0	0	0	0	0	0	0	0
0	0	0	0	0	0	0	0	0	0	0	0	0	0
0	0	0	0	0	0	0	0	0	0	0	0	0	0
0	0	0	0	0	0	0	0	0	0	0	0	0	0
0	0	0	0	0	0	0	0	0	0	0	0	0	0
0	0	0	0	0	0	0	0	0	0	0	0	0	0
0	0	0	0	0	0	0	0	0	0	0	0	0	0
0	0	0	0	0	0	0	0	0	0	0	0	0	0
0	0	0	0	0	0	0	0	0	0	0	0	0	0
0	0	0	0	0	0	0	0	0	0	0	0	0	0
0	0	0	0	0	0	0	0	0	0	0	0	0	0
0	0	0	0	0	0	0	0	0	0	0	0	0	0
0	0	0	0	0	0	0	0	0	0	0	0	0	0
0	0	0	0	0	0	0	0	0	0	0	0	0	0
0	0	0	0	0	0	0	0	0	0	0	0	0	0
0	0	0	0	0	0	0	0	0	0	0	0	0	0
0	0	0	0	0	0	0	0	0	0	0	0	0	0
0	0	0	0	0	0	0	0	0	0	0	0	0	0
0	0	0	0	0	0	0	0	0	0	0	0	0	0
0	0	0	0	0	0	0	0	0	0	0	0	0	0
0	0	0	0	0	0	0	0	0	0	0	0	0	0
0	0	0	0	0	0	0	0	0	0	0	0	0	0
0	0	0	0	0	0	0	0	0	0	0	0	0	0
0	0	0	0	0	0	0	0	0	0	0	0	0	0
0	0	0	0	0	0	0	0	0	0	0	0	0	0
0	0	0	0	0	0	0	0	0	0	0	0	0	0
0	0	0	0	0	0	0	0	0	0	0	0	0	0
0	0	0	0	0	0	0	0	0	0	0	0	0	0
0	0	0	0	0	0	0	0	0	0	0	0	0	0
0	0	0	0	0	0	0	0	0	0	0	0	0	0
0	0	0	0	0	0	0	0	0	0	0	0	0	0
0	0	0	0	0	0	0	0	0	0	0	0	0	0
0	0	0	0	0	0	0	0	0	0	0	0	0	0
0	0	0	0	0	0	0	0	0	0	0	0	0	0
0	0	0	0	0	0	0	0	0	0	0	0	0	0
2	b'2019\xc3\x84\xc3\xaa9\xc3\x94\xc3\x8225\xc3\x88\xc3\x9517\xc3\x8a\xc2\xb121\xc2\xb7\xc3\x9614\xc3\x83\xc3\xab'	-83.06	65.25	142.43	-981	-97	94	-291	68	8	235	171	-137
3	b'2019\xc3\x84\xc3\xaa9\xc3\x94\xc3\x8225\xc3\x88\xc3\x9517\xc3\x8a\xc2\xb121\xc2\xb7\xc3\x9614\xc3\x83\xc3\xab'	-83	64.31	140.87	-979	-97	109	-396	29	-1	217	182	-131
4	b'2019\xc3\x84\xc3\xaa9\xc3\x94\xc3\x8225\xc3\x88\xc3\x9517\xc3\x8a\xc2\xb121\xc2\xb7\xc3\x9614\xc3\x83\xc3\xab'	-83.06	65.56	138	-982	-88	60	-549	4	53	228	169	-134
5	b'2019\xc3\x84\xc3\xaa9\xc3\x94\xc3\x8225\xc3\x88\xc3\x9517\xc3\x8a\xc2\xb121\xc2\xb7\xc3\x9615\xc3\x83\xc3\xab'	-83.12	6.25	135.68	-972	-93	67	-573	5	-14	236	192	-158
6	b'2019\xc3\x84\xc3\xaa9\xc3\x94\xc3\x8225\xc3\x88\xc3\x9517\xc3\x8a\xc2\xb121\xc2\xb7\xc3\x9615\xc3\x83\xc3\xab'	-83.25	6.25	132.75	-981	-85	58	-650	-52	45	209	209	-137
7	b'2019\xc3\x84\xc3\xaa9\xc3\x94\xc3\x8225\xc3\x88\xc3\x9517\xc3\x8a\xc2\xb121\xc2\xb7\xc3\x9615\xc3\x83\xc3\xab'	-83.31	6.25	130	-979	-82	64	-655	50	-17	206	180	-182
8	b'2019\xc3\x84\xc3\xaa9\xc3\x94\xc3\x8225\xc3\x88\xc3\x9517\xc3\x8a\xc2\xb121\xc2\xb7\xc3\x9615\xc3\x83\xc3\xab'	-83.37	6.31	125.56	-974	-78	20	-779	-34	2	211	160	-176
9	b'2019\xc3\x84\xc3\xaa9\xc3\x94\xc3\x8225\xc3\x88\xc3\x9517\xc3\x8a\xc2\xb121\xc2\xb7\xc3\x9615\xc3\x83\xc3\xab'	-83.37	6.31	125.56	-974	-78	20	-779	-34	2	211	160	-176
10	b'2019\xc3\x84\xc3\xaa9\xc3\x94\xc3\x8225\xc3\x88\xc3\x9517\xc3\x8a\xc2\xb121\xc2\xb7\xc3\x9615\xc3\x83\xc3\xab'	-83.75	6.18	118.25	-976	-61	36	-842	-14	-31	227	139	-209
11	b'2019\xc3\x84\xc3\xaa9\xc3\x94\xc3\x8225\xc3\x88\xc3\x9517\xc3\x8a\xc2\xb121\xc2\xb7\xc3\x9615\xc3\x83\xc3\xab'	-83.68	6.18	115.62	-965	-58	45	-875	-61	-16	252	155	-206
12	b'2019\xc3\x84\xc3\xaa9\xc3\x94\xc3\x8225\xc3\x88\xc3\x9517\xc3\x8a\xc2\xb121\xc2\xb7\xc3\x9615\xc3\x83\xc3\xab'	-83.81	6.12	109.81	-960	-47	1	-977	-14	12	204	153	-241
13	b'2019\xc3\x84\xc3\xaa9\xc3\x94\xc3\x8225\xc3\x88\xc3\x9517\xc3\x8a\xc2\xb121\xc2\xb7\xc3\x9615\xc3\x83\xc3\xab'	-83.93	173.93	100.75	-1044	-29	17	-972	65	-46	201	177	-248
14	b'2019\xc3\x84\xc3\xaa9\xc3\x94\xc3\x8225\xc3\x88\xc3\x9517\xc3\x8a\xc2\xb121\xc2\xb7\xc3\x9615\xc3\x83\xc3\xab'	-83.93	173.93	100.75	-1044	-29	17	-972	65	-46	201	177	-248
15	b'2019\xc3\x84\xc3\xaa9\xc3\x94\xc3\x8225\xc3\x88\xc3\x9517\xc3\x8a\xc2\xb121\xc2\xb7\xc3\x9615\xc3\x83\xc3\xab'	-83.37	173.43	91.12	-1061	-28	-68	-1113	23	-47	193	209	-244
16	b'2019\xc3\x84\xc3\xaa9\xc3\x94\xc3\x8225\xc3\x88\xc3\x9517\xc3\x8a\xc2\xb121\xc2\xb7\xc3\x9615\xc3\x83\xc3\xab'	-82.81	95	86.37	-1055	-47	-37	-1106	-309	-173	212	220	-236
17	b'2019\xc3\x84\xc3\xaa9\xc3\x94\xc3\x8225\xc3\x88\xc3\x9517\xc3\x8a\xc2\xb121\xc2\xb7\xc3\x9616\xc3\x83\xc3\xab'	-82.81	95	86.37	-1055	-47	-37	-1106	-309	-173	212	220	-236
18	b'2019\xc3\x84\xc3\xaa9\xc3\x94\xc3\x8225\xc3\x88\xc3\x9517\xc3\x8a\xc2\xb121\xc2\xb7\xc3\x9616\xc3\x83\xc3\xab'	-79.68	95.43	78	-984	-105	-81	-1182	-70	-362	225	284	-249
19	b'2019\xc3\x84\xc3\xaa9\xc3\x94\xc3\x8225\xc3\x88\xc3\x9517\xc3\x8a\xc2\xb121\xc2\xb7\xc3\x9616\xc3\x83\xc3\xab'	-79.68	95.43	78	-984	-105	-81	-1182	-70	-362	225	284	-249
20	b'2019\xc3\x84\xc3\xaa9\xc3\x94\xc3\x8225\xc3\x88\xc3\x9517\xc3\x8a\xc2\xb121\xc2\xb7\xc3\x9616\xc3\x83\xc3\xab'	-76.93	94.25	72.87	-984	-133	-63	-889	3	-457	249	300	-209
21	b'2019\xc3\x84\xc3\xaa9\xc3\x94\xc3\x8225\xc3\x88\xc3\x9517\xc3\x8a\xc2\xb121\xc2\xb7\xc3\x9616\xc3\x83\xc3\xab'	-76.93	94.25	72.87	-984	-133	-63	-889	3	-457	249	300	-209
22	b'2019\xc3\x84\xc3\xaa9\xc3\x94\xc3\x8225\xc3\x88\xc3\x9517\xc3\x8a\xc2\xb121\xc2\xb7\xc3\x9616\xc3\x83\xc3\xab'	-71.5	100.62	66.5	-931	-236	-55	-726	-6	-372	246	371	-182
23	b'2019\xc3\x84\xc3\xaa9\xc3\x94\xc3\x8225\xc3\x88\xc3\x9517\xc3\x8a\xc2\xb121\xc2\xb7\xc3\x9616\xc3\x83\xc3\xab'	-70.18	100.31	64.56	-956	-259	-160	-691	-226	-408	236	392	-164
24	b'2019\xc3\x84\xc3\xaa9\xc3\x94\xc3\x8225\xc3\x88\xc3\x9517\xc3\x8a\xc2\xb121\xc2\xb7\xc3\x9616\xc3\x83\xc3\xab'	-70.18	100.31	64.56	-956	-259	-160	-691	-226	-408	236	392	-164
25	b'2019\xc3\x84\xc3\xaa9\xc3\x94\xc3\x8225\xc3\x88\xc3\x9517\xc3\x8a\xc2\xb121\xc2\xb7\xc3\x9616\xc3\x83\xc3\xab'	-64.56	100.25	64.31	-819	-374	-111	-211	-176	-201	206	475	-153
26	b'2019\xc3\x84\xc3\xaa9\xc3\x94\xc3\x8225\xc3\x88\xc3\x9517\xc3\x8a\xc2\xb121\xc2\xb7\xc3\x9616\xc3\x83\xc3\xab'	-63.93	100.68	64.18	-857	-393	-176	-74	-83	-106	240	486	-148
27	b'2019\xc3\x84\xc3\xaa9\xc3\x94\xc3\x8225\xc3\x88\xc3\x9517\xc3\x8a\xc2\xb121\xc2\xb7\xc3\x9617\xc3\x83\xc3\xab'	-63.5	100.81	64.75	-899	-413	-70	11	182	-102	228	478	-147
28	b'2019\xc3\x84\xc3\xaa9\xc3\x94\xc3\x8225\xc3\x88\xc3\x9517\xc3\x8a\xc2\xb121\xc2\xb7\xc3\x9617\xc3\x83\xc3\xab'	-63.12	100.56	65.25	-871	-421	-43	95	-50	-123	220	502	-140
29	b'2019\xc3\x84\xc3\xaa9\xc3\x94\xc3\x8225\xc3\x88\xc3\x9517\xc3\x8a\xc2\xb121\xc2\xb7\xc3\x9617\xc3\x83\xc3\xab'	-62.56	100.75	65.93	-894	-422	-69	-19	-8	-112	232	483	-147
30	b'2019\xc3\x84\xc3\xaa9\xc3\x94\xc3\x8225\xc3\x88\xc3\x9517\xc3\x8a\xc2\xb121\xc2\xb7\xc3\x9617\xc3\x83\xc3\xab'	-62.56	100.75	65.93	-894	-422	-69	-19	-8	-112	232	483	-147
31	b'2019\xc3\x84\xc3\xaa9\xc3\x94\xc3\x8225\xc3\x88\xc3\x9517\xc3\x8a\xc2\xb121\xc2\xb7\xc3\x9617\xc3\x83\xc3\xab'	-62.18	100.75	66.31	-889	-422	-77	35	58	-23	220	494	-160
32	b'2019\xc3\x84\xc3\xaa9\xc3\x94\xc3\x8225\xc3\x88\xc3\x9517\xc3\x8a\xc2\xb121\xc2\xb7\xc3\x9617\xc3\x83\xc3\xab'	-62.18	100.75	66.31	-889	-422	-77	35	58	-23	220	494	-160
33	b'2019\xc3\x84\xc3\xaa9\xc3\x94\xc3\x8225\xc3\x88\xc3\x9517\xc3\x8a\xc2\xb121\xc2\xb7\xc3\x9617\xc3\x83\xc3\xab'	-62.12	100.62	66.56	-880	-435	-28	11	33	18	232	494	-153
34	b'2019\xc3\x84\xc3\xaa9\xc3\x94\xc3\x8225\xc3\x88\xc3\x9517\xc3\x8a\xc2\xb121\xc2\xb7\xc3\x9617\xc3\x83\xc3\xab'	-62.12	100.62	66.56	-880	-435	-28	11	33	18	232	494	-153
