# Supplementary material for: Data acquired by a single object sensor for the detection and quality evaluation of table tennis forehand strokes
Source: Data Brief. 2020 Nov 6;33:106504. doi: 10.1016/j.dib.2020.106504 (PMC7683218; doi:10.1016/j.dib.2020.106504)
Supplement: Supplementary file 1 [file mmc1.zip › Processed/Basic/1360.csv]

#	Time/Date	Roll	Pitch	Yaw	acc(x)	acc(y)	acc(z)	gyro(x)	gyro(y)	gyro(z)	mag(x)	mag(y)	mag(z)
0	0	0	0	0	0	0	0	0	0	0	0	0	0
0	0	0	0	0	0	0	0	0	0	0	0	0	0
0	0	0	0	0	0	0	0	0	0	0	0	0	0
0	0	0	0	0	0	0	0	0	0	0	0	0	0
0	0	0	0	0	0	0	0	0	0	0	0	0	0
0	0	0	0	0	0	0	0	0	0	0	0	0	0
0	0	0	0	0	0	0	0	0	0	0	0	0	0
0	0	0	0	0	0	0	0	0	0	0	0	0	0
0	0	0	0	0	0	0	0	0	0	0	0	0	0
0	0	0	0	0	0	0	0	0	0	0	0	0	0
0	0	0	0	0	0	0	0	0	0	0	0	0	0
0	0	0	0	0	0	0	0	0	0	0	0	0	0
0	0	0	0	0	0	0	0	0	0	0	0	0	0
0	0	0	0	0	0	0	0	0	0	0	0	0	0
0	0	0	0	0	0	0	0	0	0	0	0	0	0
0	0	0	0	0	0	0	0	0	0	0	0	0	0
0	0	0	0	0	0	0	0	0	0	0	0	0	0
0	0	0	0	0	0	0	0	0	0	0	0	0	0
0	0	0	0	0	0	0	0	0	0	0	0	0	0
0	0	0	0	0	0	0	0	0	0	0	0	0	0
0	0	0	0	0	0	0	0	0	0	0	0	0	0
0	0	0	0	0	0	0	0	0	0	0	0	0	0
0	0	0	0	0	0	0	0	0	0	0	0	0	0
0	0	0	0	0	0	0	0	0	0	0	0	0	0
0	0	0	0	0	0	0	0	0	0	0	0	0	0
0	0	0	0	0	0	0	0	0	0	0	0	0	0
0	0	0	0	0	0	0	0	0	0	0	0	0	0
0	0	0	0	0	0	0	0	0	0	0	0	0	0
0	0	0	0	0	0	0	0	0	0	0	0	0	0
0	0	0	0	0	0	0	0	0	0	0	0	0	0
0	0	0	0	0	0	0	0	0	0	0	0	0	0
0	0	0	0	0	0	0	0	0	0	0	0	0	0
0	0	0	0	0	0	0	0	0	0	0	0	0	0
0	0	0	0	0	0	0	0	0	0	0	0	0	0
0	0	0	0	0	0	0	0	0	0	0	0	0	0
0	0	0	0	0	0	0	0	0	0	0	0	0	0
0	0	0	0	0	0	0	0	0	0	0	0	0	0
0	0	0	0	0	0	0	0	0	0	0	0	0	0
2	b'2019\xc3\x84\xc3\xaa9\xc3\x94\xc3\x8225\xc3\x88\xc3\x9517\xc3\x8a\xc2\xb121\xc2\xb7\xc3\x9625\xc3\x83\xc3\xab'	-82	62.81	135.43	-952	-113	111	-378	-62	20	420	-116	-302
3	b'2019\xc3\x84\xc3\xaa9\xc3\x94\xc3\x8225\xc3\x88\xc3\x9517\xc3\x8a\xc2\xb121\xc2\xb7\xc3\x9625\xc3\x83\xc3\xab'	-82.18	64.31	133.37	-987	-105	115	-451	64	19	457	-110	-323
4	b'2019\xc3\x84\xc3\xaa9\xc3\x94\xc3\x8225\xc3\x88\xc3\x9517\xc3\x8a\xc2\xb121\xc2\xb7\xc3\x9625\xc3\x83\xc3\xab'	-82.18	63	131.25	-950	-115	111	-525	-3	27	440	-92	-323
5	b'2019\xc3\x84\xc3\xaa9\xc3\x94\xc3\x8225\xc3\x88\xc3\x9517\xc3\x8a\xc2\xb121\xc2\xb7\xc3\x9625\xc3\x83\xc3\xab'	-82.31	63.06	128.43	-976	-101	101	-576	-7	28	416	-81	-329
6	b'2019\xc3\x84\xc3\xaa9\xc3\x94\xc3\x8225\xc3\x88\xc3\x9517\xc3\x8a\xc2\xb121\xc2\xb7\xc3\x9625\xc3\x83\xc3\xab'	-82.37	61	123.37	-972	-85	122	-764	-26	37	416	-64	-329
7	b'2019\xc3\x84\xc3\xaa9\xc3\x94\xc3\x8225\xc3\x88\xc3\x9517\xc3\x8a\xc2\xb121\xc2\xb7\xc3\x9625\xc3\x83\xc3\xab'	-82.43	60.31	120.81	-966	-78	98	-894	-123	60	430	-51	-302
8	b'2019\xc3\x84\xc3\xaa9\xc3\x94\xc3\x8225\xc3\x88\xc3\x9517\xc3\x8a\xc2\xb121\xc2\xb7\xc3\x9625\xc3\x83\xc3\xab'	-82.43	60.31	120.81	-966	-78	98	-894	-123	60	430	-51	-302
9	b'2019\xc3\x84\xc3\xaa9\xc3\x94\xc3\x8225\xc3\x88\xc3\x9517\xc3\x8a\xc2\xb121\xc2\xb7\xc3\x9625\xc3\x83\xc3\xab'	-82.43	65.06	111.06	-971	-72	-14	-847	-30	-22	444	-14	-334
10	b'2019\xc3\x84\xc3\xaa9\xc3\x94\xc3\x8225\xc3\x88\xc3\x9517\xc3\x8a\xc2\xb121\xc2\xb7\xc3\x9625\xc3\x83\xc3\xab'	-82.43	65.06	111.06	-971	-72	-14	-847	-30	-22	444	-14	-334
11	b'2019\xc3\x84\xc3\xaa9\xc3\x94\xc3\x8225\xc3\x88\xc3\x9517\xc3\x8a\xc2\xb121\xc2\xb7\xc3\x9626\xc3\x83\xc3\xab'	-82.87	69.43	104.81	-985	-73	6	-803	-54	35	374	44	-321
12	b'2019\xc3\x84\xc3\xaa9\xc3\x94\xc3\x8225\xc3\x88\xc3\x9517\xc3\x8a\xc2\xb121\xc2\xb7\xc3\x9626\xc3\x83\xc3\xab'	-83.25	6.37	100.62	-990	-78	7	-816	-6	23	409	51	-321
13	b'2019\xc3\x84\xc3\xaa9\xc3\x94\xc3\x8225\xc3\x88\xc3\x9517\xc3\x8a\xc2\xb121\xc2\xb7\xc3\x9626\xc3\x83\xc3\xab'	-83.31	6.43	97.25	-965	-68	-3	-816	142	-6	414	80	-308
14	b'2019\xc3\x84\xc3\xaa9\xc3\x94\xc3\x8225\xc3\x88\xc3\x9517\xc3\x8a\xc2\xb121\xc2\xb7\xc3\x9626\xc3\x83\xc3\xab'	-83.62	6.25	93.25	-995	-61	35	-768	-96	13	387	91	-302
15	b'2019\xc3\x84\xc3\xaa9\xc3\x94\xc3\x8225\xc3\x88\xc3\x9517\xc3\x8a\xc2\xb121\xc2\xb7\xc3\x9626\xc3\x83\xc3\xab'	-83.62	6.25	93.25	-995	-61	35	-768	-96	13	387	91	-302
16	b'2019\xc3\x84\xc3\xaa9\xc3\x94\xc3\x8225\xc3\x88\xc3\x9517\xc3\x8a\xc2\xb121\xc2\xb7\xc3\x9626\xc3\x83\xc3\xab'	-82.81	94.25	80	-975	-66	-29	-1031	-118	-104	419	153	-289
17	b'2019\xc3\x84\xc3\xaa9\xc3\x94\xc3\x8225\xc3\x88\xc3\x9517\xc3\x8a\xc2\xb121\xc2\xb7\xc3\x9626\xc3\x83\xc3\xab'	-82.43	93.68	76.06	-989	-85	-6	-1060	-176	-142	448	187	-246
18	b'2019\xc3\x84\xc3\xaa9\xc3\x94\xc3\x8225\xc3\x88\xc3\x9517\xc3\x8a\xc2\xb121\xc2\xb7\xc3\x9626\xc3\x83\xc3\xab'	-82.43	93.68	76.06	-989	-85	-6	-1060	-176	-142	448	187	-246
19	b'2019\xc3\x84\xc3\xaa9\xc3\x94\xc3\x8225\xc3\x88\xc3\x9517\xc3\x8a\xc2\xb121\xc2\xb7\xc3\x9626\xc3\x83\xc3\xab'	-81.31	96.68	69.18	-1028	-91	-59	-907	-56	-231	427	230	-254
20	b'2019\xc3\x84\xc3\xaa9\xc3\x94\xc3\x8225\xc3\x88\xc3\x9517\xc3\x8a\xc2\xb121\xc2\xb7\xc3\x9626\xc3\x83\xc3\xab'	-80.43	97.68	66.06	-1007	-107	-65	-948	-366	-221	387	272	-220
21	b'2019\xc3\x84\xc3\xaa9\xc3\x94\xc3\x8225\xc3\x88\xc3\x9517\xc3\x8a\xc2\xb121\xc2\xb7\xc3\x9626\xc3\x83\xc3\xab'	-78.06	94.56	62.18	-966	-145	-53	-708	-169	-429	409	294	-208
22	b'2019\xc3\x84\xc3\xaa9\xc3\x94\xc3\x8225\xc3\x88\xc3\x9517\xc3\x8a\xc2\xb121\xc2\xb7\xc3\x9626\xc3\x83\xc3\xab'	-76.81	97.06	61.37	-947	-162	4	-702	170	-380	398	316	-214
23	b'2019\xc3\x84\xc3\xaa9\xc3\x94\xc3\x8225\xc3\x88\xc3\x9517\xc3\x8a\xc2\xb121\xc2\xb7\xc3\x9627\xc3\x83\xc3\xab'	-75.56	96.06	59.31	-921	-197	-100	-715	-362	-299	374	332	-180
24	b'2019\xc3\x84\xc3\xaa9\xc3\x94\xc3\x8225\xc3\x88\xc3\x9517\xc3\x8a\xc2\xb121\xc2\xb7\xc3\x9627\xc3\x83\xc3\xab'	-74.06	96.62	58	-939	-218	-136	-482	-238	-368	369	361	-201
25	b'2019\xc3\x84\xc3\xaa9\xc3\x94\xc3\x8225\xc3\x88\xc3\x9517\xc3\x8a\xc2\xb121\xc2\xb7\xc3\x9627\xc3\x83\xc3\xab'	-72.5	95.25	57.87	-952	-234	-40	-349	-72	-453	345	384	-148
26	b'2019\xc3\x84\xc3\xaa9\xc3\x94\xc3\x8225\xc3\x88\xc3\x9517\xc3\x8a\xc2\xb121\xc2\xb7\xc3\x9627\xc3\x83\xc3\xab'	-72.5	95.25	57.87	-952	-234	-40	-349	-72	-453	345	384	-148
27	b'2019\xc3\x84\xc3\xaa9\xc3\x94\xc3\x8225\xc3\x88\xc3\x9517\xc3\x8a\xc2\xb121\xc2\xb7\xc3\x9627\xc3\x83\xc3\xab'	-68.81	93.25	58.37	-861	-327	-33	-171	-182	-235	363	412	-155
28	b'2019\xc3\x84\xc3\xaa9\xc3\x94\xc3\x8225\xc3\x88\xc3\x9517\xc3\x8a\xc2\xb121\xc2\xb7\xc3\x9627\xc3\x83\xc3\xab'	-68.18	93.43	58.56	-881	-335	-121	-84	46	-206	361	433	-155
29	b'2019\xc3\x84\xc3\xaa9\xc3\x94\xc3\x8225\xc3\x88\xc3\x9517\xc3\x8a\xc2\xb121\xc2\xb7\xc3\x9627\xc3\x83\xc3\xab'	-67.5	92.56	59.43	-882	-341	-17	92	-28	-105	347	465	-148
30	b'2019\xc3\x84\xc3\xaa9\xc3\x94\xc3\x8225\xc3\x88\xc3\x9517\xc3\x8a\xc2\xb121\xc2\xb7\xc3\x9627\xc3\x83\xc3\xab'	-67.5	92.56	59.43	-882	-341	-17	92	-28	-105	347	465	-148
31	b'2019\xc3\x84\xc3\xaa9\xc3\x94\xc3\x8225\xc3\x88\xc3\x9517\xc3\x8a\xc2\xb121\xc2\xb7\xc3\x9627\xc3\x83\xc3\xab'	-67.06	92.62	60.37	-919	-361	15	-65	39	-14	310	454	-179
32	b'2019\xc3\x84\xc3\xaa9\xc3\x94\xc3\x8225\xc3\x88\xc3\x9517\xc3\x8a\xc2\xb121\xc2\xb7\xc3\x9627\xc3\x83\xc3\xab'	-66.93	93.12	60.56	-932	-366	25	5	88	-47	320	454	-166
33	b'2019\xc3\x84\xc3\xaa9\xc3\x94\xc3\x8225\xc3\x88\xc3\x9517\xc3\x8a\xc2\xb121\xc2\xb7\xc3\x9627\xc3\x83\xc3\xab'	-66.87	92.93	60.56	-910	-370	-9	24	-33	-17	342	448	-153
