# Supplementary material for: Data acquired by a single object sensor for the detection and quality evaluation of table tennis forehand strokes
Source: Data Brief. 2020 Nov 6;33:106504. doi: 10.1016/j.dib.2020.106504 (PMC7683218; doi:10.1016/j.dib.2020.106504)
Supplement: Supplementary file 1 [file mmc1.zip › Processed/Basic/1361.csv]

#	Time/Date	Roll	Pitch	Yaw	acc(x)	acc(y)	acc(z)	gyro(x)	gyro(y)	gyro(z)	mag(x)	mag(y)	mag(z)
0	0	0	0	0	0	0	0	0	0	0	0	0	0
0	0	0	0	0	0	0	0	0	0	0	0	0	0
0	0	0	0	0	0	0	0	0	0	0	0	0	0
0	0	0	0	0	0	0	0	0	0	0	0	0	0
0	0	0	0	0	0	0	0	0	0	0	0	0	0
0	0	0	0	0	0	0	0	0	0	0	0	0	0
0	0	0	0	0	0	0	0	0	0	0	0	0	0
0	0	0	0	0	0	0	0	0	0	0	0	0	0
0	0	0	0	0	0	0	0	0	0	0	0	0	0
0	0	0	0	0	0	0	0	0	0	0	0	0	0
0	0	0	0	0	0	0	0	0	0	0	0	0	0
0	0	0	0	0	0	0	0	0	0	0	0	0	0
0	0	0	0	0	0	0	0	0	0	0	0	0	0
0	0	0	0	0	0	0	0	0	0	0	0	0	0
0	0	0	0	0	0	0	0	0	0	0	0	0	0
0	0	0	0	0	0	0	0	0	0	0	0	0	0
0	0	0	0	0	0	0	0	0	0	0	0	0	0
0	0	0	0	0	0	0	0	0	0	0	0	0	0
0	0	0	0	0	0	0	0	0	0	0	0	0	0
0	0	0	0	0	0	0	0	0	0	0	0	0	0
0	0	0	0	0	0	0	0	0	0	0	0	0	0
0	0	0	0	0	0	0	0	0	0	0	0	0	0
0	0	0	0	0	0	0	0	0	0	0	0	0	0
0	0	0	0	0	0	0	0	0	0	0	0	0	0
0	0	0	0	0	0	0	0	0	0	0	0	0	0
0	0	0	0	0	0	0	0	0	0	0	0	0	0
0	0	0	0	0	0	0	0	0	0	0	0	0	0
0	0	0	0	0	0	0	0	0	0	0	0	0	0
0	0	0	0	0	0	0	0	0	0	0	0	0	0
0	0	0	0	0	0	0	0	0	0	0	0	0	0
0	0	0	0	0	0	0	0	0	0	0	0	0	0
0	0	0	0	0	0	0	0	0	0	0	0	0	0
0	0	0	0	0	0	0	0	0	0	0	0	0	0
0	0	0	0	0	0	0	0	0	0	0	0	0	0
0	0	0	0	0	0	0	0	0	0	0	0	0	0
0	0	0	0	0	0	0	0	0	0	0	0	0	0
0	0	0	0	0	0	0	0	0	0	0	0	0	0
0	0	0	0	0	0	0	0	0	0	0	0	0	0
0	0	0	0	0	0	0	0	0	0	0	0	0	0
2	b'2019\xc3\x84\xc3\xaa9\xc3\x94\xc3\x8225\xc3\x88\xc3\x9517\xc3\x8a\xc2\xb121\xc2\xb7\xc3\x9636\xc3\x83\xc3\xab'	-82.12	53.56	146.31	-963	-138	152	-97	122	-71	521	-172	-305
3	b'2019\xc3\x84\xc3\xaa9\xc3\x94\xc3\x8225\xc3\x88\xc3\x9517\xc3\x8a\xc2\xb121\xc2\xb7\xc3\x9636\xc3\x83\xc3\xab'	-82.31	58.43	145.68	-958	-114	114	-233	-55	12	454	-150	-284
4	b'2019\xc3\x84\xc3\xaa9\xc3\x94\xc3\x8225\xc3\x88\xc3\x9517\xc3\x8a\xc2\xb121\xc2\xb7\xc3\x9636\xc3\x83\xc3\xab'	-82.25	60.75	144.93	-1002	-104	168	-282	121	-101	449	-160	-297
5	b'2019\xc3\x84\xc3\xaa9\xc3\x94\xc3\x8225\xc3\x88\xc3\x9517\xc3\x8a\xc2\xb121\xc2\xb7\xc3\x9636\xc3\x83\xc3\xab'	-82.25	60.75	144.93	-1002	-104	168	-282	121	-101	449	-160	-297
6	b'2019\xc3\x84\xc3\xaa9\xc3\x94\xc3\x8225\xc3\x88\xc3\x9517\xc3\x8a\xc2\xb121\xc2\xb7\xc3\x9636\xc3\x83\xc3\xab'	-82	69.06	142.31	-1008	-125	91	-500	-7	-45	497	-131	-284
7	b'2019\xc3\x84\xc3\xaa9\xc3\x94\xc3\x8225\xc3\x88\xc3\x9517\xc3\x8a\xc2\xb121\xc2\xb7\xc3\x9636\xc3\x83\xc3\xab'	-81.37	74.12	140	-915	-141	85	-565	-125	-63	462	-102	-284
8	b'2019\xc3\x84\xc3\xaa9\xc3\x94\xc3\x8225\xc3\x88\xc3\x9517\xc3\x8a\xc2\xb121\xc2\xb7\xc3\x9636\xc3\x83\xc3\xab'	-81.12	74.62	136.31	-961	-129	47	-706	-59	-3	468	-91	-291
9	b'2019\xc3\x84\xc3\xaa9\xc3\x94\xc3\x8225\xc3\x88\xc3\x9517\xc3\x8a\xc2\xb121\xc2\xb7\xc3\x9636\xc3\x83\xc3\xab'	-81.12	74.62	136.31	-961	-129	47	-706	-59	-3	468	-91	-291
10	b'2019\xc3\x84\xc3\xaa9\xc3\x94\xc3\x8225\xc3\x88\xc3\x9517\xc3\x8a\xc2\xb121\xc2\xb7\xc3\x9636\xc3\x83\xc3\xab'	-81.12	77.12	131.12	-997	-121	79	-754	-49	29	481	-44	-305
11	b'2019\xc3\x84\xc3\xaa9\xc3\x94\xc3\x8225\xc3\x88\xc3\x9517\xc3\x8a\xc2\xb121\xc2\xb7\xc3\x9636\xc3\x83\xc3\xab'	-81.12	77.93	127.25	-973	-121	58	-836	-105	-6	486	-38	-305
12	b'2019\xc3\x84\xc3\xaa9\xc3\x94\xc3\x8225\xc3\x88\xc3\x9517\xc3\x8a\xc2\xb121\xc2\xb7\xc3\x9636\xc3\x83\xc3\xab'	-81.12	80	123.5	-985	-116	64	-963	60	-27	488	-20	-318
13	b'2019\xc3\x84\xc3\xaa9\xc3\x94\xc3\x8225\xc3\x88\xc3\x9517\xc3\x8a\xc2\xb121\xc2\xb7\xc3\x9637\xc3\x83\xc3\xab'	-81	84.43	115.87	-960	-122	19	-1034	-21	-54	457	14	-318
14	b'2019\xc3\x84\xc3\xaa9\xc3\x94\xc3\x8225\xc3\x88\xc3\x9517\xc3\x8a\xc2\xb121\xc2\xb7\xc3\x9637\xc3\x83\xc3\xab'	-81	84.43	115.87	-960	-122	19	-1034	-21	-54	457	14	-318
15	b'2019\xc3\x84\xc3\xaa9\xc3\x94\xc3\x8225\xc3\x88\xc3\x9517\xc3\x8a\xc2\xb121\xc2\xb7\xc3\x9637\xc3\x83\xc3\xab'	-80.81	87.75	106.75	-957	-104	9	-1032	-150	-47	448	57	-307
16	b'2019\xc3\x84\xc3\xaa9\xc3\x94\xc3\x8225\xc3\x88\xc3\x9517\xc3\x8a\xc2\xb121\xc2\xb7\xc3\x9637\xc3\x83\xc3\xab'	-80.75	91.31	100.37	-967	-108	-3	-1091	-66	-24	448	108	-280
17	b'2019\xc3\x84\xc3\xaa9\xc3\x94\xc3\x8225\xc3\x88\xc3\x9517\xc3\x8a\xc2\xb121\xc2\xb7\xc3\x9637\xc3\x83\xc3\xab'	-80.75	91.31	100.37	-967	-108	-3	-1091	-66	-24	448	108	-280
18	b'2019\xc3\x84\xc3\xaa9\xc3\x94\xc3\x8225\xc3\x88\xc3\x9517\xc3\x8a\xc2\xb121\xc2\xb7\xc3\x9637\xc3\x83\xc3\xab'	-80.62	93.56	92.25	-956	-101	-39	-1191	-105	-156	430	152	-286
19	b'2019\xc3\x84\xc3\xaa9\xc3\x94\xc3\x8225\xc3\x88\xc3\x9517\xc3\x8a\xc2\xb121\xc2\xb7\xc3\x9637\xc3\x83\xc3\xab'	-80.37	95.62	83.5	-1033	-125	-112	-1094	-197	-66	419	192	-259
20	b'2019\xc3\x84\xc3\xaa9\xc3\x94\xc3\x8225\xc3\x88\xc3\x9517\xc3\x8a\xc2\xb121\xc2\xb7\xc3\x9637\xc3\x83\xc3\xab'	-80.37	95.62	83.5	-1033	-125	-112	-1094	-197	-66	419	192	-259
21	b'2019\xc3\x84\xc3\xaa9\xc3\x94\xc3\x8225\xc3\x88\xc3\x9517\xc3\x8a\xc2\xb121\xc2\xb7\xc3\x9637\xc3\x83\xc3\xab'	-78.81	97.06	75.62	-982	-142	-70	-1083	-177	-197	432	244	-233
22	b'2019\xc3\x84\xc3\xaa9\xc3\x94\xc3\x8225\xc3\x88\xc3\x9517\xc3\x8a\xc2\xb121\xc2\xb7\xc3\x9637\xc3\x83\xc3\xab'	-78.81	97.06	75.62	-982	-142	-70	-1083	-177	-197	432	244	-233
23	b'2019\xc3\x84\xc3\xaa9\xc3\x94\xc3\x8225\xc3\x88\xc3\x9517\xc3\x8a\xc2\xb121\xc2\xb7\xc3\x9637\xc3\x83\xc3\xab'	-76.75	96	67.81	-989	-182	-115	-699	-361	-323	396	308	-193
24	b'2019\xc3\x84\xc3\xaa9\xc3\x94\xc3\x8225\xc3\x88\xc3\x9517\xc3\x8a\xc2\xb121\xc2\xb7\xc3\x9637\xc3\x83\xc3\xab'	-75.12	95.81	66.18	-976	-205	-79	-614	-153	-406	414	320	-200
25	b'2019\xc3\x84\xc3\xaa9\xc3\x94\xc3\x8225\xc3\x88\xc3\x9517\xc3\x8a\xc2\xb121\xc2\xb7\xc3\x9638\xc3\x83\xc3\xab'	-73.87	96.43	64.81	-939	-246	-99	-558	-119	-340	374	347	-193
26	b'2019\xc3\x84\xc3\xaa9\xc3\x94\xc3\x8225\xc3\x88\xc3\x9517\xc3\x8a\xc2\xb121\xc2\xb7\xc3\x9638\xc3\x83\xc3\xab'	-73.87	96.43	64.81	-939	-246	-99	-558	-119	-340	374	347	-193
27	b'2019\xc3\x84\xc3\xaa9\xc3\x94\xc3\x8225\xc3\x88\xc3\x9517\xc3\x8a\xc2\xb121\xc2\xb7\xc3\x9638\xc3\x83\xc3\xab'	-71.5	98.31	63.43	-882	-283	-92	-372	-73	-284	361	388	-172
28	b'2019\xc3\x84\xc3\xaa9\xc3\x94\xc3\x8225\xc3\x88\xc3\x9517\xc3\x8a\xc2\xb121\xc2\xb7\xc3\x9638\xc3\x83\xc3\xab'	-70.25	99	62.87	-922	-311	-78	-196	11	-189	352	406	-187
29	b'2019\xc3\x84\xc3\xaa9\xc3\x94\xc3\x8225\xc3\x88\xc3\x9517\xc3\x8a\xc2\xb121\xc2\xb7\xc3\x9638\xc3\x83\xc3\xab'	-69.25	99.93	63.18	-877	-344	-75	-63	-47	-106	360	422	-160
30	b'2019\xc3\x84\xc3\xaa9\xc3\x94\xc3\x8225\xc3\x88\xc3\x9517\xc3\x8a\xc2\xb121\xc2\xb7\xc3\x9638\xc3\x83\xc3\xab'	-68.81	100.31	63.43	-897	-355	-22	-54	145	-100	324	422	-153
31	b'2019\xc3\x84\xc3\xaa9\xc3\x94\xc3\x8225\xc3\x88\xc3\x9517\xc3\x8a\xc2\xb121\xc2\xb7\xc3\x9638\xc3\x83\xc3\xab'	-68.81	100.31	63.43	-897	-355	-22	-54	145	-100	324	422	-153
32	b'2019\xc3\x84\xc3\xaa9\xc3\x94\xc3\x8225\xc3\x88\xc3\x9517\xc3\x8a\xc2\xb121\xc2\xb7\xc3\x9638\xc3\x83\xc3\xab'	-68.37	100.87	63.62	-893	-363	-32	-15	69	-72	326	422	-134
