# Supplementary material for: Data acquired by a single object sensor for the detection and quality evaluation of table tennis forehand strokes
Source: Data Brief. 2020 Nov 6;33:106504. doi: 10.1016/j.dib.2020.106504 (PMC7683218; doi:10.1016/j.dib.2020.106504)
Supplement: Supplementary file 1 [file mmc1.zip › Processed/Basic/1362.csv]

#	Time/Date	Roll	Pitch	Yaw	acc(x)	acc(y)	acc(z)	gyro(x)	gyro(y)	gyro(z)	mag(x)	mag(y)	mag(z)
0	0	0	0	0	0	0	0	0	0	0	0	0	0
0	0	0	0	0	0	0	0	0	0	0	0	0	0
0	0	0	0	0	0	0	0	0	0	0	0	0	0
0	0	0	0	0	0	0	0	0	0	0	0	0	0
0	0	0	0	0	0	0	0	0	0	0	0	0	0
0	0	0	0	0	0	0	0	0	0	0	0	0	0
0	0	0	0	0	0	0	0	0	0	0	0	0	0
0	0	0	0	0	0	0	0	0	0	0	0	0	0
0	0	0	0	0	0	0	0	0	0	0	0	0	0
0	0	0	0	0	0	0	0	0	0	0	0	0	0
0	0	0	0	0	0	0	0	0	0	0	0	0	0
0	0	0	0	0	0	0	0	0	0	0	0	0	0
0	0	0	0	0	0	0	0	0	0	0	0	0	0
0	0	0	0	0	0	0	0	0	0	0	0	0	0
0	0	0	0	0	0	0	0	0	0	0	0	0	0
0	0	0	0	0	0	0	0	0	0	0	0	0	0
0	0	0	0	0	0	0	0	0	0	0	0	0	0
0	0	0	0	0	0	0	0	0	0	0	0	0	0
0	0	0	0	0	0	0	0	0	0	0	0	0	0
0	0	0	0	0	0	0	0	0	0	0	0	0	0
0	0	0	0	0	0	0	0	0	0	0	0	0	0
0	0	0	0	0	0	0	0	0	0	0	0	0	0
0	0	0	0	0	0	0	0	0	0	0	0	0	0
0	0	0	0	0	0	0	0	0	0	0	0	0	0
0	0	0	0	0	0	0	0	0	0	0	0	0	0
0	0	0	0	0	0	0	0	0	0	0	0	0	0
0	0	0	0	0	0	0	0	0	0	0	0	0	0
0	0	0	0	0	0	0	0	0	0	0	0	0	0
0	0	0	0	0	0	0	0	0	0	0	0	0	0
0	0	0	0	0	0	0	0	0	0	0	0	0	0
0	0	0	0	0	0	0	0	0	0	0	0	0	0
0	0	0	0	0	0	0	0	0	0	0	0	0	0
0	0	0	0	0	0	0	0	0	0	0	0	0	0
0	0	0	0	0	0	0	0	0	0	0	0	0	0
0	0	0	0	0	0	0	0	0	0	0	0	0	0
0	0	0	0	0	0	0	0	0	0	0	0	0	0
0	0	0	0	0	0	0	0	0	0	0	0	0	0
0	0	0	0	0	0	0	0	0	0	0	0	0	0
0	0	0	0	0	0	0	0	0	0	0	0	0	0
0	0	0	0	0	0	0	0	0	0	0	0	0	0
0	0	0	0	0	0	0	0	0	0	0	0	0	0
0	0	0	0	0	0	0	0	0	0	0	0	0	0
0	0	0	0	0	0	0	0	0	0	0	0	0	0
0	0	0	0	0	0	0	0	0	0	0	0	0	0
0	0	0	0	0	0	0	0	0	0	0	0	0	0
2	b'2019\xc3\x84\xc3\xaa9\xc3\x94\xc3\x8225\xc3\x88\xc3\x9517\xc3\x8a\xc2\xb121\xc2\xb7\xc3\x9646\xc3\x83\xc3\xab'	-79.62	67	142.68	-972	-147	89	-502	61	48	529	-108	-281
3	b'2019\xc3\x84\xc3\xaa9\xc3\x94\xc3\x8225\xc3\x88\xc3\x9517\xc3\x8a\xc2\xb121\xc2\xb7\xc3\x9646\xc3\x83\xc3\xab'	-79.62	67	142.68	-972	-147	89	-502	61	48	529	-108	-281
4	b'2019\xc3\x84\xc3\xaa9\xc3\x94\xc3\x8225\xc3\x88\xc3\x9517\xc3\x8a\xc2\xb121\xc2\xb7\xc3\x9646\xc3\x83\xc3\xab'	-80.06	68.37	137.06	-966	-132	88	-656	-38	75	505	-96	-275
5	b'2019\xc3\x84\xc3\xaa9\xc3\x94\xc3\x8225\xc3\x88\xc3\x9517\xc3\x8a\xc2\xb121\xc2\xb7\xc3\x9646\xc3\x83\xc3\xab'	-80.25	69.31	134	-971	-130	83	-719	-18	20	531	-73	-294
6	b'2019\xc3\x84\xc3\xaa9\xc3\x94\xc3\x8225\xc3\x88\xc3\x9517\xc3\x8a\xc2\xb121\xc2\xb7\xc3\x9646\xc3\x83\xc3\xab'	-80.31	70.25	130.43	-997	-119	75	-758	-55	-12	513	-62	-302
7	b'2019\xc3\x84\xc3\xaa9\xc3\x94\xc3\x8225\xc3\x88\xc3\x9517\xc3\x8a\xc2\xb121\xc2\xb7\xc3\x9647\xc3\x83\xc3\xab'	-80.37	71.18	124.5	-940	-113	53	-861	-65	59	489	-25	-315
8	b'2019\xc3\x84\xc3\xaa9\xc3\x94\xc3\x8225\xc3\x88\xc3\x9517\xc3\x8a\xc2\xb121\xc2\xb7\xc3\x9647\xc3\x83\xc3\xab'	-80.37	71.18	124.5	-940	-113	53	-861	-65	59	489	-25	-315
9	b'2019\xc3\x84\xc3\xaa9\xc3\x94\xc3\x8225\xc3\x88\xc3\x9517\xc3\x8a\xc2\xb121\xc2\xb7\xc3\x9647\xc3\x83\xc3\xab'	-80.62	76.43	116.62	-947	-95	33	-926	-53	-15	478	22	-302
10	b'2019\xc3\x84\xc3\xaa9\xc3\x94\xc3\x8225\xc3\x88\xc3\x9517\xc3\x8a\xc2\xb121\xc2\xb7\xc3\x9647\xc3\x83\xc3\xab'	-80.68	78.37	110.68	-986	-87	5	-1023	-28	14	467	51	-294
11	b'2019\xc3\x84\xc3\xaa9\xc3\x94\xc3\x8225\xc3\x88\xc3\x9517\xc3\x8a\xc2\xb121\xc2\xb7\xc3\x9647\xc3\x83\xc3\xab'	-80.87	81.5	104.56	-974	-93	-24	-1000	-84	26	449	86	-302
12	b'2019\xc3\x84\xc3\xaa9\xc3\x94\xc3\x8225\xc3\x88\xc3\x9517\xc3\x8a\xc2\xb121\xc2\xb7\xc3\x9647\xc3\x83\xc3\xab'	-80.87	81.5	104.56	-974	-93	-24	-1000	-84	26	449	86	-302
13	b'2019\xc3\x84\xc3\xaa9\xc3\x94\xc3\x8225\xc3\x88\xc3\x9517\xc3\x8a\xc2\xb121\xc2\xb7\xc3\x9647\xc3\x83\xc3\xab'	-80.93	84.37	97	-990	-85	7	-965	-174	29	478	115	-294
14	b'2019\xc3\x84\xc3\xaa9\xc3\x94\xc3\x8225\xc3\x88\xc3\x9517\xc3\x8a\xc2\xb121\xc2\xb7\xc3\x9647\xc3\x83\xc3\xab'	-81.25	85.93	89.62	-969	-94	-11	-988	-141	-63	467	156	-288
15	b'2019\xc3\x84\xc3\xaa9\xc3\x94\xc3\x8225\xc3\x88\xc3\x9517\xc3\x8a\xc2\xb121\xc2\xb7\xc3\x9647\xc3\x83\xc3\xab'	-81.25	85.93	89.62	-969	-94	-11	-988	-141	-63	467	156	-288
16	b'2019\xc3\x84\xc3\xaa9\xc3\x94\xc3\x8225\xc3\x88\xc3\x9517\xc3\x8a\xc2\xb121\xc2\xb7\xc3\x9647\xc3\x83\xc3\xab'	-80.68	83.43	81.37	-1074	-117	-29	-874	-98	-137	472	204	-243
17	b'2019\xc3\x84\xc3\xaa9\xc3\x94\xc3\x8225\xc3\x88\xc3\x9517\xc3\x8a\xc2\xb121\xc2\xb7\xc3\x9647\xc3\x83\xc3\xab'	-79.12	81.43	77.43	-1010	-134	-15	-900	-222	-176	443	244	-256
18	b'2019\xc3\x84\xc3\xaa9\xc3\x94\xc3\x8225\xc3\x88\xc3\x9517\xc3\x8a\xc2\xb121\xc2\xb7\xc3\x9647\xc3\x83\xc3\xab'	-79.12	81.43	77.43	-1010	-134	-15	-900	-222	-176	443	244	-256
19	b'2019\xc3\x84\xc3\xaa9\xc3\x94\xc3\x8225\xc3\x88\xc3\x9517\xc3\x8a\xc2\xb121\xc2\xb7\xc3\x9648\xc3\x83\xc3\xab'	-76.5	83.06	72.18	-1008	-173	-47	-859	-103	-294	409	268	-243
20	b'2019\xc3\x84\xc3\xaa9\xc3\x94\xc3\x8225\xc3\x88\xc3\x9517\xc3\x8a\xc2\xb121\xc2\xb7\xc3\x9648\xc3\x83\xc3\xab'	-74.62	85	70.68	-1023	-189	25	-639	12	-458	436	297	-230
21	b'2019\xc3\x84\xc3\xaa9\xc3\x94\xc3\x8225\xc3\x88\xc3\x9517\xc3\x8a\xc2\xb121\xc2\xb7\xc3\x9648\xc3\x83\xc3\xab'	-71.68	87.93	69.25	-930	-261	-33	-523	8	-340	393	337	-230
22	b'2019\xc3\x84\xc3\xaa9\xc3\x94\xc3\x8225\xc3\x88\xc3\x9517\xc3\x8a\xc2\xb121\xc2\xb7\xc3\x9648\xc3\x83\xc3\xab'	-69.87	89.06	68.87	-879	-290	-36	-377	-77	-323	398	371	-203
23	b'2019\xc3\x84\xc3\xaa9\xc3\x94\xc3\x8225\xc3\x88\xc3\x9517\xc3\x8a\xc2\xb121\xc2\xb7\xc3\x9648\xc3\x83\xc3\xab'	-68.62	91	68.62	-890	-320	-19	-377	16	-315	395	406	-196
24	b'2019\xc3\x84\xc3\xaa9\xc3\x94\xc3\x8225\xc3\x88\xc3\x9517\xc3\x8a\xc2\xb121\xc2\xb7\xc3\x9648\xc3\x83\xc3\xab'	-67.18	90.87	68.43	-852	-347	-36	-244	-29	-255	377	412	-190
25	b'2019\xc3\x84\xc3\xaa9\xc3\x94\xc3\x8225\xc3\x88\xc3\x9517\xc3\x8a\xc2\xb121\xc2\xb7\xc3\x9648\xc3\x83\xc3\xab'	-66.5	91.56	68.25	-838	-354	-28	-181	-55	-140	358	419	-190
26	b'2019\xc3\x84\xc3\xaa9\xc3\x94\xc3\x8225\xc3\x88\xc3\x9517\xc3\x8a\xc2\xb121\xc2\xb7\xc3\x9648\xc3\x83\xc3\xab'	-66.25	92.12	67.68	-895	-367	-23	-130	-89	-27	345	441	-169
