# Supplementary material for: Data acquired by a single object sensor for the detection and quality evaluation of table tennis forehand strokes
Source: Data Brief. 2020 Nov 6;33:106504. doi: 10.1016/j.dib.2020.106504 (PMC7683218; doi:10.1016/j.dib.2020.106504)
Supplement: Supplementary file 1 [file mmc1.zip › Processed/Basic/1363.csv]

#	Time/Date	Roll	Pitch	Yaw	acc(x)	acc(y)	acc(z)	gyro(x)	gyro(y)	gyro(z)	mag(x)	mag(y)	mag(z)
0	0	0	0	0	0	0	0	0	0	0	0	0	0
0	0	0	0	0	0	0	0	0	0	0	0	0	0
0	0	0	0	0	0	0	0	0	0	0	0	0	0
0	0	0	0	0	0	0	0	0	0	0	0	0	0
0	0	0	0	0	0	0	0	0	0	0	0	0	0
0	0	0	0	0	0	0	0	0	0	0	0	0	0
0	0	0	0	0	0	0	0	0	0	0	0	0	0
0	0	0	0	0	0	0	0	0	0	0	0	0	0
0	0	0	0	0	0	0	0	0	0	0	0	0	0
0	0	0	0	0	0	0	0	0	0	0	0	0	0
0	0	0	0	0	0	0	0	0	0	0	0	0	0
0	0	0	0	0	0	0	0	0	0	0	0	0	0
0	0	0	0	0	0	0	0	0	0	0	0	0	0
0	0	0	0	0	0	0	0	0	0	0	0	0	0
0	0	0	0	0	0	0	0	0	0	0	0	0	0
0	0	0	0	0	0	0	0	0	0	0	0	0	0
0	0	0	0	0	0	0	0	0	0	0	0	0	0
0	0	0	0	0	0	0	0	0	0	0	0	0	0
0	0	0	0	0	0	0	0	0	0	0	0	0	0
0	0	0	0	0	0	0	0	0	0	0	0	0	0
0	0	0	0	0	0	0	0	0	0	0	0	0	0
0	0	0	0	0	0	0	0	0	0	0	0	0	0
0	0	0	0	0	0	0	0	0	0	0	0	0	0
0	0	0	0	0	0	0	0	0	0	0	0	0	0
0	0	0	0	0	0	0	0	0	0	0	0	0	0
0	0	0	0	0	0	0	0	0	0	0	0	0	0
0	0	0	0	0	0	0	0	0	0	0	0	0	0
0	0	0	0	0	0	0	0	0	0	0	0	0	0
0	0	0	0	0	0	0	0	0	0	0	0	0	0
0	0	0	0	0	0	0	0	0	0	0	0	0	0
0	0	0	0	0	0	0	0	0	0	0	0	0	0
0	0	0	0	0	0	0	0	0	0	0	0	0	0
0	0	0	0	0	0	0	0	0	0	0	0	0	0
0	0	0	0	0	0	0	0	0	0	0	0	0	0
0	0	0	0	0	0	0	0	0	0	0	0	0	0
0	0	0	0	0	0	0	0	0	0	0	0	0	0
0	0	0	0	0	0	0	0	0	0	0	0	0	0
0	0	0	0	0	0	0	0	0	0	0	0	0	0
0	0	0	0	0	0	0	0	0	0	0	0	0	0
2	b'2019\xc3\x84\xc3\xaa9\xc3\x94\xc3\x8225\xc3\x88\xc3\x9517\xc3\x8a\xc2\xb121\xc2\xb7\xc3\x9657\xc3\x83\xc3\xab'	-79.87	66.18	141.18	-967	-143	110	-441	-63	55	140	358	-91
3	b'2019\xc3\x84\xc3\xaa9\xc3\x94\xc3\x8225\xc3\x88\xc3\x9517\xc3\x8a\xc2\xb121\xc2\xb7\xc3\x9658\xc3\x83\xc3\xab'	-80.06	68.18	138.93	-973	-143	109	-503	57	17	144	360	-99
4	b'2019\xc3\x84\xc3\xaa9\xc3\x94\xc3\x8225\xc3\x88\xc3\x9517\xc3\x8a\xc2\xb121\xc2\xb7\xc3\x9658\xc3\x83\xc3\xab'	-80.18	68.31	136.56	-988	-139	113	-558	96	4	123	355	-118
5	b'2019\xc3\x84\xc3\xaa9\xc3\x94\xc3\x8225\xc3\x88\xc3\x9517\xc3\x8a\xc2\xb121\xc2\xb7\xc3\x9658\xc3\x83\xc3\xab'	-80.25	69.81	132.87	-957	-135	84	-646	-26	37	126	312	-124
6	b'2019\xc3\x84\xc3\xaa9\xc3\x94\xc3\x8225\xc3\x88\xc3\x9517\xc3\x8a\xc2\xb121\xc2\xb7\xc3\x9658\xc3\x83\xc3\xab'	-80.43	70.68	129.37	-984	-124	46	-704	-40	44	160	323	-147
7	b'2019\xc3\x84\xc3\xaa9\xc3\x94\xc3\x8225\xc3\x88\xc3\x9517\xc3\x8a\xc2\xb121\xc2\xb7\xc3\x9658\xc3\x83\xc3\xab'	-80.5	71.5	126.37	-952	-116	52	-696	-63	60	108	262	-185
8	b'2019\xc3\x84\xc3\xaa9\xc3\x94\xc3\x8225\xc3\x88\xc3\x9517\xc3\x8a\xc2\xb121\xc2\xb7\xc3\x9658\xc3\x83\xc3\xab'	-81	75.43	120.31	-981	-112	26	-766	81	-31	139	224	-190
9	b'2019\xc3\x84\xc3\xaa9\xc3\x94\xc3\x8225\xc3\x88\xc3\x9517\xc3\x8a\xc2\xb121\xc2\xb7\xc3\x9658\xc3\x83\xc3\xab'	-81.12	75.56	117	-993	-104	61	-778	-93	91	155	200	-217
10	b'2019\xc3\x84\xc3\xaa9\xc3\x94\xc3\x8225\xc3\x88\xc3\x9517\xc3\x8a\xc2\xb121\xc2\xb7\xc3\x9658\xc3\x83\xc3\xab'	-81.25	75.62	112.87	-988	-98	8	-788	-149	46	99	172	-219
11	b'2019\xc3\x84\xc3\xaa9\xc3\x94\xc3\x8225\xc3\x88\xc3\x9517\xc3\x8a\xc2\xb121\xc2\xb7\xc3\x9658\xc3\x83\xc3\xab'	-81.43	77.37	109.37	-957	-92	-1	-807	-49	6	144	172	-230
12	b'2019\xc3\x84\xc3\xaa9\xc3\x94\xc3\x8225\xc3\x88\xc3\x9517\xc3\x8a\xc2\xb121\xc2\xb7\xc3\x9658\xc3\x83\xc3\xab'	-81.75	79.81	104.31	-975	-93	-9	-763	-36	12	129	185	-224
13	b'2019\xc3\x84\xc3\xaa9\xc3\x94\xc3\x8225\xc3\x88\xc3\x9517\xc3\x8a\xc2\xb121\xc2\xb7\xc3\x9658\xc3\x83\xc3\xab'	-81.75	79.81	104.31	-975	-93	-9	-763	-36	12	129	185	-224
14	b'2019\xc3\x84\xc3\xaa9\xc3\x94\xc3\x8225\xc3\x88\xc3\x9517\xc3\x8a\xc2\xb121\xc2\xb7\xc3\x9658\xc3\x83\xc3\xab'	-82.18	84.87	96.81	-987	-99	-21	-786	-76	29	169	201	-225
15	b'2019\xc3\x84\xc3\xaa9\xc3\x94\xc3\x8225\xc3\x88\xc3\x9517\xc3\x8a\xc2\xb121\xc2\xb7\xc3\x9659\xc3\x83\xc3\xab'	-82.31	86	90.56	-1008	-89	71	-824	-114	-20	145	201	-227
16	b'2019\xc3\x84\xc3\xaa9\xc3\x94\xc3\x8225\xc3\x88\xc3\x9517\xc3\x8a\xc2\xb121\xc2\xb7\xc3\x9659\xc3\x83\xc3\xab'	-82.12	85.31	86.87	-1002	-90	7	-902	-157	-32	142	236	-232
17	b'2019\xc3\x84\xc3\xaa9\xc3\x94\xc3\x8225\xc3\x88\xc3\x9517\xc3\x8a\xc2\xb121\xc2\xb7\xc3\x9659\xc3\x83\xc3\xab'	-81.62	85.62	82.93	-972	-85	70	-989	-199	-115	92	235	-209
18	b'2019\xc3\x84\xc3\xaa9\xc3\x94\xc3\x8225\xc3\x88\xc3\x9517\xc3\x8a\xc2\xb121\xc2\xb7\xc3\x9659\xc3\x83\xc3\xab'	-81.37	83.93	78.93	-998	-85	39	-993	-279	-37	110	259	-217
19	b'2019\xc3\x84\xc3\xaa9\xc3\x94\xc3\x8225\xc3\x88\xc3\x9517\xc3\x8a\xc2\xb121\xc2\xb7\xc3\x9659\xc3\x83\xc3\xab'	-80.93	81.93	74.5	-1029	-103	30	-969	-192	-115	128	256	-220
20	b'2019\xc3\x84\xc3\xaa9\xc3\x94\xc3\x8225\xc3\x88\xc3\x9517\xc3\x8a\xc2\xb121\xc2\xb7\xc3\x9659\xc3\x83\xc3\xab'	-79.5	82.12	68.75	-1053	-122	-25	-847	-98	-343	134	300	-211
21	b'2019\xc3\x84\xc3\xaa9\xc3\x94\xc3\x8225\xc3\x88\xc3\x9517\xc3\x8a\xc2\xb121\xc2\xb7\xc3\x9659\xc3\x83\xc3\xab'	-79.5	82.12	68.75	-1053	-122	-25	-847	-98	-343	134	300	-211
22	b'2019\xc3\x84\xc3\xaa9\xc3\x94\xc3\x8225\xc3\x88\xc3\x9517\xc3\x8a\xc2\xb121\xc2\xb7\xc3\x9659\xc3\x83\xc3\xab'	-75.37	83.68	64.31	-934	-191	-23	-669	-149	-344	152	337	-200
23	b'2019\xc3\x84\xc3\xaa9\xc3\x94\xc3\x8225\xc3\x88\xc3\x9517\xc3\x8a\xc2\xb121\xc2\xb7\xc3\x9659\xc3\x83\xc3\xab'	-73.87	85.68	63.37	-967	-229	-117	-475	-196	-390	136	371	-174
24	b'2019\xc3\x84\xc3\xaa9\xc3\x94\xc3\x8225\xc3\x88\xc3\x9517\xc3\x8a\xc2\xb121\xc2\xb7\xc3\x9659\xc3\x83\xc3\xab'	-71.37	89.56	64.31	-872	-276	-60	-237	-53	-450	190	385	-166
25	b'2019\xc3\x84\xc3\xaa9\xc3\x94\xc3\x8225\xc3\x88\xc3\x9517\xc3\x8a\xc2\xb121\xc2\xb7\xc3\x9659\xc3\x83\xc3\xab'	-69.93	91.31	64.81	-890	-314	-27	-256	316	-276	185	401	-182
26	b'2019\xc3\x84\xc3\xaa9\xc3\x94\xc3\x8225\xc3\x88\xc3\x9517\xc3\x8a\xc2\xb122\xc2\xb7\xc3\x96'	-68.75	93.18	65.43	-884	-335	-19	-133	163	-56	192	430	-179
27	b'2019\xc3\x84\xc3\xaa9\xc3\x94\xc3\x8225\xc3\x88\xc3\x9517\xc3\x8a\xc2\xb122\xc2\xb7\xc3\x96'	-67.75	95	66.06	-920	-370	-19	-16	111	-171	200	446	-172
28	b'2019\xc3\x84\xc3\xaa9\xc3\x94\xc3\x8225\xc3\x88\xc3\x9517\xc3\x8a\xc2\xb122\xc2\xb7\xc3\x96'	-67	94.56	66.75	-898	-378	11	-49	48	-168	204	460	-155
29	b'2019\xc3\x84\xc3\xaa9\xc3\x94\xc3\x8225\xc3\x88\xc3\x9517\xc3\x8a\xc2\xb122\xc2\xb7\xc3\x96'	-67	94.56	66.75	-898	-378	11	-49	48	-168	204	460	-155
30	b'2019\xc3\x84\xc3\xaa9\xc3\x94\xc3\x8225\xc3\x88\xc3\x9517\xc3\x8a\xc2\xb122\xc2\xb7\xc3\x96'	-66.37	94.06	67.12	-891	-388	-4	0	-85	-21	212	449	-168
31	b'2019\xc3\x84\xc3\xaa9\xc3\x94\xc3\x8225\xc3\x88\xc3\x9517\xc3\x8a\xc2\xb122\xc2\xb7\xc3\x96'	-66.18	94.18	67.37	-901	-373	-10	44	-54	-76	212	473	-161
32	b'2019\xc3\x84\xc3\xaa9\xc3\x94\xc3\x8225\xc3\x88\xc3\x9517\xc3\x8a\xc2\xb122\xc2\xb7\xc3\x96'	-66.06	93.93	67.62	-882	-381	0	0	-12	2	233	473	-155
