# Supplementary material for: Data acquired by a single object sensor for the detection and quality evaluation of table tennis forehand strokes
Source: Data Brief. 2020 Nov 6;33:106504. doi: 10.1016/j.dib.2020.106504 (PMC7683218; doi:10.1016/j.dib.2020.106504)
Supplement: Supplementary file 1 [file mmc1.zip › Processed/Basic/1364.csv]

#	Time/Date	Roll	Pitch	Yaw	acc(x)	acc(y)	acc(z)	gyro(x)	gyro(y)	gyro(z)	mag(x)	mag(y)	mag(z)
0	0	0	0	0	0	0	0	0	0	0	0	0	0
0	0	0	0	0	0	0	0	0	0	0	0	0	0
0	0	0	0	0	0	0	0	0	0	0	0	0	0
0	0	0	0	0	0	0	0	0	0	0	0	0	0
0	0	0	0	0	0	0	0	0	0	0	0	0	0
0	0	0	0	0	0	0	0	0	0	0	0	0	0
0	0	0	0	0	0	0	0	0	0	0	0	0	0
0	0	0	0	0	0	0	0	0	0	0	0	0	0
0	0	0	0	0	0	0	0	0	0	0	0	0	0
0	0	0	0	0	0	0	0	0	0	0	0	0	0
0	0	0	0	0	0	0	0	0	0	0	0	0	0
0	0	0	0	0	0	0	0	0	0	0	0	0	0
0	0	0	0	0	0	0	0	0	0	0	0	0	0
0	0	0	0	0	0	0	0	0	0	0	0	0	0
0	0	0	0	0	0	0	0	0	0	0	0	0	0
0	0	0	0	0	0	0	0	0	0	0	0	0	0
0	0	0	0	0	0	0	0	0	0	0	0	0	0
0	0	0	0	0	0	0	0	0	0	0	0	0	0
0	0	0	0	0	0	0	0	0	0	0	0	0	0
0	0	0	0	0	0	0	0	0	0	0	0	0	0
0	0	0	0	0	0	0	0	0	0	0	0	0	0
0	0	0	0	0	0	0	0	0	0	0	0	0	0
0	0	0	0	0	0	0	0	0	0	0	0	0	0
0	0	0	0	0	0	0	0	0	0	0	0	0	0
0	0	0	0	0	0	0	0	0	0	0	0	0	0
0	0	0	0	0	0	0	0	0	0	0	0	0	0
0	0	0	0	0	0	0	0	0	0	0	0	0	0
2	b'2019\xc3\x84\xc3\xaa9\xc3\x94\xc3\x8225\xc3\x88\xc3\x9517\xc3\x8a\xc2\xb122\xc2\xb7\xc3\x9615\xc3\x83\xc3\xab'	-78.31	48.43	146.43	-952	-158	137	36	-88	15	376	-128	-321
3	b'2019\xc3\x84\xc3\xaa9\xc3\x94\xc3\x8225\xc3\x88\xc3\x9517\xc3\x8a\xc2\xb122\xc2\xb7\xc3\x9615\xc3\x83\xc3\xab'	-78.18	47.62	146.56	-968	-152	158	26	-54	-11	387	-134	-340
4	b'2019\xc3\x84\xc3\xaa9\xc3\x94\xc3\x8225\xc3\x88\xc3\x9517\xc3\x8a\xc2\xb122\xc2\xb7\xc3\x9615\xc3\x83\xc3\xab'	-78.18	47.62	146.56	-968	-152	158	26	-54	-11	387	-134	-340
5	b'2019\xc3\x84\xc3\xaa9\xc3\x94\xc3\x8225\xc3\x88\xc3\x9517\xc3\x8a\xc2\xb122\xc2\xb7\xc3\x9615\xc3\x83\xc3\xab'	-78.06	47.68	146.75	-959	-155	142	-13	-4	-7	376	-116	-340
6	b'2019\xc3\x84\xc3\xaa9\xc3\x94\xc3\x8225\xc3\x88\xc3\x9517\xc3\x8a\xc2\xb122\xc2\xb7\xc3\x9615\xc3\x83\xc3\xab'	-78.12	47.87	146.68	-949	-155	136	-19	-38	-7	387	-112	-334
7	b'2019\xc3\x84\xc3\xaa9\xc3\x94\xc3\x8225\xc3\x88\xc3\x9517\xc3\x8a\xc2\xb122\xc2\xb7\xc3\x9615\xc3\x83\xc3\xab'	-78.12	47.87	146.68	-949	-155	136	-19	-38	-7	387	-112	-334
8	b'2019\xc3\x84\xc3\xaa9\xc3\x94\xc3\x8225\xc3\x88\xc3\x9517\xc3\x8a\xc2\xb122\xc2\xb7\xc3\x9615\xc3\x83\xc3\xab'	-78.25	48.31	146.56	-952	-157	137	-3	-3	-12	340	-134	-334
9	b'2019\xc3\x84\xc3\xaa9\xc3\x94\xc3\x8225\xc3\x88\xc3\x9517\xc3\x8a\xc2\xb122\xc2\xb7\xc3\x9615\xc3\x83\xc3\xab'	-78.18	48.06	146.5	-971	-152	174	-26	14	22	404	-128	-340
10	b'2019\xc3\x84\xc3\xaa9\xc3\x94\xc3\x8225\xc3\x88\xc3\x9517\xc3\x8a\xc2\xb122\xc2\xb7\xc3\x9615\xc3\x83\xc3\xab'	-78.31	48	146.18	-929	-158	104	-25	43	41	371	-123	-334
11	b'2019\xc3\x84\xc3\xaa9\xc3\x94\xc3\x8225\xc3\x88\xc3\x9517\xc3\x8a\xc2\xb122\xc2\xb7\xc3\x9615\xc3\x83\xc3\xab'	-78.56	48.62	146.43	-961	-161	146	2	-11	40	358	-123	-334
12	b'2019\xc3\x84\xc3\xaa9\xc3\x94\xc3\x8225\xc3\x88\xc3\x9517\xc3\x8a\xc2\xb122\xc2\xb7\xc3\x9616\xc3\x83\xc3\xab'	-79	50.37	146.37	-955	-155	150	-12	185	71	364	-134	-308
13	b'2019\xc3\x84\xc3\xaa9\xc3\x94\xc3\x8225\xc3\x88\xc3\x9517\xc3\x8a\xc2\xb122\xc2\xb7\xc3\x9616\xc3\x83\xc3\xab'	-79	50.37	146.37	-955	-155	150	-12	185	71	364	-134	-308
14	b'2019\xc3\x84\xc3\xaa9\xc3\x94\xc3\x8225\xc3\x88\xc3\x9517\xc3\x8a\xc2\xb122\xc2\xb7\xc3\x9616\xc3\x83\xc3\xab'	-79	50.37	146.37	-955	-155	150	-12	185	71	364	-134	-308
15	b'2019\xc3\x84\xc3\xaa9\xc3\x94\xc3\x8225\xc3\x88\xc3\x9517\xc3\x8a\xc2\xb122\xc2\xb7\xc3\x9616\xc3\x83\xc3\xab'	-80.18	56.81	146.81	-998	-115	174	-56	140	16	350	-128	-308
16	b'2019\xc3\x84\xc3\xaa9\xc3\x94\xc3\x8225\xc3\x88\xc3\x9517\xc3\x8a\xc2\xb122\xc2\xb7\xc3\x9616\xc3\x83\xc3\xab'	-80.43	60.93	145.68	-949	-132	157	-295	-22	33	422	-128	-308
17	b'2019\xc3\x84\xc3\xaa9\xc3\x94\xc3\x8225\xc3\x88\xc3\x9517\xc3\x8a\xc2\xb122\xc2\xb7\xc3\x9616\xc3\x83\xc3\xab'	-80.37	65.68	144.18	-968	-140	143	-319	214	-86	454	-121	-321
18	b'2019\xc3\x84\xc3\xaa9\xc3\x94\xc3\x8225\xc3\x88\xc3\x9517\xc3\x8a\xc2\xb122\xc2\xb7\xc3\x9616\xc3\x83\xc3\xab'	-80.37	65.68	144.18	-968	-140	143	-319	214	-86	454	-121	-321
19	b'2019\xc3\x84\xc3\xaa9\xc3\x94\xc3\x8225\xc3\x88\xc3\x9517\xc3\x8a\xc2\xb122\xc2\xb7\xc3\x9616\xc3\x83\xc3\xab'	-80.37	68.81	140.43	-976	-141	134	-518	-127	-9	433	-92	-289
20	b'2019\xc3\x84\xc3\xaa9\xc3\x94\xc3\x8225\xc3\x88\xc3\x9517\xc3\x8a\xc2\xb122\xc2\xb7\xc3\x9616\xc3\x83\xc3\xab'	-80.43	75.5	136.81	-934	-126	56	-685	-183	79	406	-97	-310
21	b'2019\xc3\x84\xc3\xaa9\xc3\x94\xc3\x8225\xc3\x88\xc3\x9517\xc3\x8a\xc2\xb122\xc2\xb7\xc3\x9616\xc3\x83\xc3\xab'	-80.5	78.43	132.43	-947	-127	76	-759	-152	21	428	-57	-302
22	b'2019\xc3\x84\xc3\xaa9\xc3\x94\xc3\x8225\xc3\x88\xc3\x9517\xc3\x8a\xc2\xb122\xc2\xb7\xc3\x9616\xc3\x83\xc3\xab'	-80.75	78.5	127.18	-997	-106	66	-890	-50	39	419	-40	-310
23	b'2019\xc3\x84\xc3\xaa9\xc3\x94\xc3\x8225\xc3\x88\xc3\x9517\xc3\x8a\xc2\xb122\xc2\xb7\xc3\x9617\xc3\x83\xc3\xab'	-80.75	80.56	123.5	-955	-106	43	-915	5	-50	406	8	-310
24	b'2019\xc3\x84\xc3\xaa9\xc3\x94\xc3\x8225\xc3\x88\xc3\x9517\xc3\x8a\xc2\xb122\xc2\xb7\xc3\x9617\xc3\x83\xc3\xab'	-80.75	80.56	123.5	-955	-106	43	-915	5	-50	406	8	-310
25	b'2019\xc3\x84\xc3\xaa9\xc3\x94\xc3\x8225\xc3\x88\xc3\x9517\xc3\x8a\xc2\xb122\xc2\xb7\xc3\x9617\xc3\x83\xc3\xab'	-81.56	84.43	108.75	-954	-94	-4	-933	-53	37	420	68	-312
26	b'2019\xc3\x84\xc3\xaa9\xc3\x94\xc3\x8225\xc3\x88\xc3\x9517\xc3\x8a\xc2\xb122\xc2\xb7\xc3\x9617\xc3\x83\xc3\xab'	-81.93	84.75	103.87	-997	-91	-35	-914	-54	18	396	68	-318
27	b'2019\xc3\x84\xc3\xaa9\xc3\x94\xc3\x8225\xc3\x88\xc3\x9517\xc3\x8a\xc2\xb122\xc2\xb7\xc3\x9617\xc3\x83\xc3\xab'	-81.93	84.75	103.87	-997	-91	-35	-914	-54	18	396	68	-318
28	b'2019\xc3\x84\xc3\xaa9\xc3\x94\xc3\x8225\xc3\x88\xc3\x9517\xc3\x8a\xc2\xb122\xc2\xb7\xc3\x9617\xc3\x83\xc3\xab'	-82.18	86.31	95.56	-1009	-82	-14	-845	-52	-27	388	134	-289
29	b'2019\xc3\x84\xc3\xaa9\xc3\x94\xc3\x8225\xc3\x88\xc3\x9517\xc3\x8a\xc2\xb122\xc2\xb7\xc3\x9617\xc3\x83\xc3\xab'	-82.06	88.31	90.25	-967	-84	56	-942	-29	-31	353	152	-300
30	b'2019\xc3\x84\xc3\xaa9\xc3\x94\xc3\x8225\xc3\x88\xc3\x9517\xc3\x8a\xc2\xb122\xc2\xb7\xc3\x9617\xc3\x83\xc3\xab'	-82.06	88.37	84.5	-1069	-87	13	-860	-125	-78	395	174	-281
31	b'2019\xc3\x84\xc3\xaa9\xc3\x94\xc3\x8225\xc3\x88\xc3\x9517\xc3\x8a\xc2\xb122\xc2\xb7\xc3\x9617\xc3\x83\xc3\xab'	-81.18	89.56	79.87	-1033	-111	-2	-855	-253	-184	372	192	-267
32	b'2019\xc3\x84\xc3\xaa9\xc3\x94\xc3\x8225\xc3\x88\xc3\x9517\xc3\x8a\xc2\xb122\xc2\xb7\xc3\x9617\xc3\x83\xc3\xab'	-79.18	89.87	73.93	-1009	-145	63	-945	-235	-258	372	257	-228
33	b'2019\xc3\x84\xc3\xaa9\xc3\x94\xc3\x8225\xc3\x88\xc3\x9517\xc3\x8a\xc2\xb122\xc2\xb7\xc3\x9618\xc3\x83\xc3\xab'	-78.25	91.68	71.75	-958	-167	-132	-922	7	-307	355	262	-228
34	b'2019\xc3\x84\xc3\xaa9\xc3\x94\xc3\x8225\xc3\x88\xc3\x9517\xc3\x8a\xc2\xb122\xc2\xb7\xc3\x9618\xc3\x83\xc3\xab'	-77.06	91.43	69.62	-998	-182	-37	-844	-213	-305	379	310	-249
35	b'2019\xc3\x84\xc3\xaa9\xc3\x94\xc3\x8225\xc3\x88\xc3\x9517\xc3\x8a\xc2\xb122\xc2\xb7\xc3\x9618\xc3\x83\xc3\xab'	-75.12	95.31	68	-980	-218	-58	-615	105	-486	350	323	-203
36	b'2019\xc3\x84\xc3\xaa9\xc3\x94\xc3\x8225\xc3\x88\xc3\x9517\xc3\x8a\xc2\xb122\xc2\xb7\xc3\x9618\xc3\x83\xc3\xab'	-73.75	96.12	67.43	-907	-228	-63	-624	-142	-394	358	324	-209
37	b'2019\xc3\x84\xc3\xaa9\xc3\x94\xc3\x8225\xc3\x88\xc3\x9517\xc3\x8a\xc2\xb122\xc2\xb7\xc3\x9618\xc3\x83\xc3\xab'	-72.81	96.37	66.62	-930	-250	-111	-552	-81	-329	350	352	-196
38	b'2019\xc3\x84\xc3\xaa9\xc3\x94\xc3\x8225\xc3\x88\xc3\x9517\xc3\x8a\xc2\xb122\xc2\xb7\xc3\x9618\xc3\x83\xc3\xab'	-71.31	96.87	66.25	-917	-287	-135	-328	-121	-380	352	380	-169
39	b'2019\xc3\x84\xc3\xaa9\xc3\x94\xc3\x8225\xc3\x88\xc3\x9517\xc3\x8a\xc2\xb122\xc2\xb7\xc3\x9618\xc3\x83\xc3\xab'	-69.31	97.43	66.93	-955	-310	-80	-251	11	-468	307	398	-176
40	b'2019\xc3\x84\xc3\xaa9\xc3\x94\xc3\x8225\xc3\x88\xc3\x9517\xc3\x8a\xc2\xb122\xc2\xb7\xc3\x9618\xc3\x83\xc3\xab'	-67.87	97.87	67.75	-859	-347	-92	-201	3	-449	345	416	-169
41	b'2019\xc3\x84\xc3\xaa9\xc3\x94\xc3\x8225\xc3\x88\xc3\x9517\xc3\x8a\xc2\xb122\xc2\xb7\xc3\x9618\xc3\x83\xc3\xab'	-66.37	98.12	68.62	-856	-379	-57	-145	70	-369	307	433	-169
42	b'2019\xc3\x84\xc3\xaa9\xc3\x94\xc3\x8225\xc3\x88\xc3\x9517\xc3\x8a\xc2\xb122\xc2\xb7\xc3\x9618\xc3\x83\xc3\xab'	-64.93	98.25	69.75	-798	-395	-33	-78	-47	-220	356	438	-150
43	b'2019\xc3\x84\xc3\xaa9\xc3\x94\xc3\x8225\xc3\x88\xc3\x9517\xc3\x8a\xc2\xb122\xc2\xb7\xc3\x9618\xc3\x83\xc3\xab'	-64.43	98.25	69.75	-846	-396	-60	-97	-80	-79	283	467	-163
44	b'2019\xc3\x84\xc3\xaa9\xc3\x94\xc3\x8225\xc3\x88\xc3\x9517\xc3\x8a\xc2\xb122\xc2\xb7\xc3\x9618\xc3\x83\xc3\xab'	-64.31	98.43	69.56	-853	-406	-30	-96	56	16	296	468	-156
