# Supplementary material for: Data acquired by a single object sensor for the detection and quality evaluation of table tennis forehand strokes
Source: Data Brief. 2020 Nov 6;33:106504. doi: 10.1016/j.dib.2020.106504 (PMC7683218; doi:10.1016/j.dib.2020.106504)
Supplement: Supplementary file 1 [file mmc1.zip › Processed/Basic/1365.csv]

#	Time/Date	Roll	Pitch	Yaw	acc(x)	acc(y)	acc(z)	gyro(x)	gyro(y)	gyro(z)	mag(x)	mag(y)	mag(z)
0	0	0	0	0	0	0	0	0	0	0	0	0	0
0	0	0	0	0	0	0	0	0	0	0	0	0	0
0	0	0	0	0	0	0	0	0	0	0	0	0	0
0	0	0	0	0	0	0	0	0	0	0	0	0	0
0	0	0	0	0	0	0	0	0	0	0	0	0	0
0	0	0	0	0	0	0	0	0	0	0	0	0	0
0	0	0	0	0	0	0	0	0	0	0	0	0	0
0	0	0	0	0	0	0	0	0	0	0	0	0	0
0	0	0	0	0	0	0	0	0	0	0	0	0	0
0	0	0	0	0	0	0	0	0	0	0	0	0	0
0	0	0	0	0	0	0	0	0	0	0	0	0	0
0	0	0	0	0	0	0	0	0	0	0	0	0	0
0	0	0	0	0	0	0	0	0	0	0	0	0	0
0	0	0	0	0	0	0	0	0	0	0	0	0	0
0	0	0	0	0	0	0	0	0	0	0	0	0	0
0	0	0	0	0	0	0	0	0	0	0	0	0	0
0	0	0	0	0	0	0	0	0	0	0	0	0	0
0	0	0	0	0	0	0	0	0	0	0	0	0	0
0	0	0	0	0	0	0	0	0	0	0	0	0	0
0	0	0	0	0	0	0	0	0	0	0	0	0	0
0	0	0	0	0	0	0	0	0	0	0	0	0	0
0	0	0	0	0	0	0	0	0	0	0	0	0	0
0	0	0	0	0	0	0	0	0	0	0	0	0	0
0	0	0	0	0	0	0	0	0	0	0	0	0	0
0	0	0	0	0	0	0	0	0	0	0	0	0	0
0	0	0	0	0	0	0	0	0	0	0	0	0	0
0	0	0	0	0	0	0	0	0	0	0	0	0	0
0	0	0	0	0	0	0	0	0	0	0	0	0	0
0	0	0	0	0	0	0	0	0	0	0	0	0	0
0	0	0	0	0	0	0	0	0	0	0	0	0	0
0	0	0	0	0	0	0	0	0	0	0	0	0	0
0	0	0	0	0	0	0	0	0	0	0	0	0	0
0	0	0	0	0	0	0	0	0	0	0	0	0	0
0	0	0	0	0	0	0	0	0	0	0	0	0	0
0	0	0	0	0	0	0	0	0	0	0	0	0	0
0	0	0	0	0	0	0	0	0	0	0	0	0	0
0	0	0	0	0	0	0	0	0	0	0	0	0	0
0	0	0	0	0	0	0	0	0	0	0	0	0	0
0	0	0	0	0	0	0	0	0	0	0	0	0	0
0	0	0	0	0	0	0	0	0	0	0	0	0	0
0	0	0	0	0	0	0	0	0	0	0	0	0	0
0	0	0	0	0	0	0	0	0	0	0	0	0	0
0	0	0	0	0	0	0	0	0	0	0	0	0	0
0	0	0	0	0	0	0	0	0	0	0	0	0	0
2	b'2019\xc3\x84\xc3\xaa9\xc3\x94\xc3\x8225\xc3\x88\xc3\x9517\xc3\x8a\xc2\xb122\xc2\xb7\xc3\x9628\xc3\x83\xc3\xab'	-81.31	79.68	130.81	-951	-111	56	-779	-30	-7	438	-51	-308
3	b'2019\xc3\x84\xc3\xaa9\xc3\x94\xc3\x8225\xc3\x88\xc3\x9517\xc3\x8a\xc2\xb122\xc2\xb7\xc3\x9628\xc3\x83\xc3\xab'	-81.37	79.37	126.93	-940	-104	51	-818	-138	60	520	-33	-276
4	b'2019\xc3\x84\xc3\xaa9\xc3\x94\xc3\x8225\xc3\x88\xc3\x9517\xc3\x8a\xc2\xb122\xc2\xb7\xc3\x9628\xc3\x83\xc3\xab'	-81.56	81.31	123.25	-963	-96	8	-865	-66	6	456	-3	-297
5	b'2019\xc3\x84\xc3\xaa9\xc3\x94\xc3\x8225\xc3\x88\xc3\x9517\xc3\x8a\xc2\xb122\xc2\xb7\xc3\x9629\xc3\x83\xc3\xab'	-81.75	85.37	116.12	-1010	-84	7	-916	-70	16	502	14	-291
6	b'2019\xc3\x84\xc3\xaa9\xc3\x94\xc3\x8225\xc3\x88\xc3\x9517\xc3\x8a\xc2\xb122\xc2\xb7\xc3\x9629\xc3\x83\xc3\xab'	-81.81	87.37	112.25	-1009	-89	46	-964	-12	-79	462	38	-297
7	b'2019\xc3\x84\xc3\xaa9\xc3\x94\xc3\x8225\xc3\x88\xc3\x9517\xc3\x8a\xc2\xb122\xc2\xb7\xc3\x9629\xc3\x83\xc3\xab'	-81.43	88.68	107.68	-988	-94	-25	-988	-239	-39	462	72	-305
8	b'2019\xc3\x84\xc3\xaa9\xc3\x94\xc3\x8225\xc3\x88\xc3\x9517\xc3\x8a\xc2\xb122\xc2\xb7\xc3\x9629\xc3\x83\xc3\xab'	-81.43	87.18	101.68	-1012	-87	-59	-918	-208	-7	475	107	-291
9	b'2019\xc3\x84\xc3\xaa9\xc3\x94\xc3\x8225\xc3\x88\xc3\x9517\xc3\x8a\xc2\xb122\xc2\xb7\xc3\x9629\xc3\x83\xc3\xab'	-81.43	87.18	101.68	-1012	-87	-59	-918	-208	-7	475	107	-291
10	b'2019\xc3\x84\xc3\xaa9\xc3\x94\xc3\x8225\xc3\x88\xc3\x9517\xc3\x8a\xc2\xb122\xc2\xb7\xc3\x9629\xc3\x83\xc3\xab'	-80.56	87.5	92.43	-985	-100	-14	-984	-90	-92	433	160	-272
11	b'2019\xc3\x84\xc3\xaa9\xc3\x94\xc3\x8225\xc3\x88\xc3\x9517\xc3\x8a\xc2\xb122\xc2\xb7\xc3\x9629\xc3\x83\xc3\xab'	-80.06	90.12	84.81	-1007	-108	-74	-1026	-120	-121	427	192	-265
12	b'2019\xc3\x84\xc3\xaa9\xc3\x94\xc3\x8225\xc3\x88\xc3\x9517\xc3\x8a\xc2\xb122\xc2\xb7\xc3\x9629\xc3\x83\xc3\xab'	-79.12	93.62	78.75	-1022	-121	-63	-918	-173	-172	446	256	-265
13	b'2019\xc3\x84\xc3\xaa9\xc3\x94\xc3\x8225\xc3\x88\xc3\x9517\xc3\x8a\xc2\xb122\xc2\xb7\xc3\x9629\xc3\x83\xc3\xab'	-78.12	95.5	75.31	-1053	-145	-99	-935	72	-324	433	248	-251
14	b'2019\xc3\x84\xc3\xaa9\xc3\x94\xc3\x8225\xc3\x88\xc3\x9517\xc3\x8a\xc2\xb122\xc2\xb7\xc3\x9629\xc3\x83\xc3\xab'	-76.31	96.12	72.25	-969	-197	-143	-742	-96	-312	496	299	-200
15	b'2019\xc3\x84\xc3\xaa9\xc3\x94\xc3\x8225\xc3\x88\xc3\x9517\xc3\x8a\xc2\xb122\xc2\xb7\xc3\x9629\xc3\x83\xc3\xab'	-74.25	97.12	70.56	-951	-223	-152	-590	-120	-373	409	310	-219
16	b'2019\xc3\x84\xc3\xaa9\xc3\x94\xc3\x8225\xc3\x88\xc3\x9517\xc3\x8a\xc2\xb122\xc2\xb7\xc3\x9630\xc3\x83\xc3\xab'	-72.5	98.12	70.31	-913	-259	-37	-473	97	-411	384	340	-204
17	b'2019\xc3\x84\xc3\xaa9\xc3\x94\xc3\x8225\xc3\x88\xc3\x9517\xc3\x8a\xc2\xb122\xc2\xb7\xc3\x9630\xc3\x83\xc3\xab'	-72.5	98.12	70.31	-913	-259	-37	-473	97	-411	384	340	-204
18	b'2019\xc3\x84\xc3\xaa9\xc3\x94\xc3\x8225\xc3\x88\xc3\x9517\xc3\x8a\xc2\xb122\xc2\xb7\xc3\x9630\xc3\x83\xc3\xab'	-69.5	98.31	69.56	-831	-301	-47	-226	-264	-122	385	398	-192
19	b'2019\xc3\x84\xc3\xaa9\xc3\x94\xc3\x8225\xc3\x88\xc3\x9517\xc3\x8a\xc2\xb122\xc2\xb7\xc3\x9630\xc3\x83\xc3\xab'	-68.68	98.68	69.06	-886	-340	-80	-152	-183	-89	392	396	-158
20	b'2019\xc3\x84\xc3\xaa9\xc3\x94\xc3\x8225\xc3\x88\xc3\x9517\xc3\x8a\xc2\xb122\xc2\xb7\xc3\x9630\xc3\x83\xc3\xab'	-67.93	98.25	69.06	-891	-366	-73	-44	-118	-156	358	425	-158
21	b'2019\xc3\x84\xc3\xaa9\xc3\x94\xc3\x8225\xc3\x88\xc3\x9517\xc3\x8a\xc2\xb122\xc2\xb7\xc3\x9630\xc3\x83\xc3\xab'	-66.56	98.18	70.25	-904	-373	-7	-23	100	-147	350	425	-166
22	b'2019\xc3\x84\xc3\xaa9\xc3\x94\xc3\x8225\xc3\x88\xc3\x9517\xc3\x8a\xc2\xb122\xc2\xb7\xc3\x9630\xc3\x83\xc3\xab'	-66	98.5	70.75	-901	-375	-17	-32	1	-130	345	443	-153
23	b'2019\xc3\x84\xc3\xaa9\xc3\x94\xc3\x8225\xc3\x88\xc3\x9517\xc3\x8a\xc2\xb122\xc2\xb7\xc3\x9630\xc3\x83\xc3\xab'	-65.56	98.5	70.93	-863	-372	-35	-68	-35	-25	363	451	-172
24	b'2019\xc3\x84\xc3\xaa9\xc3\x94\xc3\x8225\xc3\x88\xc3\x9517\xc3\x8a\xc2\xb122\xc2\xb7\xc3\x9630\xc3\x83\xc3\xab'	-65.5	98.62	70.62	-893	-388	-63	-39	30	-11	369	443	-153
25	b'2019\xc3\x84\xc3\xaa9\xc3\x94\xc3\x8225\xc3\x88\xc3\x9517\xc3\x8a\xc2\xb122\xc2\xb7\xc3\x9630\xc3\x83\xc3\xab'	-65.75	98.81	70.31	-922	-389	-37	-28	43	12	363	436	-140
26	b'2019\xc3\x84\xc3\xaa9\xc3\x94\xc3\x8225\xc3\x88\xc3\x9517\xc3\x8a\xc2\xb122\xc2\xb7\xc3\x9631\xc3\x83\xc3\xab'	-65.81	98.62	70.06	-903	-389	-72	-28	20	-1	345	425	-134
27	b'2019\xc3\x84\xc3\xaa9\xc3\x94\xc3\x8225\xc3\x88\xc3\x9517\xc3\x8a\xc2\xb122\xc2\xb7\xc3\x9631\xc3\x83\xc3\xab'	-65.81	99	70.06	-922	-383	-38	-3	-20	25	332	436	-153
