# Supplementary material for: Data acquired by a single object sensor for the detection and quality evaluation of table tennis forehand strokes
Source: Data Brief. 2020 Nov 6;33:106504. doi: 10.1016/j.dib.2020.106504 (PMC7683218; doi:10.1016/j.dib.2020.106504)
Supplement: Supplementary file 1 [file mmc1.zip › Processed/Basic/1366.csv]

#	Time/Date	Roll	Pitch	Yaw	acc(x)	acc(y)	acc(z)	gyro(x)	gyro(y)	gyro(z)	mag(x)	mag(y)	mag(z)
0	0	0	0	0	0	0	0	0	0	0	0	0	0
0	0	0	0	0	0	0	0	0	0	0	0	0	0
0	0	0	0	0	0	0	0	0	0	0	0	0	0
0	0	0	0	0	0	0	0	0	0	0	0	0	0
0	0	0	0	0	0	0	0	0	0	0	0	0	0
0	0	0	0	0	0	0	0	0	0	0	0	0	0
0	0	0	0	0	0	0	0	0	0	0	0	0	0
0	0	0	0	0	0	0	0	0	0	0	0	0	0
0	0	0	0	0	0	0	0	0	0	0	0	0	0
0	0	0	0	0	0	0	0	0	0	0	0	0	0
0	0	0	0	0	0	0	0	0	0	0	0	0	0
0	0	0	0	0	0	0	0	0	0	0	0	0	0
0	0	0	0	0	0	0	0	0	0	0	0	0	0
0	0	0	0	0	0	0	0	0	0	0	0	0	0
0	0	0	0	0	0	0	0	0	0	0	0	0	0
0	0	0	0	0	0	0	0	0	0	0	0	0	0
0	0	0	0	0	0	0	0	0	0	0	0	0	0
0	0	0	0	0	0	0	0	0	0	0	0	0	0
0	0	0	0	0	0	0	0	0	0	0	0	0	0
0	0	0	0	0	0	0	0	0	0	0	0	0	0
0	0	0	0	0	0	0	0	0	0	0	0	0	0
0	0	0	0	0	0	0	0	0	0	0	0	0	0
0	0	0	0	0	0	0	0	0	0	0	0	0	0
0	0	0	0	0	0	0	0	0	0	0	0	0	0
0	0	0	0	0	0	0	0	0	0	0	0	0	0
0	0	0	0	0	0	0	0	0	0	0	0	0	0
0	0	0	0	0	0	0	0	0	0	0	0	0	0
0	0	0	0	0	0	0	0	0	0	0	0	0	0
0	0	0	0	0	0	0	0	0	0	0	0	0	0
0	0	0	0	0	0	0	0	0	0	0	0	0	0
0	0	0	0	0	0	0	0	0	0	0	0	0	0
0	0	0	0	0	0	0	0	0	0	0	0	0	0
0	0	0	0	0	0	0	0	0	0	0	0	0	0
0	0	0	0	0	0	0	0	0	0	0	0	0	0
0	0	0	0	0	0	0	0	0	0	0	0	0	0
0	0	0	0	0	0	0	0	0	0	0	0	0	0
0	0	0	0	0	0	0	0	0	0	0	0	0	0
0	0	0	0	0	0	0	0	0	0	0	0	0	0
0	0	0	0	0	0	0	0	0	0	0	0	0	0
0	0	0	0	0	0	0	0	0	0	0	0	0	0
0	0	0	0	0	0	0	0	0	0	0	0	0	0
0	0	0	0	0	0	0	0	0	0	0	0	0	0
0	0	0	0	0	0	0	0	0	0	0	0	0	0
0	0	0	0	0	0	0	0	0	0	0	0	0	0
2	b'2019\xc3\x84\xc3\xaa9\xc3\x94\xc3\x8225\xc3\x88\xc3\x9517\xc3\x8a\xc2\xb122\xc2\xb7\xc3\x9640\xc3\x83\xc3\xab'	-79.81	70.87	135.62	-955	-152	70	-575	-27	64	513	-44	-318
3	b'2019\xc3\x84\xc3\xaa9\xc3\x94\xc3\x8225\xc3\x88\xc3\x9517\xc3\x8a\xc2\xb122\xc2\xb7\xc3\x9640\xc3\x83\xc3\xab'	-80	71.87	132.81	-965	-142	81	-570	-51	16	520	-51	-310
4	b'2019\xc3\x84\xc3\xaa9\xc3\x94\xc3\x8225\xc3\x88\xc3\x9517\xc3\x8a\xc2\xb122\xc2\xb7\xc3\x9640\xc3\x83\xc3\xab'	-80	71.87	132.81	-965	-142	81	-570	-51	16	520	-51	-310
5	b'2019\xc3\x84\xc3\xaa9\xc3\x94\xc3\x8225\xc3\x88\xc3\x9517\xc3\x8a\xc2\xb122\xc2\xb7\xc3\x9640\xc3\x83\xc3\xab'	-80.5	72.31	125.87	-988	-131	67	-646	-83	71	539	-19	-329
6	b'2019\xc3\x84\xc3\xaa9\xc3\x94\xc3\x8225\xc3\x88\xc3\x9517\xc3\x8a\xc2\xb122\xc2\xb7\xc3\x9640\xc3\x83\xc3\xab'	-80.81	73.25	120.37	-970	-127	39	-654	-117	73	480	3	-304
7	b'2019\xc3\x84\xc3\xaa9\xc3\x94\xc3\x8225\xc3\x88\xc3\x9517\xc3\x8a\xc2\xb122\xc2\xb7\xc3\x9640\xc3\x83\xc3\xab'	-81.06	73.31	117.31	-965	-117	48	-667	-59	60	504	16	-316
8	b'2019\xc3\x84\xc3\xaa9\xc3\x94\xc3\x8225\xc3\x88\xc3\x9517\xc3\x8a\xc2\xb122\xc2\xb7\xc3\x9640\xc3\x83\xc3\xab'	-81.68	75.06	110.18	-963	-118	11	-748	-92	47	488	59	-323
9	b'2019\xc3\x84\xc3\xaa9\xc3\x94\xc3\x8225\xc3\x88\xc3\x9517\xc3\x8a\xc2\xb122\xc2\xb7\xc3\x9640\xc3\x83\xc3\xab'	-81.68	75.06	110.18	-963	-118	11	-748	-92	47	488	59	-323
10	b'2019\xc3\x84\xc3\xaa9\xc3\x94\xc3\x8225\xc3\x88\xc3\x9517\xc3\x8a\xc2\xb122\xc2\xb7\xc3\x9640\xc3\x83\xc3\xab'	-82.37	80.56	102.75	-991	-95	43	-847	8	79	489	88	-304
11	b'2019\xc3\x84\xc3\xaa9\xc3\x94\xc3\x8225\xc3\x88\xc3\x9517\xc3\x8a\xc2\xb122\xc2\xb7\xc3\x9640\xc3\x83\xc3\xab'	-82.75	81.68	97.18	-1001	-78	37	-929	-88	-1	499	99	-304
12	b'2019\xc3\x84\xc3\xaa9\xc3\x94\xc3\x8225\xc3\x88\xc3\x9517\xc3\x8a\xc2\xb122\xc2\xb7\xc3\x9641\xc3\x83\xc3\xab'	-82.75	81.68	97.18	-1001	-78	37	-929	-88	-1	499	99	-304
13	b'2019\xc3\x84\xc3\xaa9\xc3\x94\xc3\x8225\xc3\x88\xc3\x9517\xc3\x8a\xc2\xb122\xc2\xb7\xc3\x9641\xc3\x83\xc3\xab'	-82.31	81.87	86.75	-1023	-79	68	-1038	-191	-78	476	169	-264
14	b'2019\xc3\x84\xc3\xaa9\xc3\x94\xc3\x8225\xc3\x88\xc3\x9517\xc3\x8a\xc2\xb122\xc2\xb7\xc3\x9641\xc3\x83\xc3\xab'	-81.31	84.62	79.87	-1045	-91	-17	-1053	-134	-146	494	204	-249
15	b'2019\xc3\x84\xc3\xaa9\xc3\x94\xc3\x8225\xc3\x88\xc3\x9517\xc3\x8a\xc2\xb122\xc2\xb7\xc3\x9641\xc3\x83\xc3\xab'	-78.43	88.18	72.06	-959	-129	-108	-861	-156	-337	430	264	-244
16	b'2019\xc3\x84\xc3\xaa9\xc3\x94\xc3\x8225\xc3\x88\xc3\x9517\xc3\x8a\xc2\xb122\xc2\xb7\xc3\x9641\xc3\x83\xc3\xab'	-78.43	88.18	72.06	-959	-129	-108	-861	-156	-337	430	264	-244
17	b'2019\xc3\x84\xc3\xaa9\xc3\x94\xc3\x8225\xc3\x88\xc3\x9517\xc3\x8a\xc2\xb122\xc2\xb7\xc3\x9641\xc3\x83\xc3\xab'	-74.75	91.87	69.06	-937	-208	-46	-573	-85	-410	419	328	-204
18	b'2019\xc3\x84\xc3\xaa9\xc3\x94\xc3\x8225\xc3\x88\xc3\x9517\xc3\x8a\xc2\xb122\xc2\xb7\xc3\x9641\xc3\x83\xc3\xab'	-72.25	93.5	68.06	-914	-254	-71	-527	-160	-435	428	355	-171
19	b'2019\xc3\x84\xc3\xaa9\xc3\x94\xc3\x8225\xc3\x88\xc3\x9517\xc3\x8a\xc2\xb122\xc2\xb7\xc3\x9641\xc3\x83\xc3\xab'	-69.5	93.25	67.56	-854	-312	-63	-266	-7	-296	425	396	-171
20	b'2019\xc3\x84\xc3\xaa9\xc3\x94\xc3\x8225\xc3\x88\xc3\x9517\xc3\x8a\xc2\xb122\xc2\xb7\xc3\x9641\xc3\x83\xc3\xab'	-69.5	93.25	67.56	-854	-312	-63	-266	-7	-296	425	396	-171
21	b'2019\xc3\x84\xc3\xaa9\xc3\x94\xc3\x8225\xc3\x88\xc3\x9517\xc3\x8a\xc2\xb122\xc2\xb7\xc3\x9642\xc3\x83\xc3\xab'	-67.18	94.62	66.75	-913	-372	-46	-54	-12	-90	376	443	-158
22	b'2019\xc3\x84\xc3\xaa9\xc3\x94\xc3\x8225\xc3\x88\xc3\x9517\xc3\x8a\xc2\xb122\xc2\xb7\xc3\x9642\xc3\x83\xc3\xab'	-66.56	94	67	-915	-366	13	-34	-37	-114	361	436	-158
23	b'2019\xc3\x84\xc3\xaa9\xc3\x94\xc3\x8225\xc3\x88\xc3\x9517\xc3\x8a\xc2\xb122\xc2\xb7\xc3\x9642\xc3\x83\xc3\xab'	-66.56	94	67	-915	-366	13	-34	-37	-114	361	436	-158
24	b'2019\xc3\x84\xc3\xaa9\xc3\x94\xc3\x8225\xc3\x88\xc3\x9517\xc3\x8a\xc2\xb122\xc2\xb7\xc3\x9642\xc3\x83\xc3\xab'	-65.56	94.62	67.5	-872	-387	-32	3	-33	11	372	460	-164
25	b'2019\xc3\x84\xc3\xaa9\xc3\x94\xc3\x8225\xc3\x88\xc3\x9517\xc3\x8a\xc2\xb122\xc2\xb7\xc3\x9642\xc3\x83\xc3\xab'	-65.56	94.31	67.75	-887	-392	1	35	-87	-7	355	454	-158
26	b'2019\xc3\x84\xc3\xaa9\xc3\x94\xc3\x8225\xc3\x88\xc3\x9517\xc3\x8a\xc2\xb122\xc2\xb7\xc3\x9642\xc3\x83\xc3\xab'	-65.56	94.31	67.75	-887	-392	1	35	-87	-7	355	454	-158
27	b'2019\xc3\x84\xc3\xaa9\xc3\x94\xc3\x8225\xc3\x88\xc3\x9517\xc3\x8a\xc2\xb122\xc2\xb7\xc3\x9642\xc3\x83\xc3\xab'	-64.75	93.18	69	-872	-403	-1	-14	7	-22	361	478	-145
