# Supplementary material for: Data acquired by a single object sensor for the detection and quality evaluation of table tennis forehand strokes
Source: Data Brief. 2020 Nov 6;33:106504. doi: 10.1016/j.dib.2020.106504 (PMC7683218; doi:10.1016/j.dib.2020.106504)
Supplement: Supplementary file 1 [file mmc1.zip › Processed/Basic/1367.csv]

#	Time/Date	Roll	Pitch	Yaw	acc(x)	acc(y)	acc(z)	gyro(x)	gyro(y)	gyro(z)	mag(x)	mag(y)	mag(z)
0	0	0	0	0	0	0	0	0	0	0	0	0	0
0	0	0	0	0	0	0	0	0	0	0	0	0	0
0	0	0	0	0	0	0	0	0	0	0	0	0	0
0	0	0	0	0	0	0	0	0	0	0	0	0	0
0	0	0	0	0	0	0	0	0	0	0	0	0	0
0	0	0	0	0	0	0	0	0	0	0	0	0	0
0	0	0	0	0	0	0	0	0	0	0	0	0	0
0	0	0	0	0	0	0	0	0	0	0	0	0	0
0	0	0	0	0	0	0	0	0	0	0	0	0	0
0	0	0	0	0	0	0	0	0	0	0	0	0	0
0	0	0	0	0	0	0	0	0	0	0	0	0	0
0	0	0	0	0	0	0	0	0	0	0	0	0	0
0	0	0	0	0	0	0	0	0	0	0	0	0	0
0	0	0	0	0	0	0	0	0	0	0	0	0	0
0	0	0	0	0	0	0	0	0	0	0	0	0	0
0	0	0	0	0	0	0	0	0	0	0	0	0	0
0	0	0	0	0	0	0	0	0	0	0	0	0	0
0	0	0	0	0	0	0	0	0	0	0	0	0	0
0	0	0	0	0	0	0	0	0	0	0	0	0	0
0	0	0	0	0	0	0	0	0	0	0	0	0	0
0	0	0	0	0	0	0	0	0	0	0	0	0	0
0	0	0	0	0	0	0	0	0	0	0	0	0	0
0	0	0	0	0	0	0	0	0	0	0	0	0	0
0	0	0	0	0	0	0	0	0	0	0	0	0	0
0	0	0	0	0	0	0	0	0	0	0	0	0	0
0	0	0	0	0	0	0	0	0	0	0	0	0	0
0	0	0	0	0	0	0	0	0	0	0	0	0	0
0	0	0	0	0	0	0	0	0	0	0	0	0	0
0	0	0	0	0	0	0	0	0	0	0	0	0	0
0	0	0	0	0	0	0	0	0	0	0	0	0	0
0	0	0	0	0	0	0	0	0	0	0	0	0	0
0	0	0	0	0	0	0	0	0	0	0	0	0	0
0	0	0	0	0	0	0	0	0	0	0	0	0	0
0	0	0	0	0	0	0	0	0	0	0	0	0	0
0	0	0	0	0	0	0	0	0	0	0	0	0	0
0	0	0	0	0	0	0	0	0	0	0	0	0	0
0	0	0	0	0	0	0	0	0	0	0	0	0	0
0	0	0	0	0	0	0	0	0	0	0	0	0	0
0	0	0	0	0	0	0	0	0	0	0	0	0	0
0	0	0	0	0	0	0	0	0	0	0	0	0	0
0	0	0	0	0	0	0	0	0	0	0	0	0	0
0	0	0	0	0	0	0	0	0	0	0	0	0	0
0	0	0	0	0	0	0	0	0	0	0	0	0	0
0	0	0	0	0	0	0	0	0	0	0	0	0	0
2	b'2019\xc3\x84\xc3\xaa9\xc3\x94\xc3\x8225\xc3\x88\xc3\x9517\xc3\x8a\xc2\xb122\xc2\xb7\xc3\x9650\xc3\x83\xc3\xab'	-79.5	90.75	139.56	-986	-155	62	-527	-88	-31	518	-56	-260
3	b'2019\xc3\x84\xc3\xaa9\xc3\x94\xc3\x8225\xc3\x88\xc3\x9517\xc3\x8a\xc2\xb122\xc2\xb7\xc3\x9650\xc3\x83\xc3\xab'	-79.43	90.25	135.62	-968	-152	0	-708	-158	41	518	-51	-273
4	b'2019\xc3\x84\xc3\xaa9\xc3\x94\xc3\x8225\xc3\x88\xc3\x9517\xc3\x8a\xc2\xb122\xc2\xb7\xc3\x9650\xc3\x83\xc3\xab'	-79.43	90.25	135.62	-968	-152	0	-708	-158	41	518	-51	-273
5	b'2019\xc3\x84\xc3\xaa9\xc3\x94\xc3\x8225\xc3\x88\xc3\x9517\xc3\x8a\xc2\xb122\xc2\xb7\xc3\x9651\xc3\x83\xc3\xab'	-79.37	91.75	129.56	-955	-151	-1	-691	-30	-33	518	-9	-292
6	b'2019\xc3\x84\xc3\xaa9\xc3\x94\xc3\x8225\xc3\x88\xc3\x9517\xc3\x8a\xc2\xb122\xc2\xb7\xc3\x9651\xc3\x83\xc3\xab'	-79.62	92.5	123.62	-961	-143	-16	-730	-94	29	500	1	-280
7	b'2019\xc3\x84\xc3\xaa9\xc3\x94\xc3\x8225\xc3\x88\xc3\x9517\xc3\x8a\xc2\xb122\xc2\xb7\xc3\x9651\xc3\x83\xc3\xab'	-79.75	93.25	120.5	-978	-147	14	-689	-105	-43	518	43	-262
8	b'2019\xc3\x84\xc3\xaa9\xc3\x94\xc3\x8225\xc3\x88\xc3\x9517\xc3\x8a\xc2\xb122\xc2\xb7\xc3\x9651\xc3\x83\xc3\xab'	-79.87	95.62	111.62	-956	-127	9	-844	-131	-30	496	62	-292
9	b'2019\xc3\x84\xc3\xaa9\xc3\x94\xc3\x8225\xc3\x88\xc3\x9517\xc3\x8a\xc2\xb122\xc2\xb7\xc3\x9651\xc3\x83\xc3\xab'	-80.06	95.68	107.5	-997	-116	-39	-920	-136	-2	502	86	-281
10	b'2019\xc3\x84\xc3\xaa9\xc3\x94\xc3\x8225\xc3\x88\xc3\x9517\xc3\x8a\xc2\xb122\xc2\xb7\xc3\x9651\xc3\x83\xc3\xab'	-80.06	97.5	101.93	-1039	-103	4	-955	-90	-80	520	126	-254
11	b'2019\xc3\x84\xc3\xaa9\xc3\x94\xc3\x8225\xc3\x88\xc3\x9517\xc3\x8a\xc2\xb122\xc2\xb7\xc3\x9651\xc3\x83\xc3\xab'	-79	101.31	94.81	-988	-122	-84	-1026	-218	-187	496	144	-268
12	b'2019\xc3\x84\xc3\xaa9\xc3\x94\xc3\x8225\xc3\x88\xc3\x9517\xc3\x8a\xc2\xb122\xc2\xb7\xc3\x9651\xc3\x83\xc3\xab'	-79	101.31	94.81	-988	-122	-84	-1026	-218	-187	496	144	-268
13	b'2019\xc3\x84\xc3\xaa9\xc3\x94\xc3\x8225\xc3\x88\xc3\x9517\xc3\x8a\xc2\xb122\xc2\xb7\xc3\x9651\xc3\x83\xc3\xab'	-77.43	102.25	86.68	-983	-127	-3	-1164	-58	-207	520	208	-248
14	b'2019\xc3\x84\xc3\xaa9\xc3\x94\xc3\x8225\xc3\x88\xc3\x9517\xc3\x8a\xc2\xb122\xc2\xb7\xc3\x9652\xc3\x83\xc3\xab'	-75.75	102.56	80.37	-990	-175	-139	-1073	-333	-298	502	260	-214
15	b'2019\xc3\x84\xc3\xaa9\xc3\x94\xc3\x8225\xc3\x88\xc3\x9517\xc3\x8a\xc2\xb122\xc2\xb7\xc3\x9652\xc3\x83\xc3\xab'	-75.75	102.56	80.37	-990	-175	-139	-1073	-333	-298	502	260	-214
16	b'2019\xc3\x84\xc3\xaa9\xc3\x94\xc3\x8225\xc3\x88\xc3\x9517\xc3\x8a\xc2\xb122\xc2\xb7\xc3\x9652\xc3\x83\xc3\xab'	-71.56	99	74.43	-936	-251	-214	-704	-322	-513	441	326	-182
17	b'2019\xc3\x84\xc3\xaa9\xc3\x94\xc3\x8225\xc3\x88\xc3\x9517\xc3\x8a\xc2\xb122\xc2\xb7\xc3\x9652\xc3\x83\xc3\xab'	-69.43	98.12	73.93	-907	-303	-135	-553	-157	-563	408	366	-182
18	b'2019\xc3\x84\xc3\xaa9\xc3\x94\xc3\x8225\xc3\x88\xc3\x9517\xc3\x8a\xc2\xb122\xc2\xb7\xc3\x9652\xc3\x83\xc3\xab'	-65.62	98.5	73.75	-815	-356	-119	-281	30	-256	427	414	-168
19	b'2019\xc3\x84\xc3\xaa9\xc3\x94\xc3\x8225\xc3\x88\xc3\x9517\xc3\x8a\xc2\xb122\xc2\xb7\xc3\x9652\xc3\x83\xc3\xab'	-65.62	98.5	73.75	-815	-356	-119	-281	30	-256	427	414	-168
20	b'2019\xc3\x84\xc3\xaa9\xc3\x94\xc3\x8225\xc3\x88\xc3\x9517\xc3\x8a\xc2\xb122\xc2\xb7\xc3\x9652\xc3\x83\xc3\xab'	-63.56	97.81	73.56	-881	-399	12	-221	-94	-80	401	452	-155
21	b'2019\xc3\x84\xc3\xaa9\xc3\x94\xc3\x8225\xc3\x88\xc3\x9517\xc3\x8a\xc2\xb122\xc2\xb7\xc3\x9652\xc3\x83\xc3\xab'	-62.56	98.31	73.43	-816	-440	-93	-52	-186	-119	339	452	-148
22	b'2019\xc3\x84\xc3\xaa9\xc3\x94\xc3\x8225\xc3\x88\xc3\x9517\xc3\x8a\xc2\xb122\xc2\xb7\xc3\x9652\xc3\x83\xc3\xab'	-62.12	97.87	73.75	-865	-426	-47	28	14	-31	358	476	-142
23	b'2019\xc3\x84\xc3\xaa9\xc3\x94\xc3\x8225\xc3\x88\xc3\x9517\xc3\x8a\xc2\xb122\xc2\xb7\xc3\x9652\xc3\x83\xc3\xab'	-62.31	97.56	73.68	-907	-440	-17	6	8	43	363	465	-148
24	b'2019\xc3\x84\xc3\xaa9\xc3\x94\xc3\x8225\xc3\x88\xc3\x9517\xc3\x8a\xc2\xb122\xc2\xb7\xc3\x9652\xc3\x83\xc3\xab'	-62.31	97.56	73.68	-907	-440	-17	6	8	43	363	465	-148
25	b'2019\xc3\x84\xc3\xaa9\xc3\x94\xc3\x8225\xc3\x88\xc3\x9517\xc3\x8a\xc2\xb122\xc2\xb7\xc3\x9653\xc3\x83\xc3\xab'	-62.31	97.18	73.5	-896	-443	-57	35	17	-20	363	470	-148
26	b'2019\xc3\x84\xc3\xaa9\xc3\x94\xc3\x8225\xc3\x88\xc3\x9517\xc3\x8a\xc2\xb122\xc2\xb7\xc3\x9653\xc3\x83\xc3\xab'	-62.37	96.81	73.62	-884	-435	-7	1	-11	7	353	465	-148
27	b'2019\xc3\x84\xc3\xaa9\xc3\x94\xc3\x8225\xc3\x88\xc3\x9517\xc3\x8a\xc2\xb122\xc2\xb7\xc3\x9653\xc3\x83\xc3\xab'	-62.31	96.43	73.62	-848	-436	-50	-20	-76	-15	382	476	-129
