# Supplementary material for: Data acquired by a single object sensor for the detection and quality evaluation of table tennis forehand strokes
Source: Data Brief. 2020 Nov 6;33:106504. doi: 10.1016/j.dib.2020.106504 (PMC7683218; doi:10.1016/j.dib.2020.106504)
Supplement: Supplementary file 1 [file mmc1.zip › Processed/Basic/1368.csv]

#	Time/Date	Roll	Pitch	Yaw	acc(x)	acc(y)	acc(z)	gyro(x)	gyro(y)	gyro(z)	mag(x)	mag(y)	mag(z)
0	0	0	0	0	0	0	0	0	0	0	0	0	0
0	0	0	0	0	0	0	0	0	0	0	0	0	0
0	0	0	0	0	0	0	0	0	0	0	0	0	0
0	0	0	0	0	0	0	0	0	0	0	0	0	0
0	0	0	0	0	0	0	0	0	0	0	0	0	0
0	0	0	0	0	0	0	0	0	0	0	0	0	0
0	0	0	0	0	0	0	0	0	0	0	0	0	0
0	0	0	0	0	0	0	0	0	0	0	0	0	0
0	0	0	0	0	0	0	0	0	0	0	0	0	0
0	0	0	0	0	0	0	0	0	0	0	0	0	0
0	0	0	0	0	0	0	0	0	0	0	0	0	0
0	0	0	0	0	0	0	0	0	0	0	0	0	0
0	0	0	0	0	0	0	0	0	0	0	0	0	0
0	0	0	0	0	0	0	0	0	0	0	0	0	0
0	0	0	0	0	0	0	0	0	0	0	0	0	0
0	0	0	0	0	0	0	0	0	0	0	0	0	0
0	0	0	0	0	0	0	0	0	0	0	0	0	0
0	0	0	0	0	0	0	0	0	0	0	0	0	0
0	0	0	0	0	0	0	0	0	0	0	0	0	0
0	0	0	0	0	0	0	0	0	0	0	0	0	0
0	0	0	0	0	0	0	0	0	0	0	0	0	0
0	0	0	0	0	0	0	0	0	0	0	0	0	0
0	0	0	0	0	0	0	0	0	0	0	0	0	0
0	0	0	0	0	0	0	0	0	0	0	0	0	0
0	0	0	0	0	0	0	0	0	0	0	0	0	0
0	0	0	0	0	0	0	0	0	0	0	0	0	0
0	0	0	0	0	0	0	0	0	0	0	0	0	0
0	0	0	0	0	0	0	0	0	0	0	0	0	0
0	0	0	0	0	0	0	0	0	0	0	0	0	0
0	0	0	0	0	0	0	0	0	0	0	0	0	0
0	0	0	0	0	0	0	0	0	0	0	0	0	0
0	0	0	0	0	0	0	0	0	0	0	0	0	0
0	0	0	0	0	0	0	0	0	0	0	0	0	0
0	0	0	0	0	0	0	0	0	0	0	0	0	0
0	0	0	0	0	0	0	0	0	0	0	0	0	0
0	0	0	0	0	0	0	0	0	0	0	0	0	0
0	0	0	0	0	0	0	0	0	0	0	0	0	0
0	0	0	0	0	0	0	0	0	0	0	0	0	0
0	0	0	0	0	0	0	0	0	0	0	0	0	0
0	0	0	0	0	0	0	0	0	0	0	0	0	0
0	0	0	0	0	0	0	0	0	0	0	0	0	0
0	0	0	0	0	0	0	0	0	0	0	0	0	0
0	0	0	0	0	0	0	0	0	0	0	0	0	0
0	0	0	0	0	0	0	0	0	0	0	0	0	0
0	0	0	0	0	0	0	0	0	0	0	0	0	0
0	0	0	0	0	0	0	0	0	0	0	0	0	0
0	0	0	0	0	0	0	0	0	0	0	0	0	0
0	0	0	0	0	0	0	0	0	0	0	0	0	0
2	b'2019\xc3\x84\xc3\xaa9\xc3\x94\xc3\x8225\xc3\x88\xc3\x9517\xc3\x8a\xc2\xb123\xc2\xb7\xc3\x961\xc3\x83\xc3\xab'	-78.56	69.37	138.12	-959	-174	99	-622	-34	-3	344	-102	-304
3	b'2019\xc3\x84\xc3\xaa9\xc3\x94\xc3\x8225\xc3\x88\xc3\x9517\xc3\x8a\xc2\xb123\xc2\xb7\xc3\x961\xc3\x83\xc3\xab'	-78.5	70.5	134.31	-968	-163	92	-699	-22	30	332	-51	-312
4	b'2019\xc3\x84\xc3\xaa9\xc3\x94\xc3\x8225\xc3\x88\xc3\x9517\xc3\x8a\xc2\xb123\xc2\xb7\xc3\x961\xc3\x83\xc3\xab'	-78.5	70.5	134.31	-968	-163	92	-699	-22	30	332	-51	-312
5	b'2019\xc3\x84\xc3\xaa9\xc3\x94\xc3\x8225\xc3\x88\xc3\x9517\xc3\x8a\xc2\xb123\xc2\xb7\xc3\x961\xc3\x83\xc3\xab'	-78.25	75.68	128.18	-942	-177	69	-794	31	-42	332	-20	-299
6	b'2019\xc3\x84\xc3\xaa9\xc3\x94\xc3\x8225\xc3\x88\xc3\x9517\xc3\x8a\xc2\xb123\xc2\xb7\xc3\x961\xc3\x83\xc3\xab'	-78.06	81.62	121	-924	-168	22	-884	-280	28	334	35	-318
7	b'2019\xc3\x84\xc3\xaa9\xc3\x94\xc3\x8225\xc3\x88\xc3\x9517\xc3\x8a\xc2\xb123\xc2\xb7\xc3\x961\xc3\x83\xc3\xab'	-77.93	86.75	115.75	-947	-156	-4	-922	-227	-25	321	33	-305
8	b'2019\xc3\x84\xc3\xaa9\xc3\x94\xc3\x8225\xc3\x88\xc3\x9517\xc3\x8a\xc2\xb123\xc2\xb7\xc3\x961\xc3\x83\xc3\xab'	-78	88.75	111.68	-991	-148	25	-1033	63	28	363	64	-286
9	b'2019\xc3\x84\xc3\xaa9\xc3\x94\xc3\x8225\xc3\x88\xc3\x9517\xc3\x8a\xc2\xb123\xc2\xb7\xc3\x961\xc3\x83\xc3\xab'	-77.68	90.81	105.75	-1023	-141	57	-1104	26	-104	371	126	-280
10	b'2019\xc3\x84\xc3\xaa9\xc3\x94\xc3\x8225\xc3\x88\xc3\x9517\xc3\x8a\xc2\xb123\xc2\xb7\xc3\x961\xc3\x83\xc3\xab'	-77.06	91.68	99.5	-1027	-151	-9	-1095	-146	-126	361	150	-254
11	b'2019\xc3\x84\xc3\xaa9\xc3\x94\xc3\x8225\xc3\x88\xc3\x9517\xc3\x8a\xc2\xb123\xc2\xb7\xc3\x962\xc3\x83\xc3\xab'	-76.18	91.68	93.5	-989	-184	-90	-1057	-297	-196	364	204	-257
12	b'2019\xc3\x84\xc3\xaa9\xc3\x94\xc3\x8225\xc3\x88\xc3\x9517\xc3\x8a\xc2\xb123\xc2\xb7\xc3\x962\xc3\x83\xc3\xab'	-74.81	92.25	88.56	-961	-175	-39	-1090	-443	-230	364	240	-244
13	b'2019\xc3\x84\xc3\xaa9\xc3\x94\xc3\x8225\xc3\x88\xc3\x9517\xc3\x8a\xc2\xb123\xc2\xb7\xc3\x962\xc3\x83\xc3\xab'	-70.87	91.81	79.56	-946	-262	-105	-913	-442	-402	291	320	-233
14	b'2019\xc3\x84\xc3\xaa9\xc3\x94\xc3\x8225\xc3\x88\xc3\x9517\xc3\x8a\xc2\xb123\xc2\xb7\xc3\x962\xc3\x83\xc3\xab'	-68.31	92.12	76.75	-934	-334	-128	-747	-523	-431	270	355	-206
15	b'2019\xc3\x84\xc3\xaa9\xc3\x94\xc3\x8225\xc3\x88\xc3\x9517\xc3\x8a\xc2\xb123\xc2\xb7\xc3\x962\xc3\x83\xc3\xab'	-66.06	92.75	75.68	-943	-359	-66	-675	-192	-512	273	390	-188
16	b'2019\xc3\x84\xc3\xaa9\xc3\x94\xc3\x8225\xc3\x88\xc3\x9517\xc3\x8a\xc2\xb123\xc2\xb7\xc3\x962\xc3\x83\xc3\xab'	-63.12	93.25	75.06	-889	-399	-97	-498	-136	-439	249	430	-182
17	b'2019\xc3\x84\xc3\xaa9\xc3\x94\xc3\x8225\xc3\x88\xc3\x9517\xc3\x8a\xc2\xb123\xc2\xb7\xc3\x962\xc3\x83\xc3\xab'	-59.25	92.75	76.06	-784	-473	-59	-210	-170	-262	276	459	-176
18	b'2019\xc3\x84\xc3\xaa9\xc3\x94\xc3\x8225\xc3\x88\xc3\x9517\xc3\x8a\xc2\xb123\xc2\xb7\xc3\x962\xc3\x83\xc3\xab'	-58.06	93.5	76	-785	-475	-112	-127	-23	-159	243	481	-150
19	b'2019\xc3\x84\xc3\xaa9\xc3\x94\xc3\x8225\xc3\x88\xc3\x9517\xc3\x8a\xc2\xb123\xc2\xb7\xc3\x962\xc3\x83\xc3\xab'	-57.87	94.12	76.18	-841	-493	-53	-39	62	-1	249	508	-169
20	b'2019\xc3\x84\xc3\xaa9\xc3\x94\xc3\x8225\xc3\x88\xc3\x9517\xc3\x8a\xc2\xb123\xc2\xb7\xc3\x963\xc3\x83\xc3\xab'	-57.87	94.12	76.18	-841	-493	-53	-39	62	-1	249	508	-169
21	b'2019\xc3\x84\xc3\xaa9\xc3\x94\xc3\x8225\xc3\x88\xc3\x9517\xc3\x8a\xc2\xb123\xc2\xb7\xc3\x963\xc3\x83\xc3\xab'	-58	93.81	75.75	-831	-494	-25	-35	-64	23	230	492	-156
22	b'2019\xc3\x84\xc3\xaa9\xc3\x94\xc3\x8225\xc3\x88\xc3\x9517\xc3\x8a\xc2\xb123\xc2\xb7\xc3\x963\xc3\x83\xc3\xab'	-58.5	93	75.37	-839	-496	-25	103	27	51	252	486	-156
23	b'2019\xc3\x84\xc3\xaa9\xc3\x94\xc3\x8225\xc3\x88\xc3\x9517\xc3\x8a\xc2\xb123\xc2\xb7\xc3\x963\xc3\x83\xc3\xab'	-58.93	92.25	75.18	-867	-489	17	55	9	88	241	486	-144
