# Supplementary material for: Data acquired by a single object sensor for the detection and quality evaluation of table tennis forehand strokes
Source: Data Brief. 2020 Nov 6;33:106504. doi: 10.1016/j.dib.2020.106504 (PMC7683218; doi:10.1016/j.dib.2020.106504)
Supplement: Supplementary file 1 [file mmc1.zip › Processed/Basic/1419.csv]

#	Time/Date	Roll	Pitch	Yaw	acc(x)	acc(y)	acc(z)	gyro(x)	gyro(y)	gyro(z)	mag(x)	mag(y)	mag(z)
0	0	0	0	0	0	0	0	0	0	0	0	0	0
0	0	0	0	0	0	0	0	0	0	0	0	0	0
0	0	0	0	0	0	0	0	0	0	0	0	0	0
0	0	0	0	0	0	0	0	0	0	0	0	0	0
0	0	0	0	0	0	0	0	0	0	0	0	0	0
0	0	0	0	0	0	0	0	0	0	0	0	0	0
0	0	0	0	0	0	0	0	0	0	0	0	0	0
0	0	0	0	0	0	0	0	0	0	0	0	0	0
0	0	0	0	0	0	0	0	0	0	0	0	0	0
0	0	0	0	0	0	0	0	0	0	0	0	0	0
0	0	0	0	0	0	0	0	0	0	0	0	0	0
0	0	0	0	0	0	0	0	0	0	0	0	0	0
0	0	0	0	0	0	0	0	0	0	0	0	0	0
0	0	0	0	0	0	0	0	0	0	0	0	0	0
0	0	0	0	0	0	0	0	0	0	0	0	0	0
0	0	0	0	0	0	0	0	0	0	0	0	0	0
0	0	0	0	0	0	0	0	0	0	0	0	0	0
0	0	0	0	0	0	0	0	0	0	0	0	0	0
0	0	0	0	0	0	0	0	0	0	0	0	0	0
0	0	0	0	0	0	0	0	0	0	0	0	0	0
0	0	0	0	0	0	0	0	0	0	0	0	0	0
0	0	0	0	0	0	0	0	0	0	0	0	0	0
0	0	0	0	0	0	0	0	0	0	0	0	0	0
0	0	0	0	0	0	0	0	0	0	0	0	0	0
0	0	0	0	0	0	0	0	0	0	0	0	0	0
0	0	0	0	0	0	0	0	0	0	0	0	0	0
0	0	0	0	0	0	0	0	0	0	0	0	0	0
0	0	0	0	0	0	0	0	0	0	0	0	0	0
0	0	0	0	0	0	0	0	0	0	0	0	0	0
0	0	0	0	0	0	0	0	0	0	0	0	0	0
0	0	0	0	0	0	0	0	0	0	0	0	0	0
0	0	0	0	0	0	0	0	0	0	0	0	0	0
0	0	0	0	0	0	0	0	0	0	0	0	0	0
0	0	0	0	0	0	0	0	0	0	0	0	0	0
0	0	0	0	0	0	0	0	0	0	0	0	0	0
0	0	0	0	0	0	0	0	0	0	0	0	0	0
0	0	0	0	0	0	0	0	0	0	0	0	0	0
0	0	0	0	0	0	0	0	0	0	0	0	0	0
0	0	0	0	0	0	0	0	0	0	0	0	0	0
0	0	0	0	0	0	0	0	0	0	0	0	0	0
0	0	0	0	0	0	0	0	0	0	0	0	0	0
0	0	0	0	0	0	0	0	0	0	0	0	0	0
0	0	0	0	0	0	0	0	0	0	0	0	0	0
0	0	0	0	0	0	0	0	0	0	0	0	0	0
0	0	0	0	0	0	0	0	0	0	0	0	0	0
0	0	0	0	0	0	0	0	0	0	0	0	0	0
0	0	0	0	0	0	0	0	0	0	0	0	0	0
0	0	0	0	0	0	0	0	0	0	0	0	0	0
0	0	0	0	0	0	0	0	0	0	0	0	0	0
0	0	0	0	0	0	0	0	0	0	0	0	0	0
0	0	0	0	0	0	0	0	0	0	0	0	0	0
0	0	0	0	0	0	0	0	0	0	0	0	0	0
2	b'2019\xc3\x84\xc3\xaa9\xc3\x94\xc3\x8225\xc3\x88\xc3\x9517\xc3\x8a\xc2\xb135\xc2\xb7\xc3\x9642\xc3\x83\xc3\xab'	-71.93	150.81	100.75	-1034	-112	-51	-1412	507	-903	603	11	-217
3	b'2019\xc3\x84\xc3\xaa9\xc3\x94\xc3\x8225\xc3\x88\xc3\x9517\xc3\x8a\xc2\xb135\xc2\xb7\xc3\x9642\xc3\x83\xc3\xab'	-66.93	148.87	95.81	-1028	-147	-139	-1391	453	-1028	638	100	-160
4	b'2019\xc3\x84\xc3\xaa9\xc3\x94\xc3\x8225\xc3\x88\xc3\x9517\xc3\x8a\xc2\xb135\xc2\xb7\xc3\x9642\xc3\x83\xc3\xab'	-66.93	148.87	95.81	-1028	-147	-139	-1391	453	-1028	638	100	-160
5	b'2019\xc3\x84\xc3\xaa9\xc3\x94\xc3\x8225\xc3\x88\xc3\x9517\xc3\x8a\xc2\xb135\xc2\xb7\xc3\x9642\xc3\x83\xc3\xab'	-58.87	146	90.56	-954	-184	-385	-1115	-240	-1275	576	228	-113
6	b'2019\xc3\x84\xc3\xaa9\xc3\x94\xc3\x8225\xc3\x88\xc3\x9517\xc3\x8a\xc2\xb135\xc2\xb7\xc3\x9642\xc3\x83\xc3\xab'	-54.75	141.93	88.81	-928	-236	-453	-908	-56	-1338	569	318	-81
7	b'2019\xc3\x84\xc3\xaa9\xc3\x94\xc3\x8225\xc3\x88\xc3\x9517\xc3\x8a\xc2\xb135\xc2\xb7\xc3\x9643\xc3\x83\xc3\xab'	-51.37	136.62	88.43	-887	-315	-454	-658	-213	-1330	481	380	-48
8	b'2019\xc3\x84\xc3\xaa9\xc3\x94\xc3\x8225\xc3\x88\xc3\x9517\xc3\x8a\xc2\xb135\xc2\xb7\xc3\x9643\xc3\x83\xc3\xab'	-47.18	132.12	89.81	-789	-347	-474	-514	-427	-1257	435	444	-14
9	b'2019\xc3\x84\xc3\xaa9\xc3\x94\xc3\x8225\xc3\x88\xc3\x9517\xc3\x8a\xc2\xb135\xc2\xb7\xc3\x9643\xc3\x83\xc3\xab'	-42.18	127.25	91.68	-718	-443	-443	-415	-452	-1196	334	520	-33
10	b'2019\xc3\x84\xc3\xaa9\xc3\x94\xc3\x8225\xc3\x88\xc3\x9517\xc3\x8a\xc2\xb135\xc2\xb7\xc3\x9643\xc3\x83\xc3\xab'	-42.18	127.25	91.68	-718	-443	-443	-415	-452	-1196	334	520	-33
11	b'2019\xc3\x84\xc3\xaa9\xc3\x94\xc3\x8225\xc3\x88\xc3\x9517\xc3\x8a\xc2\xb135\xc2\xb7\xc3\x9643\xc3\x83\xc3\xab'	-34.56	120.87	95.93	-545	-558	-496	-40	-381	-1055	228	577	-14
12	b'2019\xc3\x84\xc3\xaa9\xc3\x94\xc3\x8225\xc3\x88\xc3\x9517\xc3\x8a\xc2\xb135\xc2\xb7\xc3\x9643\xc3\x83\xc3\xab'	-30	117.5	99.5	-422	-651	-408	46	-324	-772	113	608	-33
13	b'2019\xc3\x84\xc3\xaa9\xc3\x94\xc3\x8225\xc3\x88\xc3\x9517\xc3\x8a\xc2\xb135\xc2\xb7\xc3\x9643\xc3\x83\xc3\xab'	-30	117.5	99.5	-422	-651	-408	46	-324	-772	113	608	-33
14	b'2019\xc3\x84\xc3\xaa9\xc3\x94\xc3\x8225\xc3\x88\xc3\x9517\xc3\x8a\xc2\xb135\xc2\xb7\xc3\x9643\xc3\x83\xc3\xab'	-26.06	115.56	101.43	-358	-747	-392	-20	-125	-197	19	625	-54
15	b'2019\xc3\x84\xc3\xaa9\xc3\x94\xc3\x8225\xc3\x88\xc3\x9517\xc3\x8a\xc2\xb135\xc2\xb7\xc3\x9643\xc3\x83\xc3\xab'	-26.06	115.56	101.43	-358	-747	-392	-20	-125	-197	19	625	-54
16	b'2019\xc3\x84\xc3\xaa9\xc3\x94\xc3\x8225\xc3\x88\xc3\x9517\xc3\x8a\xc2\xb135\xc2\xb7\xc3\x9643\xc3\x83\xc3\xab'	-25.81	115.37	100.62	-472	-806	-354	-33	-131	-20	-8	625	-27
17	b'2019\xc3\x84\xc3\xaa9\xc3\x94\xc3\x8225\xc3\x88\xc3\x9517\xc3\x8a\xc2\xb135\xc2\xb7\xc3\x9643\xc3\x83\xc3\xab'	-25.93	115.06	100.31	-482	-812	-383	5	-38	-55	56	630	-40
18	b'2019\xc3\x84\xc3\xaa9\xc3\x94\xc3\x8225\xc3\x88\xc3\x9517\xc3\x8a\xc2\xb135\xc2\xb7\xc3\x9644\xc3\x83\xc3\xab'	-25.93	115.06	100.31	-482	-812	-383	5	-38	-55	56	630	-40
19	b'2019\xc3\x84\xc3\xaa9\xc3\x94\xc3\x8225\xc3\x88\xc3\x9517\xc3\x8a\xc2\xb135\xc2\xb7\xc3\x9644\xc3\x83\xc3\xab'	-25.68	114.31	100.43	-382	-816	-301	21	-21	-24	38	612	-46
