# Supplementary material for: Data acquired by a single object sensor for the detection and quality evaluation of table tennis forehand strokes
Source: Data Brief. 2020 Nov 6;33:106504. doi: 10.1016/j.dib.2020.106504 (PMC7683218; doi:10.1016/j.dib.2020.106504)
Supplement: Supplementary file 1 [file mmc1.zip › Processed/Basic/1420.csv]

#	Time/Date	Roll	Pitch	Yaw	acc(x)	acc(y)	acc(z)	gyro(x)	gyro(y)	gyro(z)	mag(x)	mag(y)	mag(z)
0	0	0	0	0	0	0	0	0	0	0	0	0	0
0	0	0	0	0	0	0	0	0	0	0	0	0	0
0	0	0	0	0	0	0	0	0	0	0	0	0	0
0	0	0	0	0	0	0	0	0	0	0	0	0	0
0	0	0	0	0	0	0	0	0	0	0	0	0	0
0	0	0	0	0	0	0	0	0	0	0	0	0	0
0	0	0	0	0	0	0	0	0	0	0	0	0	0
0	0	0	0	0	0	0	0	0	0	0	0	0	0
0	0	0	0	0	0	0	0	0	0	0	0	0	0
0	0	0	0	0	0	0	0	0	0	0	0	0	0
0	0	0	0	0	0	0	0	0	0	0	0	0	0
0	0	0	0	0	0	0	0	0	0	0	0	0	0
0	0	0	0	0	0	0	0	0	0	0	0	0	0
0	0	0	0	0	0	0	0	0	0	0	0	0	0
0	0	0	0	0	0	0	0	0	0	0	0	0	0
0	0	0	0	0	0	0	0	0	0	0	0	0	0
0	0	0	0	0	0	0	0	0	0	0	0	0	0
0	0	0	0	0	0	0	0	0	0	0	0	0	0
0	0	0	0	0	0	0	0	0	0	0	0	0	0
0	0	0	0	0	0	0	0	0	0	0	0	0	0
0	0	0	0	0	0	0	0	0	0	0	0	0	0
0	0	0	0	0	0	0	0	0	0	0	0	0	0
0	0	0	0	0	0	0	0	0	0	0	0	0	0
0	0	0	0	0	0	0	0	0	0	0	0	0	0
0	0	0	0	0	0	0	0	0	0	0	0	0	0
0	0	0	0	0	0	0	0	0	0	0	0	0	0
0	0	0	0	0	0	0	0	0	0	0	0	0	0
0	0	0	0	0	0	0	0	0	0	0	0	0	0
0	0	0	0	0	0	0	0	0	0	0	0	0	0
0	0	0	0	0	0	0	0	0	0	0	0	0	0
0	0	0	0	0	0	0	0	0	0	0	0	0	0
0	0	0	0	0	0	0	0	0	0	0	0	0	0
0	0	0	0	0	0	0	0	0	0	0	0	0	0
0	0	0	0	0	0	0	0	0	0	0	0	0	0
0	0	0	0	0	0	0	0	0	0	0	0	0	0
0	0	0	0	0	0	0	0	0	0	0	0	0	0
0	0	0	0	0	0	0	0	0	0	0	0	0	0
0	0	0	0	0	0	0	0	0	0	0	0	0	0
0	0	0	0	0	0	0	0	0	0	0	0	0	0
0	0	0	0	0	0	0	0	0	0	0	0	0	0
0	0	0	0	0	0	0	0	0	0	0	0	0	0
0	0	0	0	0	0	0	0	0	0	0	0	0	0
0	0	0	0	0	0	0	0	0	0	0	0	0	0
2	b'2019\xc3\x84\xc3\xaa9\xc3\x94\xc3\x8225\xc3\x88\xc3\x9517\xc3\x8a\xc2\xb137\xc2\xb7\xc3\x9615\xc3\x83\xc3\xab'	-49.81	116.62	105.68	-785	-546	-309	-582	-150	-274	355	409	-123
3	b'2019\xc3\x84\xc3\xaa9\xc3\x94\xc3\x8225\xc3\x88\xc3\x9517\xc3\x8a\xc2\xb137\xc2\xb7\xc3\x9615\xc3\x83\xc3\xab'	-48.81	118.5	102.25	-780	-558	-297	-605	-95	-283	377	435	-83
4	b'2019\xc3\x84\xc3\xaa9\xc3\x94\xc3\x8225\xc3\x88\xc3\x9517\xc3\x8a\xc2\xb137\xc2\xb7\xc3\x9615\xc3\x83\xc3\xab'	-47.25	121.18	99.18	-763	-553	-323	-711	74	-407	371	470	-70
5	b'2019\xc3\x84\xc3\xaa9\xc3\x94\xc3\x8225\xc3\x88\xc3\x9517\xc3\x8a\xc2\xb137\xc2\xb7\xc3\x9615\xc3\x83\xc3\xab'	-45.37	123.62	97.25	-717	-551	-382	-677	-16	-421	342	481	-44
6	b'2019\xc3\x84\xc3\xaa9\xc3\x94\xc3\x8225\xc3\x88\xc3\x9517\xc3\x8a\xc2\xb137\xc2\xb7\xc3\x9615\xc3\x83\xc3\xab'	-42.56	126.5	93.37	-697	-555	-415	-633	-72	-467	342	494	-4
7	b'2019\xc3\x84\xc3\xaa9\xc3\x94\xc3\x8225\xc3\x88\xc3\x9517\xc3\x8a\xc2\xb137\xc2\xb7\xc3\x9615\xc3\x83\xc3\xab'	-40.56	128	91.5	-658	-548	-439	-562	-109	-474	324	516	28
8	b'2019\xc3\x84\xc3\xaa9\xc3\x94\xc3\x8225\xc3\x88\xc3\x9517\xc3\x8a\xc2\xb137\xc2\xb7\xc3\x9615\xc3\x83\xc3\xab'	-37.81	130.25	87.68	-630	-563	-467	-496	-125	-476	260	526	60
9	b'2019\xc3\x84\xc3\xaa9\xc3\x94\xc3\x8225\xc3\x88\xc3\x9517\xc3\x8a\xc2\xb137\xc2\xb7\xc3\x9615\xc3\x83\xc3\xab'	-37.81	130.25	87.68	-630	-563	-467	-496	-125	-476	260	526	60
10	b'2019\xc3\x84\xc3\xaa9\xc3\x94\xc3\x8225\xc3\x88\xc3\x9517\xc3\x8a\xc2\xb137\xc2\xb7\xc3\x9615\xc3\x83\xc3\xab'	-34.25	132.93	84.75	-578	-574	-557	-530	-150	-508	248	537	86
11	b'2019\xc3\x84\xc3\xaa9\xc3\x94\xc3\x8225\xc3\x88\xc3\x9517\xc3\x8a\xc2\xb137\xc2\xb7\xc3\x9616\xc3\x83\xc3\xab'	-32.31	134.37	82.5	-538	-560	-568	-443	-177	-511	161	548	153
12	b'2019\xc3\x84\xc3\xaa9\xc3\x94\xc3\x8225\xc3\x88\xc3\x9517\xc3\x8a\xc2\xb137\xc2\xb7\xc3\x9616\xc3\x83\xc3\xab'	-30.81	135.37	81.12	-507	-567	-597	-361	-193	-468	155	542	166
13	b'2019\xc3\x84\xc3\xaa9\xc3\x94\xc3\x8225\xc3\x88\xc3\x9517\xc3\x8a\xc2\xb137\xc2\xb7\xc3\x9616\xc3\x83\xc3\xab'	-28.87	136.43	79.75	-462	-541	-650	-355	-71	-498	132	542	174
14	b'2019\xc3\x84\xc3\xaa9\xc3\x94\xc3\x8225\xc3\x88\xc3\x9517\xc3\x8a\xc2\xb137\xc2\xb7\xc3\x9616\xc3\x83\xc3\xab'	-28.87	136.43	79.75	-462	-541	-650	-355	-71	-498	132	542	174
15	b'2019\xc3\x84\xc3\xaa9\xc3\x94\xc3\x8225\xc3\x88\xc3\x9517\xc3\x8a\xc2\xb137\xc2\xb7\xc3\x9616\xc3\x83\xc3\xab'	-26.37	138.93	77.87	-434	-552	-680	-20	-102	-42	78	518	228
16	b'2019\xc3\x84\xc3\xaa9\xc3\x94\xc3\x8225\xc3\x88\xc3\x9517\xc3\x8a\xc2\xb137\xc2\xb7\xc3\x9616\xc3\x83\xc3\xab'	-26.37	138.93	77.87	-434	-552	-680	-20	-102	-42	78	518	228
17	b'2019\xc3\x84\xc3\xaa9\xc3\x94\xc3\x8225\xc3\x88\xc3\x9517\xc3\x8a\xc2\xb137\xc2\xb7\xc3\x9616\xc3\x83\xc3\xab'	-26.68	138.81	77.56	-450	-579	-642	-41	8	7	54	529	233
18	b'2019\xc3\x84\xc3\xaa9\xc3\x94\xc3\x8225\xc3\x88\xc3\x9517\xc3\x8a\xc2\xb137\xc2\xb7\xc3\x9616\xc3\x83\xc3\xab'	-26.81	138.81	77.81	-472	-593	-643	0	39	-1	78	518	228
19	b'2019\xc3\x84\xc3\xaa9\xc3\x94\xc3\x8225\xc3\x88\xc3\x9517\xc3\x8a\xc2\xb137\xc2\xb7\xc3\x9616\xc3\x83\xc3\xab'	-26.81	138.81	77.81	-472	-593	-643	0	39	-1	78	518	228
20	b'2019\xc3\x84\xc3\xaa9\xc3\x94\xc3\x8225\xc3\x88\xc3\x9517\xc3\x8a\xc2\xb137\xc2\xb7\xc3\x9617\xc3\x83\xc3\xab'	-26.75	138.62	78.25	-448	-582	-630	23	-50	19	43	512	220
21	b'2019\xc3\x84\xc3\xaa9\xc3\x94\xc3\x8225\xc3\x88\xc3\x9517\xc3\x8a\xc2\xb137\xc2\xb7\xc3\x9617\xc3\x83\xc3\xab'	-26.75	138.62	78.25	-448	-582	-630	23	-50	19	43	512	220
22	b'2019\xc3\x84\xc3\xaa9\xc3\x94\xc3\x8225\xc3\x88\xc3\x9517\xc3\x8a\xc2\xb137\xc2\xb7\xc3\x9617\xc3\x83\xc3\xab'	-27.06	138.43	78.68	-460	-590	-648	0	12	7	78	536	228
23	b'2019\xc3\x84\xc3\xaa9\xc3\x94\xc3\x8225\xc3\x88\xc3\x9517\xc3\x8a\xc2\xb137\xc2\xb7\xc3\x9617\xc3\x83\xc3\xab'	-27.12	138.43	78.68	-455	-586	-635	-1	35	10	67	523	220
24	b'2019\xc3\x84\xc3\xaa9\xc3\x94\xc3\x8225\xc3\x88\xc3\x9517\xc3\x8a\xc2\xb137\xc2\xb7\xc3\x9617\xc3\x83\xc3\xab'	-27.18	138.43	78.56	-472	-586	-633	-2	16	10	36	518	214
25	b'2019\xc3\x84\xc3\xaa9\xc3\x94\xc3\x8225\xc3\x88\xc3\x9517\xc3\x8a\xc2\xb137\xc2\xb7\xc3\x9617\xc3\x83\xc3\xab'	-27.18	138.37	78.56	-457	-585	-642	12	-19	9	67	518	227
26	b'2019\xc3\x84\xc3\xaa9\xc3\x94\xc3\x8225\xc3\x88\xc3\x9517\xc3\x8a\xc2\xb137\xc2\xb7\xc3\x9617\xc3\x83\xc3\xab'	-27.25	138.31	78.62	-460	-583	-643	-15	-8	15	43	523	220
27	b'2019\xc3\x84\xc3\xaa9\xc3\x94\xc3\x8225\xc3\x88\xc3\x9517\xc3\x8a\xc2\xb137\xc2\xb7\xc3\x9617\xc3\x83\xc3\xab'	-27.31	138.31	78.62	-474	-582	-661	20	-16	21	60	523	214
28	b'2019\xc3\x84\xc3\xaa9\xc3\x94\xc3\x8225\xc3\x88\xc3\x9517\xc3\x8a\xc2\xb137\xc2\xb7\xc3\x9617\xc3\x83\xc3\xab'	-27.43	138.12	78.68	-474	-595	-647	15	-9	-14	102	523	241
