# Supplementary material for: Data acquired by a single object sensor for the detection and quality evaluation of table tennis forehand strokes
Source: Data Brief. 2020 Nov 6;33:106504. doi: 10.1016/j.dib.2020.106504 (PMC7683218; doi:10.1016/j.dib.2020.106504)
Supplement: Supplementary file 1 [file mmc1.zip › Processed/Basic/1421.csv]

#	Time/Date	Roll	Pitch	Yaw	acc(x)	acc(y)	acc(z)	gyro(x)	gyro(y)	gyro(z)	mag(x)	mag(y)	mag(z)
0	0	0	0	0	0	0	0	0	0	0	0	0	0
0	0	0	0	0	0	0	0	0	0	0	0	0	0
0	0	0	0	0	0	0	0	0	0	0	0	0	0
0	0	0	0	0	0	0	0	0	0	0	0	0	0
0	0	0	0	0	0	0	0	0	0	0	0	0	0
0	0	0	0	0	0	0	0	0	0	0	0	0	0
0	0	0	0	0	0	0	0	0	0	0	0	0	0
0	0	0	0	0	0	0	0	0	0	0	0	0	0
0	0	0	0	0	0	0	0	0	0	0	0	0	0
0	0	0	0	0	0	0	0	0	0	0	0	0	0
0	0	0	0	0	0	0	0	0	0	0	0	0	0
0	0	0	0	0	0	0	0	0	0	0	0	0	0
0	0	0	0	0	0	0	0	0	0	0	0	0	0
0	0	0	0	0	0	0	0	0	0	0	0	0	0
0	0	0	0	0	0	0	0	0	0	0	0	0	0
0	0	0	0	0	0	0	0	0	0	0	0	0	0
0	0	0	0	0	0	0	0	0	0	0	0	0	0
0	0	0	0	0	0	0	0	0	0	0	0	0	0
0	0	0	0	0	0	0	0	0	0	0	0	0	0
0	0	0	0	0	0	0	0	0	0	0	0	0	0
0	0	0	0	0	0	0	0	0	0	0	0	0	0
0	0	0	0	0	0	0	0	0	0	0	0	0	0
0	0	0	0	0	0	0	0	0	0	0	0	0	0
0	0	0	0	0	0	0	0	0	0	0	0	0	0
0	0	0	0	0	0	0	0	0	0	0	0	0	0
0	0	0	0	0	0	0	0	0	0	0	0	0	0
0	0	0	0	0	0	0	0	0	0	0	0	0	0
0	0	0	0	0	0	0	0	0	0	0	0	0	0
0	0	0	0	0	0	0	0	0	0	0	0	0	0
0	0	0	0	0	0	0	0	0	0	0	0	0	0
0	0	0	0	0	0	0	0	0	0	0	0	0	0
0	0	0	0	0	0	0	0	0	0	0	0	0	0
0	0	0	0	0	0	0	0	0	0	0	0	0	0
0	0	0	0	0	0	0	0	0	0	0	0	0	0
0	0	0	0	0	0	0	0	0	0	0	0	0	0
0	0	0	0	0	0	0	0	0	0	0	0	0	0
0	0	0	0	0	0	0	0	0	0	0	0	0	0
0	0	0	0	0	0	0	0	0	0	0	0	0	0
0	0	0	0	0	0	0	0	0	0	0	0	0	0
0	0	0	0	0	0	0	0	0	0	0	0	0	0
0	0	0	0	0	0	0	0	0	0	0	0	0	0
0	0	0	0	0	0	0	0	0	0	0	0	0	0
0	0	0	0	0	0	0	0	0	0	0	0	0	0
0	0	0	0	0	0	0	0	0	0	0	0	0	0
2	b'2019\xc3\x84\xc3\xaa9\xc3\x94\xc3\x8225\xc3\x88\xc3\x9517\xc3\x8a\xc2\xb137\xc2\xb7\xc3\x9624\xc3\x83\xc3\xab'	-53.25	119.31	121.43	-802	-491	-294	-577	-122	-290	523	312	-129
3	b'2019\xc3\x84\xc3\xaa9\xc3\x94\xc3\x8225\xc3\x88\xc3\x9517\xc3\x8a\xc2\xb137\xc2\xb7\xc3\x9624\xc3\x83\xc3\xab'	-52.31	120.06	119	-769	-496	-314	-440	-213	-277	500	342	-110
4	b'2019\xc3\x84\xc3\xaa9\xc3\x94\xc3\x8225\xc3\x88\xc3\x9517\xc3\x8a\xc2\xb137\xc2\xb7\xc3\x9624\xc3\x83\xc3\xab'	-51.62	120.18	116.25	-789	-520	-305	-463	-224	-285	448	355	-124
5	b'2019\xc3\x84\xc3\xaa9\xc3\x94\xc3\x8225\xc3\x88\xc3\x9517\xc3\x8a\xc2\xb137\xc2\xb7\xc3\x9624\xc3\x83\xc3\xab'	-50.5	120.75	113.43	-767	-518	-315	-538	-204	-350	448	377	-92
6	b'2019\xc3\x84\xc3\xaa9\xc3\x94\xc3\x8225\xc3\x88\xc3\x9517\xc3\x8a\xc2\xb137\xc2\xb7\xc3\x9625\xc3\x83\xc3\xab'	-50.5	120.75	113.43	-767	-518	-315	-538	-204	-350	448	377	-92
7	b'2019\xc3\x84\xc3\xaa9\xc3\x94\xc3\x8225\xc3\x88\xc3\x9517\xc3\x8a\xc2\xb137\xc2\xb7\xc3\x9625\xc3\x83\xc3\xab'	-48.5	122.37	108.68	-759	-518	-350	-518	-243	-376	489	419	-44
8	b'2019\xc3\x84\xc3\xaa9\xc3\x94\xc3\x8225\xc3\x88\xc3\x9517\xc3\x8a\xc2\xb137\xc2\xb7\xc3\x9625\xc3\x83\xc3\xab'	-47.5	123.12	105.93	-762	-531	-374	-484	-185	-379	425	441	-44
9	b'2019\xc3\x84\xc3\xaa9\xc3\x94\xc3\x8225\xc3\x88\xc3\x9517\xc3\x8a\xc2\xb137\xc2\xb7\xc3\x9625\xc3\x83\xc3\xab'	-46.37	123.75	103.62	-741	-540	-380	-449	-176	-400	412	465	-38
10	b'2019\xc3\x84\xc3\xaa9\xc3\x94\xc3\x8225\xc3\x88\xc3\x9517\xc3\x8a\xc2\xb137\xc2\xb7\xc3\x9625\xc3\x83\xc3\xab'	-46.37	123.75	103.62	-741	-540	-380	-449	-176	-400	412	465	-38
11	b'2019\xc3\x84\xc3\xaa9\xc3\x94\xc3\x8225\xc3\x88\xc3\x9517\xc3\x8a\xc2\xb137\xc2\xb7\xc3\x9625\xc3\x83\xc3\xab'	-43.81	125.25	100.68	-675	-539	-397	-502	-118	-437	406	483	1
12	b'2019\xc3\x84\xc3\xaa9\xc3\x94\xc3\x8225\xc3\x88\xc3\x9517\xc3\x8a\xc2\xb137\xc2\xb7\xc3\x9625\xc3\x83\xc3\xab'	-41.25	127.12	96.18	-667	-575	-490	-474	-168	-386	340	512	8
13	b'2019\xc3\x84\xc3\xaa9\xc3\x94\xc3\x8225\xc3\x88\xc3\x9517\xc3\x8a\xc2\xb137\xc2\xb7\xc3\x9625\xc3\x83\xc3\xab'	-41.25	127.12	96.18	-667	-575	-490	-474	-168	-386	340	512	8
14	b'2019\xc3\x84\xc3\xaa9\xc3\x94\xc3\x8225\xc3\x88\xc3\x9517\xc3\x8a\xc2\xb137\xc2\xb7\xc3\x9625\xc3\x83\xc3\xab'	-39.37	127.68	93.5	-646	-589	-455	-349	-110	-468	248	520	48
15	b'2019\xc3\x84\xc3\xaa9\xc3\x94\xc3\x8225\xc3\x88\xc3\x9517\xc3\x8a\xc2\xb137\xc2\xb7\xc3\x9625\xc3\x83\xc3\xab'	-37.56	127.87	92.43	-649	-594	-453	-398	-147	-492	283	531	73
16	b'2019\xc3\x84\xc3\xaa9\xc3\x94\xc3\x8225\xc3\x88\xc3\x9517\xc3\x8a\xc2\xb137\xc2\xb7\xc3\x9626\xc3\x83\xc3\xab'	-35.37	128.37	92	-593	-615	-477	-368	-177	-589	248	537	107
17	b'2019\xc3\x84\xc3\xaa9\xc3\x94\xc3\x8225\xc3\x88\xc3\x9517\xc3\x8a\xc2\xb137\xc2\xb7\xc3\x9626\xc3\x83\xc3\xab'	-35.37	128.37	92	-593	-615	-477	-368	-177	-589	248	537	107
18	b'2019\xc3\x84\xc3\xaa9\xc3\x94\xc3\x8225\xc3\x88\xc3\x9517\xc3\x8a\xc2\xb137\xc2\xb7\xc3\x9626\xc3\x83\xc3\xab'	-30.25	130	87.81	-525	-599	-575	-532	-191	-710	166	547	160
19	b'2019\xc3\x84\xc3\xaa9\xc3\x94\xc3\x8225\xc3\x88\xc3\x9517\xc3\x8a\xc2\xb137\xc2\xb7\xc3\x9626\xc3\x83\xc3\xab'	-28.18	130.75	87.62	-453	-563	-611	-474	-151	-691	172	553	140
20	b'2019\xc3\x84\xc3\xaa9\xc3\x94\xc3\x8225\xc3\x88\xc3\x9517\xc3\x8a\xc2\xb137\xc2\xb7\xc3\x9626\xc3\x83\xc3\xab'	-26.31	131.37	86.5	-360	-560	-620	-308	-196	-442	96	547	180
21	b'2019\xc3\x84\xc3\xaa9\xc3\x94\xc3\x8225\xc3\x88\xc3\x9517\xc3\x8a\xc2\xb137\xc2\xb7\xc3\x9626\xc3\x83\xc3\xab'	-25.5	132.31	85.68	-380	-574	-700	-273	-99	-232	60	553	200
22	b'2019\xc3\x84\xc3\xaa9\xc3\x94\xc3\x8225\xc3\x88\xc3\x9517\xc3\x8a\xc2\xb137\xc2\xb7\xc3\x9626\xc3\x83\xc3\xab'	-25.37	133	84.37	-424	-601	-654	-93	-12	-57	25	547	187
23	b'2019\xc3\x84\xc3\xaa9\xc3\x94\xc3\x8225\xc3\x88\xc3\x9517\xc3\x8a\xc2\xb137\xc2\xb7\xc3\x9626\xc3\x83\xc3\xab'	-25.06	133.93	84.31	-407	-630	-652	13	9	1	84	529	212
24	b'2019\xc3\x84\xc3\xaa9\xc3\x94\xc3\x8225\xc3\x88\xc3\x9517\xc3\x8a\xc2\xb137\xc2\xb7\xc3\x9626\xc3\x83\xc3\xab'	-25	133.93	84.31	-414	-629	-640	-3	67	-7	25	523	219
25	b'2019\xc3\x84\xc3\xaa9\xc3\x94\xc3\x8225\xc3\x88\xc3\x9517\xc3\x8a\xc2\xb137\xc2\xb7\xc3\x9627\xc3\x83\xc3\xab'	-25	133.75	84.62	-402	-634	-584	-6	44	-1	49	547	206
26	b'2019\xc3\x84\xc3\xaa9\xc3\x94\xc3\x8225\xc3\x88\xc3\x9517\xc3\x8a\xc2\xb137\xc2\xb7\xc3\x9627\xc3\x83\xc3\xab'	-25	133.93	84.81	-418	-640	-613	-1	-21	21	67	542	206
27	b'2019\xc3\x84\xc3\xaa9\xc3\x94\xc3\x8225\xc3\x88\xc3\x9517\xc3\x8a\xc2\xb137\xc2\xb7\xc3\x9627\xc3\x83\xc3\xab'	-25.37	133.62	84.37	-421	-639	-600	78	-135	35	32	518	206
