# Supplementary material for: Data acquired by a single object sensor for the detection and quality evaluation of table tennis forehand strokes
Source: Data Brief. 2020 Nov 6;33:106504. doi: 10.1016/j.dib.2020.106504 (PMC7683218; doi:10.1016/j.dib.2020.106504)
Supplement: Supplementary file 1 [file mmc1.zip › Processed/Basic/1422.csv]

#	Time/Date	Roll	Pitch	Yaw	acc(x)	acc(y)	acc(z)	gyro(x)	gyro(y)	gyro(z)	mag(x)	mag(y)	mag(z)
0	0	0	0	0	0	0	0	0	0	0	0	0	0
0	0	0	0	0	0	0	0	0	0	0	0	0	0
0	0	0	0	0	0	0	0	0	0	0	0	0	0
0	0	0	0	0	0	0	0	0	0	0	0	0	0
0	0	0	0	0	0	0	0	0	0	0	0	0	0
0	0	0	0	0	0	0	0	0	0	0	0	0	0
0	0	0	0	0	0	0	0	0	0	0	0	0	0
0	0	0	0	0	0	0	0	0	0	0	0	0	0
0	0	0	0	0	0	0	0	0	0	0	0	0	0
0	0	0	0	0	0	0	0	0	0	0	0	0	0
0	0	0	0	0	0	0	0	0	0	0	0	0	0
0	0	0	0	0	0	0	0	0	0	0	0	0	0
0	0	0	0	0	0	0	0	0	0	0	0	0	0
0	0	0	0	0	0	0	0	0	0	0	0	0	0
0	0	0	0	0	0	0	0	0	0	0	0	0	0
0	0	0	0	0	0	0	0	0	0	0	0	0	0
0	0	0	0	0	0	0	0	0	0	0	0	0	0
0	0	0	0	0	0	0	0	0	0	0	0	0	0
0	0	0	0	0	0	0	0	0	0	0	0	0	0
0	0	0	0	0	0	0	0	0	0	0	0	0	0
0	0	0	0	0	0	0	0	0	0	0	0	0	0
0	0	0	0	0	0	0	0	0	0	0	0	0	0
0	0	0	0	0	0	0	0	0	0	0	0	0	0
0	0	0	0	0	0	0	0	0	0	0	0	0	0
0	0	0	0	0	0	0	0	0	0	0	0	0	0
0	0	0	0	0	0	0	0	0	0	0	0	0	0
0	0	0	0	0	0	0	0	0	0	0	0	0	0
0	0	0	0	0	0	0	0	0	0	0	0	0	0
0	0	0	0	0	0	0	0	0	0	0	0	0	0
0	0	0	0	0	0	0	0	0	0	0	0	0	0
0	0	0	0	0	0	0	0	0	0	0	0	0	0
0	0	0	0	0	0	0	0	0	0	0	0	0	0
0	0	0	0	0	0	0	0	0	0	0	0	0	0
0	0	0	0	0	0	0	0	0	0	0	0	0	0
0	0	0	0	0	0	0	0	0	0	0	0	0	0
0	0	0	0	0	0	0	0	0	0	0	0	0	0
0	0	0	0	0	0	0	0	0	0	0	0	0	0
0	0	0	0	0	0	0	0	0	0	0	0	0	0
0	0	0	0	0	0	0	0	0	0	0	0	0	0
0	0	0	0	0	0	0	0	0	0	0	0	0	0
0	0	0	0	0	0	0	0	0	0	0	0	0	0
0	0	0	0	0	0	0	0	0	0	0	0	0	0
0	0	0	0	0	0	0	0	0	0	0	0	0	0
0	0	0	0	0	0	0	0	0	0	0	0	0	0
0	0	0	0	0	0	0	0	0	0	0	0	0	0
0	0	0	0	0	0	0	0	0	0	0	0	0	0
0	0	0	0	0	0	0	0	0	0	0	0	0	0
0	0	0	0	0	0	0	0	0	0	0	0	0	0
0	0	0	0	0	0	0	0	0	0	0	0	0	0
0	0	0	0	0	0	0	0	0	0	0	0	0	0
0	0	0	0	0	0	0	0	0	0	0	0	0	0
2	b'2019\xc3\x84\xc3\xaa9\xc3\x94\xc3\x8225\xc3\x88\xc3\x9517\xc3\x8a\xc2\xb137\xc2\xb7\xc3\x9633\xc3\x83\xc3\xab'	-41.62	127.93	127	-703	-565	-431	-549	-384	-744	444	395	-43
3	b'2019\xc3\x84\xc3\xaa9\xc3\x94\xc3\x8225\xc3\x88\xc3\x9517\xc3\x8a\xc2\xb137\xc2\xb7\xc3\x9633\xc3\x83\xc3\xab'	-39.87	127.06	124.12	-690	-556	-409	-658	-326	-810	457	419	-24
4	b'2019\xc3\x84\xc3\xaa9\xc3\x94\xc3\x8225\xc3\x88\xc3\x9517\xc3\x8a\xc2\xb137\xc2\xb7\xc3\x9633\xc3\x83\xc3\xab'	-39.87	127.06	124.12	-690	-556	-409	-658	-326	-810	457	419	-24
5	b'2019\xc3\x84\xc3\xaa9\xc3\x94\xc3\x8225\xc3\x88\xc3\x9517\xc3\x8a\xc2\xb137\xc2\xb7\xc3\x9633\xc3\x83\xc3\xab'	-36.43	126.56	117.75	-673	-619	-424	-612	-421	-809	387	499	-14
6	b'2019\xc3\x84\xc3\xaa9\xc3\x94\xc3\x8225\xc3\x88\xc3\x9517\xc3\x8a\xc2\xb137\xc2\xb7\xc3\x9633\xc3\x83\xc3\xab'	-36.43	126.56	117.75	-673	-619	-424	-612	-421	-809	387	499	-14
7	b'2019\xc3\x84\xc3\xaa9\xc3\x94\xc3\x8225\xc3\x88\xc3\x9517\xc3\x8a\xc2\xb137\xc2\xb7\xc3\x9633\xc3\x83\xc3\xab'	-31.81	127.37	113.06	-574	-615	-501	-629	-461	-929	281	558	35
8	b'2019\xc3\x84\xc3\xaa9\xc3\x94\xc3\x8225\xc3\x88\xc3\x9517\xc3\x8a\xc2\xb137\xc2\xb7\xc3\x9633\xc3\x83\xc3\xab'	-31.81	127.37	113.06	-574	-615	-501	-629	-461	-929	281	558	35
9	b'2019\xc3\x84\xc3\xaa9\xc3\x94\xc3\x8225\xc3\x88\xc3\x9517\xc3\x8a\xc2\xb137\xc2\xb7\xc3\x9633\xc3\x83\xc3\xab'	-25.68	129.87	110.06	-449	-599	-551	-723	-271	-1001	177	553	88
10	b'2019\xc3\x84\xc3\xaa9\xc3\x94\xc3\x8225\xc3\x88\xc3\x9517\xc3\x8a\xc2\xb137\xc2\xb7\xc3\x9634\xc3\x83\xc3\xab'	-21.93	131.87	107.93	-427	-582	-557	-710	-378	-942	128	584	136
11	b'2019\xc3\x84\xc3\xaa9\xc3\x94\xc3\x8225\xc3\x88\xc3\x9517\xc3\x8a\xc2\xb137\xc2\xb7\xc3\x9634\xc3\x83\xc3\xab'	-18.93	134.81	103.43	-373	-558	-690	-657	-328	-887	52	552	161
12	b'2019\xc3\x84\xc3\xaa9\xc3\x94\xc3\x8225\xc3\x88\xc3\x9517\xc3\x8a\xc2\xb137\xc2\xb7\xc3\x9634\xc3\x83\xc3\xab'	-16.62	136.25	100.43	-252	-483	-776	-266	-262	-598	-48	536	220
13	b'2019\xc3\x84\xc3\xaa9\xc3\x94\xc3\x8225\xc3\x88\xc3\x9517\xc3\x8a\xc2\xb137\xc2\xb7\xc3\x9634\xc3\x83\xc3\xab'	-15.56	138.56	323.5	-229	-586	-819	-128	-96	-192	-41	536	241
14	b'2019\xc3\x84\xc3\xaa9\xc3\x94\xc3\x8225\xc3\x88\xc3\x9517\xc3\x8a\xc2\xb137\xc2\xb7\xc3\x9634\xc3\x83\xc3\xab'	-15.62	138.43	322.56	-277	-614	-750	-16	-45	-116	-89	513	233
15	b'2019\xc3\x84\xc3\xaa9\xc3\x94\xc3\x8225\xc3\x88\xc3\x9517\xc3\x8a\xc2\xb137\xc2\xb7\xc3\x9634\xc3\x83\xc3\xab'	-15.5	138.25	322.06	-238	-607	-688	-18	-49	-38	-60	507	233
16	b'2019\xc3\x84\xc3\xaa9\xc3\x94\xc3\x8225\xc3\x88\xc3\x9517\xc3\x8a\xc2\xb137\xc2\xb7\xc3\x9634\xc3\x83\xc3\xab'	-15.68	138.25	322.12	-236	-616	-687	-39	30	3	-76	513	233
17	b'2019\xc3\x84\xc3\xaa9\xc3\x94\xc3\x8225\xc3\x88\xc3\x9517\xc3\x8a\xc2\xb137\xc2\xb7\xc3\x9634\xc3\x83\xc3\xab'	-15.87	138.37	322.62	-286	-644	-690	-28	10	27	-60	524	248
18	b'2019\xc3\x84\xc3\xaa9\xc3\x94\xc3\x8225\xc3\x88\xc3\x9517\xc3\x8a\xc2\xb137\xc2\xb7\xc3\x9634\xc3\x83\xc3\xab'	-15.87	138.37	322.62	-286	-644	-690	-28	10	27	-60	524	248
19	b'2019\xc3\x84\xc3\xaa9\xc3\x94\xc3\x8225\xc3\x88\xc3\x9517\xc3\x8a\xc2\xb137\xc2\xb7\xc3\x9634\xc3\x83\xc3\xab'	-15.75	138.56	323	-274	-629	-702	22	-9	-6	-41	524	220
20	b'2019\xc3\x84\xc3\xaa9\xc3\x94\xc3\x8225\xc3\x88\xc3\x9517\xc3\x8a\xc2\xb137\xc2\xb7\xc3\x9635\xc3\x83\xc3\xab'	-15.75	138.37	323	-250	-614	-678	35	-7	27	-76	513	228
