# Supplementary material for: Data acquired by a single object sensor for the detection and quality evaluation of table tennis forehand strokes
Source: Data Brief. 2020 Nov 6;33:106504. doi: 10.1016/j.dib.2020.106504 (PMC7683218; doi:10.1016/j.dib.2020.106504)
Supplement: Supplementary file 1 [file mmc1.zip › Processed/Basic/1431.csv]

#	Time/Date	Roll	Pitch	Yaw	acc(x)	acc(y)	acc(z)	gyro(x)	gyro(y)	gyro(z)	mag(x)	mag(y)	mag(z)
0	0	0	0	0	0	0	0	0	0	0	0	0	0
0	0	0	0	0	0	0	0	0	0	0	0	0	0
0	0	0	0	0	0	0	0	0	0	0	0	0	0
0	0	0	0	0	0	0	0	0	0	0	0	0	0
0	0	0	0	0	0	0	0	0	0	0	0	0	0
0	0	0	0	0	0	0	0	0	0	0	0	0	0
0	0	0	0	0	0	0	0	0	0	0	0	0	0
0	0	0	0	0	0	0	0	0	0	0	0	0	0
0	0	0	0	0	0	0	0	0	0	0	0	0	0
0	0	0	0	0	0	0	0	0	0	0	0	0	0
0	0	0	0	0	0	0	0	0	0	0	0	0	0
0	0	0	0	0	0	0	0	0	0	0	0	0	0
0	0	0	0	0	0	0	0	0	0	0	0	0	0
0	0	0	0	0	0	0	0	0	0	0	0	0	0
0	0	0	0	0	0	0	0	0	0	0	0	0	0
0	0	0	0	0	0	0	0	0	0	0	0	0	0
0	0	0	0	0	0	0	0	0	0	0	0	0	0
0	0	0	0	0	0	0	0	0	0	0	0	0	0
0	0	0	0	0	0	0	0	0	0	0	0	0	0
0	0	0	0	0	0	0	0	0	0	0	0	0	0
0	0	0	0	0	0	0	0	0	0	0	0	0	0
0	0	0	0	0	0	0	0	0	0	0	0	0	0
0	0	0	0	0	0	0	0	0	0	0	0	0	0
0	0	0	0	0	0	0	0	0	0	0	0	0	0
0	0	0	0	0	0	0	0	0	0	0	0	0	0
0	0	0	0	0	0	0	0	0	0	0	0	0	0
0	0	0	0	0	0	0	0	0	0	0	0	0	0
0	0	0	0	0	0	0	0	0	0	0	0	0	0
0	0	0	0	0	0	0	0	0	0	0	0	0	0
0	0	0	0	0	0	0	0	0	0	0	0	0	0
0	0	0	0	0	0	0	0	0	0	0	0	0	0
0	0	0	0	0	0	0	0	0	0	0	0	0	0
0	0	0	0	0	0	0	0	0	0	0	0	0	0
0	0	0	0	0	0	0	0	0	0	0	0	0	0
0	0	0	0	0	0	0	0	0	0	0	0	0	0
0	0	0	0	0	0	0	0	0	0	0	0	0	0
0	0	0	0	0	0	0	0	0	0	0	0	0	0
0	0	0	0	0	0	0	0	0	0	0	0	0	0
0	0	0	0	0	0	0	0	0	0	0	0	0	0
0	0	0	0	0	0	0	0	0	0	0	0	0	0
0	0	0	0	0	0	0	0	0	0	0	0	0	0
0	0	0	0	0	0	0	0	0	0	0	0	0	0
2	b'2019\xc3\x84\xc3\xaa9\xc3\x94\xc3\x8225\xc3\x88\xc3\x9517\xc3\x8a\xc2\xb139\xc2\xb7\xc3\x962\xc3\x83\xc3\xab'	-49.75	116.25	115	-729	-542	-279	-353	-180	-258	417	384	-102
3	b'2019\xc3\x84\xc3\xaa9\xc3\x94\xc3\x8225\xc3\x88\xc3\x9517\xc3\x8a\xc2\xb139\xc2\xb7\xc3\x962\xc3\x83\xc3\xab'	-48.43	117.25	112.12	-717	-539	-335	-368	-187	-245	400	412	-108
4	b'2019\xc3\x84\xc3\xaa9\xc3\x94\xc3\x8225\xc3\x88\xc3\x9517\xc3\x8a\xc2\xb139\xc2\xb7\xc3\x963\xc3\x83\xc3\xab'	-48.43	117.25	112.12	-717	-539	-335	-368	-187	-245	400	412	-108
5	b'2019\xc3\x84\xc3\xaa9\xc3\x94\xc3\x8225\xc3\x88\xc3\x9517\xc3\x8a\xc2\xb139\xc2\xb7\xc3\x963\xc3\x83\xc3\xab'	-47.25	117.68	108.68	-728	-568	-332	-252	-179	-210	401	430	-76
6	b'2019\xc3\x84\xc3\xaa9\xc3\x94\xc3\x8225\xc3\x88\xc3\x9517\xc3\x8a\xc2\xb139\xc2\xb7\xc3\x963\xc3\x83\xc3\xab'	-46.56	117.81	106.62	-717	-580	-320	-234	-143	-191	355	438	-68
7	b'2019\xc3\x84\xc3\xaa9\xc3\x94\xc3\x8225\xc3\x88\xc3\x9517\xc3\x8a\xc2\xb139\xc2\xb7\xc3\x963\xc3\x83\xc3\xab'	-46.56	117.81	106.62	-717	-580	-320	-234	-143	-191	355	438	-68
8	b'2019\xc3\x84\xc3\xaa9\xc3\x94\xc3\x8225\xc3\x88\xc3\x9517\xc3\x8a\xc2\xb139\xc2\xb7\xc3\x963\xc3\x83\xc3\xab'	-45.12	118.56	102.62	-700	-579	-317	-251	-192	-154	331	467	-43
9	b'2019\xc3\x84\xc3\xaa9\xc3\x94\xc3\x8225\xc3\x88\xc3\x9517\xc3\x8a\xc2\xb139\xc2\xb7\xc3\x963\xc3\x83\xc3\xab'	-44.56	119.18	100.68	-696	-601	-363	-179	-145	-163	336	478	-30
10	b'2019\xc3\x84\xc3\xaa9\xc3\x94\xc3\x8225\xc3\x88\xc3\x9517\xc3\x8a\xc2\xb139\xc2\xb7\xc3\x963\xc3\x83\xc3\xab'	-43.62	119.37	98.56	-689	-605	-358	-222	-76	-163	289	496	-36
11	b'2019\xc3\x84\xc3\xaa9\xc3\x94\xc3\x8225\xc3\x88\xc3\x9517\xc3\x8a\xc2\xb139\xc2\xb7\xc3\x963\xc3\x83\xc3\xab'	-43.62	119.37	98.56	-689	-605	-358	-222	-76	-163	289	496	-36
12	b'2019\xc3\x84\xc3\xaa9\xc3\x94\xc3\x8225\xc3\x88\xc3\x9517\xc3\x8a\xc2\xb139\xc2\xb7\xc3\x964\xc3\x83\xc3\xab'	-41.56	119.87	95.81	-642	-621	-343	-191	-183	-199	329	518	-11
13	b'2019\xc3\x84\xc3\xaa9\xc3\x94\xc3\x8225\xc3\x88\xc3\x9517\xc3\x8a\xc2\xb139\xc2\xb7\xc3\x964\xc3\x83\xc3\xab'	-40.68	119.93	93.68	-658	-638	-384	-189	-197	-188	265	524	22
14	b'2019\xc3\x84\xc3\xaa9\xc3\x94\xc3\x8225\xc3\x88\xc3\x9517\xc3\x8a\xc2\xb139\xc2\xb7\xc3\x965\xc3\x83\xc3\xab'	-35.87	119.93	87	-586	-687	-385	-209	-188	-272	148	542	48
15	b'2019\xc3\x84\xc3\xaa9\xc3\x94\xc3\x8225\xc3\x88\xc3\x9517\xc3\x8a\xc2\xb139\xc2\xb7\xc3\x965\xc3\x83\xc3\xab'	-35.87	119.93	87	-586	-687	-385	-209	-188	-272	148	542	48
16	b'2019\xc3\x84\xc3\xaa9\xc3\x94\xc3\x8225\xc3\x88\xc3\x9517\xc3\x8a\xc2\xb139\xc2\xb7\xc3\x965\xc3\x83\xc3\xab'	-34	120.56	84.56	-565	-685	-435	-340	-128	-376	132	566	75
17	b'2019\xc3\x84\xc3\xaa9\xc3\x94\xc3\x8225\xc3\x88\xc3\x9517\xc3\x8a\xc2\xb139\xc2\xb7\xc3\x965\xc3\x83\xc3\xab'	-34	120.56	84.56	-565	-685	-435	-340	-128	-376	132	566	75
18	b'2019\xc3\x84\xc3\xaa9\xc3\x94\xc3\x8225\xc3\x88\xc3\x9517\xc3\x8a\xc2\xb139\xc2\xb7\xc3\x965\xc3\x83\xc3\xab'	-31.37	121.93	79.31	-516	-661	-495	-181	-53	-80	80	566	118
19	b'2019\xc3\x84\xc3\xaa9\xc3\x94\xc3\x8225\xc3\x88\xc3\x9517\xc3\x8a\xc2\xb139\xc2\xb7\xc3\x965\xc3\x83\xc3\xab'	-31.18	123.06	78.56	-509	-667	-515	-142	117	-10	97	555	132
20	b'2019\xc3\x84\xc3\xaa9\xc3\x94\xc3\x8225\xc3\x88\xc3\x9517\xc3\x8a\xc2\xb139\xc2\xb7\xc3\x965\xc3\x83\xc3\xab'	-31.5	123	77.81	-525	-699	-479	-6	40	-38	75	555	115
21	b'2019\xc3\x84\xc3\xaa9\xc3\x94\xc3\x8225\xc3\x88\xc3\x9517\xc3\x8a\xc2\xb139\xc2\xb7\xc3\x966\xc3\x83\xc3\xab'	-31.56	122.81	77.68	-531	-712	-427	16	-56	-14	104	542	128
22	b'2019\xc3\x84\xc3\xaa9\xc3\x94\xc3\x8225\xc3\x88\xc3\x9517\xc3\x8a\xc2\xb139\xc2\xb7\xc3\x966\xc3\x83\xc3\xab'	-31.43	122.62	78.06	-518	-688	-453	7	-29	-49	115	555	120
23	b'2019\xc3\x84\xc3\xaa9\xc3\x94\xc3\x8225\xc3\x88\xc3\x9517\xc3\x8a\xc2\xb139\xc2\xb7\xc3\x966\xc3\x83\xc3\xab'	-31.43	122.62	78.06	-518	-688	-453	7	-29	-49	115	555	120
24	b'2019\xc3\x84\xc3\xaa9\xc3\x94\xc3\x8225\xc3\x88\xc3\x9517\xc3\x8a\xc2\xb139\xc2\xb7\xc3\x966\xc3\x83\xc3\xab'	-31.75	122.43	77.81	-526	-703	-451	-46	-22	-28	132	555	115
25	b'2019\xc3\x84\xc3\xaa9\xc3\x94\xc3\x8225\xc3\x88\xc3\x9517\xc3\x8a\xc2\xb139\xc2\xb7\xc3\x966\xc3\x83\xc3\xab'	-31.68	122.62	77.87	-527	-694	-458	2	12	-20	75	537	132
26	b'2019\xc3\x84\xc3\xaa9\xc3\x94\xc3\x8225\xc3\x88\xc3\x9517\xc3\x8a\xc2\xb139\xc2\xb7\xc3\x966\xc3\x83\xc3\xab'	-31.87	122.56	77.81	-540	-702	-451	-22	2	16	139	555	128
27	b'2019\xc3\x84\xc3\xaa9\xc3\x94\xc3\x8225\xc3\x88\xc3\x9517\xc3\x8a\xc2\xb139\xc2\xb7\xc3\x966\xc3\x83\xc3\xab'	-31.93	122.75	78.12	-526	-698	-471	15	17	5	104	548	120
28	b'2019\xc3\x84\xc3\xaa9\xc3\x94\xc3\x8225\xc3\x88\xc3\x9517\xc3\x8a\xc2\xb139\xc2\xb7\xc3\x967\xc3\x83\xc3\xab'	-31.93	122.5	78.68	-542	-700	-444	7	9	8	86	555	120
29	b'2019\xc3\x84\xc3\xaa9\xc3\x94\xc3\x8225\xc3\x88\xc3\x9517\xc3\x8a\xc2\xb139\xc2\xb7\xc3\x967\xc3\x83\xc3\xab'	-31.93	122.43	78.87	-501	-700	-442	10	12	-3	115	555	115
