# Supplementary material for: Data acquired by a single object sensor for the detection and quality evaluation of table tennis forehand strokes
Source: Data Brief. 2020 Nov 6;33:106504. doi: 10.1016/j.dib.2020.106504 (PMC7683218; doi:10.1016/j.dib.2020.106504)
Supplement: Supplementary file 1 [file mmc1.zip › Processed/Basic/1432.csv]

#	Time/Date	Roll	Pitch	Yaw	acc(x)	acc(y)	acc(z)	gyro(x)	gyro(y)	gyro(z)	mag(x)	mag(y)	mag(z)
0	0	0	0	0	0	0	0	0	0	0	0	0	0
0	0	0	0	0	0	0	0	0	0	0	0	0	0
0	0	0	0	0	0	0	0	0	0	0	0	0	0
0	0	0	0	0	0	0	0	0	0	0	0	0	0
0	0	0	0	0	0	0	0	0	0	0	0	0	0
0	0	0	0	0	0	0	0	0	0	0	0	0	0
0	0	0	0	0	0	0	0	0	0	0	0	0	0
0	0	0	0	0	0	0	0	0	0	0	0	0	0
0	0	0	0	0	0	0	0	0	0	0	0	0	0
0	0	0	0	0	0	0	0	0	0	0	0	0	0
0	0	0	0	0	0	0	0	0	0	0	0	0	0
0	0	0	0	0	0	0	0	0	0	0	0	0	0
0	0	0	0	0	0	0	0	0	0	0	0	0	0
0	0	0	0	0	0	0	0	0	0	0	0	0	0
0	0	0	0	0	0	0	0	0	0	0	0	0	0
0	0	0	0	0	0	0	0	0	0	0	0	0	0
0	0	0	0	0	0	0	0	0	0	0	0	0	0
0	0	0	0	0	0	0	0	0	0	0	0	0	0
0	0	0	0	0	0	0	0	0	0	0	0	0	0
0	0	0	0	0	0	0	0	0	0	0	0	0	0
0	0	0	0	0	0	0	0	0	0	0	0	0	0
0	0	0	0	0	0	0	0	0	0	0	0	0	0
0	0	0	0	0	0	0	0	0	0	0	0	0	0
0	0	0	0	0	0	0	0	0	0	0	0	0	0
0	0	0	0	0	0	0	0	0	0	0	0	0	0
0	0	0	0	0	0	0	0	0	0	0	0	0	0
0	0	0	0	0	0	0	0	0	0	0	0	0	0
0	0	0	0	0	0	0	0	0	0	0	0	0	0
0	0	0	0	0	0	0	0	0	0	0	0	0	0
0	0	0	0	0	0	0	0	0	0	0	0	0	0
0	0	0	0	0	0	0	0	0	0	0	0	0	0
0	0	0	0	0	0	0	0	0	0	0	0	0	0
0	0	0	0	0	0	0	0	0	0	0	0	0	0
0	0	0	0	0	0	0	0	0	0	0	0	0	0
0	0	0	0	0	0	0	0	0	0	0	0	0	0
0	0	0	0	0	0	0	0	0	0	0	0	0	0
0	0	0	0	0	0	0	0	0	0	0	0	0	0
0	0	0	0	0	0	0	0	0	0	0	0	0	0
0	0	0	0	0	0	0	0	0	0	0	0	0	0
0	0	0	0	0	0	0	0	0	0	0	0	0	0
0	0	0	0	0	0	0	0	0	0	0	0	0	0
0	0	0	0	0	0	0	0	0	0	0	0	0	0
0	0	0	0	0	0	0	0	0	0	0	0	0	0
0	0	0	0	0	0	0	0	0	0	0	0	0	0
0	0	0	0	0	0	0	0	0	0	0	0	0	0
0	0	0	0	0	0	0	0	0	0	0	0	0	0
0	0	0	0	0	0	0	0	0	0	0	0	0	0
0	0	0	0	0	0	0	0	0	0	0	0	0	0
0	0	0	0	0	0	0	0	0	0	0	0	0	0
0	0	0	0	0	0	0	0	0	0	0	0	0	0
0	0	0	0	0	0	0	0	0	0	0	0	0	0
0	0	0	0	0	0	0	0	0	0	0	0	0	0
2	b'2019\xc3\x84\xc3\xaa9\xc3\x94\xc3\x8225\xc3\x88\xc3\x9517\xc3\x8a\xc2\xb139\xc2\xb7\xc3\x9613\xc3\x83\xc3\xab'	-39.68	117.25	108.31	-650	-672	-361	-186	-157	-191	272	504	-59
3	b'2019\xc3\x84\xc3\xaa9\xc3\x94\xc3\x8225\xc3\x88\xc3\x9517\xc3\x8a\xc2\xb139\xc2\xb7\xc3\x9613\xc3\x83\xc3\xab'	-39.68	117.25	108.31	-650	-672	-361	-186	-157	-191	272	504	-59
4	b'2019\xc3\x84\xc3\xaa9\xc3\x94\xc3\x8225\xc3\x88\xc3\x9517\xc3\x8a\xc2\xb139\xc2\xb7\xc3\x9613\xc3\x83\xc3\xab'	-38.62	116.75	105.06	-626	-677	-360	-184	-193	-161	272	516	-52
5	b'2019\xc3\x84\xc3\xaa9\xc3\x94\xc3\x8225\xc3\x88\xc3\x9517\xc3\x8a\xc2\xb139\xc2\xb7\xc3\x9613\xc3\x83\xc3\xab'	-38.37	116.68	104	-598	-682	-349	-143	-160	-152	302	516	-27
6	b'2019\xc3\x84\xc3\xaa9\xc3\x94\xc3\x8225\xc3\x88\xc3\x9517\xc3\x8a\xc2\xb139\xc2\xb7\xc3\x9613\xc3\x83\xc3\xab'	-37.56	117.06	101.87	-614	-702	-395	-175	-160	-163	260	528	-19
7	b'2019\xc3\x84\xc3\xaa9\xc3\x94\xc3\x8225\xc3\x88\xc3\x9517\xc3\x8a\xc2\xb139\xc2\xb7\xc3\x9613\xc3\x83\xc3\xab'	-36.87	117.06	100.5	-593	-702	-355	-163	-149	-210	225	528	-11
8	b'2019\xc3\x84\xc3\xaa9\xc3\x94\xc3\x8225\xc3\x88\xc3\x9517\xc3\x8a\xc2\xb139\xc2\xb7\xc3\x9614\xc3\x83\xc3\xab'	-35.31	116.87	96.12	-580	-723	-362	-175	-194	-138	184	539	0
9	b'2019\xc3\x84\xc3\xaa9\xc3\x94\xc3\x8225\xc3\x88\xc3\x9517\xc3\x8a\xc2\xb139\xc2\xb7\xc3\x9614\xc3\x83\xc3\xab'	-34.75	116.75	93.43	-577	-719	-347	-236	-244	-200	163	558	19
10	b'2019\xc3\x84\xc3\xaa9\xc3\x94\xc3\x8225\xc3\x88\xc3\x9517\xc3\x8a\xc2\xb139\xc2\xb7\xc3\x9614\xc3\x83\xc3\xab'	-34.31	116.93	91.43	-582	-727	-379	-256	-259	-211	176	552	19
11	b'2019\xc3\x84\xc3\xaa9\xc3\x94\xc3\x8225\xc3\x88\xc3\x9517\xc3\x8a\xc2\xb139\xc2\xb7\xc3\x9614\xc3\x83\xc3\xab'	-33.75	117.12	86.68	-589	-717	-367	-249	-332	-202	97	552	32
12	b'2019\xc3\x84\xc3\xaa9\xc3\x94\xc3\x8225\xc3\x88\xc3\x9517\xc3\x8a\xc2\xb139\xc2\xb7\xc3\x9614\xc3\x83\xc3\xab'	-33.43	118	82.75	-554	-706	-410	-332	-301	-148	140	558	64
13	b'2019\xc3\x84\xc3\xaa9\xc3\x94\xc3\x8225\xc3\x88\xc3\x9517\xc3\x8a\xc2\xb139\xc2\xb7\xc3\x9614\xc3\x83\xc3\xab'	-33.43	118	82.75	-554	-706	-410	-332	-301	-148	140	558	64
14	b'2019\xc3\x84\xc3\xaa9\xc3\x94\xc3\x8225\xc3\x88\xc3\x9517\xc3\x8a\xc2\xb139\xc2\xb7\xc3\x9615\xc3\x83\xc3\xab'	-32.87	118.62	77.37	-542	-706	-424	-178	-118	-207	92	556	88
15	b'2019\xc3\x84\xc3\xaa9\xc3\x94\xc3\x8225\xc3\x88\xc3\x9517\xc3\x8a\xc2\xb139\xc2\xb7\xc3\x9615\xc3\x83\xc3\xab'	-32.87	118.62	77.37	-542	-706	-424	-178	-118	-207	92	556	88
16	b'2019\xc3\x84\xc3\xaa9\xc3\x94\xc3\x8225\xc3\x88\xc3\x9517\xc3\x8a\xc2\xb139\xc2\xb7\xc3\x9615\xc3\x83\xc3\xab'	-32.56	118.5	73.62	-538	-706	-430	-179	-188	-121	99	572	121
17	b'2019\xc3\x84\xc3\xaa9\xc3\x94\xc3\x8225\xc3\x88\xc3\x9517\xc3\x8a\xc2\xb139\xc2\xb7\xc3\x9615\xc3\x83\xc3\xab'	-32.5	118.56	72.12	-543	-717	-431	-48	-117	-52	64	550	94
18	b'2019\xc3\x84\xc3\xaa9\xc3\x94\xc3\x8225\xc3\x88\xc3\x9517\xc3\x8a\xc2\xb139\xc2\xb7\xc3\x9615\xc3\x83\xc3\xab'	-32.56	118.87	71.31	-544	-709	-447	-26	-37	-40	121	544	113
19	b'2019\xc3\x84\xc3\xaa9\xc3\x94\xc3\x8225\xc3\x88\xc3\x9517\xc3\x8a\xc2\xb139\xc2\xb7\xc3\x9615\xc3\x83\xc3\xab'	-32.56	119	71.12	-566	-734	-392	50	-4	-5	81	566	107
