# Supplementary material for: Data acquired by a single object sensor for the detection and quality evaluation of table tennis forehand strokes
Source: Data Brief. 2020 Nov 6;33:106504. doi: 10.1016/j.dib.2020.106504 (PMC7683218; doi:10.1016/j.dib.2020.106504)
Supplement: Supplementary file 1 [file mmc1.zip › Processed/Basic/1437.csv]

#	Time/Date	Roll	Pitch	Yaw	acc(x)	acc(y)	acc(z)	gyro(x)	gyro(y)	gyro(z)	mag(x)	mag(y)	mag(z)
0	0	0	0	0	0	0	0	0	0	0	0	0	0
0	0	0	0	0	0	0	0	0	0	0	0	0	0
0	0	0	0	0	0	0	0	0	0	0	0	0	0
0	0	0	0	0	0	0	0	0	0	0	0	0	0
0	0	0	0	0	0	0	0	0	0	0	0	0	0
0	0	0	0	0	0	0	0	0	0	0	0	0	0
0	0	0	0	0	0	0	0	0	0	0	0	0	0
0	0	0	0	0	0	0	0	0	0	0	0	0	0
0	0	0	0	0	0	0	0	0	0	0	0	0	0
0	0	0	0	0	0	0	0	0	0	0	0	0	0
0	0	0	0	0	0	0	0	0	0	0	0	0	0
0	0	0	0	0	0	0	0	0	0	0	0	0	0
0	0	0	0	0	0	0	0	0	0	0	0	0	0
0	0	0	0	0	0	0	0	0	0	0	0	0	0
0	0	0	0	0	0	0	0	0	0	0	0	0	0
0	0	0	0	0	0	0	0	0	0	0	0	0	0
0	0	0	0	0	0	0	0	0	0	0	0	0	0
0	0	0	0	0	0	0	0	0	0	0	0	0	0
0	0	0	0	0	0	0	0	0	0	0	0	0	0
0	0	0	0	0	0	0	0	0	0	0	0	0	0
0	0	0	0	0	0	0	0	0	0	0	0	0	0
0	0	0	0	0	0	0	0	0	0	0	0	0	0
0	0	0	0	0	0	0	0	0	0	0	0	0	0
0	0	0	0	0	0	0	0	0	0	0	0	0	0
0	0	0	0	0	0	0	0	0	0	0	0	0	0
0	0	0	0	0	0	0	0	0	0	0	0	0	0
0	0	0	0	0	0	0	0	0	0	0	0	0	0
0	0	0	0	0	0	0	0	0	0	0	0	0	0
0	0	0	0	0	0	0	0	0	0	0	0	0	0
0	0	0	0	0	0	0	0	0	0	0	0	0	0
0	0	0	0	0	0	0	0	0	0	0	0	0	0
0	0	0	0	0	0	0	0	0	0	0	0	0	0
0	0	0	0	0	0	0	0	0	0	0	0	0	0
0	0	0	0	0	0	0	0	0	0	0	0	0	0
0	0	0	0	0	0	0	0	0	0	0	0	0	0
0	0	0	0	0	0	0	0	0	0	0	0	0	0
0	0	0	0	0	0	0	0	0	0	0	0	0	0
0	0	0	0	0	0	0	0	0	0	0	0	0	0
0	0	0	0	0	0	0	0	0	0	0	0	0	0
0	0	0	0	0	0	0	0	0	0	0	0	0	0
0	0	0	0	0	0	0	0	0	0	0	0	0	0
0	0	0	0	0	0	0	0	0	0	0	0	0	0
0	0	0	0	0	0	0	0	0	0	0	0	0	0
0	0	0	0	0	0	0	0	0	0	0	0	0	0
0	0	0	0	0	0	0	0	0	0	0	0	0	0
0	0	0	0	0	0	0	0	0	0	0	0	0	0
0	0	0	0	0	0	0	0	0	0	0	0	0	0
0	0	0	0	0	0	0	0	0	0	0	0	0	0
0	0	0	0	0	0	0	0	0	0	0	0	0	0
0	0	0	0	0	0	0	0	0	0	0	0	0	0
0	0	0	0	0	0	0	0	0	0	0	0	0	0
0	0	0	0	0	0	0	0	0	0	0	0	0	0
0	0	0	0	0	0	0	0	0	0	0	0	0	0
0	0	0	0	0	0	0	0	0	0	0	0	0	0
0	0	0	0	0	0	0	0	0	0	0	0	0	0
0	0	0	0	0	0	0	0	0	0	0	0	0	0
0	0	0	0	0	0	0	0	0	0	0	0	0	0
0	0	0	0	0	0	0	0	0	0	0	0	0	0
0	0	0	0	0	0	0	0	0	0	0	0	0	0
0	0	0	0	0	0	0	0	0	0	0	0	0	0
0	0	0	0	0	0	0	0	0	0	0	0	0	0
2	b'2019\xc3\x84\xc3\xaa9\xc3\x94\xc3\x8225\xc3\x88\xc3\x9517\xc3\x8a\xc2\xb140\xc2\xb7\xc3\x9651\xc3\x83\xc3\xab'	-25.06	147	341.93	-416	-458	-754	1	10	-44	156	486	299
3	b'2019\xc3\x84\xc3\xaa9\xc3\x94\xc3\x8225\xc3\x88\xc3\x9517\xc3\x8a\xc2\xb140\xc2\xb7\xc3\x9651\xc3\x83\xc3\xab'	-25	147.37	342.31	-450	-492	-753	-62	85	25	156	502	320
4	b'2019\xc3\x84\xc3\xaa9\xc3\x94\xc3\x8225\xc3\x88\xc3\x9517\xc3\x8a\xc2\xb140\xc2\xb7\xc3\x9651\xc3\x83\xc3\xab'	-24.68	147.68	343.37	-407	-492	-781	65	-66	8	150	497	292
5	b'2019\xc3\x84\xc3\xaa9\xc3\x94\xc3\x8225\xc3\x88\xc3\x9517\xc3\x8a\xc2\xb140\xc2\xb7\xc3\x9651\xc3\x83\xc3\xab'	-24.68	147.06	344.68	-417	-505	-709	-33	95	4	156	496	292
6	b'2019\xc3\x84\xc3\xaa9\xc3\x94\xc3\x8225\xc3\x88\xc3\x9517\xc3\x8a\xc2\xb140\xc2\xb7\xc3\x9651\xc3\x83\xc3\xab'	-24.37	147.12	345.37	-404	-490	-754	43	-12	2	140	496	312
7	b'2019\xc3\x84\xc3\xaa9\xc3\x94\xc3\x8225\xc3\x88\xc3\x9517\xc3\x8a\xc2\xb140\xc2\xb7\xc3\x9652\xc3\x83\xc3\xab'	-24.43	147.06	345.75	-406	-495	-746	6	22	16	128	486	320
8	b'2019\xc3\x84\xc3\xaa9\xc3\x94\xc3\x8225\xc3\x88\xc3\x9517\xc3\x8a\xc2\xb140\xc2\xb7\xc3\x9652\xc3\x83\xc3\xab'	-24.43	147.06	346.18	-413	-500	-754	17	73	-10	140	504	299
9	b'2019\xc3\x84\xc3\xaa9\xc3\x94\xc3\x8225\xc3\x88\xc3\x9517\xc3\x8a\xc2\xb140\xc2\xb7\xc3\x9652\xc3\x83\xc3\xab'	-24.25	146.93	346.81	-410	-505	-739	13	19	-17	174	491	320
10	b'2019\xc3\x84\xc3\xaa9\xc3\x94\xc3\x8225\xc3\x88\xc3\x9517\xc3\x8a\xc2\xb140\xc2\xb7\xc3\x9652\xc3\x83\xc3\xab'	-24.06	146.81	347.18	-395	-488	-743	23	-16	-7	134	504	299
