# Supplementary material for: Data acquired by a single object sensor for the detection and quality evaluation of table tennis forehand strokes
Source: Data Brief. 2020 Nov 6;33:106504. doi: 10.1016/j.dib.2020.106504 (PMC7683218; doi:10.1016/j.dib.2020.106504)
Supplement: Supplementary file 1 [file mmc1.zip › Processed/Basic/1442.csv]

#	Time/Date	Roll	Pitch	Yaw	acc(x)	acc(y)	acc(z)	gyro(x)	gyro(y)	gyro(z)	mag(x)	mag(y)	mag(z)
0	0	0	0	0	0	0	0	0	0	0	0	0	0
0	0	0	0	0	0	0	0	0	0	0	0	0	0
0	0	0	0	0	0	0	0	0	0	0	0	0	0
0	0	0	0	0	0	0	0	0	0	0	0	0	0
0	0	0	0	0	0	0	0	0	0	0	0	0	0
0	0	0	0	0	0	0	0	0	0	0	0	0	0
0	0	0	0	0	0	0	0	0	0	0	0	0	0
0	0	0	0	0	0	0	0	0	0	0	0	0	0
0	0	0	0	0	0	0	0	0	0	0	0	0	0
0	0	0	0	0	0	0	0	0	0	0	0	0	0
0	0	0	0	0	0	0	0	0	0	0	0	0	0
0	0	0	0	0	0	0	0	0	0	0	0	0	0
0	0	0	0	0	0	0	0	0	0	0	0	0	0
0	0	0	0	0	0	0	0	0	0	0	0	0	0
0	0	0	0	0	0	0	0	0	0	0	0	0	0
0	0	0	0	0	0	0	0	0	0	0	0	0	0
0	0	0	0	0	0	0	0	0	0	0	0	0	0
0	0	0	0	0	0	0	0	0	0	0	0	0	0
0	0	0	0	0	0	0	0	0	0	0	0	0	0
0	0	0	0	0	0	0	0	0	0	0	0	0	0
0	0	0	0	0	0	0	0	0	0	0	0	0	0
0	0	0	0	0	0	0	0	0	0	0	0	0	0
0	0	0	0	0	0	0	0	0	0	0	0	0	0
0	0	0	0	0	0	0	0	0	0	0	0	0	0
0	0	0	0	0	0	0	0	0	0	0	0	0	0
0	0	0	0	0	0	0	0	0	0	0	0	0	0
0	0	0	0	0	0	0	0	0	0	0	0	0	0
0	0	0	0	0	0	0	0	0	0	0	0	0	0
0	0	0	0	0	0	0	0	0	0	0	0	0	0
0	0	0	0	0	0	0	0	0	0	0	0	0	0
0	0	0	0	0	0	0	0	0	0	0	0	0	0
0	0	0	0	0	0	0	0	0	0	0	0	0	0
0	0	0	0	0	0	0	0	0	0	0	0	0	0
0	0	0	0	0	0	0	0	0	0	0	0	0	0
0	0	0	0	0	0	0	0	0	0	0	0	0	0
0	0	0	0	0	0	0	0	0	0	0	0	0	0
0	0	0	0	0	0	0	0	0	0	0	0	0	0
0	0	0	0	0	0	0	0	0	0	0	0	0	0
0	0	0	0	0	0	0	0	0	0	0	0	0	0
0	0	0	0	0	0	0	0	0	0	0	0	0	0
0	0	0	0	0	0	0	0	0	0	0	0	0	0
0	0	0	0	0	0	0	0	0	0	0	0	0	0
0	0	0	0	0	0	0	0	0	0	0	0	0	0
0	0	0	0	0	0	0	0	0	0	0	0	0	0
0	0	0	0	0	0	0	0	0	0	0	0	0	0
0	0	0	0	0	0	0	0	0	0	0	0	0	0
0	0	0	0	0	0	0	0	0	0	0	0	0	0
0	0	0	0	0	0	0	0	0	0	0	0	0	0
0	0	0	0	0	0	0	0	0	0	0	0	0	0
2	b'2019\xc3\x84\xc3\xaa9\xc3\x94\xc3\x8225\xc3\x88\xc3\x9517\xc3\x8a\xc2\xb141\xc2\xb7\xc3\x9635\xc3\x83\xc3\xab'	-68.18	131	107.68	-937	-274	-262	-570	112	-290	649	174	-152
3	b'2019\xc3\x84\xc3\xaa9\xc3\x94\xc3\x8225\xc3\x88\xc3\x9517\xc3\x8a\xc2\xb141\xc2\xb7\xc3\x9636\xc3\x83\xc3\xab'	-65.43	132.75	104.43	-893	-291	-273	-581	113	-380	627	209	-113
4	b'2019\xc3\x84\xc3\xaa9\xc3\x94\xc3\x8225\xc3\x88\xc3\x9517\xc3\x8a\xc2\xb141\xc2\xb7\xc3\x9636\xc3\x83\xc3\xab'	-63.37	133.56	101.81	-875	-295	-267	-590	45	-374	632	244	-81
5	b'2019\xc3\x84\xc3\xaa9\xc3\x94\xc3\x8225\xc3\x88\xc3\x9517\xc3\x8a\xc2\xb141\xc2\xb7\xc3\x9636\xc3\x83\xc3\xab'	-61.06	134.62	97.75	-854	-321	-313	-557	-64	-361	620	304	-60
6	b'2019\xc3\x84\xc3\xaa9\xc3\x94\xc3\x8225\xc3\x88\xc3\x9517\xc3\x8a\xc2\xb141\xc2\xb7\xc3\x9636\xc3\x83\xc3\xab'	-59	135.18	93.62	-844	-340	-354	-601	-11	-385	568	344	-54
7	b'2019\xc3\x84\xc3\xaa9\xc3\x94\xc3\x8225\xc3\x88\xc3\x9517\xc3\x8a\xc2\xb141\xc2\xb7\xc3\x9636\xc3\x83\xc3\xab'	-59	135.18	93.62	-844	-340	-354	-601	-11	-385	568	344	-54
8	b'2019\xc3\x84\xc3\xaa9\xc3\x94\xc3\x8225\xc3\x88\xc3\x9517\xc3\x8a\xc2\xb141\xc2\xb7\xc3\x9636\xc3\x83\xc3\xab'	-55.5	136.18	87.87	-813	-353	-399	-597	-100	-460	550	390	-14
9	b'2019\xc3\x84\xc3\xaa9\xc3\x94\xc3\x8225\xc3\x88\xc3\x9517\xc3\x8a\xc2\xb141\xc2\xb7\xc3\x9636\xc3\x83\xc3\xab'	-51.5	138.18	81.5	-753	-361	-472	-520	11	-459	526	441	36
10	b'2019\xc3\x84\xc3\xaa9\xc3\x94\xc3\x8225\xc3\x88\xc3\x9517\xc3\x8a\xc2\xb141\xc2\xb7\xc3\x9637\xc3\x83\xc3\xab'	-49.81	139.18	79.62	-730	-374	-499	-486	-31	-377	524	459	62
11	b'2019\xc3\x84\xc3\xaa9\xc3\x94\xc3\x8225\xc3\x88\xc3\x9517\xc3\x8a\xc2\xb141\xc2\xb7\xc3\x9637\xc3\x83\xc3\xab'	-47.75	140.87	76.5	-722	-402	-525	-389	-49	-286	513	480	91
12	b'2019\xc3\x84\xc3\xaa9\xc3\x94\xc3\x8225\xc3\x88\xc3\x9517\xc3\x8a\xc2\xb141\xc2\xb7\xc3\x9637\xc3\x83\xc3\xab'	-46.75	141.31	75.18	-716	-405	-512	-374	-39	-294	456	492	123
13	b'2019\xc3\x84\xc3\xaa9\xc3\x94\xc3\x8225\xc3\x88\xc3\x9517\xc3\x8a\xc2\xb141\xc2\xb7\xc3\x9637\xc3\x83\xc3\xab'	-45.5	142.25	71.87	-699	-398	-545	-294	-77	-232	432	504	144
14	b'2019\xc3\x84\xc3\xaa9\xc3\x94\xc3\x8225\xc3\x88\xc3\x9517\xc3\x8a\xc2\xb141\xc2\xb7\xc3\x9637\xc3\x83\xc3\xab'	-45	142.62	70.68	-684	-397	-578	-150	-80	-154	416	504	150
15	b'2019\xc3\x84\xc3\xaa9\xc3\x94\xc3\x8225\xc3\x88\xc3\x9517\xc3\x8a\xc2\xb141\xc2\xb7\xc3\x9637\xc3\x83\xc3\xab'	-44.68	142.75	70.56	-672	-405	-567	-89	-45	-119	409	499	164
16	b'2019\xc3\x84\xc3\xaa9\xc3\x94\xc3\x8225\xc3\x88\xc3\x9517\xc3\x8a\xc2\xb141\xc2\xb7\xc3\x9637\xc3\x83\xc3\xab'	-44.68	142.75	70.56	-672	-405	-567	-89	-45	-119	409	499	164
17	b'2019\xc3\x84\xc3\xaa9\xc3\x94\xc3\x8225\xc3\x88\xc3\x9517\xc3\x8a\xc2\xb141\xc2\xb7\xc3\x9638\xc3\x83\xc3\xab'	-44.43	143.06	69.18	-704	-417	-587	-89	9	-47	414	504	158
18	b'2019\xc3\x84\xc3\xaa9\xc3\x94\xc3\x8225\xc3\x88\xc3\x9517\xc3\x8a\xc2\xb141\xc2\xb7\xc3\x9638\xc3\x83\xc3\xab'	-44.43	142.87	69.25	-692	-429	-562	-22	-5	-27	408	516	164
19	b'2019\xc3\x84\xc3\xaa9\xc3\x94\xc3\x8225\xc3\x88\xc3\x9517\xc3\x8a\xc2\xb141\xc2\xb7\xc3\x9638\xc3\x83\xc3\xab'	-44.43	142.87	69.12	-699	-428	-527	31	-55	-11	414	516	152
20	b'2019\xc3\x84\xc3\xaa9\xc3\x94\xc3\x8225\xc3\x88\xc3\x9517\xc3\x8a\xc2\xb141\xc2\xb7\xc3\x9638\xc3\x83\xc3\xab'	-44.5	143.06	69.43	-699	-424	-566	-70	35	-6	419	492	164
21	b'2019\xc3\x84\xc3\xaa9\xc3\x94\xc3\x8225\xc3\x88\xc3\x9517\xc3\x8a\xc2\xb141\xc2\xb7\xc3\x9638\xc3\x83\xc3\xab'	-44.5	143.06	69.43	-699	-424	-566	-70	35	-6	419	492	164
22	b'2019\xc3\x84\xc3\xaa9\xc3\x94\xc3\x8225\xc3\x88\xc3\x9517\xc3\x8a\xc2\xb141\xc2\xb7\xc3\x9638\xc3\x83\xc3\xab'	-44.62	143.12	70.62	-678	-428	-544	-30	-17	4	384	492	171
