# Supplementary material for: Data acquired by a single object sensor for the detection and quality evaluation of table tennis forehand strokes
Source: Data Brief. 2020 Nov 6;33:106504. doi: 10.1016/j.dib.2020.106504 (PMC7683218; doi:10.1016/j.dib.2020.106504)
Supplement: Supplementary file 2 [file mmc2.zip]

Archive with 1,733 entries (1,730 files):
- Raw/Players-Level/
- Raw/Players-Level/Players-Level.xlsx
- Raw/Samples-Scores/
- Raw/Samples-Scores/Samples-Scores.csv
- Raw/Sensory-Data/
- Raw/Sensory-Data/1.csv
- Raw/Sensory-Data/10.csv
- Raw/Sensory-Data/100.csv
- Raw/Sensory-Data/1000.csv
- Raw/Sensory-Data/1001.csv
- Raw/Sensory-Data/1002.csv
- Raw/Sensory-Data/1003.csv
- Raw/Sensory-Data/1004.csv
- Raw/Sensory-Data/1005.csv
- Raw/Sensory-Data/1006.csv
- Raw/Sensory-Data/1007.csv
- Raw/Sensory-Data/1008.csv
- Raw/Sensory-Data/1009.csv
- Raw/Sensory-Data/101.csv
- Raw/Sensory-Data/1010.csv
- Raw/Sensory-Data/1011.csv
- Raw/Sensory-Data/1012.csv
- Raw/Sensory-Data/1013.csv
- Raw/Sensory-Data/1014.csv
- Raw/Sensory-Data/1015.csv
- Raw/Sensory-Data/1016.csv
- Raw/Sensory-Data/1017.csv
- Raw/Sensory-Data/1018.csv
- Raw/Sensory-Data/1019.csv
- Raw/Sensory-Data/102.csv
- Raw/Sensory-Data/1020.csv
- Raw/Sensory-Data/1021.csv
- Raw/Sensory-Data/1022.csv
- Raw/Sensory-Data/1023.csv
- Raw/Sensory-Data/1024.csv
- Raw/Sensory-Data/1025.csv
- Raw/Sensory-Data/1026.csv
- Raw/Sensory-Data/1027.csv
- Raw/Sensory-Data/1028.csv
- Raw/Sensory-Data/1029.csv
- Raw/Sensory-Data/103.csv
- Raw/Sensory-Data/1030.csv
- Raw/Sensory-Data/1031.csv
- Raw/Sensory-Data/1032.csv
- Raw/Sensory-Data/1033.csv
- Raw/Sensory-Data/1034.csv
- Raw/Sensory-Data/1035.csv
- Raw/Sensory-Data/1036.csv
- Raw/Sensory-Data/1037.csv
- Raw/Sensory-Data/1038.csv
- Raw/Sensory-Data/1039.csv
- Raw/Sensory-Data/104.csv
- Raw/Sensory-Data/1040.csv
- Raw/Sensory-Data/1041.csv
- Raw/Sensory-Data/1042.csv
- Raw/Sensory-Data/1043.csv
- Raw/Sensory-Data/1044.csv
- Raw/Sensory-Data/1045.csv
- Raw/Sensory-Data/1046.csv
- Raw/Sensory-Data/1047.csv
- Raw/Sensory-Data/1048.csv
- Raw/Sensory-Data/1049.csv
- Raw/Sensory-Data/105.csv
- Raw/Sensory-Data/1050.csv
- Raw/Sensory-Data/1051.csv
- Raw/Sensory-Data/1052.csv
- Raw/Sensory-Data/1053.csv
- Raw/Sensory-Data/1054.csv
- Raw/Sensory-Data/1055.csv
- Raw/Sensory-Data/1056.csv
- Raw/Sensory-Data/1057.csv
- Raw/Sensory-Data/1058.csv
- Raw/Sensory-Data/1059.csv
- Raw/Sensory-Data/106.csv
- Raw/Sensory-Data/1060.csv
- Raw/Sensory-Data/1061.csv
- Raw/Sensory-Data/1062.csv
- Raw/Sensory-Data/1063.csv
- Raw/Sensory-Data/1064.csv
- Raw/Sensory-Data/1065.csv
- Raw/Sensory-Data/1066.csv
- Raw/Sensory-Data/1067.csv
- Raw/Sensory-Data/1068.csv
- Raw/Sensory-Data/1069.csv
- Raw/Sensory-Data/107.csv
- Raw/Sensory-Data/1070.csv
- Raw/Sensory-Data/1071.csv
- Raw/Sensory-Data/1072.csv
- Raw/Sensory-Data/1073.csv
- Raw/Sensory-Data/1074.csv
- Raw/Sensory-Data/1075.csv
- Raw/Sensory-Data/1076.csv
- Raw/Sensory-Data/1077.csv
- Raw/Sensory-Data/1078.csv
- Raw/Sensory-Data/1079.csv
- Raw/Sensory-Data/108.csv
- Raw/Sensory-Data/1080.csv
- Raw/Sensory-Data/1081.csv
- Raw/Sensory-Data/1082.csv
- Raw/Sensory-Data/1083.csv
- Raw/Sensory-Data/1084.csv
- Raw/Sensory-Data/1085.csv
- Raw/Sensory-Data/1086.csv
- Raw/Sensory-Data/1087.csv
- Raw/Sensory-Data/1088.csv
- Raw/Sensory-Data/1089.csv
- Raw/Sensory-Data/109.csv
- Raw/Sensory-Data/1090.csv
- Raw/Sensory-Data/1091.csv
- Raw/Sensory-Data/1092.csv
- Raw/Sensory-Data/1093.csv
- Raw/Sensory-Data/1094.csv
- Raw/Sensory-Data/1095.csv
- Raw/Sensory-Data/1096.csv
- Raw/Sensory-Data/1097.csv
- Raw/Sensory-Data/1098.csv
- Raw/Sensory-Data/1099.csv
- Raw/Sensory-Data/11.csv
- Raw/Sensory-Data/110.csv
- Raw/Sensory-Data/1100.csv
- Raw/Sensory-Data/1101.csv
- Raw/Sensory-Data/1102.csv
- Raw/Sensory-Data/1103.csv
- Raw/Sensory-Data/1104.csv
- Raw/Sensory-Data/1105.csv
- Raw/Sensory-Data/1106.csv
- Raw/Sensory-Data/1107.csv
- Raw/Sensory-Data/1108.csv
- Raw/Sensory-Data/1109.csv
- Raw/Sensory-Data/111.csv
- Raw/Sensory-Data/1110.csv
- Raw/Sensory-Data/1111.csv
- Raw/Sensory-Data/1112.csv
- Raw/Sensory-Data/1113.csv
- Raw/Sensory-Data/1114.csv
- Raw/Sensory-Data/1115.csv
- Raw/Sensory-Data/1116.csv
- Raw/Sensory-Data/1117.csv
- Raw/Sensory-Data/1118.csv
- Raw/Sensory-Data/1119.csv
- Raw/Sensory-Data/112.csv
- Raw/Sensory-Data/1120.csv
- Raw/Sensory-Data/1121.csv
- Raw/Sensory-Data/1122.csv
- Raw/Sensory-Data/1123.csv
- Raw/Sensory-Data/1124.csv
- Raw/Sensory-Data/1125.csv
- Raw/Sensory-Data/1126.csv
- Raw/Sensory-Data/1127.csv
- Raw/Sensory-Data/1128.csv
- Raw/Sensory-Data/1129.csv
- Raw/Sensory-Data/113.csv
- Raw/Sensory-Data/1130.csv
- Raw/Sensory-Data/1131.csv
- Raw/Sensory-Data/1132.csv
- Raw/Sensory-Data/1133.csv
- Raw/Sensory-Data/1134.csv
- Raw/Sensory-Data/1135.csv
- Raw/Sensory-Data/1136.csv
- Raw/Sensory-Data/1137.csv
- Raw/Sensory-Data/1138.csv
- Raw/Sensory-Data/1139.csv
- Raw/Sensory-Data/114.csv
- Raw/Sensory-Data/1140.csv
- Raw/Sensory-Data/1141.csv
- Raw/Sensory-Data/1142.csv
- Raw/Sensory-Data/1143.csv
- Raw/Sensory-Data/1144.csv
- Raw/Sensory-Data/1145.csv
- Raw/Sensory-Data/1146.csv
- Raw/Sensory-Data/1147.csv
- Raw/Sensory-Data/1148.csv
- Raw/Sensory-Data/1149.csv
- Raw/Sensory-Data/115.csv
- Raw/Sensory-Data/1150.csv
- Raw/Sensory-Data/1151.csv
- Raw/Sensory-Data/1152.csv
- Raw/Sensory-Data/1153.csv
- Raw/Sensory-Data/1154.csv
- Raw/Sensory-Data/1155.csv
- Raw/Sensory-Data/1156.csv
- Raw/Sensory-Data/1157.csv
- Raw/Sensory-Data/1158.csv
- Raw/Sensory-Data/1159.csv
- Raw/Sensory-Data/116.csv
- Raw/Sensory-Data/1160.csv
- Raw/Sensory-Data/1161.csv
- Raw/Sensory-Data/1162.csv
- Raw/Sensory-Data/1163.csv
- Raw/Sensory-Data/1164.csv
- Raw/Sensory-Data/1165.csv
- Raw/Sensory-Data/1166.csv
- Raw/Sensory-Data/1167.csv
- Raw/Sensory-Data/1168.csv
- Raw/Sensory-Data/1169.csv
- Raw/Sensory-Data/117.csv
- Raw/Sensory-Data/1170.csv
- Raw/Sensory-Data/1171.csv
- Raw/Sensory-Data/1172.csv
- Raw/Sensory-Data/1173.csv
- Raw/Sensory-Data/1174.csv
- Raw/Sensory-Data/1175.csv
- Raw/Sensory-Data/1176.csv
- Raw/Sensory-Data/1177.csv
- Raw/Sensory-Data/1178.csv
- Raw/Sensory-Data/1179.csv
- Raw/Sensory-Data/118.csv
- Raw/Sensory-Data/1180.csv
- Raw/Sensory-Data/1181.csv
- Raw/Sensory-Data/1182.csv
- Raw/Sensory-Data/1183.csv
- Raw/Sensory-Data/1184.csv
- Raw/Sensory-Data/1185.csv
- Raw/Sensory-Data/1186.csv
- Raw/Sensory-Data/1187.csv
- Raw/Sensory-Data/1188.csv
- Raw/Sensory-Data/1189.csv
- Raw/Sensory-Data/119.csv
- Raw/Sensory-Data/1190.csv
- Raw/Sensory-Data/1191.csv
- Raw/Sensory-Data/1192.csv
- Raw/Sensory-Data/1193.csv
- Raw/Sensory-Data/1194.csv
- Raw/Sensory-Data/1195.csv
- Raw/Sensory-Data/1196.csv
- Raw/Sensory-Data/1197.csv
- Raw/Sensory-Data/1198.csv
- Raw/Sensory-Data/1199.csv
- Raw/Sensory-Data/12.csv
- Raw/Sensory-Data/120.csv
- Raw/Sensory-Data/1200.csv
- Raw/Sensory-Data/1201.csv
- Raw/Sensory-Data/1202.csv
- Raw/Sensory-Data/1203.csv
- Raw/Sensory-Data/1204.csv
- Raw/Sensory-Data/1205.csv
- Raw/Sensory-Data/1206.csv
- Raw/Sensory-Data/1207.csv
- Raw/Sensory-Data/1208.csv
- Raw/Sensory-Data/1209.csv
- Raw/Sensory-Data/121.csv
- Raw/Sensory-Data/1210.csv
- Raw/Sensory-Data/1211.csv
- Raw/Sensory-Data/1212.csv
- Raw/Sensory-Data/1213.csv
- Raw/Sensory-Data/1214.csv
- Raw/Sensory-Data/1215.csv
- Raw/Sensory-Data/1216.csv
- Raw/Sensory-Data/1217.csv
- Raw/Sensory-Data/1218.csv
- Raw/Sensory-Data/1219.csv
- Raw/Sensory-Data/122.csv
- Raw/Sensory-Data/1220.csv
- Raw/Sensory-Data/1221.csv
- Raw/Sensory-Data/1222.csv
- Raw/Sensory-Data/1223.csv
- Raw/Sensory-Data/1224.csv
- Raw/Sensory-Data/1225.csv
- Raw/Sensory-Data/1226.csv
- Raw/Sensory-Data/1227.csv
- Raw/Sensory-Data/1228.csv
- Raw/Sensory-Data/1229.csv
- Raw/Sensory-Data/123.csv
- Raw/Sensory-Data/1230.csv
- Raw/Sensory-Data/1231.csv
- Raw/Sensory-Data/1232.csv
- Raw/Sensory-Data/1233.csv
- Raw/Sensory-Data/1234.csv
- Raw/Sensory-Data/1235.csv
- Raw/Sensory-Data/1236.csv
- Raw/Sensory-Data/1237.csv
- Raw/Sensory-Data/1238.csv
- Raw/Sensory-Data/1239.csv
- Raw/Sensory-Data/124.csv
- Raw/Sensory-Data/1240.csv
- Raw/Sensory-Data/1241.csv
- Raw/Sensory-Data/1242.csv
- Raw/Sensory-Data/1243.csv
- Raw/Sensory-Data/1244.csv
- Raw/Sensory-Data/1245.csv
- Raw/Sensory-Data/1246.csv
- Raw/Sensory-Data/1247.csv
- Raw/Sensory-Data/1248.csv
- Raw/Sensory-Data/1249.csv
- Raw/Sensory-Data/125.csv
- Raw/Sensory-Data/1250.csv
- Raw/Sensory-Data/1251.csv
- Raw/Sensory-Data/1252.csv
- Raw/Sensory-Data/1253.csv
- Raw/Sensory-Data/1254.csv
- Raw/Sensory-Data/1255.csv
- Raw/Sensory-Data/1256.csv
- Raw/Sensory-Data/1257.csv
- Raw/Sensory-Data/1258.csv
- Raw/Sensory-Data/1259.csv
- Raw/Sensory-Data/126.csv
- Raw/Sensory-Data/1260.csv
- Raw/Sensory-Data/1261.csv
- Raw/Sensory-Data/1262.csv
- Raw/Sensory-Data/1263.csv
[truncated: 1,433 more entries]
