# Supplementary material for: Data acquired by a single object sensor for the detection and quality evaluation of table tennis forehand strokes
Source: Data Brief. 2020 Nov 6;33:106504. doi: 10.1016/j.dib.2020.106504 (PMC7683218; doi:10.1016/j.dib.2020.106504)
Supplement: Supplementary file 2 [file mmc2.zip › Raw/Players-Level/Players-Level.xlsx]

## Sheet: Novice
			BASIC			TOPSPIN			PUSH
	Level	# Player	Start ID	Finished ID	number	Start ID	Finished ID	number	Start ID	Finished ID	number
	Novice	#N01	1081	1130	50	1156	1180	25	1131	1155	25
		#N02	1181	1223	43	1224	1265	42	1266	1318	53
		#N03	1319	1368	50	1394	1418	25	1369	1393	25
		#N04	1419	1468	50	1494	1518	25	1469	1493	25
		#N05	1519	1568	50	1580	1598	19	1569	1579	11
		#N06	1599	1619	21	×	×	×	1620	1628	9
		#N07	1629	1678	50	×	×	×	×	×	×
		#N08	1679	1728	50	×	×	×	×	×	×

## Sheet: Professional
		BASIC			TOPSPIN			PUSH
Level	# Player	Start ID	Finished ID	number	Start ID	Finished ID	number	Start ID	Finished ID	number
professional	#P01	1	16	16	1001	1016	16	1017	1080	64
	#P02	17	100	84	×	×	×	161	210	50
	#P03	101	120	20	121	140	20	141	160	20
	#P04	211	260	50	261	310	50	311	361	51
	#P05	362	406	45	526	600	75	651	720	70
		496	525	30
	#P06	407	445	39	446	470	25	471	495	25
	#P07	601	650	50	741	750	10	751	820	70
		721	740	20
	#P08	821	890	70	891	930	40	931	950	20
					951	1000	50
