# Supplementary material for: Data acquired by a single object sensor for the detection and quality evaluation of table tennis forehand strokes
Source: Data Brief. 2020 Nov 6;33:106504. doi: 10.1016/j.dib.2020.106504 (PMC7683218; doi:10.1016/j.dib.2020.106504)
Supplement: Supplementary file 2 [file mmc2.zip › Raw/Samples-Scores/Samples-Scores.csv]

C5	C4	C3	C2	C1	Stroke	Player	#
80	90	90	90	90	BASIC	PO1	1
80	95	80	85	80	BASIC	PO1	2
80	95	80	85	80	BASIC	PO1	3
80	95	80	80	75	BASIC	PO1	4
80	95	80	80	75	BASIC	PO1	5
75	95	80	80	75	BASIC	PO1	6
75	95	80	80	75	BASIC	PO1	7
75	95	80	80	75	BASIC	PO1	8
80	95	80	80	75	BASIC	PO1	9
80	95	80	80	75	BASIC	PO1	10
80	95	80	80	75	BASIC	PO1	11
80	95	80	80	75	BASIC	PO1	12
80	95	80	80	75	BASIC	PO1	13
80	95	80	80	75	BASIC	PO1	14
80	95	80	80	75	BASIC	PO1	15
80	95	80	80	75	BASIC	PO1	16
95	90	95	95	95	BASIC	PO2	17
95	90	80	95	95	BASIC	PO2	18
95	90	95	95	95	BASIC	PO2	19
95	90	95	95	95	BASIC	PO2	20
95	90	95	95	95	BASIC	PO2	21
95	90	95	95	95	BASIC	PO2	22
95	90	95	95	95	BASIC	PO2	23
95	90	95	95	95	BASIC	PO2	24
95	90	95	95	95	BASIC	PO2	25
95	90	95	95	95	BASIC	PO2	26
95	90	95	95	95	BASIC	PO2	27
95	90	95	95	95	BASIC	PO2	28
95	90	95	95	95	BASIC	PO2	29
95	90	95	95	95	BASIC	PO2	30
95	90	95	95	95	BASIC	PO2	31
95	90	95	95	95	BASIC	PO2	32
95	90	95	95	95	BASIC	PO2	33
95	90	95	95	90	BASIC	PO2	34
95	90	95	95	95	BASIC	PO2	35
95	90	95	95	95	BASIC	PO2	36
95	90	95	95	95	BASIC	PO2	37
95	90	95	95	95	BASIC	PO2	38
95	90	95	95	95	BASIC	PO2	39
95	90	95	95	95	BASIC	PO2	40
95	95	95	95	90	BASIC	PO2	41
95	95	95	95	95	BASIC	PO2	42
95	95	95	95	95	BASIC	PO2	43
95	95	90	90	90	BASIC	PO2	44
95	85	95	95	95	BASIC	PO2	45
95	90	95	95	95	BASIC	PO2	46
95	90	95	95	95	BASIC	PO2	47
95	90	95	95	95	BASIC	PO2	48
95	90	95	95	95	BASIC	PO2	49
95	90	95	95	95	BASIC	PO2	50
95	90	95	95	95	BASIC	PO2	51
90	95	95	95	95	BASIC	PO2	52
90	100	95	95	98	BASIC	PO2	53
85	95	95	95	90	BASIC	PO2	54
90	100	95	95	95	BASIC	PO2	55
95	87	95	95	95	BASIC	PO2	56
95	90	95	95	90	BASIC	PO2	57
95	90	95	95	95	BASIC	PO2	58
95	95	95	95	98	BASIC	PO2	59
95	95	95	98	98	BASIC	PO2	60
95	95	95	90	95	BASIC	PO2	61
95	95	95	95	95	BASIC	PO2	62
95	95	95	95	95	BASIC	PO2	63
95	90	95	90	95	BASIC	PO2	64
95	90	95	95	95	BASIC	PO2	65
95	95	95	95	95	BASIC	PO2	66
95	95	95	90	95	BASIC	PO2	67
95	95	95	90	90	BASIC	PO2	68
90	95	95	95	90	BASIC	PO2	69
95	95	95	95	95	BASIC	PO2	70
95	100	90	95	95	BASIC	PO2	71
95	100	95	90	95	BASIC	PO2	72
95	90	95	90	95	BASIC	PO2	73
95	95	95	90	95	BASIC	PO2	74
95	90	95	95	95	BASIC	PO2	75
95	95	95	95	90	BASIC	PO2	76
95	95	95	95	90	BASIC	PO2	77
95	95	95	95	95	BASIC	PO2	78
95	95	95	95	90	BASIC	PO2	79
95	95	95	95	90	BASIC	PO2	80
95	95	95	95	90	BASIC	PO2	81
95	90	95	90	95	BASIC	PO2	82
95	90	95	95	95	BASIC	PO2	83
95	90	95	95	90	BASIC	PO2	84
95	90	95	95	95	BASIC	PO2	85
95	95	95	95	95	BASIC	PO2	86
95	95	90	95	95	BASIC	PO2	87
95	95	95	95	95	BASIC	PO2	88
95	95	95	95	95	BASIC	PO2	89
95	90	95	90	95	BASIC	PO2	90
95	100	90	95	95	BASIC	PO2	91
95	100	95	95	95	BASIC	PO2	92
95	95	95	95	95	BASIC	PO2	93
95	100	90	95	95	BASIC	PO2	94
95	95	95	95	95	BASIC	PO2	95
95	95	95	95	95	BASIC	PO2	96
95	95	95	95	95	BASIC	PO2	97
95	95	95	90	95	BASIC	PO2	98
95	95	95	95	95	BASIC	PO2	99
95	95	95	95	95	BASIC	PO2	100
95	85	100	100	100	BASIC	PO3	101
95	90	95	95	90	BASIC	PO3	102
95	90	95	95	90	BASIC	PO3	103
95	90	95	95	90	BASIC	PO3	104
95	95	95	95	90	BASIC	PO3	105
95	95	95	90	90	BASIC	PO3	106
95	90	95	90	95	BASIC	PO3	107
95	90	95	90	95	BASIC	PO3	108
95	95	95	95	90	BASIC	PO3	109
95	90	95	95	90	BASIC	PO3	110
95	90	95	95	95	BASIC	PO3	111
95	90	95	95	95	BASIC	PO3	112
95	90	95	95	95	BASIC	PO3	113
95	90	95	95	95	BASIC	PO3	114
95	90	95	95	95	BASIC	PO3	115
95	90	90	95	95	BASIC	PO3	116
95	90	95	95	95	BASIC	PO3	117
95	90	95	95	95	BASIC	PO3	118
95	90	95	95	95	BASIC	PO3	119
95	90	95	95	95	BASIC	PO3	120
95	90	95	95	95	TOP	PO3	121
95	90	95	95	95	TOP	PO3	122
95	90	95	95	95	TOP	PO3	123
95	90	90	95	95	TOP	PO3	124
95	90	90	95	90	TOP	PO3	125
95	90	95	95	95	TOP	PO3	126
95	90	95	95	95	TOP	PO3	127
95	90	95	95	95	TOP	PO3	128
95	90	95	95	95	TOP	PO3	129
95	90	95	95	95	TOP	PO3	130
95	90	95	95	95	TOP	PO3	131
95	90	95	95	95	TOP	PO3	132
95	90	95	95	90	TOP	PO3	133
95	90	95	95	95	TOP	PO3	134
95	90	95	95	95	TOP	PO3	135
95	90	95	95	95	TOP	PO3	136
95	90	95	95	95	TOP	PO3	137
95	90	95	95	95	TOP	PO3	138
95	90	95	95	95	TOP	PO3	139
95	90	95	95	95	TOP	PO3	140
95	90	95	95	95	PUSH	PO3	141
95	90	95	95	95	PUSH	PO3	142
95	90	95	95	95	PUSH	PO3	143
95	90	95	95	95	PUSH	PO3	144
95	90	95	95	95	PUSH	PO3	145
95	90	95	95	95	PUSH	PO3	146
95	90	95	95	95	PUSH	PO3	147
95	90	95	95	95	PUSH	PO3	148
95	90	95	95	95	PUSH	PO3	149
95	90	95	95	95	PUSH	PO3	150
95	90	95	95	95	PUSH	PO3	151
95	90	95	95	95	PUSH	PO3	152
90	90	90	95	90	PUSH	PO3	153
95	90	90	95	95	PUSH	PO3	154
95	90	95	95	95	PUSH	PO3	155
95	90	95	95	95	PUSH	PO3	156
95	90	90	95	95	PUSH	PO3	157
95	90	95	95	95	PUSH	PO3	158
95	90	95	95	90	PUSH	PO3	159
95	90	95	95	95	PUSH	PO3	160
95	90	95	95	95	PUSH	PO2	161
95	90	95	95	90	PUSH	PO2	162
95	90	95	95	90	PUSH	PO2	163
95	90	90	95	95	PUSH	PO2	164
95	90	95	90	95	PUSH	PO2	165
95	90	95	90	95	PUSH	PO2	166
95	90	95	95	95	PUSH	PO2	167
95	90	90	95	95	PUSH	PO2	168
95	90	95	95	95	PUSH	PO2	169
95	90	95	95	95	PUSH	PO2	170
95	90	90	95	95	PUSH	PO2	171
95	90	95	95	95	PUSH	PO2	172
95	90	95	95	95	PUSH	PO2	173
95	90	95	95	95	PUSH	PO2	174
95	90	95	95	95	PUSH	PO2	175
95	90	95	95	95	PUSH	PO2	176
95	90	95	95	95	PUSH	PO2	177
95	90	95	95	95	PUSH	PO2	178
95	90	95	95	95	PUSH	PO2	179
95	90	95	95	95	PUSH	PO2	180
95	90	95	95	95	PUSH	PO2	181
95	90	95	95	95	PUSH	PO2	182
95	90	95	95	95	PUSH	PO2	183
95	90	95	95	95	PUSH	PO2	184
95	90	95	95	95	PUSH	PO2	185
95	90	95	95	95	PUSH	PO2	186
95	90	95	95	90	PUSH	PO2	187
95	90	95	95	95	PUSH	PO2	188
95	90	95	95	95	PUSH	PO2	189
95	90	95	95	95	PUSH	PO2	190
95	90	95	95	95	PUSH	PO2	191
95	90	95	95	95	PUSH	PO2	192
95	90	95	95	95	PUSH	PO2	193
95	90	95	95	95	PUSH	PO2	194
95	90	95	95	95	PUSH	PO2	195
95	90	95	95	95	PUSH	PO2	196
95	90	95	95	95	PUSH	PO2	197
95	90	95	95	95	PUSH	PO2	198
95	90	95	95	95	PUSH	PO2	199
95	90	95	95	95	PUSH	PO2	200
95	90	95	95	95	PUSH	PO2	201
95	90	95	95	95	PUSH	PO2	202
95	90	95	95	95	PUSH	PO2	203
95	90	95	95	95	PUSH	PO2	204
95	90	95	95	90	PUSH	PO2	205
95	90	95	95	95	PUSH	PO2	206
95	90	95	95	95	PUSH	PO2	207
95	90	95	95	95	PUSH	PO2	208
95	90	95	95	95	PUSH	PO2	209
95	90	95	95	95	PUSH	PO2	210
95	90	95	95	95	BASIC	PO4	211
95	90	95	95	95	BASIC	PO4	212
95	90	95	95	95	BASIC	PO4	213
90	90	95	95	95	BASIC	PO4	214
95	90	95	95	95	BASIC	PO4	215
95	90	95	95	95	BASIC	PO4	216
95	90	95	95	95	BASIC	PO4	217
95	90	95	95	95	BASIC	PO4	218
95	90	95	95	95	BASIC	PO4	219
95	90	95	95	95	BASIC	PO4	220
95	90	95	95	95	BASIC	PO4	221
95	90	95	95	95	BASIC	PO4	222
95	90	95	95	95	BASIC	PO4	223
95	90	95	95	95	BASIC	PO4	224
95	90	95	95	95	BASIC	PO4	225
95	90	95	95	95	BASIC	PO4	226
95	90	95	95	95	BASIC	PO4	227
95	90	95	95	95	BASIC	PO4	228
95	90	95	95	95	BASIC	PO4	229
95	90	95	95	95	BASIC	PO4	230
95	90	95	95	95	BASIC	PO4	231
95	90	95	95	95	BASIC	PO4	232
95	90	95	95	95	BASIC	PO4	233
95	90	95	95	95	BASIC	PO4	234
95	90	95	95	95	BASIC	PO4	235
95	90	95	95	95	BASIC	PO4	236
95	90	95	95	95	BASIC	PO4	237
95	90	95	95	95	BASIC	PO4	238
95	90	95	95	95	BASIC	PO4	239
95	90	95	95	95	BASIC	PO4	240
95	90	95	95	95	BASIC	PO4	241
95	90	95	95	95	BASIC	PO4	242
95	90	95	95	95	BASIC	PO4	243
95	90	95	95	95	BASIC	PO4	244
95	90	95	95	95	BASIC	PO4	245
95	90	95	95	95	BASIC	PO4	246
95	90	95	95	95	BASIC	PO4	247
95	90	95	95	95	BASIC	PO4	248
95	90	95	95	95	BASIC	PO4	249
95	90	95	95	95	BASIC	PO4	250
95	90	95	95	95	BASIC	PO4	251
95	90	95	95	95	BASIC	PO4	252
95	90	95	95	95	BASIC	PO4	253
95	90	95	95	95	BASIC	PO4	254
95	90	95	95	95	BASIC	PO4	255
95	90	95	95	95	BASIC	PO4	256
95	90	95	95	95	BASIC	PO4	257
95	90	95	95	95	BASIC	PO4	258
95	90	95	95	95	BASIC	PO4	259
95	90	95	95	95	BASIC	PO4	260
95	100	85	90	95	TOP	PO4	261
95	100	85	90	95	TOP	PO4	262
95	100	85	90	95	TOP	PO4	263
95	100	85	90	95	TOP	PO4	264
95	100	85	90	95	TOP	PO4	265
95	100	85	90	95	TOP	PO4	266
95	100	85	90	95	TOP	PO4	267
95	100	85	90	95	TOP	PO4	268
95	100	85	90	95	TOP	PO4	269
95	100	85	90	95	TOP	PO4	270
95	100	85	90	95	TOP	PO4	271
95	100	85	90	95	TOP	PO4	272
95	100	85	90	95	TOP	PO4	273
95	100	85	90	95	TOP	PO4	274
95	100	85	90	95	TOP	PO4	275
95	100	85	90	95	TOP	PO4	276
95	100	85	95	95	TOP	PO4	277
95	100	85	95	95	TOP	PO4	278
95	100	85	95	95	TOP	PO4	279
95	100	85	90	95	TOP	PO4	280
95	100	85	90	95	TOP	PO4	281
95	100	85	90	95	TOP	PO4	282
95	100	85	90	95	TOP	PO4	283
95	100	85	90	95	TOP	PO4	284
95	100	85	90	95	TOP	PO4	285
95	100	85	90	95	TOP	PO4	286
95	100	85	90	95	TOP	PO4	287
95	100	85	90	95	TOP	PO4	288
95	100	85	90	95	TOP	PO4	289
95	100	85	90	95	TOP	PO4	290
95	100	85	90	95	TOP	PO4	291
95	100	85	90	95	TOP	PO4	292
95	100	85	90	95	TOP	PO4	293
95	100	85	90	95	TOP	PO4	294
95	100	85	90	95	TOP	PO4	295
95	100	85	90	95	TOP	PO4	296
95	100	85	90	95	TOP	PO4	297
95	100	85	90	95	TOP	PO4	298
95	100	85	90	95	TOP	PO4	299
95	100	85	90	95	TOP	PO4	300
95	100	85	90	95	TOP	PO4	301
95	100	85	90	95	TOP	PO4	302
95	100	85	90	95	TOP	PO4	303
95	100	85	90	95	TOP	PO4	304
95	100	85	90	95	TOP	PO4	305
95	100	85	90	95	TOP	PO4	306
95	100	85	90	95	TOP	PO4	307
95	100	85	90	95	TOP	PO4	308
95	100	85	90	95	TOP	PO4	309
95	100	85	90	95	TOP	PO4	310
95	100	85	90	95	PUSH	PO4	311
95	90	95	95	95	PUSH	PO4	312
95	90	95	95	95	PUSH	PO4	313
95	90	95	95	95	PUSH	PO4	314
95	90	95	95	90	PUSH	PO4	315
95	90	95	95	90	PUSH	PO4	316
95	90	95	95	95	PUSH	PO4	317
95	90	95	95	95	PUSH	PO4	318
95	90	95	95	90	PUSH	PO4	319
95	90	95	95	95	PUSH	PO4	320
95	90	95	95	95	PUSH	PO4	321
95	90	95	95	95	PUSH	PO4	322
95	90	95	95	95	PUSH	PO4	323
95	90	95	95	95	PUSH	PO4	324
95	90	95	95	95	PUSH	PO4	325
95	90	95	95	90	PUSH	PO4	326
95	90	95	95	95	PUSH	PO4	327
95	90	95	95	95	PUSH	PO4	328
95	90	95	95	95	PUSH	PO4	329
95	90	95	95	95	PUSH	PO4	330
95	90	95	95	95	PUSH	PO4	331
95	90	95	95	95	PUSH	PO4	332
95	90	95	95	95	PUSH	PO4	333
95	90	95	95	95	PUSH	PO4	334
95	90	95	95	95	PUSH	PO4	335
95	90	95	95	95	PUSH	PO4	336
95	90	95	95	95	PUSH	PO4	337
95	90	95	95	95	PUSH	PO4	338
95	90	95	95	95	PUSH	PO4	339
95	90	95	95	95	PUSH	PO4	340
95	90	95	95	95	PUSH	PO4	341
95	90	95	95	95	PUSH	PO4	342
95	90	95	95	95	PUSH	PO4	343
95	90	95	95	95	PUSH	PO4	344
95	90	95	95	95	PUSH	PO4	345
95	90	95	95	95	PUSH	PO4	346
95	90	95	95	95	PUSH	PO4	347
95	90	95	95	95	PUSH	PO4	348
95	90	95	95	95	PUSH	PO4	349
95	90	95	95	95	PUSH	PO4	350
95	90	95	95	95	PUSH	PO4	351
95	90	95	95	95	PUSH	PO4	352
95	90	95	95	95	PUSH	PO4	353
95	90	95	95	95	PUSH	PO4	354
95	90	95	95	95	PUSH	PO4	355
95	90	95	95	95	PUSH	PO4	356
95	90	95	95	95	PUSH	PO4	357
95	90	95	95	95	PUSH	PO4	358
95	90	95	95	95	PUSH	PO4	359
95	90	95	95	95	PUSH	PO4	360
95	90	95	95	95	PUSH	PO4	361
98	90	95	98	98	BASIC	PO5	362
98	95	90	98	98	BASIC	PO5	363
98	95	90	98	98	BASIC	PO5	364
98	95	90	98	98	BASIC	PO5	365
98	95	90	98	98	BASIC	PO5	366
98	95	80	98	98	BASIC	PO5	367
98	100	85	98	98	BASIC	PO5	368
98	90	95	98	98	BASIC	PO5	369
98	100	85	98	98	BASIC	PO5	370
98	90	95	98	98	BASIC	PO5	371
98	100	85	98	98	BASIC	PO5	372
98	100	85	98	98	BASIC	PO5	373
98	95	90	98	98	BASIC	PO5	374
98	100	85	98	98	BASIC	PO5	375
98	95	80	98	98	BASIC	PO5	376
98	95	90	98	98	BASIC	PO5	377
98	100	85	98	98	BASIC	PO5	378
98	100	85	98	98	BASIC	PO5	379
98	95	90	98	98	BASIC	PO5	380
98	100	85	98	98	BASIC	PO5	381
98	100	85	98	98	BASIC	PO5	382
98	100	85	98	98	BASIC	PO5	383
98	100	85	98	98	BASIC	PO5	384
98	100	85	98	98	BASIC	PO5	385
98	100	85	98	98	BASIC	PO5	386
98	100	85	98	98	BASIC	PO5	387
98	100	85	98	98	BASIC	PO5	388
98	100	85	98	98	BASIC	PO5	389
98	100	85	98	98	BASIC	PO5	390
98	100	85	98	98	BASIC	PO5	391
98	100	85	98	98	BASIC	PO5	392
98	100	85	98	98	BASIC	PO5	393
98	100	85	98	98	BASIC	PO5	394
98	100	85	98	98	BASIC	PO5	395
98	100	85	98	98	BASIC	PO5	396
98	100	85	98	98	BASIC	PO5	397
98	100	85	98	98	BASIC	PO5	398
98	100	85	98	98	BASIC	PO5	399
98	100	85	98	98	BASIC	PO5	400
98	100	85	98	98	BASIC	PO5	401
98	100	85	98	98	BASIC	PO5	402
98	100	85	98	98	BASIC	PO5	403
98	100	85	98	98	BASIC	PO5	404
98	100	85	98	98	BASIC	PO5	405
98	100	85	98	98	BASIC	PO5	406
98	95	80	98	98	BASIC	PO6	407
98	100	85	98	98	BASIC	PO6	408
98	100	85	98	98	BASIC	PO6	409
98	100	85	98	98	BASIC	PO6	410
98	100	85	98	98	BASIC	PO6	411
98	100	85	98	98	BASIC	PO6	412
98	100	85	98	98	BASIC	PO6	413
98	100	85	98	98	BASIC	PO6	414
98	100	85	98	98	BASIC	PO6	415
98	100	85	98	98	BASIC	PO6	416
98	100	85	98	98	BASIC	PO6	417
98	100	85	98	98	BASIC	PO6	418
98	100	85	98	98	BASIC	PO6	419
98	100	85	98	98	BASIC	PO6	420
98	100	85	98	98	BASIC	PO6	421
98	100	85	98	98	BASIC	PO6	422
98	100	85	98	98	BASIC	PO6	423
98	100	85	98	98	BASIC	PO6	424
98	100	85	98	98	BASIC	PO6	425
98	100	85	98	98	BASIC	PO6	426
98	100	85	98	98	BASIC	PO6	427
98	100	85	98	98	BASIC	PO6	428
98	100	85	98	98	BASIC	PO6	429
98	100	85	98	98	BASIC	PO6	430
98	100	85	98	98	BASIC	PO6	431
98	100	85	98	98	BASIC	PO6	432
98	100	85	98	98	BASIC	PO6	433
98	100	85	98	98	BASIC	PO6	434
98	100	85	98	98	BASIC	PO6	435
98	100	85	98	98	BASIC	PO6	436
98	100	85	98	98	BASIC	PO6	437
98	100	85	98	98	BASIC	PO6	438
98	100	85	98	98	BASIC	PO6	439
98	100	85	98	98	BASIC	PO6	440
98	100	85	98	98	BASIC	PO6	441
98	100	85	98	98	BASIC	PO6	442
98	100	85	98	98	BASIC	PO6	443
98	100	85	98	98	BASIC	PO6	444
98	100	85	98	98	BASIC	PO6	445
98	95	90	98	98	Top	PO6	446
98	95	90	98	98	Top	PO6	447
98	100	85	98	98	Top	PO6	448
98	100	85	98	98	Top	PO6	449
98	100	85	98	98	Top	PO6	450
98	100	85	98	98	Top	PO6	451
98	100	85	98	98	Top	PO6	452
98	100	85	98	98	Top	PO6	453
98	100	85	98	98	Top	PO6	454
98	100	85	98	98	Top	PO6	455
98	95	90	98	98	Top	PO6	456
98	100	85	98	98	Top	PO6	457
98	100	85	98	98	Top	PO6	458
98	100	85	98	98	Top	PO6	459
98	100	85	98	98	Top	PO6	460
98	100	85	98	98	Top	PO6	461
98	100	85	98	98	Top	PO6	462
98	100	85	98	98	Top	PO6	463
98	100	85	98	98	Top	PO6	464
98	100	85	98	98	Top	PO6	465
98	100	85	98	98	Top	PO6	466
98	100	85	98	98	Top	PO6	467
98	100	85	98	98	Top	PO6	468
98	100	85	98	98	Top	PO6	469
98	100	85	98	98	Top	PO6	470
98	100	85	98	98	PUSH	PO6	471
98	100	85	98	98	PUSH	PO6	472
98	100	85	98	98	PUSH	PO6	473
98	100	85	98	98	PUSH	PO6	474
98	100	85	98	98	PUSH	PO6	475
98	100	85	98	98	PUSH	PO6	476
98	100	85	98	98	PUSH	PO6	477
98	100	85	98	98	PUSH	PO6	478
98	100	85	98	98	PUSH	PO6	479
98	100	85	98	98	PUSH	PO6	480
98	100	85	98	98	PUSH	PO6	481
98	100	85	98	98	PUSH	PO6	482
98	100	85	98	98	PUSH	PO6	483
98	100	85	98	98	PUSH	PO6	484
98	100	85	98	98	PUSH	PO6	485
98	100	85	98	98	PUSH	PO6	486
98	100	85	98	98	PUSH	PO6	487
98	100	85	98	98	PUSH	PO6	488
98	100	85	98	98	PUSH	PO6	489
98	100	85	98	98	PUSH	PO6	490
98	100	85	98	98	PUSH	PO6	491
98	100	85	98	98	PUSH	PO6	492
98	100	85	98	98	PUSH	PO6	493
98	100	85	98	98	PUSH	PO6	494
98	100	85	98	98	PUSH	PO6	495
98	100	85	98	98	BASIC	PO5	496
98	100	85	98	98	BASIC	PO5	497
98	100	85	98	98	BASIC	PO5	498
98	100	85	98	98	BASIC	PO5	499
98	100	85	98	98	BASIC	PO5	500
98	100	85	98	98	BASIC	PO5	501
98	100	85	98	98	BASIC	PO5	502
98	100	85	98	98	BASIC	PO5	503
98	100	85	98	98	BASIC	PO5	504
98	100	85	98	98	BASIC	PO5	505
98	100	85	98	98	BASIC	PO5	506
98	100	85	98	98	BASIC	PO5	507
98	100	85	98	98	BASIC	PO5	508
98	100	85	98	98	BASIC	PO5	509
98	100	85	98	98	BASIC	PO5	510
98	100	85	98	98	BASIC	PO5	511
98	100	85	98	98	BASIC	PO5	512
98	100	85	98	98	BASIC	PO5	513
98	100	85	98	98	BASIC	PO5	514
98	100	85	98	98	BASIC	PO5	515
98	100	85	98	98	BASIC	PO5	516
98	100	85	98	98	BASIC	PO5	517
98	100	85	98	98	BASIC	PO5	518
98	100	85	98	98	BASIC	PO5	519
98	100	85	98	98	BASIC	PO5	520
98	100	85	98	98	BASIC	PO5	521
98	100	85	98	98	BASIC	PO5	522
98	100	85	98	98	BASIC	PO5	523
98	100	85	98	98	BASIC	PO5	524
98	100	85	98	98	BASIC	PO5	525
98	100	85	98	98	Top	PO5	526
98	100	85	98	98	Top	PO5	527
98	100	85	98	98	Top	PO5	528
98	100	85	98	98	Top	PO5	529
98	100	85	98	98	Top	PO5	530
98	100	85	98	98	Top	PO5	531
98	100	85	98	98	Top	PO5	532
98	100	85	98	98	Top	PO5	533
98	100	85	98	98	Top	PO5	534
98	100	85	98	98	Top	PO5	535
98	100	85	98	98	Top	PO5	536
98	100	85	98	98	Top	PO5	537
98	100	85	98	98	Top	PO5	538
98	100	85	98	98	Top	PO5	539
98	100	85	98	98	Top	PO5	540
98	100	85	98	98	Top	PO5	541
98	100	85	98	98	Top	PO5	542
98	100	85	98	98	Top	PO5	543
98	100	85	98	98	Top	PO5	544
98	100	85	98	98	Top	PO5	545
98	100	85	98	98	Top	PO5	546
98	100	85	98	98	Top	PO5	547
98	100	85	98	98	Top	PO5	548
98	100	85	98	98	Top	PO5	549
98	100	85	98	98	Top	PO5	550
98	100	85	98	98	Top	PO5	551
98	100	85	98	98	Top	PO5	552
98	100	85	98	98	Top	PO5	553
98	100	85	98	98	Top	PO5	554
98	100	85	98	98	Top	PO5	555
98	100	85	98	98	Top	PO5	556
98	100	85	98	98	Top	PO5	557
98	100	85	98	98	Top	PO5	558
98	100	85	98	98	Top	PO5	559
98	100	85	98	98	Top	PO5	560
98	100	85	98	98	Top	PO5	561
98	100	85	98	98	Top	PO5	562
98	100	85	98	98	Top	PO5	563
98	100	85	98	98	Top	PO5	564
98	100	85	98	98	Top	PO5	565
98	100	85	98	98	Top	PO5	566
98	100	85	98	98	Top	PO5	567
98	100	85	98	98	Top	PO5	568
98	100	85	98	98	Top	PO5	569
98	100	85	98	98	Top	PO5	570
98	100	85	98	98	Top	PO5	571
98	100	85	98	98	Top	PO5	572
98	100	85	98	98	Top	PO5	573
98	100	85	98	98	Top	PO5	574
98	100	85	98	98	Top	PO5	575
98	100	85	98	98	Top	PO5	576
98	100	85	98	98	Top	PO5	577
98	100	85	98	98	Top	PO5	578
98	100	85	98	98	Top	PO5	579
98	100	85	98	98	Top	PO5	580
98	100	85	98	98	Top	PO5	581
98	100	85	98	98	Top	PO5	582
98	100	85	98	98	Top	PO5	583
98	100	85	98	98	Top	PO5	584
98	100	85	98	98	Top	PO5	585
98	100	85	98	98	Top	PO5	586
98	100	85	98	98	Top	PO5	587
98	100	85	98	98	Top	PO5	588
98	100	85	98	98	Top	PO5	589
98	100	85	98	98	Top	PO5	590
98	100	85	98	98	Top	PO5	591
98	100	85	98	98	Top	PO5	592
98	100	85	98	98	Top	PO5	593
98	100	85	98	98	Top	PO5	594
98	100	85	98	98	Top	PO5	595
98	100	85	98	98	Top	PO5	596
98	100	85	98	98	Top	PO5	597
98	100	85	98	98	Top	PO5	598
98	100	85	98	98	Top	PO5	599
98	95	90	98	98	Top	PO5	600
94	95	90	90	95	BASIC	PO7	601
95	100	85	85	95	BASIC	PO7	602
95	100	85	85	95	BASIC	PO7	603
95	100	85	85	95	BASIC	PO7	604
95	100	85	85	95	BASIC	PO7	605
95	100	85	85	95	BASIC	PO7	606
95	100	85	85	95	BASIC	PO7	607
95	100	85	85	95	BASIC	PO7	608
95	100	85	85	95	BASIC	PO7	609
95	100	85	85	95	BASIC	PO7	610
95	100	85	85	95	BASIC	PO7	611
95	100	85	85	95	BASIC	PO7	612
95	100	85	85	95	BASIC	PO7	613
95	100	85	85	95	BASIC	PO7	614
95	100	85	85	95	BASIC	PO7	615
95	100	85	85	95	BASIC	PO7	616
95	100	85	85	95	BASIC	PO7	617
95	100	85	85	95	BASIC	PO7	618
95	95	90	85	95	BASIC	PO7	619
95	100	85	85	95	BASIC	PO7	620
95	100	85	85	95	BASIC	PO7	621
95	100	85	85	95	BASIC	PO7	622
95	100	85	85	95	BASIC	PO7	623
95	100	85	85	95	BASIC	PO7	624
95	100	85	85	95	BASIC	PO7	625
95	100	85	85	95	BASIC	PO7	626
95	100	85	85	95	BASIC	PO7	627
95	100	85	85	95	BASIC	PO7	628
95	100	85	85	95	BASIC	PO7	629
95	100	85	85	95	BASIC	PO7	630
95	100	85	85	95	BASIC	PO7	631
95	100	85	85	95	BASIC	PO7	632
95	100	85	85	95	BASIC	PO7	633
95	100	85	85	95	BASIC	PO7	634
95	100	85	85	95	BASIC	PO7	635
95	100	85	85	95	BASIC	PO7	636
95	100	85	85	95	BASIC	PO7	637
95	100	85	85	95	BASIC	PO7	638
95	100	85	85	95	BASIC	PO7	639
95	100	85	85	95	BASIC	PO7	640
95	100	85	85	95	BASIC	PO7	641
95	100	85	85	95	BASIC	PO7	642
95	100	85	85	95	BASIC	PO7	643
95	100	85	85	95	BASIC	PO7	644
95	100	85	85	95	BASIC	PO7	645
95	100	85	85	95	BASIC	PO7	646
95	100	85	85	95	BASIC	PO7	647
95	100	85	85	95	BASIC	PO7	648
95	100	85	85	95	BASIC	PO7	649
95	100	85	85	95	BASIC	PO7	650
95	95	90	95	95	PUSH	PO5	651
95	95	80	95	95	PUSH	PO5	652
95	100	85	95	95	PUSH	PO5	653
95	100	85	95	95	PUSH	PO5	654
95	100	85	95	95	PUSH	PO5	655
95	100	85	95	95	PUSH	PO5	656
95	100	85	95	95	PUSH	PO5	657
95	100	85	95	95	PUSH	PO5	658
95	100	85	95	95	PUSH	PO5	659
95	100	85	95	95	PUSH	PO5	660
95	100	85	95	95	PUSH	PO5	661
95	100	85	95	95	PUSH	PO5	662
95	100	85	95	95	PUSH	PO5	663
95	100	85	95	95	PUSH	PO5	664
95	100	85	95	95	PUSH	PO5	665
95	95	90	95	95	PUSH	PO5	666
95	100	85	95	95	PUSH	PO5	667
95	100	85	95	95	PUSH	PO5	668
95	100	85	95	95	PUSH	PO5	669
95	100	85	95	95	PUSH	PO5	670
95	100	85	95	95	PUSH	PO5	671
95	95	90	95	95	PUSH	PO5	672
95	95	90	95	95	PUSH	PO5	673
95	100	85	95	95	PUSH	PO5	674
95	100	85	95	95	PUSH	PO5	675
95	100	85	95	95	PUSH	PO5	676
95	100	85	95	95	PUSH	PO5	677
95	100	85	95	95	PUSH	PO5	678
95	100	85	95	95	PUSH	PO5	679
95	100	85	95	95	PUSH	PO5	680
95	100	85	95	95	PUSH	PO5	681
95	100	85	95	95	PUSH	PO5	682
95	100	85	95	95	PUSH	PO5	683
95	100	85	95	95	PUSH	PO5	684
95	100	85	95	95	PUSH	PO5	685
95	100	85	95	95	PUSH	PO5	686
95	100	85	95	95	PUSH	PO5	687
95	100	85	95	95	PUSH	PO5	688
95	100	85	95	95	PUSH	PO5	689
95	100	85	95	95	PUSH	PO5	690
95	100	85	95	95	PUSH	PO5	691
95	100	85	95	95	PUSH	PO5	692
95	100	85	95	95	PUSH	PO5	693
95	100	85	95	95	PUSH	PO5	694
95	100	85	95	95	PUSH	PO5	695
95	100	85	95	95	PUSH	PO5	696
95	100	85	95	95	PUSH	PO5	697
95	100	85	95	95	PUSH	PO5	698
95	100	85	95	95	PUSH	PO5	699
95	100	85	95	95	PUSH	PO5	700
95	100	85	95	95	PUSH	PO5	701
95	100	85	95	95	PUSH	PO5	702
95	100	85	95	95	PUSH	PO5	703
95	100	85	95	95	PUSH	PO5	704
95	100	85	95	95	PUSH	PO5	705
95	100	85	90	95	PUSH	PO5	706
95	100	85	90	95	PUSH	PO5	707
95	100	85	90	95	PUSH	PO5	708
95	100	85	95	95	PUSH	PO5	709
95	100	85	90	95	PUSH	PO5	710
95	100	85	90	95	PUSH	PO5	711
95	100	85	95	95	PUSH	PO5	712
95	100	85	90	95	PUSH	PO5	713
95	100	85	90	95	PUSH	PO5	714
95	100	85	90	95	PUSH	PO5	715
95	100	85	95	95	PUSH	PO5	716
95	100	85	95	95	PUSH	PO5	717
95	100	85	95	95	PUSH	PO5	718
95	100	85	95	95	PUSH	PO5	719
95	100	85	95	95	PUSH	PO6	720
95	100	85	85	95	BASIC	PO7	721
95	100	85	85	95	BASIC	PO7	722
95	100	85	85	95	BASIC	PO7	723
95	100	85	85	95	BASIC	PO7	724
95	100	85	85	95	BASIC	PO7	725
95	100	85	85	95	BASIC	PO7	726
95	100	85	85	95	BASIC	PO7	727
95	100	85	85	95	BASIC	PO7	728
95	100	85	85	95	BASIC	PO7	729
95	100	85	85	95	BASIC	PO7	730
95	100	85	85	95	BASIC	PO7	731
95	100	85	85	95	BASIC	PO7	732
95	100	85	85	95	BASIC	PO7	733
95	100	85	85	95	BASIC	PO7	734
95	100	85	85	95	BASIC	PO7	735
95	100	85	85	95	BASIC	PO7	736
95	100	85	85	95	BASIC	PO7	737
95	100	85	85	95	BASIC	PO7	738
95	100	85	85	95	BASIC	PO7	739
95	100	85	85	95	BASIC	PO7	740
85	100	85	80	80	Top	PO7	741
85	100	85	80	80	Top	PO7	742
85	100	85	80	80	Top	PO7	743
85	100	85	80	80	Top	PO7	744
85	100	85	80	80	Top	PO7	745
85	100	85	80	80	Top	PO7	746
85	100	85	80	80	Top	PO7	747
85	100	85	80	80	Top	PO7	748
85	100	85	80	80	Top	PO7	749
85	100	85	80	80	Top	PO7	750
95	100	85	95	95	PUSH	PO7	751
95	100	85	95	95	PUSH	PO7	752
95	100	85	95	95	PUSH	PO7	753
95	100	85	95	95	PUSH	PO7	754
95	100	85	95	95	PUSH	PO7	755
95	100	85	95	95	PUSH	PO7	756
95	100	85	95	95	PUSH	PO7	757
95	100	85	95	95	PUSH	PO7	758
95	100	85	95	95	PUSH	PO7	759
95	100	85	95	95	PUSH	PO7	760
95	100	85	95	95	PUSH	PO7	761
95	100	85	95	95	PUSH	PO7	762
95	100	85	95	95	PUSH	PO7	763
95	100	85	95	95	PUSH	PO7	764
95	100	85	95	95	PUSH	PO7	765
95	100	85	95	95	PUSH	PO7	766
95	100	85	95	95	PUSH	PO7	767
95	100	85	95	95	PUSH	PO7	768
95	100	85	95	95	PUSH	PO7	769
95	100	85	95	95	PUSH	PO7	770
95	100	85	95	95	PUSH	PO7	771
95	100	85	95	95	PUSH	PO7	772
95	100	85	95	95	PUSH	PO7	773
95	100	85	95	95	PUSH	PO7	774
95	100	85	95	95	PUSH	PO7	775
95	100	85	95	95	PUSH	PO7	776
95	100	85	95	95	PUSH	PO7	777
95	100	85	95	95	PUSH	PO7	778
95	100	85	95	95	PUSH	PO7	779
95	100	85	95	95	PUSH	PO7	780
95	100	85	95	95	PUSH	PO7	781
95	100	85	95	95	PUSH	PO7	782
95	100	85	95	95	PUSH	PO7	783
95	100	85	95	95	PUSH	PO7	784
95	100	85	95	95	PUSH	PO7	785
95	100	85	95	95	PUSH	PO7	786
95	100	85	95	95	PUSH	PO7	787
95	100	85	95	95	PUSH	PO7	788
95	100	85	95	95	PUSH	PO7	789
95	100	85	95	95	PUSH	PO7	790
95	100	85	95	95	PUSH	PO7	791
95	100	85	95	95	PUSH	PO7	792
95	100	85	95	95	PUSH	PO7	793
95	100	85	95	95	PUSH	PO7	794
95	100	85	95	95	PUSH	PO7	795
95	100	85	95	95	PUSH	PO7	796
95	100	85	95	95	PUSH	PO7	797
95	100	85	95	95	PUSH	PO7	798
95	100	85	95	95	PUSH	PO7	799
95	100	85	95	95	PUSH	PO7	800
95	100	85	95	95	PUSH	PO7	801
95	100	85	95	95	PUSH	PO7	802
95	100	85	95	95	PUSH	PO7	803
95	100	85	95	95	PUSH	PO7	804
95	100	85	95	95	PUSH	PO7	805
95	100	85	95	95	PUSH	PO7	806
95	100	85	95	95	PUSH	PO7	807
95	100	85	95	95	PUSH	PO7	808
95	100	85	95	95	PUSH	PO7	809
95	100	85	95	95	PUSH	PO7	810
95	100	85	95	95	PUSH	PO7	811
95	100	85	95	95	PUSH	PO7	812
95	100	85	95	95	PUSH	PO7	813
95	100	85	95	95	PUSH	PO7	814
95	100	85	95	95	PUSH	PO7	815
95	100	85	95	95	PUSH	PO7	816
95	100	85	95	95	PUSH	PO7	817
95	100	85	95	95	PUSH	PO7	818
95	100	85	95	95	PUSH	PO7	819
95	100	85	95	95	PUSH	PO7	820
98	100	85	98	98	BASIC	PO8	821
98	100	85	98	98	BASIC	PO8	822
98	100	85	98	98	BASIC	PO8	823
98	95	90	98	98	BASIC	PO8	824
98	100	85	98	98	BASIC	PO8	825
98	100	85	98	98	BASIC	PO8	826
98	90	95	98	98	BASIC	PO8	827
98	100	85	98	98	BASIC	PO8	828
98	100	85	98	98	BASIC	PO8	829
98	100	85	98	98	BASIC	PO8	830
98	100	85	98	98	BASIC	PO8	831
98	100	85	98	98	BASIC	PO8	832
98	90	95	98	98	BASIC	PO8	833
98	100	85	98	98	BASIC	PO8	834
98	90	95	98	98	BASIC	PO8	835
98	100	85	98	98	BASIC	PO8	836
98	100	85	98	98	BASIC	PO8	837
98	100	85	98	98	BASIC	PO8	838
98	100	85	98	98	BASIC	PO8	839
98	100	85	98	98	BASIC	PO8	840
98	95	80	98	98	BASIC	PO8	841
98	100	85	98	98	BASIC	PO8	842
98	100	85	98	98	BASIC	PO8	843
98	100	85	98	98	BASIC	PO8	844
98	100	85	98	98	BASIC	PO8	845
98	95	80	98	98	BASIC	PO8	846
98	100	85	98	98	BASIC	PO8	847
98	100	85	98	98	BASIC	PO8	848
98	100	85	98	98	BASIC	PO8	849
98	100	85	98	98	BASIC	PO8	850
98	100	85	98	98	BASIC	PO8	851
98	100	85	98	98	BASIC	PO8	852
98	100	85	98	98	BASIC	PO8	853
98	95	90	98	98	BASIC	PO8	854
98	100	85	98	98	BASIC	PO8	855
98	100	85	98	98	BASIC	PO8	856
98	100	85	98	98	BASIC	PO8	857
98	100	85	98	98	BASIC	PO8	858
98	100	85	98	98	BASIC	PO8	859
98	100	85	98	98	BASIC	PO8	860
98	100	85	98	98	BASIC	PO8	861
98	100	85	98	98	BASIC	PO8	862
98	100	85	98	98	BASIC	PO8	863
98	100	85	98	98	BASIC	PO8	864
98	100	85	98	98	BASIC	PO8	865
98	100	85	98	98	BASIC	PO8	866
98	100	85	98	98	BASIC	PO8	867
98	100	85	98	98	BASIC	PO8	868
98	100	85	98	98	BASIC	PO8	869
98	100	85	98	98	BASIC	PO8	870
98	100	85	98	98	BASIC	PO8	871
98	95	90	98	98	BASIC	PO8	872
98	100	85	98	98	BASIC	PO8	873
98	100	85	98	98	BASIC	PO8	874
98	100	85	98	98	BASIC	PO8	875
98	100	85	98	98	BASIC	PO8	876
98	100	85	98	98	BASIC	PO8	877
98	100	85	98	98	BASIC	PO8	878
98	100	85	98	98	BASIC	PO8	879
98	100	85	98	98	BASIC	PO8	880
98	100	85	98	98	BASIC	PO8	881
98	100	85	98	98	BASIC	PO8	882
98	100	85	98	98	BASIC	PO8	883
98	95	90	98	98	BASIC	PO8	884
98	100	85	98	98	BASIC	PO8	885
98	100	85	98	98	BASIC	PO8	886
98	100	85	98	98	BASIC	PO8	887
98	100	85	98	98	BASIC	PO8	888
98	100	85	98	98	BASIC	PO8	889
98	100	85	98	98	BASIC	PO8	890
95	95	90	95	95	Top	PO8	891
95	95	90	95	95	Top	PO8	892
95	95	90	95	95	Top	PO8	893
95	95	90	95	95	Top	PO8	894
95	90	95	95	95	Top	PO8	895
95	95	90	95	95	Top	PO8	896
95	95	90	95	95	Top	PO8	897
95	95	90	95	95	Top	PO8	898
95	95	90	95	95	Top	PO8	899
95	95	90	95	95	Top	PO8	900
95	95	90	95	95	Top	PO8	901
95	95	90	95	95	Top	PO8	902
95	87	98	95	95	Top	PO8	903
95	95	90	95	95	Top	PO8	904
95	95	90	95	95	Top	PO8	905
95	95	90	95	95	Top	PO8	906
95	95	90	95	95	Top	PO8	907
95	95	90	95	95	Top	PO8	908
95	95	90	95	95	Top	PO8	909
95	95	90	95	95	Top	PO8	910
95	95	90	95	95	Top	PO8	911
95	95	90	95	95	Top	PO8	912
95	95	90	95	95	Top	PO8	913
95	95	90	95	95	Top	PO8	914
95	95	90	95	95	Top	PO8	915
95	95	90	95	95	Top	PO8	916
95	95	90	95	95	Top	PO8	917
95	95	90	95	95	Top	PO8	918
95	95	90	95	95	Top	PO8	919
95	95	90	95	95	Top	PO8	920
95	95	90	95	95	Top	PO8	921
95	95	90	95	95	Top	PO8	922
95	95	90	95	95	Top	PO8	923
95	95	90	95	95	Top	PO8	924
95	95	90	95	95	Top	PO8	925
95	90	95	95	95	Top	PO8	926
95	95	90	95	95	Top	PO8	927
95	95	90	95	95	Top	PO8	928
95	90	95	95	95	Top	PO8	929
95	95	90	95	95	Top	PO8	930
95	100	85	95	95	PUSH	PO8	931
95	100	85	95	95	PUSH	PO8	932
95	100	85	95	95	PUSH	PO8	933
95	100	85	95	95	PUSH	PO8	934
95	100	85	95	95	PUSH	PO8	935
95	100	85	95	95	PUSH	PO8	936
95	90	95	95	95	PUSH	PO8	937
95	100	85	95	95	PUSH	PO8	938
95	100	85	95	95	PUSH	PO8	939
95	100	85	95	95	PUSH	PO8	940
95	100	85	95	95	PUSH	PO8	941
95	100	85	95	95	PUSH	PO8	942
95	100	85	95	95	PUSH	PO8	943
95	100	85	95	95	PUSH	PO8	944
95	100	85	95	95	PUSH	PO8	945
95	100	85	95	95	PUSH	PO8	946
95	100	85	95	95	PUSH	PO8	947
95	100	85	95	95	PUSH	PO8	948
95	100	85	95	95	PUSH	PO8	949
95	100	85	95	95	PUSH	PO8	950
95	100	85	95	95	Top	PO8	951
95	95	90	95	95	Top	PO8	952
95	100	85	95	95	Top	PO8	953
95	100	85	95	95	Top	PO8	954
95	100	85	95	95	Top	PO8	955
95	100	85	95	95	Top	PO8	956
95	100	85	95	95	Top	PO8	957
95	95	90	95	95	Top	PO8	958
95	100	85	95	95	Top	PO8	959
95	100	85	95	95	Top	PO8	960
95	100	85	95	95	Top	PO8	961
95	100	85	95	95	Top	PO8	962
95	100	85	95	95	Top	PO8	963
95	100	85	95	95	Top	PO8	964
95	100	85	95	95	Top	PO8	965
95	100	85	95	95	Top	PO8	966
95	100	85	95	95	Top	PO8	967
95	100	85	95	95	Top	PO8	968
95	100	85	95	95	Top	PO8	969
95	100	85	95	95	Top	PO8	970
95	100	85	95	95	Top	PO8	971
95	100	85	95	95	Top	PO8	972
95	100	85	95	95	Top	PO8	973
95	100	85	95	95	Top	PO8	974
95	100	85	95	95	Top	PO8	975
95	100	85	95	95	Top	PO8	976
95	100	85	95	95	Top	PO8	977
95	100	85	95	95	Top	PO8	978
95	100	85	95	95	Top	PO8	979
95	90	95	95	95	Top	PO8	980
95	100	85	95	95	Top	PO8	981
95	100	85	95	95	Top	PO8	982
95	100	85	95	95	Top	PO8	983
95	95	90	95	95	Top	PO8	984
95	100	85	95	95	Top	PO8	985
95	100	85	95	95	Top	PO8	986
95	100	85	95	95	Top	PO8	987
95	100	85	95	95	Top	PO8	988
95	100	85	95	95	Top	PO8	989
95	100	85	95	95	Top	PO8	990
95	100	85	95	95	Top	PO8	991
95	100	85	95	95	Top	PO8	992
95	100	85	95	95	Top	PO8	993
95	100	85	95	95	Top	PO8	994
95	100	85	95	95	Top	PO8	995
95	100	85	95	95	Top	PO8	996
95	100	85	95	95	Top	PO8	997
95	100	85	95	95	Top	PO8	998
95	100	85	95	95	Top	PO8	999
95	100	85	95	95	Top	PO8	1000
95	100	85	95	95	Top	PO1	1001
95	100	85	95	95	Top	PO1	1002
95	100	85	95	95	Top	PO1	1003
95	100	85	95	95	Top	PO1	1004
95	100	85	95	95	Top	PO1	1005
95	100	85	95	95	Top	PO1	1006
95	100	85	95	95	Top	PO1	1007
95	100	85	95	95	Top	PO1	1008
95	100	85	95	95	Top	PO1	1009
95	100	85	95	95	Top	PO1	1010
95	100	85	95	95	Top	PO1	1011
95	100	85	95	95	Top	PO1	1012
95	100	85	95	95	Top	PO1	1013
95	100	85	95	95	Top	PO1	1014
95	100	85	95	95	Top	PO1	1015
95	100	85	95	95	Top	PO1	1016
95	100	85	95	95	PUSH	PO1	1017
95	100	85	95	95	PUSH	PO1	1018
95	100	85	95	95	PUSH	PO1	1019
95	100	85	95	95	PUSH	PO1	1020
95	95	95	90	95	PUSH	PO1	1021
95	95	95	90	90	PUSH	PO1	1022
90	95	95	95	90	PUSH	PO1	1023
95	95	95	95	95	PUSH	PO1	1024
95	100	90	95	95	PUSH	PO1	1025
95	100	95	90	95	PUSH	PO1	1026
95	90	95	90	95	PUSH	PO1	1027
95	95	95	90	95	PUSH	PO1	1028
95	90	95	95	95	PUSH	PO1	1029
95	95	95	95	90	PUSH	PO1	1030
95	95	95	95	90	PUSH	PO1	1031
95	95	95	95	95	PUSH	PO1	1032
95	95	95	95	90	PUSH	PO1	1033
95	95	95	95	90	PUSH	PO1	1034
95	95	95	95	90	PUSH	PO1	1035
95	90	95	95	95	PUSH	PO1	1036
95	90	95	95	95	PUSH	PO1	1037
95	90	95	95	95	PUSH	PO1	1038
90	90	95	95	95	PUSH	PO1	1039
95	90	95	95	95	PUSH	PO1	1040
95	90	95	95	95	PUSH	PO1	1041
95	90	95	95	95	PUSH	PO1	1042
95	90	95	95	95	PUSH	PO1	1043
95	90	95	95	95	PUSH	PO1	1044
95	90	95	95	95	PUSH	PO1	1045
95	90	95	95	95	PUSH	PO1	1046
95	90	95	95	95	PUSH	PO1	1047
95	90	95	95	95	PUSH	PO1	1048
95	90	95	95	95	PUSH	PO1	1049
95	90	95	95	95	PUSH	PO1	1050
95	90	95	95	95	PUSH	PO1	1051
95	90	95	95	95	PUSH	PO1	1052
95	90	95	95	95	PUSH	PO1	1053
95	90	95	95	95	PUSH	PO1	1054
95	90	95	95	95	PUSH	PO1	1055
95	90	95	95	95	PUSH	PO1	1056
95	90	95	95	95	PUSH	PO1	1057
95	90	95	95	95	PUSH	PO1	1058
95	90	95	95	95	PUSH	PO1	1059
95	90	95	95	95	PUSH	PO1	1060
95	90	95	95	95	PUSH	PO1	1061
95	90	95	95	95	PUSH	PO1	1062
95	90	95	95	95	PUSH	PO1	1063
95	90	95	95	95	PUSH	PO1	1064
95	90	95	95	95	PUSH	PO1	1065
95	90	95	95	95	PUSH	PO1	1066
95	90	95	95	95	PUSH	PO1	1067
95	90	95	95	95	PUSH	PO1	1068
95	90	95	95	90	PUSH	PO1	1069
95	90	95	95	95	PUSH	PO1	1070
95	90	95	95	95	PUSH	PO1	1071
95	90	95	95	95	PUSH	PO1	1072
95	90	95	95	95	PUSH	PO1	1073
98	100	85	98	98	PUSH	PO1	1074
98	100	85	98	98	PUSH	PO1	1075
98	95	90	98	98	PUSH	PO1	1076
98	100	85	98	98	PUSH	PO1	1077
98	95	80	98	98	PUSH	PO1	1078
98	95	90	98	98	PUSH	PO1	1079
98	100	85	98	98	PUSH	PO1	1080
60	80	40	75	70	Basic	NO1	1081
60	80	40	75	70	Basic	NO1	1082
60	80	40	75	70	Basic	NO1	1083
60	80	40	75	70	Basic	NO1	1084
60	80	40	75	70	Basic	NO1	1085
60	80	40	75	70	Basic	NO1	1086
70	80	40	75	70	Basic	NO1	1087
70	80	40	75	70	Basic	NO1	1088
70	80	40	75	70	Basic	NO1	1089
70	80	40	75	70	Basic	NO1	1090
70	80	40	75	70	Basic	NO1	1091
70	80	40	75	70	Basic	NO1	1092
70	80	40	75	70	Basic	NO1	1093
70	80	40	75	70	Basic	NO1	1094
70	80	40	75	70	Basic	NO1	1095
70	80	40	75	70	Basic	NO1	1096
70	80	40	75	70	Basic	NO1	1097
70	80	40	75	70	Basic	NO1	1098
70	80	40	75	70	Basic	NO1	1099
70	80	40	75	70	Basic	NO1	1100
70	80	40	75	70	Basic	NO1	1101
70	80	40	75	70	Basic	NO1	1102
70	80	40	75	70	Basic	NO1	1103
70	80	40	75	70	Basic	NO1	1104
70	80	40	75	70	Basic	NO1	1105
70	80	40	75	70	Basic	NO1	1106
70	80	40	75	70	Basic	NO1	1107
70	80	40	75	80	Basic	NO1	1108
70	80	40	75	70	Basic	NO1	1109
70	80	40	75	70	Basic	NO1	1110
70	80	40	75	70	Basic	NO1	1111
70	80	40	75	70	Basic	NO1	1112
70	80	40	75	70	Basic	NO1	1113
70	80	40	60	70	Basic	NO1	1114
70	80	30	60	70	Basic	NO1	1115
70	80	40	60	70	Basic	NO1	1116
70	80	40	60	70	Basic	NO1	1117
70	80	40	60	70	Basic	NO1	1118
70	80	40	60	70	Basic	NO1	1119
70	80	30	60	70	Basic	NO1	1120
70	80	40	60	70	Basic	NO1	1121
70	80	40	60	70	Basic	NO1	1122
70	80	30	60	70	Basic	NO1	1123
70	80	40	60	60	Basic	NO1	1124
70	80	40	60	60	Basic	NO1	1125
70	80	40	60	60	Basic	NO1	1126
60	80	30	60	40	Basic	NO1	1127
70	80	30	60	40	Basic	NO1	1128
75	80	40	75	40	Basic	NO1	1129
70	80	40	75	30	Basic	NO1	1130
70	80	70	50	80	push	NO1	1131
70	80	70	40	80	push	NO1	1132
70	80	70	50	80	push	NO1	1133
70	80	70	40	80	push	NO1	1134
70	80	70	60	80	push	NO1	1135
70	80	70	60	80	push	NO1	1136
70	80	70	60	80	push	NO1	1137
80	80	70	70	80	push	NO1	1138
80	80	70	70	80	push	NO1	1139
80	80	70	70	80	push	NO1	1140
80	80	70	70	80	push	NO1	1141
80	80	70	70	70	push	NO1	1142
80	80	70	70	80	push	NO1	1143
80	80	70	70	80	push	NO1	1144
80	80	70	70	80	push	NO1	1145
80	80	70	70	80	push	NO1	1146
80	80	70	70	80	push	NO1	1147
80	80	70	70	80	push	NO1	1148
80	80	70	70	80	push	NO1	1149
80	80	70	70	80	push	NO1	1150
80	80	70	70	80	push	NO1	1151
80	80	70	70	70	push	NO1	1152
80	80	70	70	60	push	NO1	1153
80	80	70	70	60	push	NO1	1154
80	80	70	70	70	push	NO1	1155
20	80	20	40	90	TOP	NO1	1156
20	80	20	40	90	TOP	NO1	1157
30	80	20	40	90	TOP	NO1	1158
30	80	20	40	90	TOP	NO1	1159
30	80	20	50	90	TOP	NO1	1160
30	80	20	60	90	TOP	NO1	1161
30	80	20	60	90	TOP	NO1	1162
30	80	20	60	90	TOP	NO1	1163
30	80	20	60	90	TOP	NO1	1164
30	80	20	60	90	TOP	NO1	1165
30	80	20	60	90	TOP	NO1	1166
30	80	20	60	90	TOP	NO1	1167
30	80	20	60	90	TOP	NO1	1168
30	80	20	60	90	TOP	NO1	1169
30	80	30	60	90	TOP	NO1	1170
30	80	20	60	90	TOP	NO1	1171
30	80	20	60	90	TOP	NO1	1172
30	80	20	60	90	TOP	NO1	1173
30	80	20	60	90	TOP	NO1	1174
30	80	20	60	90	TOP	NO1	1175
30	80	20	60	80	TOP	NO1	1176
30	80	20	60	80	TOP	NO1	1177
30	80	20	40	80	TOP	NO1	1178
30	80	20	40	70	TOP	NO1	1179
30	80	20	40	70	TOP	NO1	1180
80	80	70	80	80	Basic	NO2	1181
80	80	60	80	80	Basic	NO2	1182
80	80	50	80	70	Basic	NO2	1183
80	80	60	80	80	Basic	NO2	1184
80	80	70	80	80	Basic	NO2	1185
80	80	70	80	70	Basic	NO2	1186
80	80	70	80	70	Basic	NO2	1187
80	80	70	80	70	Basic	NO2	1188
80	80	70	80	70	Basic	NO2	1189
80	80	70	80	70	Basic	NO2	1190
80	80	70	80	70	Basic	NO2	1191
80	80	60	70	70	Basic	NO2	1192
80	80	60	70	70	Basic	NO2	1193
80	80	60	70	70	Basic	NO2	1194
80	80	50	70	70	Basic	NO2	1195
80	80	50	60	70	Basic	NO2	1196
80	80	50	60	70	Basic	NO2	1197
80	80	50	60	70	Basic	NO2	1198
80	80	70	80	80	Basic	NO2	1199
80	80	60	70	80	Basic	NO2	1200
80	80	50	70	80	Basic	NO2	1201
80	80	50	70	70	Basic	NO2	1202
80	80	50	70	80	Basic	NO2	1203
80	80	60	70	80	Basic	NO2	1204
80	80	20	70	80	Basic	NO2	1205
80	80	20	60	70	Basic	NO2	1206
80	80	20	60	70	Basic	NO2	1207
80	80	20	60	70	Basic	NO2	1208
80	80	20	60	70	Basic	NO2	1209
80	80	20	60	70	Basic	NO2	1210
80	80	20	60	70	Basic	NO2	1211
80	80	20	50	70	Basic	NO2	1212
80	80	20	50	70	Basic	NO2	1213
80	80	50	70	80	Basic	NO2	1214
80	80	50	70	80	Basic	NO2	1215
80	80	50	70	80	Basic	NO2	1216
80	80	30	70	80	Basic	NO2	1217
80	80	30	70	80	Basic	NO2	1218
60	80	30	70	80	Basic	NO2	1219
60	80	40	70	80	Basic	NO2	1220
60	80	40	70	80	Basic	NO2	1221
60	80	50	70	80	Basic	NO2	1222
60	80	50	70	80	Basic	NO2	1223
70	80	40	75	70	TOP	NO2	1224
70	80	40	75	70	TOP	NO2	1225
70	80	40	75	70	TOP	NO2	1226
70	80	40	75	70	TOP	NO2	1227
70	80	40	60	70	TOP	NO2	1228
70	80	30	60	70	TOP	NO2	1229
70	80	40	60	70	TOP	NO2	1230
70	80	40	60	70	TOP	NO2	1231
70	80	40	60	70	TOP	NO2	1232
70	80	40	60	70	TOP	NO2	1233
70	80	30	60	70	TOP	NO2	1234
70	80	40	60	70	TOP	NO2	1235
70	80	40	60	70	TOP	NO2	1236
70	80	30	60	70	TOP	NO2	1237
70	80	40	60	60	TOP	NO2	1238
70	80	40	60	60	TOP	NO2	1239
70	80	40	75	70	TOP	NO2	1240
70	80	40	75	70	TOP	NO2	1241
70	80	40	75	70	TOP	NO2	1242
70	80	40	75	70	TOP	NO2	1243
70	80	40	60	70	TOP	NO2	1244
70	80	60	70	70	TOP	NO2	1245
70	80	60	70	70	TOP	NO2	1246
70	80	50	70	70	TOP	NO2	1247
70	80	50	60	70	TOP	NO2	1248
70	80	50	60	70	TOP	NO2	1249
70	80	50	60	70	TOP	NO2	1250
70	80	70	80	80	TOP	NO2	1251
70	80	60	70	80	TOP	NO2	1252
70	80	50	70	80	TOP	NO2	1253
70	80	50	70	70	TOP	NO2	1254
70	80	40	60	60	TOP	NO2	1255
70	80	50	70	70	TOP	NO2	1256
70	80	50	60	70	TOP	NO2	1257
70	80	50	60	70	TOP	NO2	1258
70	80	50	60	70	TOP	NO2	1259
70	80	70	80	80	TOP	NO2	1260
70	80	60	70	80	TOP	NO2	1261
60	80	70	60	40	TOP	NO2	1262
60	80	60	60	47	TOP	NO2	1263
60	80	50	40	50	TOP	NO2	1264
60	90	50	40	55	TOP	NO2	1265
80	80	85	85	90	PUSH	NO2	1266
80	80	85	85	90	PUSH	NO2	1267
80	80	85	85	90	PUSH	NO2	1268
80	80	85	85	90	PUSH	NO2	1269
80	80	85	85	90	PUSH	NO2	1270
80	80	85	85	90	PUSH	NO2	1271
80	80	85	85	90	PUSH	NO2	1272
80	80	85	85	90	PUSH	NO2	1273
80	80	85	85	90	PUSH	NO2	1274
80	80	85	85	90	PUSH	NO2	1275
80	80	85	85	90	PUSH	NO2	1276
70	80	70	50	80	PUSH	NO2	1277
70	80	70	40	80	PUSH	NO2	1278
70	80	70	50	80	PUSH	NO2	1279
70	80	70	40	80	PUSH	NO2	1280
70	80	70	60	80	PUSH	NO2	1281
70	80	70	60	80	PUSH	NO2	1282
70	80	70	60	80	PUSH	NO2	1283
80	80	70	70	80	PUSH	NO2	1284
80	80	70	70	80	PUSH	NO2	1285
80	80	70	70	80	PUSH	NO2	1286
80	80	70	70	80	PUSH	NO2	1287
80	80	70	70	70	PUSH	NO2	1288
80	80	70	70	80	PUSH	NO2	1289
80	80	70	70	80	PUSH	NO2	1290
80	80	70	70	80	PUSH	NO2	1291
80	80	70	70	80	PUSH	NO2	1292
80	80	85	85	90	PUSH	NO2	1293
80	80	85	85	90	PUSH	NO2	1294
80	80	85	85	90	PUSH	NO2	1295
80	80	85	85	90	PUSH	NO2	1296
80	80	85	85	90	PUSH	NO2	1297
80	80	85	85	90	PUSH	NO2	1298
80	80	85	85	90	PUSH	NO2	1299
80	80	85	85	90	PUSH	NO2	1300
80	80	85	85	90	PUSH	NO2	1301
70	95	70	60	60	PUSH	NO2	1302
70	95	70	60	60	PUSH	NO2	1303
70	95	70	60	60	PUSH	NO2	1304
70	100	50	60	60	PUSH	NO2	1305
70	100	50	60	60	PUSH	NO2	1306
70	100	40	60	60	PUSH	NO2	1307
60	100	40	50	70	PUSH	NO2	1308
60	100	40	50	70	PUSH	NO2	1309
60	100	30	40	70	PUSH	NO2	1310
60	100	30	40	70	PUSH	NO2	1311
60	100	30	40	60	PUSH	NO2	1312
70	80	80	80	70	PUSH	NO2	1313
70	80	80	80	80	PUSH	NO2	1314
70	80	80	80	80	PUSH	NO2	1315
70	80	80	80	80	PUSH	NO2	1316
70	80	70	80	80	PUSH	NO2	1317
70	80	70	70	80	PUSH	NO2	1318
80	80	70	80	90	BASIC	NO3	1319
80	80	70	80	90	BASIC	NO3	1320
80	80	70	80	90	BASIC	NO3	1321
80	80	70	80	90	BASIC	NO3	1322
80	80	70	80	90	BASIC	NO3	1323
80	80	70	80	90	BASIC	NO3	1324
80	80	70	80	90	BASIC	NO3	1325
80	80	70	80	90	BASIC	NO3	1326
80	80	70	80	90	BASIC	NO3	1327
80	80	70	80	90	BASIC	NO3	1328
80	80	70	80	90	BASIC	NO3	1329
80	80	70	80	90	BASIC	NO3	1330
80	80	70	80	90	BASIC	NO3	1331
80	80	70	80	90	BASIC	NO3	1332
80	80	70	80	90	BASIC	NO3	1333
80	80	70	80	90	BASIC	NO3	1334
80	80	70	80	90	BASIC	NO3	1335
80	80	70	80	90	BASIC	NO3	1336
80	80	70	80	90	BASIC	NO3	1337
80	80	70	80	90	BASIC	NO3	1338
80	80	70	80	90	BASIC	NO3	1339
80	80	70	80	90	BASIC	NO3	1340
80	80	70	80	90	BASIC	NO3	1341
80	80	70	80	90	BASIC	NO3	1342
80	80	70	80	90	BASIC	NO3	1343
80	80	70	80	90	BASIC	NO3	1344
80	80	70	80	90	BASIC	NO3	1345
80	80	70	80	90	BASIC	NO3	1346
80	80	80	80	90	BASIC	NO3	1347
80	80	80	80	90	BASIC	NO3	1348
80	80	85	85	90	BASIC	NO3	1349
80	80	85	85	90	BASIC	NO3	1350
80	80	85	85	90	BASIC	NO3	1351
80	80	85	85	90	BASIC	NO3	1352
80	80	85	85	90	BASIC	NO3	1353
80	80	85	85	90	BASIC	NO3	1354
80	80	85	85	90	BASIC	NO3	1355
80	80	85	85	90	BASIC	NO3	1356
80	80	85	85	90	BASIC	NO3	1357
80	80	85	85	90	BASIC	NO3	1358
80	80	85	85	90	BASIC	NO3	1359
80	80	85	85	90	BASIC	NO3	1360
80	80	85	85	90	BASIC	NO3	1361
80	80	85	85	90	BASIC	NO3	1362
80	80	85	85	90	BASIC	NO3	1363
80	80	85	85	90	BASIC	NO3	1364
80	80	85	85	90	BASIC	NO3	1365
80	80	85	85	90	BASIC	NO3	1366
80	80	85	85	90	BASIC	NO3	1367
80	80	85	85	90	BASIC	NO3	1368
80	80	60	70	90	PUSH	NO3	1369
80	80	80	80	90	PUSH	NO3	1370
80	80	80	80	90	PUSH	NO3	1371
80	80	80	80	90	PUSH	NO3	1372
80	80	80	75	90	PUSH	NO3	1373
80	80	80	80	90	PUSH	NO3	1374
80	80	85	85	90	PUSH	NO3	1375
80	80	85	85	90	PUSH	NO3	1376
80	80	85	85	90	PUSH	NO3	1377
80	80	85	85	90	PUSH	NO3	1378
80	80	85	85	90	PUSH	NO3	1379
80	80	85	85	90	PUSH	NO3	1380
80	80	85	85	90	PUSH	NO3	1381
80	80	85	85	90	PUSH	NO3	1382
80	80	85	85	90	PUSH	NO3	1383
80	80	85	85	90	PUSH	NO3	1384
80	80	85	85	90	PUSH	NO3	1385
80	80	85	85	90	PUSH	NO3	1386
80	80	85	85	90	PUSH	NO3	1387
80	80	85	85	90	PUSH	NO3	1388
80	80	85	85	90	PUSH	NO3	1389
80	80	85	85	90	PUSH	NO3	1390
80	80	85	85	90	PUSH	NO3	1391
80	80	85	85	90	PUSH	NO3	1392
80	80	85	85	90	PUSH	NO3	1393
80	80	75	80	80	TOP	NO3	1394
80	80	75	85	90	TOP	NO3	1395
80	80	70	80	80	TOP	NO3	1396
80	80	70	80	80	TOP	NO3	1397
80	80	70	80	80	TOP	NO3	1398
80	80	70	80	80	TOP	NO3	1399
80	80	70	70	80	TOP	NO3	1400
80	80	70	70	80	TOP	NO3	1401
80	80	70	70	80	TOP	NO3	1402
80	80	70	75	80	TOP	NO3	1403
80	80	70	75	80	TOP	NO3	1404
80	80	70	70	80	TOP	NO3	1405
80	90	70	70	80	TOP	NO3	1406
80	90	70	70	70	TOP	NO3	1407
80	90	70	70	80	TOP	NO3	1408
80	90	70	70	80	TOP	NO3	1409
80	90	70	70	70	TOP	NO3	1410
80	90	70	70	70	TOP	NO3	1411
80	90	70	70	80	TOP	NO3	1412
80	90	70	70	70	TOP	NO3	1413
80	90	70	70	70	TOP	NO3	1414
80	90	70	70	70	TOP	NO3	1415
80	90	75	70	80	TOP	NO3	1416
80	90	80	80	80	TOP	NO3	1417
80	90	80	80	80	TOP	NO3	1418
60	80	30	50	60	BASIC	NO4	1419
60	80	30	50	60	BASIC	NO4	1420
60	80	30	50	60	BASIC	NO4	1421
60	80	20	50	60	BASIC	NO4	1422
60	80	30	50	60	BASIC	NO4	1423
60	80	30	50	60	BASIC	NO4	1424
60	80	20	50	60	BASIC	NO4	1425
60	80	20	50	60	BASIC	NO4	1426
60	80	30	50	60	BASIC	NO4	1427
60	80	30	50	60	BASIC	NO4	1428
60	80	30	50	70	BASIC	NO4	1429
60	80	30	50	70	BASIC	NO4	1430
60	80	30	50	70	BASIC	NO4	1431
60	80	30	50	70	BASIC	NO4	1432
60	80	30	50	70	BASIC	NO4	1433
60	80	30	50	70	BASIC	NO4	1434
60	80	30	50	70	BASIC	NO4	1435
60	80	20	40	70	BASIC	NO4	1436
60	80	30	60	70	BASIC	NO4	1437
60	80	40	70	70	BASIC	NO4	1438
60	80	40	50	70	BASIC	NO4	1439
60	80	40	50	70	BASIC	NO4	1440
60	80	30	30	70	BASIC	NO4	1441
60	80	30	30	60	BASIC	NO4	1442
60	80	20	40	60	BASIC	NO4	1443
60	80	20	40	60	BASIC	NO4	1444
60	80	20	40	60	BASIC	NO4	1445
60	80	20	40	60	BASIC	NO4	1446
60	80	20	40	60	BASIC	NO4	1447
60	80	20	40	60	BASIC	NO4	1448
60	80	20	20	60	BASIC	NO4	1449
60	80	20	20	60	BASIC	NO4	1450
60	80	20	20	70	BASIC	NO4	1451
60	80	10	20	70	BASIC	NO4	1452
60	80	10	20	70	BASIC	NO4	1453
60	80	10	20	70	BASIC	NO4	1454
60	80	20	30	70	BASIC	NO4	1455
60	80	20	30	70	BASIC	NO4	1456
60	80	40	60	80	BASIC	NO4	1457
60	80	40	60	80	BASIC	NO4	1458
60	80	40	70	80	BASIC	NO4	1459
60	80	60	70	80	BASIC	NO4	1460
60	80	60	70	80	BASIC	NO4	1461
60	80	40	60	80	BASIC	NO4	1462
60	80	40	60	80	BASIC	NO4	1463
60	80	40	70	80	BASIC	NO4	1464
60	80	60	70	80	BASIC	NO4	1465
60	80	50	70	80	BASIC	NO4	1466
60	80	60	70	80	BASIC	NO4	1467
60	80	60	70	80	BASIC	NO4	1468
80	80	70	70	80	push	NO4	1469
80	80	70	70	80	push	NO4	1470
80	80	70	70	80	push	NO4	1471
80	80	80	80	80	push	NO4	1472
80	80	80	80	80	push	NO4	1473
80	80	80	80	80	push	NO4	1474
80	80	80	80	80	push	NO4	1475
80	80	80	80	80	push	NO4	1476
80	80	80	80	80	push	NO4	1477
80	80	80	80	80	push	NO4	1478
80	80	85	80	75	push	NO4	1479
80	80	85	85	80	push	NO4	1480
80	80	85	85	85	push	NO4	1481
80	80	85	85	85	push	NO4	1482
80	80	90	90	90	push	NO4	1483
80	80	90	90	90	push	NO4	1484
80	80	80	90	90	push	NO4	1485
80	80	85	80	90	push	NO4	1486
80	80	85	80	90	push	NO4	1487
80	80	85	80	90	push	NO4	1488
80	80	80	85	90	push	NO4	1489
80	80	85	85	90	push	NO4	1490
80	80	90	90	90	push	NO4	1491
80	80	90	90	90	push	NO4	1492
80	80	90	90	90	push	NO4	1493
70	95	70	60	60	TOP	NO4	1494
70	95	70	60	60	TOP	NO4	1495
70	95	70	60	60	TOP	NO4	1496
70	100	50	60	60	TOP	NO4	1497
70	100	50	60	60	TOP	NO4	1498
70	100	40	60	60	TOP	NO4	1499
60	100	40	50	70	TOP	NO4	1500
60	100	40	50	70	TOP	NO4	1501
60	100	30	40	70	TOP	NO4	1502
60	100	30	40	70	TOP	NO4	1503
60	100	30	40	60	TOP	NO4	1504
60	100	40	60	70	TOP	NO4	1505
60	100	30	60	70	TOP	NO4	1506
60	100	60	60	60	TOP	NO4	1507
60	100	40	60	70	TOP	NO4	1508
60	100	40	60	70	TOP	NO4	1509
60	100	30	50	70	TOP	NO4	1510
60	100	30	50	70	TOP	NO4	1511
60	100	40	60	70	TOP	NO4	1512
60	100	40	60	70	TOP	NO4	1513
60	100	60	60	70	TOP	NO4	1514
60	100	40	60	80	TOP	NO4	1515
60	100	40	60	80	TOP	NO4	1516
60	100	40	60	80	TOP	NO4	1517
60	100	40	50	80	TOP	NO4	1518
85	80	75	80	85	BASIC	NO5	1519
85	80	75	80	85	BASIC	NO5	1520
85	80	75	80	85	BASIC	NO5	1521
85	80	80	80	85	BASIC	NO5	1522
85	80	80	80	85	BASIC	NO5	1523
85	80	80	80	85	BASIC	NO5	1524
85	80	80	85	85	BASIC	NO5	1525
85	80	85	85	85	BASIC	NO5	1526
85	80	80	85	85	BASIC	NO5	1527
85	80	85	85	85	BASIC	NO5	1528
85	80	85	85	85	BASIC	NO5	1529
85	80	80	80	80	BASIC	NO5	1530
85	80	80	80	80	BASIC	NO5	1531
85	80	85	85	85	BASIC	NO5	1532
85	80	85	85	85	BASIC	NO5	1533
85	80	85	85	85	BASIC	NO5	1534
85	80	85	85	85	BASIC	NO5	1535
85	80	85	85	85	BASIC	NO5	1536
85	80	85	85	85	BASIC	NO5	1537
85	80	85	85	85	BASIC	NO5	1538
85	80	85	80	85	BASIC	NO5	1539
85	80	85	85	85	BASIC	NO5	1540
85	80	85	85	85	BASIC	NO5	1541
85	80	85	85	85	BASIC	NO5	1542
85	80	85	85	85	BASIC	NO5	1543
85	80	85	85	85	BASIC	NO5	1544
85	80	85	85	85	BASIC	NO5	1545
85	80	85	85	85	BASIC	NO5	1546
85	80	85	85	85	BASIC	NO5	1547
85	80	80	85	85	BASIC	NO5	1548
85	80	80	85	85	BASIC	NO5	1549
85	80	80	85	85	BASIC	NO5	1550
85	80	80	85	85	BASIC	NO5	1551
85	80	85	85	85	BASIC	NO5	1552
85	80	85	85	85	BASIC	NO5	1553
85	80	85	85	85	BASIC	NO5	1554
85	80	85	85	85	BASIC	NO5	1555
85	80	85	85	85	BASIC	NO5	1556
85	80	85	80	85	BASIC	NO5	1557
85	80	85	80	85	BASIC	NO5	1558
85	80	85	85	85	BASIC	NO5	1559
85	80	80	85	85	BASIC	NO5	1560
85	80	80	85	85	BASIC	NO5	1561
85	80	85	85	85	BASIC	NO5	1562
85	80	80	85	85	BASIC	NO5	1563
85	80	85	85	85	BASIC	NO5	1564
85	80	85	85	85	BASIC	NO5	1565
85	80	85	85	85	BASIC	NO5	1566
85	80	80	85	85	BASIC	NO5	1567
85	80	80	85	85	BASIC	NO5	1568
85	80	85	85	85	push	NO5	1569
85	80	85	85	85	push	NO5	1570
85	80	85	90	90	push	NO5	1571
90	80	90	90	90	push	NO5	1572
90	80	90	90	90	push	NO5	1573
90	80	90	90	90	push	NO5	1574
90	80	90	90	90	push	NO5	1575
90	80	90	90	90	push	NO5	1576
90	80	90	90	90	push	NO5	1577
90	80	90	90	90	push	NO5	1578
90	80	90	90	90	push	NO5	1579
70	80	40	70	80	TOP	NO5	1580
70	80	40	70	80	TOP	NO5	1581
70	80	40	70	80	TOP	NO5	1582
70	80	30	40	70	TOP	NO5	1583
70	80	30	40	70	TOP	NO5	1584
70	80	30	40	70	TOP	NO5	1585
70	80	30	40	70	TOP	NO5	1586
70	80	30	40	70	TOP	NO5	1587
70	80	30	40	70	TOP	NO5	1588
70	80	30	40	70	TOP	NO5	1589
70	80	30	40	70	TOP	NO5	1590
70	80	30	40	70	TOP	NO5	1591
70	80	30	40	70	TOP	NO5	1592
70	80	30	40	70	TOP	NO5	1593
70	80	30	40	70	TOP	NO5	1594
70	80	30	40	70	TOP	NO5	1595
70	80	30	40	70	TOP	NO5	1596
70	80	30	40	70	TOP	NO5	1597
70	80	30	40	70	TOP	NO5	1598
70	80	60	60	60	BASIC	NO6	1599
70	80	60	70	60	BASIC	NO6	1600
70	80	60	70	60	BASIC	NO6	1601
70	80	60	70	60	BASIC	NO6	1602
70	80	60	70	60	BASIC	NO6	1603
70	80	60	70	70	BASIC	NO6	1604
70	80	60	70	70	BASIC	NO6	1605
70	80	60	70	70	BASIC	NO6	1606
70	80	60	70	70	BASIC	NO6	1607
70	80	60	70	70	BASIC	NO6	1608
70	80	60	70	70	BASIC	NO6	1609
70	80	60	70	70	BASIC	NO6	1610
70	80	60	70	70	BASIC	NO6	1611
70	80	60	70	70	BASIC	NO6	1612
70	80	60	75	70	BASIC	NO6	1613
70	80	60	75	70	BASIC	NO6	1614
70	80	60	75	70	BASIC	NO6	1615
70	80	60	75	70	BASIC	NO6	1616
70	80	60	70	70	BASIC	NO6	1617
70	80	60	70	70	BASIC	NO6	1618
70	80	60	70	70	BASIC	NO6	1619
70	80	80	80	70	push	NO6	1620
70	80	80	80	80	push	NO6	1621
70	80	80	80	80	push	NO6	1622
70	80	80	80	80	push	NO6	1623
70	80	70	80	80	push	NO6	1624
70	80	70	70	80	push	NO6	1625
70	80	80	70	80	push	NO6	1626
70	80	80	75	80	push	NO6	1627
70	80	80	75	80	push	NO6	1628
80	80	75	75	75	BASIC	NO7	1629
80	80	75	75	75	BASIC	NO7	1630
80	80	70	80	80	BASIC	NO7	1631
80	80	70	85	85	BASIC	NO7	1632
80	80	70	85	85	BASIC	NO7	1633
80	80	70	85	85	BASIC	NO7	1634
80	80	65	80	80	BASIC	NO7	1635
80	80	65	80	85	BASIC	NO7	1636
80	80	60	80	85	BASIC	NO7	1637
80	80	60	80	85	BASIC	NO7	1638
80	80	60	80	85	BASIC	NO7	1639
80	80	60	80	85	BASIC	NO7	1640
80	80	60	80	85	BASIC	NO7	1641
80	80	60	80	85	BASIC	NO7	1642
80	80	60	80	85	BASIC	NO7	1643
80	80	60	80	85	BASIC	NO7	1644
80	80	60	80	85	BASIC	NO7	1645
80	80	70	80	80	BASIC	NO7	1646
80	80	65	80	80	BASIC	NO7	1647
80	80	65	75	80	BASIC	NO7	1648
80	80	65	75	80	BASIC	NO7	1649
80	80	50	75	80	BASIC	NO7	1650
80	80	50	75	80	BASIC	NO7	1651
80	80	50	75	80	BASIC	NO7	1652
80	80	50	75	80	BASIC	NO7	1653
80	80	50	75	80	BASIC	NO7	1654
80	80	60	80	70	BASIC	NO7	1655
80	80	60	80	70	BASIC	NO7	1656
80	80	60	80	80	BASIC	NO7	1657
80	80	60	80	80	BASIC	NO7	1658
80	80	50	85	85	BASIC	NO7	1659
80	80	50	85	85	BASIC	NO7	1660
80	80	70	85	85	BASIC	NO7	1661
80	80	70	85	85	BASIC	NO7	1662
80	80	50	85	80	BASIC	NO7	1663
80	80	50	85	80	BASIC	NO7	1664
80	80	40	85	80	BASIC	NO7	1665
80	80	40	85	80	BASIC	NO7	1666
80	80	40	85	80	BASIC	NO7	1667
80	80	60	80	80	BASIC	NO7	1668
80	80	60	80	80	BASIC	NO7	1669
80	80	60	70	80	BASIC	NO7	1670
80	80	60	70	80	BASIC	NO7	1671
80	80	50	70	80	BASIC	NO7	1672
80	80	50	50	80	BASIC	NO7	1673
80	80	50	60	80	BASIC	NO7	1674
80	80	50	60	80	BASIC	NO7	1675
80	80	50	60	80	BASIC	NO7	1676
80	80	50	60	80	BASIC	NO7	1677
80	80	60	60	80	BASIC	NO7	1678
50	80	30	50	40	BASIC	NO8	1679
50	80	20	50	40	BASIC	NO8	1680
50	80	20	50	40	BASIC	NO8	1681
50	80	20	40	40	BASIC	NO8	1682
50	80	20	40	40	BASIC	NO8	1683
50	80	40	40	40	BASIC	NO8	1684
50	80	40	30	40	BASIC	NO8	1685
50	80	30	20	50	BASIC	NO8	1686
50	80	30	30	50	BASIC	NO8	1687
50	80	20	30	50	BASIC	NO8	1688
50	80	30	60	50	BASIC	NO8	1689
50	80	40	60	60	BASIC	NO8	1690
50	80	40	60	50	BASIC	NO8	1691
50	80	40	60	50	BASIC	NO8	1692
50	80	30	50	40	BASIC	NO8	1693
50	80	50	60	40	BASIC	NO8	1694
50	80	30	50	40	BASIC	NO8	1695
50	80	20	60	40	BASIC	NO8	1696
50	80	30	60	40	BASIC	NO8	1697
50	80	40	60	40	BASIC	NO8	1698
50	80	20	40	40	BASIC	NO8	1699
50	80	10	40	60	BASIC	NO8	1700
50	80	20	60	50	BASIC	NO8	1701
50	80	20	40	50	BASIC	NO8	1702
50	80	20	40	50	BASIC	NO8	1703
50	80	20	40	50	BASIC	NO8	1704
50	80	20	40	40	BASIC	NO8	1705
50	80	20	40	40	BASIC	NO8	1706
50	80	20	60	40	BASIC	NO8	1707
50	80	20	60	40	BASIC	NO8	1708
50	80	20	50	40	BASIC	NO8	1709
50	80	60	60	60	BASIC	NO8	1710
50	80	60	60	40	BASIC	NO8	1711
50	80	65	60	40	BASIC	NO8	1712
50	80	50	70	50	BASIC	NO8	1713
50	80	60	70	60	BASIC	NO8	1714
50	80	30	70	70	BASIC	NO8	1715
50	80	30	70	70	BASIC	NO8	1716
50	80	30	70	75	BASIC	NO8	1717
50	80	60	70	75	BASIC	NO8	1718
50	80	70	75	75	BASIC	NO8	1719
50	80	70	75	75	BASIC	NO8	1720
50	80	50	60	75	BASIC	NO8	1721
50	80	30	50	75	BASIC	NO8	1722
50	80	20	50	75	BASIC	NO8	1723
50	80	40	60	80	BASIC	NO8	1724
50	80	20	60	75	BASIC	NO8	1725
50	80	70	70	75	BASIC	NO8	1726
50	80	70	65	75	BASIC	NO8	1727
50	80	60	80	75	BASIC	NO8	1728
