# Supplementary material for: Data acquired by a single object sensor for the detection and quality evaluation of table tennis forehand strokes
Source: Data Brief. 2020 Nov 6;33:106504. doi: 10.1016/j.dib.2020.106504 (PMC7683218; doi:10.1016/j.dib.2020.106504)
Supplement: Supplementary file 2 [file mmc2.zip › Raw/Sensory-Data/1.csv]

#	Time/Date	Roll	Pitch	Yaw	acc(x)	acc(y)	acc(z)	gyro(x)	gyro(y)	gyro(z)	mag(x)	mag(y)	mag(z)
2	b'2019\xc3\x84\xc3\xaa9\xc3\x94\xc3\x8217\xc3\x88\xc3\x9510\xc3\x8a\xc2\xb143\xc2\xb7\xc3\x9620\xc3\x83\xc3\xab'	-62.43	141.25	146.43	-1054	-342	-155	-226	-83	-383	704	-16	-57
3	b'2019\xc3\x84\xc3\xaa9\xc3\x94\xc3\x8217\xc3\x88\xc3\x9510\xc3\x8a\xc2\xb143\xc2\xb7\xc3\x9620\xc3\x83\xc3\xab'	-61.56	135.68	145.37	-958	-304	-260	-509	-406	-660	715	30	-76
4	b'2019\xc3\x84\xc3\xaa9\xc3\x94\xc3\x8217\xc3\x88\xc3\x9510\xc3\x8a\xc2\xb143\xc2\xb7\xc3\x9620\xc3\x83\xc3\xab'	-60.87	127.81	142.37	-941	-308	-238	-660	-636	-604	744	83	-129
5	b'2019\xc3\x84\xc3\xaa9\xc3\x94\xc3\x8217\xc3\x88\xc3\x9510\xc3\x8a\xc2\xb143\xc2\xb7\xc3\x9620\xc3\x83\xc3\xab'	-60.87	127.81	142.37	-941	-308	-238	-660	-636	-604	744	83	-129
6	b'2019\xc3\x84\xc3\xaa9\xc3\x94\xc3\x8217\xc3\x88\xc3\x9510\xc3\x8a\xc2\xb143\xc2\xb7\xc3\x9620\xc3\x83\xc3\xab'	-57.87	116.43	134.5	-905	-384	-199	-761	-728	-795	675	220	-232
7	b'2019\xc3\x84\xc3\xaa9\xc3\x94\xc3\x8217\xc3\x88\xc3\x9510\xc3\x8a\xc2\xb143\xc2\xb7\xc3\x9620\xc3\x83\xc3\xab'	-54.68	110.31	129.87	-889	-411	-252	-799	-848	-788	598	280	-251
8	b'2019\xc3\x84\xc3\xaa9\xc3\x94\xc3\x8217\xc3\x88\xc3\x9510\xc3\x8a\xc2\xb143\xc2\xb7\xc3\x9620\xc3\x83\xc3\xab'	-54.68	110.31	129.87	-889	-411	-252	-799	-848	-788	598	280	-251
9	b'2019\xc3\x84\xc3\xaa9\xc3\x94\xc3\x8217\xc3\x88\xc3\x9510\xc3\x8a\xc2\xb143\xc2\xb7\xc3\x9621\xc3\x83\xc3\xab'	-45.25	106.25	124.12	-761	-529	-322	-805	-686	-1137	451	472	-296
10	b'2019\xc3\x84\xc3\xaa9\xc3\x94\xc3\x8217\xc3\x88\xc3\x9510\xc3\x8a\xc2\xb143\xc2\xb7\xc3\x9621\xc3\x83\xc3\xab'	-38.12	106.18	123.43	-618	-597	-317	-709	-494	-1032	336	505	-251
11	b'2019\xc3\x84\xc3\xaa9\xc3\x94\xc3\x8217\xc3\x88\xc3\x9510\xc3\x8a\xc2\xb143\xc2\xb7\xc3\x9621\xc3\x83\xc3\xab'	-33.5	107.18	123.68	-513	-669	-311	-493	-399	-863	316	590	-264
12	b'2019\xc3\x84\xc3\xaa9\xc3\x94\xc3\x8217\xc3\x88\xc3\x9510\xc3\x8a\xc2\xb143\xc2\xb7\xc3\x9621\xc3\x83\xc3\xab'	-28.56	106.43	123.68	-312	-750	-306	-166	-231	-477	169	638	-230
13	b'2019\xc3\x84\xc3\xaa9\xc3\x94\xc3\x8217\xc3\x88\xc3\x9510\xc3\x8a\xc2\xb143\xc2\xb7\xc3\x9621\xc3\x83\xc3\xab'	-27.5	106.37	122.75	-366	-791	-297	-96	-168	-115	129	640	-222
14	b'2019\xc3\x84\xc3\xaa9\xc3\x94\xc3\x8217\xc3\x88\xc3\x9510\xc3\x8a\xc2\xb143\xc2\xb7\xc3\x9621\xc3\x83\xc3\xab'	-27.43	106.75	122.18	-410	-820	-319	-62	-171	71	123	646	-203
15	b'2019\xc3\x84\xc3\xaa9\xc3\x94\xc3\x8217\xc3\x88\xc3\x9510\xc3\x8a\xc2\xb143\xc2\xb7\xc3\x9621\xc3\x83\xc3\xab'	-27.81	106.68	121.87	-499	-820	-241	4	77	5	99	656	-208
16	b'2019\xc3\x84\xc3\xaa9\xc3\x94\xc3\x8217\xc3\x88\xc3\x9510\xc3\x8a\xc2\xb143\xc2\xb7\xc3\x9622\xc3\x83\xc3\xab'	-27.81	107.06	121.81	-460	-819	-240	-76	-23	-10	107	664	-209
17	b'2019\xc3\x84\xc3\xaa9\xc3\x94\xc3\x8217\xc3\x88\xc3\x9510\xc3\x8a\xc2\xb143\xc2\xb7\xc3\x9622\xc3\x83\xc3\xab'	-27.75	107.25	122	-457	-821	-253	0	11	-12	147	652	-230
18	b'2019\xc3\x84\xc3\xaa9\xc3\x94\xc3\x8217\xc3\x88\xc3\x9510\xc3\x8a\xc2\xb143\xc2\xb7\xc3\x9622\xc3\x83\xc3\xab'	-27.75	107.25	122	-457	-821	-253	0	11	-12	147	652	-230
