# Supplementary material for: Data acquired by a single object sensor for the detection and quality evaluation of table tennis forehand strokes
Source: Data Brief. 2020 Nov 6;33:106504. doi: 10.1016/j.dib.2020.106504 (PMC7683218; doi:10.1016/j.dib.2020.106504)
Supplement: Supplementary file 2 [file mmc2.zip › Raw/Sensory-Data/100.csv]

#	Time/Date	Roll	Pitch	Yaw	acc(x)	acc(y)	acc(z)	gyro(x)	gyro(y)	gyro(z)	mag(x)	mag(y)	mag(z)
2	b'2019\xc3\x84\xc3\xaa9\xc3\x94\xc3\x8217\xc3\x88\xc3\x9512\xc3\x8a\xc2\xb12\xc2\xb7\xc3\x9622\xc3\x83\xc3\xab'	-55.93	-178.18	137.93	-813	51	-529	-489	-63	-669	571	-332	204
3	b'2019\xc3\x84\xc3\xaa9\xc3\x94\xc3\x8217\xc3\x88\xc3\x9512\xc3\x8a\xc2\xb12\xc2\xb7\xc3\x9622\xc3\x83\xc3\xab'	-55.93	-178.18	137.93	-813	51	-529	-489	-63	-669	571	-332	204
4	b'2019\xc3\x84\xc3\xaa9\xc3\x94\xc3\x8217\xc3\x88\xc3\x9512\xc3\x8a\xc2\xb12\xc2\xb7\xc3\x9622\xc3\x83\xc3\xab'	-57	172.06	133.18	-833	-39	-530	-551	-87	-721	643	-224	134
5	b'2019\xc3\x84\xc3\xaa9\xc3\x94\xc3\x8217\xc3\x88\xc3\x9512\xc3\x8a\xc2\xb12\xc2\xb7\xc3\x9623\xc3\x83\xc3\xab'	-56.81	166.25	131.75	-868	-99	-555	-527	-91	-867	670	-148	136
6	b'2019\xc3\x84\xc3\xaa9\xc3\x94\xc3\x8217\xc3\x88\xc3\x9512\xc3\x8a\xc2\xb12\xc2\xb7\xc3\x9623\xc3\x83\xc3\xab'	-55.5	155.62	133.56	-907	-183	-464	-516	-171	-963	716	-36	102
7	b'2019\xc3\x84\xc3\xaa9\xc3\x94\xc3\x8217\xc3\x88\xc3\x9512\xc3\x8a\xc2\xb12\xc2\xb7\xc3\x9623\xc3\x83\xc3\xab'	-51.87	139.81	131.56	-747	-293	-550	-508	-411	-991	713	200	38
8	b'2019\xc3\x84\xc3\xaa9\xc3\x94\xc3\x8217\xc3\x88\xc3\x9512\xc3\x8a\xc2\xb12\xc2\xb7\xc3\x9623\xc3\x83\xc3\xab'	-51.87	139.81	131.56	-747	-293	-550	-508	-411	-991	713	200	38
9	b'2019\xc3\x84\xc3\xaa9\xc3\x94\xc3\x8217\xc3\x88\xc3\x9512\xc3\x8a\xc2\xb12\xc2\xb7\xc3\x9623\xc3\x83\xc3\xab'	-45.18	129.37	128.56	-707	-498	-460	-504	-458	-997	582	390	-38
10	b'2019\xc3\x84\xc3\xaa9\xc3\x94\xc3\x8217\xc3\x88\xc3\x9512\xc3\x8a\xc2\xb12\xc2\xb7\xc3\x9624\xc3\x83\xc3\xab'	-36.5	125.93	127.81	-613	-545	-599	-474	-277	-1262	476	529	-46
11	b'2019\xc3\x84\xc3\xaa9\xc3\x94\xc3\x8217\xc3\x88\xc3\x9512\xc3\x8a\xc2\xb12\xc2\xb7\xc3\x9624\xc3\x83\xc3\xab'	-19.25	118.81	138.31	-270	-684	-537	100	-315	-1457	244	662	-41
12	b'2019\xc3\x84\xc3\xaa9\xc3\x94\xc3\x8217\xc3\x88\xc3\x9512\xc3\x8a\xc2\xb12\xc2\xb7\xc3\x9624\xc3\x83\xc3\xab'	-8.06	115.06	148.43	24	-802	-528	401	-462	-1128	46	710	-48
13	b'2019\xc3\x84\xc3\xaa9\xc3\x94\xc3\x8217\xc3\x88\xc3\x9512\xc3\x8a\xc2\xb12\xc2\xb7\xc3\x9624\xc3\x83\xc3\xab'	-8.06	115.06	148.43	24	-802	-528	401	-462	-1128	46	710	-48
14	b'2019\xc3\x84\xc3\xaa9\xc3\x94\xc3\x8217\xc3\x88\xc3\x9512\xc3\x8a\xc2\xb12\xc2\xb7\xc3\x9624\xc3\x83\xc3\xab'	3.25	109.18	155.18	119	-927	-358	68	-119	51	-233	672	-121
