# Supplementary material for: Data acquired by a single object sensor for the detection and quality evaluation of table tennis forehand strokes
Source: Data Brief. 2020 Nov 6;33:106504. doi: 10.1016/j.dib.2020.106504 (PMC7683218; doi:10.1016/j.dib.2020.106504)
Supplement: Supplementary file 2 [file mmc2.zip › Raw/Sensory-Data/1000.csv]

#	Time/Date	Roll	Pitch	Yaw	acc(x)	acc(y)	acc(z)	gyro(x)	gyro(y)	gyro(z)	mag(x)	mag(y)	mag(z)
2	b'2019\xc3\x84\xc3\xaa9\xc3\x94\xc3\x8222\xc3\x88\xc3\x9519\xc3\x8a\xc2\xb126\xc2\xb7\xc3\x9620\xc3\x83\xc3\xab'	-14.93	145.5	1.56	-245	-375	-833	-522	2	-1547	235	584	171
3	b'2019\xc3\x84\xc3\xaa9\xc3\x94\xc3\x8222\xc3\x88\xc3\x9519\xc3\x8a\xc2\xb126\xc2\xb7\xc3\x9620\xc3\x83\xc3\xab'	-14.93	145.5	1.56	-245	-375	-833	-522	2	-1547	235	584	171
4	b'2019\xc3\x84\xc3\xaa9\xc3\x94\xc3\x8222\xc3\x88\xc3\x9519\xc3\x8a\xc2\xb126\xc2\xb7\xc3\x9620\xc3\x83\xc3\xab'	8.06	144.12	332.75	182	-426	-830	69	355	-1502	-166	548	204
5	b'2019\xc3\x84\xc3\xaa9\xc3\x94\xc3\x8222\xc3\x88\xc3\x9519\xc3\x8a\xc2\xb126\xc2\xb7\xc3\x9621\xc3\x83\xc3\xab'	23.87	147.25	317.93	403	-348	-801	-95	352	-858	-384	473	147
6	b'2019\xc3\x84\xc3\xaa9\xc3\x94\xc3\x8222\xc3\x88\xc3\x9519\xc3\x8a\xc2\xb126\xc2\xb7\xc3\x9621\xc3\x83\xc3\xab'	23.87	147.25	317.93	403	-348	-801	-95	352	-858	-384	473	147
7	b'2019\xc3\x84\xc3\xaa9\xc3\x94\xc3\x8222\xc3\x88\xc3\x9519\xc3\x8a\xc2\xb126\xc2\xb7\xc3\x9621\xc3\x83\xc3\xab'	31.37	150.75	308.75	516	-350	-835	182	59	-86	-451	371	136
