# Supplementary material for: Data acquired by a single object sensor for the detection and quality evaluation of table tennis forehand strokes
Source: Data Brief. 2020 Nov 6;33:106504. doi: 10.1016/j.dib.2020.106504 (PMC7683218; doi:10.1016/j.dib.2020.106504)
Supplement: Supplementary file 2 [file mmc2.zip › Raw/Sensory-Data/1001.csv]

#	Time/Date	Roll	Pitch	Yaw	acc(x)	acc(y)	acc(z)	gyro(x)	gyro(y)	gyro(z)	mag(x)	mag(y)	mag(z)
2	b'2019\xc3\x84\xc3\xaa9\xc3\x94\xc3\x8225\xc3\x88\xc3\x9515\xc3\x8a\xc2\xb144\xc2\xb7\xc3\x9639\xc3\x83\xc3\xab'	-70.31	146.93	140.31	0	0	0	0	0	0	720	-83	-81
3	b'2019\xc3\x84\xc3\xaa9\xc3\x94\xc3\x8225\xc3\x88\xc3\x9515\xc3\x8a\xc2\xb144\xc2\xb7\xc3\x9639\xc3\x83\xc3\xab'	-70.31	146.93	140.31	0	0	0	0	0	0	720	-83	-81
4	b'2019\xc3\x84\xc3\xaa9\xc3\x94\xc3\x8225\xc3\x88\xc3\x9515\xc3\x8a\xc2\xb144\xc2\xb7\xc3\x9639\xc3\x83\xc3\xab'	-70.62	149	138.12	0	0	0	0	0	0	720	-107	-75
5	b'2019\xc3\x84\xc3\xaa9\xc3\x94\xc3\x8225\xc3\x88\xc3\x9515\xc3\x8a\xc2\xb144\xc2\xb7\xc3\x9639\xc3\x83\xc3\xab'	-71.43	148.75	137.18	0	0	0	0	0	0	702	-96	-88
6	b'2019\xc3\x84\xc3\xaa9\xc3\x94\xc3\x8225\xc3\x88\xc3\x9515\xc3\x8a\xc2\xb144\xc2\xb7\xc3\x9639\xc3\x83\xc3\xab'	-71.75	148.93	136.93	0	0	0	0	0	0	748	-89	-94
7	b'2019\xc3\x84\xc3\xaa9\xc3\x94\xc3\x8225\xc3\x88\xc3\x9515\xc3\x8a\xc2\xb144\xc2\xb7\xc3\x9639\xc3\x83\xc3\xab'	-72.12	148	136.93	0	0	0	0	0	0	744	-83	-100
8	b'2019\xc3\x84\xc3\xaa9\xc3\x94\xc3\x8225\xc3\x88\xc3\x9515\xc3\x8a\xc2\xb144\xc2\xb7\xc3\x9640\xc3\x83\xc3\xab'	-71.62	147	137.93	0	0	0	0	0	0	702	-96	-94
9	b'2019\xc3\x84\xc3\xaa9\xc3\x94\xc3\x8225\xc3\x88\xc3\x9515\xc3\x8a\xc2\xb144\xc2\xb7\xc3\x9640\xc3\x83\xc3\xab'	-71.18	147.06	138.43	0	0	0	0	0	0	715	-107	-100
10	b'2019\xc3\x84\xc3\xaa9\xc3\x94\xc3\x8225\xc3\x88\xc3\x9515\xc3\x8a\xc2\xb144\xc2\xb7\xc3\x9640\xc3\x83\xc3\xab'	-71.12	146.87	138.68	0	0	0	0	0	0	720	-96	-88
11	b'2019\xc3\x84\xc3\xaa9\xc3\x94\xc3\x8225\xc3\x88\xc3\x9515\xc3\x8a\xc2\xb144\xc2\xb7\xc3\x9640\xc3\x83\xc3\xab'	-71	146.87	139.06	0	0	0	0	0	0	696	-96	-88
12	b'2019\xc3\x84\xc3\xaa9\xc3\x94\xc3\x8225\xc3\x88\xc3\x9515\xc3\x8a\xc2\xb144\xc2\xb7\xc3\x9640\xc3\x83\xc3\xab'	-70.75	147.25	139.12	0	0	0	0	0	0	744	-83	-81
13	b'2019\xc3\x84\xc3\xaa9\xc3\x94\xc3\x8225\xc3\x88\xc3\x9515\xc3\x8a\xc2\xb144\xc2\xb7\xc3\x9640\xc3\x83\xc3\xab'	-70.31	147.5	139.62	0	0	0	0	0	0	731	-76	-68
14	b'2019\xc3\x84\xc3\xaa9\xc3\x94\xc3\x8225\xc3\x88\xc3\x9515\xc3\x8a\xc2\xb144\xc2\xb7\xc3\x9640\xc3\x83\xc3\xab'	-69.87	148	139.75	0	0	0	0	0	0	737	-100	-60
15	b'2019\xc3\x84\xc3\xaa9\xc3\x94\xc3\x8225\xc3\x88\xc3\x9515\xc3\x8a\xc2\xb144\xc2\xb7\xc3\x9640\xc3\x83\xc3\xab'	-69.75	148.25	139.81	0	0	0	0	0	0	731	-96	-81
16	b'2019\xc3\x84\xc3\xaa9\xc3\x94\xc3\x8225\xc3\x88\xc3\x9515\xc3\x8a\xc2\xb144\xc2\xb7\xc3\x9640\xc3\x83\xc3\xab'	-69.56	148.62	139.75	0	0	0	0	0	0	720	-83	-75
17	b'2019\xc3\x84\xc3\xaa9\xc3\x94\xc3\x8225\xc3\x88\xc3\x9515\xc3\x8a\xc2\xb144\xc2\xb7\xc3\x9640\xc3\x83\xc3\xab'	-69.56	148.62	139.75	0	0	0	0	0	0	720	-83	-75
18	b'2019\xc3\x84\xc3\xaa9\xc3\x94\xc3\x8225\xc3\x88\xc3\x9515\xc3\x8a\xc2\xb144\xc2\xb7\xc3\x9640\xc3\x83\xc3\xab'	-69.12	149.93	139.56	0	0	0	0	0	0	748	-89	-56
19	b'2019\xc3\x84\xc3\xaa9\xc3\x94\xc3\x8225\xc3\x88\xc3\x9515\xc3\x8a\xc2\xb144\xc2\xb7\xc3\x9640\xc3\x83\xc3\xab'	-69.12	150.31	139.37	0	0	0	0	0	0	744	-76	-56
20	b'2019\xc3\x84\xc3\xaa9\xc3\x94\xc3\x8225\xc3\x88\xc3\x9515\xc3\x8a\xc2\xb144\xc2\xb7\xc3\x9640\xc3\x83\xc3\xab'	-69.06	150.62	139.18	0	0	0	0	0	0	731	-83	-56
21	b'2019\xc3\x84\xc3\xaa9\xc3\x94\xc3\x8225\xc3\x88\xc3\x9515\xc3\x8a\xc2\xb144\xc2\xb7\xc3\x9640\xc3\x83\xc3\xab'	-69.06	150.62	139.18	0	0	0	0	0	0	731	-83	-56
22	b'2019\xc3\x84\xc3\xaa9\xc3\x94\xc3\x8225\xc3\x88\xc3\x9515\xc3\x8a\xc2\xb144\xc2\xb7\xc3\x9641\xc3\x83\xc3\xab'	-68.87	151.06	138.93	0	0	0	0	0	0	766	-76	-75
23	b'2019\xc3\x84\xc3\xaa9\xc3\x94\xc3\x8225\xc3\x88\xc3\x9515\xc3\x8a\xc2\xb144\xc2\xb7\xc3\x9641\xc3\x83\xc3\xab'	-68.81	151.37	138.81	0	0	0	0	0	0	766	-96	-81
24	b'2019\xc3\x84\xc3\xaa9\xc3\x94\xc3\x8225\xc3\x88\xc3\x9515\xc3\x8a\xc2\xb144\xc2\xb7\xc3\x9641\xc3\x83\xc3\xab'	-68.56	151.68	138.62	0	0	0	0	0	0	748	-72	-68
25	b'2019\xc3\x84\xc3\xaa9\xc3\x94\xc3\x8225\xc3\x88\xc3\x9515\xc3\x8a\xc2\xb144\xc2\xb7\xc3\x9641\xc3\x83\xc3\xab'	-68.56	151.68	138.62	0	0	0	0	0	0	748	-72	-68
26	b'2019\xc3\x84\xc3\xaa9\xc3\x94\xc3\x8225\xc3\x88\xc3\x9515\xc3\x8a\xc2\xb144\xc2\xb7\xc3\x9641\xc3\x83\xc3\xab'	-68.56	151.68	138.62	0	0	0	0	0	0	748	-72	-68
27	b'2019\xc3\x84\xc3\xaa9\xc3\x94\xc3\x8225\xc3\x88\xc3\x9515\xc3\x8a\xc2\xb144\xc2\xb7\xc3\x9641\xc3\x83\xc3\xab'	-68.56	151.68	138.12	0	0	0	0	0	0	772	-89	-41
28	b'2019\xc3\x84\xc3\xaa9\xc3\x94\xc3\x8225\xc3\x88\xc3\x9515\xc3\x8a\xc2\xb144\xc2\xb7\xc3\x9641\xc3\x83\xc3\xab'	-68.5	150.93	137.81	0	0	0	0	0	0	760	-83	-60
29	b'2019\xc3\x84\xc3\xaa9\xc3\x94\xc3\x8225\xc3\x88\xc3\x9515\xc3\x8a\xc2\xb144\xc2\xb7\xc3\x9641\xc3\x83\xc3\xab'	-68.5	150.93	137.81	0	0	0	0	0	0	760	-83	-60
30	b'2019\xc3\x84\xc3\xaa9\xc3\x94\xc3\x8225\xc3\x88\xc3\x9515\xc3\x8a\xc2\xb144\xc2\xb7\xc3\x9641\xc3\x83\xc3\xab'	-68.62	149.93	137.37	0	0	0	0	0	0	737	-76	-68
31	b'2019\xc3\x84\xc3\xaa9\xc3\x94\xc3\x8225\xc3\x88\xc3\x9515\xc3\x8a\xc2\xb144\xc2\xb7\xc3\x9641\xc3\x83\xc3\xab'	-68.62	149.93	137.37	0	0	0	0	0	0	737	-76	-68
32	b'2019\xc3\x84\xc3\xaa9\xc3\x94\xc3\x8225\xc3\x88\xc3\x9515\xc3\x8a\xc2\xb144\xc2\xb7\xc3\x9641\xc3\x83\xc3\xab'	-68.93	149.68	135.62	0	0	0	0	0	0	760	-76	-60
33	b'2019\xc3\x84\xc3\xaa9\xc3\x94\xc3\x8225\xc3\x88\xc3\x9515\xc3\x8a\xc2\xb144\xc2\xb7\xc3\x9641\xc3\x83\xc3\xab'	-69.37	149.68	134.06	0	0	0	0	0	0	779	-60	-81
34	b'2019\xc3\x84\xc3\xaa9\xc3\x94\xc3\x8225\xc3\x88\xc3\x9515\xc3\x8a\xc2\xb144\xc2\xb7\xc3\x9641\xc3\x83\xc3\xab'	-69.62	149.93	132.93	0	0	0	0	0	0	731	-65	-68
35	b'2019\xc3\x84\xc3\xaa9\xc3\x94\xc3\x8225\xc3\x88\xc3\x9515\xc3\x8a\xc2\xb144\xc2\xb7\xc3\x9641\xc3\x83\xc3\xab'	-69.62	149.93	132.93	0	0	0	0	0	0	731	-65	-68
36	b'2019\xc3\x84\xc3\xaa9\xc3\x94\xc3\x8225\xc3\x88\xc3\x9515\xc3\x8a\xc2\xb144\xc2\xb7\xc3\x9641\xc3\x83\xc3\xab'	-70.18	150	131.12	0	0	0	0	0	0	744	-54	-81
37	b'2019\xc3\x84\xc3\xaa9\xc3\x94\xc3\x8225\xc3\x88\xc3\x9515\xc3\x8a\xc2\xb144\xc2\xb7\xc3\x9641\xc3\x83\xc3\xab'	-70.5	150.18	129.93	0	0	0	0	0	0	744	-60	-100
38	b'2019\xc3\x84\xc3\xaa9\xc3\x94\xc3\x8225\xc3\x88\xc3\x9515\xc3\x8a\xc2\xb144\xc2\xb7\xc3\x9641\xc3\x83\xc3\xab'	-70.5	150.18	129.93	0	0	0	0	0	0	744	-60	-100
39	b'2019\xc3\x84\xc3\xaa9\xc3\x94\xc3\x8225\xc3\x88\xc3\x9515\xc3\x8a\xc2\xb144\xc2\xb7\xc3\x9642\xc3\x83\xc3\xab'	-70.5	150.18	129.93	0	0	0	0	0	0	744	-60	-100
40	b'2019\xc3\x84\xc3\xaa9\xc3\x94\xc3\x8225\xc3\x88\xc3\x9515\xc3\x8a\xc2\xb144\xc2\xb7\xc3\x9642\xc3\x83\xc3\xab'	-71.06	150	128	0	0	0	0	0	0	720	-60	-100
41	b'2019\xc3\x84\xc3\xaa9\xc3\x94\xc3\x8225\xc3\x88\xc3\x9515\xc3\x8a\xc2\xb144\xc2\xb7\xc3\x9642\xc3\x83\xc3\xab'	-71.37	150.18	126.87	0	0	0	0	0	0	715	-72	-100
42	b'2019\xc3\x84\xc3\xaa9\xc3\x94\xc3\x8225\xc3\x88\xc3\x9515\xc3\x8a\xc2\xb144\xc2\xb7\xc3\x9642\xc3\x83\xc3\xab'	-71.43	150.37	125.87	0	0	0	0	0	0	708	-46	-113
43	b'2019\xc3\x84\xc3\xaa9\xc3\x94\xc3\x8225\xc3\x88\xc3\x9515\xc3\x8a\xc2\xb144\xc2\xb7\xc3\x9642\xc3\x83\xc3\xab'	-71.43	150.37	125.87	0	0	0	0	0	0	708	-46	-113
44	b'2019\xc3\x84\xc3\xaa9\xc3\x94\xc3\x8225\xc3\x88\xc3\x9515\xc3\x8a\xc2\xb144\xc2\xb7\xc3\x9642\xc3\x83\xc3\xab'	-71.81	150.43	124.31	0	0	0	0	0	0	702	-52	-121
45	b'2019\xc3\x84\xc3\xaa9\xc3\x94\xc3\x8225\xc3\x88\xc3\x9515\xc3\x8a\xc2\xb144\xc2\xb7\xc3\x9642\xc3\x83\xc3\xab'	-72.12	150.31	123.5	0	0	0	0	0	0	691	-46	-128
46	b'2019\xc3\x84\xc3\xaa9\xc3\x94\xc3\x8225\xc3\x88\xc3\x9515\xc3\x8a\xc2\xb144\xc2\xb7\xc3\x9642\xc3\x83\xc3\xab'	-72.12	150.31	123.5	0	0	0	0	0	0	691	-46	-128
47	b'2019\xc3\x84\xc3\xaa9\xc3\x94\xc3\x8225\xc3\x88\xc3\x9515\xc3\x8a\xc2\xb144\xc2\xb7\xc3\x9642\xc3\x83\xc3\xab'	-72.12	150.31	123.5	0	0	0	0	0	0	691	-46	-128
48	b'2019\xc3\x84\xc3\xaa9\xc3\x94\xc3\x8225\xc3\x88\xc3\x9515\xc3\x8a\xc2\xb144\xc2\xb7\xc3\x9642\xc3\x83\xc3\xab'	-72.75	149.93	121.81	0	0	0	0	0	0	696	-59	-147
49	b'2019\xc3\x84\xc3\xaa9\xc3\x94\xc3\x8225\xc3\x88\xc3\x9515\xc3\x8a\xc2\xb144\xc2\xb7\xc3\x9642\xc3\x83\xc3\xab'	-73.31	149.12	121.06	0	0	0	0	0	0	744	-52	-134
50	b'2019\xc3\x84\xc3\xaa9\xc3\x94\xc3\x8225\xc3\x88\xc3\x9515\xc3\x8a\xc2\xb144\xc2\xb7\xc3\x9642\xc3\x83\xc3\xab'	-73.62	148.87	119.93	0	0	0	0	0	0	720	-35	-140
51	b'2019\xc3\x84\xc3\xaa9\xc3\x94\xc3\x8225\xc3\x88\xc3\x9515\xc3\x8a\xc2\xb144\xc2\xb7\xc3\x9642\xc3\x83\xc3\xab'	-73.62	148.87	119.93	0	0	0	0	0	0	720	-35	-140
52	b'2019\xc3\x84\xc3\xaa9\xc3\x94\xc3\x8225\xc3\x88\xc3\x9515\xc3\x8a\xc2\xb144\xc2\xb7\xc3\x9642\xc3\x83\xc3\xab'	-74.18	148.62	118.62	0	0	0	0	0	0	720	-40	-147
53	b'2019\xc3\x84\xc3\xaa9\xc3\x94\xc3\x8225\xc3\x88\xc3\x9515\xc3\x8a\xc2\xb144\xc2\xb7\xc3\x9642\xc3\x83\xc3\xab'	-74.18	148.62	118.62	0	0	0	0	0	0	720	-40	-147
54	b'2019\xc3\x84\xc3\xaa9\xc3\x94\xc3\x8225\xc3\x88\xc3\x9515\xc3\x8a\xc2\xb144\xc2\xb7\xc3\x9642\xc3\x83\xc3\xab'	-74.5	148.43	117.87	0	0	0	0	0	0	694	-46	-172
55	b'2019\xc3\x84\xc3\xaa9\xc3\x94\xc3\x8225\xc3\x88\xc3\x9515\xc3\x8a\xc2\xb144\xc2\xb7\xc3\x9642\xc3\x83\xc3\xab'	-74.62	148.56	117.25	0	0	0	0	0	0	660	-30	-160
56	b'2019\xc3\x84\xc3\xaa9\xc3\x94\xc3\x8225\xc3\x88\xc3\x9515\xc3\x8a\xc2\xb144\xc2\xb7\xc3\x9642\xc3\x83\xc3\xab'	-74.56	148.62	116.87	0	0	0	0	0	0	720	-30	-172
57	b'2019\xc3\x84\xc3\xaa9\xc3\x94\xc3\x8225\xc3\x88\xc3\x9515\xc3\x8a\xc2\xb144\xc2\xb7\xc3\x9642\xc3\x83\xc3\xab'	-74.56	148.81	116.56	0	0	0	0	0	0	696	-35	-179
58	b'2019\xc3\x84\xc3\xaa9\xc3\x94\xc3\x8225\xc3\x88\xc3\x9515\xc3\x8a\xc2\xb144\xc2\xb7\xc3\x9642\xc3\x83\xc3\xab'	-74.56	149.37	115.81	0	0	0	0	0	0	691	-30	-153
59	b'2019\xc3\x84\xc3\xaa9\xc3\x94\xc3\x8225\xc3\x88\xc3\x9515\xc3\x8a\xc2\xb144\xc2\xb7\xc3\x9642\xc3\x83\xc3\xab'	-74.75	149.43	115.31	0	0	0	0	0	0	702	-46	-179
60	b'2019\xc3\x84\xc3\xaa9\xc3\x94\xc3\x8225\xc3\x88\xc3\x9515\xc3\x8a\xc2\xb144\xc2\xb7\xc3\x9642\xc3\x83\xc3\xab'	-74.93	149.87	114.56	0	0	0	0	0	0	649	-24	-160
61	b'2019\xc3\x84\xc3\xaa9\xc3\x94\xc3\x8225\xc3\x88\xc3\x9515\xc3\x8a\xc2\xb144\xc2\xb7\xc3\x9642\xc3\x83\xc3\xab'	-75.18	149.87	114.12	0	0	0	0	0	0	680	-24	-172
62	b'2019\xc3\x84\xc3\xaa9\xc3\x94\xc3\x8225\xc3\x88\xc3\x9515\xc3\x8a\xc2\xb144\xc2\xb7\xc3\x9643\xc3\x83\xc3\xab'	-75.31	150.18	113.68	0	0	0	0	0	0	680	-24	-172
63	b'2019\xc3\x84\xc3\xaa9\xc3\x94\xc3\x8225\xc3\x88\xc3\x9515\xc3\x8a\xc2\xb144\xc2\xb7\xc3\x9643\xc3\x83\xc3\xab'	-75.43	150.81	112.93	0	0	0	0	0	0	708	-24	-172
64	b'2019\xc3\x84\xc3\xaa9\xc3\x94\xc3\x8225\xc3\x88\xc3\x9515\xc3\x8a\xc2\xb144\xc2\xb7\xc3\x9643\xc3\x83\xc3\xab'	-75.43	150.81	112.93	0	0	0	0	0	0	708	-24	-172
65	b'2019\xc3\x84\xc3\xaa9\xc3\x94\xc3\x8225\xc3\x88\xc3\x9515\xc3\x8a\xc2\xb144\xc2\xb7\xc3\x9643\xc3\x83\xc3\xab'	-75.81	150.93	112.06	0	0	0	0	0	0	694	-11	-179
66	b'2019\xc3\x84\xc3\xaa9\xc3\x94\xc3\x8225\xc3\x88\xc3\x9515\xc3\x8a\xc2\xb144\xc2\xb7\xc3\x9643\xc3\x83\xc3\xab'	-76.18	150.5	111.37	0	0	0	0	0	0	713	-11	-185
67	b'2019\xc3\x84\xc3\xaa9\xc3\x94\xc3\x8225\xc3\x88\xc3\x9515\xc3\x8a\xc2\xb144\xc2\xb7\xc3\x9643\xc3\x83\xc3\xab'	-76.18	150.5	111.37	0	0	0	0	0	0	713	-11	-185
68	b'2019\xc3\x84\xc3\xaa9\xc3\x94\xc3\x8225\xc3\x88\xc3\x9515\xc3\x8a\xc2\xb144\xc2\xb7\xc3\x9643\xc3\x83\xc3\xab'	-76.62	150	110.37	0	0	0	0	0	0	678	-30	-185
69	b'2019\xc3\x84\xc3\xaa9\xc3\x94\xc3\x8225\xc3\x88\xc3\x9515\xc3\x8a\xc2\xb144\xc2\xb7\xc3\x9643\xc3\x83\xc3\xab'	-76.62	150	110.37	0	0	0	0	0	0	678	-30	-185
70	b'2019\xc3\x84\xc3\xaa9\xc3\x94\xc3\x8225\xc3\x88\xc3\x9515\xc3\x8a\xc2\xb144\xc2\xb7\xc3\x9643\xc3\x83\xc3\xab'	-77.43	149.43	108.68	0	0	0	0	0	0	689	-11	-185
71	b'2019\xc3\x84\xc3\xaa9\xc3\x94\xc3\x8225\xc3\x88\xc3\x9515\xc3\x8a\xc2\xb144\xc2\xb7\xc3\x9643\xc3\x83\xc3\xab'	-77.68	149.06	107.75	0	0	0	0	0	0	665	-24	-204
72	b'2019\xc3\x84\xc3\xaa9\xc3\x94\xc3\x8225\xc3\x88\xc3\x9515\xc3\x8a\xc2\xb144\xc2\xb7\xc3\x9643\xc3\x83\xc3\xab'	-78.12	148.56	106.68	0	0	0	0	0	0	659	-24	-211
73	b'2019\xc3\x84\xc3\xaa9\xc3\x94\xc3\x8225\xc3\x88\xc3\x9515\xc3\x8a\xc2\xb144\xc2\xb7\xc3\x9643\xc3\x83\xc3\xab'	-78.18	148.87	106.06	0	0	0	0	0	0	660	-6	-211
74	b'2019\xc3\x84\xc3\xaa9\xc3\x94\xc3\x8225\xc3\x88\xc3\x9515\xc3\x8a\xc2\xb144\xc2\xb7\xc3\x9643\xc3\x83\xc3\xab'	-78.18	149.87	105	0	0	0	0	0	0	684	-6	-219
75	b'2019\xc3\x84\xc3\xaa9\xc3\x94\xc3\x8225\xc3\x88\xc3\x9515\xc3\x8a\xc2\xb144\xc2\xb7\xc3\x9643\xc3\x83\xc3\xab'	-78.62	149.06	104.43	0	0	0	0	0	0	649	-6	-232
76	b'2019\xc3\x84\xc3\xaa9\xc3\x94\xc3\x8225\xc3\x88\xc3\x9515\xc3\x8a\xc2\xb144\xc2\xb7\xc3\x9643\xc3\x83\xc3\xab'	-78.87	148.62	104.25	0	0	0	0	0	0	649	-6	-232
77	b'2019\xc3\x84\xc3\xaa9\xc3\x94\xc3\x8225\xc3\x88\xc3\x9515\xc3\x8a\xc2\xb144\xc2\xb7\xc3\x9643\xc3\x83\xc3\xab'	-79.37	147.5	103.56	0	0	0	0	0	0	649	11	-227
78	b'2019\xc3\x84\xc3\xaa9\xc3\x94\xc3\x8225\xc3\x88\xc3\x9515\xc3\x8a\xc2\xb144\xc2\xb7\xc3\x9643\xc3\x83\xc3\xab'	-79.37	147.5	103.56	0	0	0	0	0	0	649	11	-227
79	b'2019\xc3\x84\xc3\xaa9\xc3\x94\xc3\x8225\xc3\x88\xc3\x9515\xc3\x8a\xc2\xb144\xc2\xb7\xc3\x9643\xc3\x83\xc3\xab'	-79.81	145.56	102.62	0	0	0	0	0	0	644	-11	-227
80	b'2019\xc3\x84\xc3\xaa9\xc3\x94\xc3\x8225\xc3\x88\xc3\x9515\xc3\x8a\xc2\xb144\xc2\xb7\xc3\x9643\xc3\x83\xc3\xab'	-80	144.18	102	0	0	0	0	0	0	627	11	-227
81	b'2019\xc3\x84\xc3\xaa9\xc3\x94\xc3\x8225\xc3\x88\xc3\x9515\xc3\x8a\xc2\xb144\xc2\xb7\xc3\x9643\xc3\x83\xc3\xab'	-80.31	142.37	101.56	0	0	0	0	0	0	656	-6	-246
82	b'2019\xc3\x84\xc3\xaa9\xc3\x94\xc3\x8225\xc3\x88\xc3\x9515\xc3\x8a\xc2\xb144\xc2\xb7\xc3\x9643\xc3\x83\xc3\xab'	-80.31	142.37	101.56	0	0	0	0	0	0	656	-6	-246
83	b'2019\xc3\x84\xc3\xaa9\xc3\x94\xc3\x8225\xc3\x88\xc3\x9515\xc3\x8a\xc2\xb144\xc2\xb7\xc3\x9643\xc3\x83\xc3\xab'	-81.06	138.62	100.43	0	0	0	0	0	0	632	17	-233
84	b'2019\xc3\x84\xc3\xaa9\xc3\x94\xc3\x8225\xc3\x88\xc3\x9515\xc3\x8a\xc2\xb144\xc2\xb7\xc3\x9643\xc3\x83\xc3\xab'	-81.12	137.5	100.37	0	0	0	0	0	0	632	17	-233
85	b'2019\xc3\x84\xc3\xaa9\xc3\x94\xc3\x8225\xc3\x88\xc3\x9515\xc3\x8a\xc2\xb144\xc2\xb7\xc3\x9644\xc3\x83\xc3\xab'	-81.43	134.31	100.06	0	0	0	0	0	0	654	12	-246
86	b'2019\xc3\x84\xc3\xaa9\xc3\x94\xc3\x8225\xc3\x88\xc3\x9515\xc3\x8a\xc2\xb144\xc2\xb7\xc3\x9644\xc3\x83\xc3\xab'	-81.68	131.93	99.81	0	0	0	0	0	0	630	41	-259
87	b'2019\xc3\x84\xc3\xaa9\xc3\x94\xc3\x8225\xc3\x88\xc3\x9515\xc3\x8a\xc2\xb144\xc2\xb7\xc3\x9644\xc3\x83\xc3\xab'	-81.93	128.75	99.31	0	0	0	0	0	0	643	41	-246
88	b'2019\xc3\x84\xc3\xaa9\xc3\x94\xc3\x8225\xc3\x88\xc3\x9515\xc3\x8a\xc2\xb144\xc2\xb7\xc3\x9644\xc3\x83\xc3\xab'	-81.93	128.75	99.31	0	0	0	0	0	0	643	41	-246
89	b'2019\xc3\x84\xc3\xaa9\xc3\x94\xc3\x8225\xc3\x88\xc3\x9515\xc3\x8a\xc2\xb144\xc2\xb7\xc3\x9644\xc3\x83\xc3\xab'	-82.18	124.87	98.37	0	0	0	0	0	0	648	35	-265
90	b'2019\xc3\x84\xc3\xaa9\xc3\x94\xc3\x8225\xc3\x88\xc3\x9515\xc3\x8a\xc2\xb144\xc2\xb7\xc3\x9644\xc3\x83\xc3\xab'	-82.18	124.87	98.37	0	0	0	0	0	0	648	35	-265
91	b'2019\xc3\x84\xc3\xaa9\xc3\x94\xc3\x8225\xc3\x88\xc3\x9515\xc3\x8a\xc2\xb144\xc2\xb7\xc3\x9644\xc3\x83\xc3\xab'	-82.75	114.93	98.06	0	0	0	0	0	0	648	48	-265
92	b'2019\xc3\x84\xc3\xaa9\xc3\x94\xc3\x8225\xc3\x88\xc3\x9515\xc3\x8a\xc2\xb144\xc2\xb7\xc3\x9644\xc3\x83\xc3\xab'	-82.93	109.68	98	0	0	0	0	0	0	612	41	-292
93	b'2019\xc3\x84\xc3\xaa9\xc3\x94\xc3\x8225\xc3\x88\xc3\x9515\xc3\x8a\xc2\xb144\xc2\xb7\xc3\x9644\xc3\x83\xc3\xab'	-82.93	109.68	98	0	0	0	0	0	0	612	41	-292
94	b'2019\xc3\x84\xc3\xaa9\xc3\x94\xc3\x8225\xc3\x88\xc3\x9515\xc3\x8a\xc2\xb144\xc2\xb7\xc3\x9644\xc3\x83\xc3\xab'	-83	104	98.06	0	0	0	0	0	0	636	54	-286
95	b'2019\xc3\x84\xc3\xaa9\xc3\x94\xc3\x8225\xc3\x88\xc3\x9515\xc3\x8a\xc2\xb144\xc2\xb7\xc3\x9644\xc3\x83\xc3\xab'	-82.93	98.75	98.12	0	0	0	0	0	0	612	48	-299
