# Supplementary material for: Data acquired by a single object sensor for the detection and quality evaluation of table tennis forehand strokes
Source: Data Brief. 2020 Nov 6;33:106504. doi: 10.1016/j.dib.2020.106504 (PMC7683218; doi:10.1016/j.dib.2020.106504)
Supplement: Supplementary file 2 [file mmc2.zip › Raw/Sensory-Data/1002.csv]

#	Time/Date	Roll	Pitch	Yaw	acc(x)	acc(y)	acc(z)	gyro(x)	gyro(y)	gyro(z)	mag(x)	mag(y)	mag(z)
2	b'2019\xc3\x84\xc3\xaa9\xc3\x94\xc3\x8225\xc3\x88\xc3\x9515\xc3\x8a\xc2\xb144\xc2\xb7\xc3\x9652\xc3\x83\xc3\xab'	-70.43	148.87	137.56	0	0	0	0	0	0	736	-84	-72
3	b'2019\xc3\x84\xc3\xaa9\xc3\x94\xc3\x8225\xc3\x88\xc3\x9515\xc3\x8a\xc2\xb144\xc2\xb7\xc3\x9653\xc3\x83\xc3\xab'	-70.43	148.87	137.56	0	0	0	0	0	0	736	-84	-72
4	b'2019\xc3\x84\xc3\xaa9\xc3\x94\xc3\x8225\xc3\x88\xc3\x9515\xc3\x8a\xc2\xb144\xc2\xb7\xc3\x9653\xc3\x83\xc3\xab'	-70.87	147.93	136.31	0	0	0	0	0	0	740	-65	-84
5	b'2019\xc3\x84\xc3\xaa9\xc3\x94\xc3\x8225\xc3\x88\xc3\x9515\xc3\x8a\xc2\xb144\xc2\xb7\xc3\x9653\xc3\x83\xc3\xab'	-70.62	147.75	135.75	0	0	0	0	0	0	712	-65	-84
6	b'2019\xc3\x84\xc3\xaa9\xc3\x94\xc3\x8225\xc3\x88\xc3\x9515\xc3\x8a\xc2\xb144\xc2\xb7\xc3\x9653\xc3\x83\xc3\xab'	-70.56	147.75	134.31	0	0	0	0	0	0	712	-49	-97
7	b'2019\xc3\x84\xc3\xaa9\xc3\x94\xc3\x8225\xc3\x88\xc3\x9515\xc3\x8a\xc2\xb144\xc2\xb7\xc3\x9653\xc3\x83\xc3\xab'	-70.56	147.75	134.31	0	0	0	0	0	0	712	-49	-97
8	b'2019\xc3\x84\xc3\xaa9\xc3\x94\xc3\x8225\xc3\x88\xc3\x9515\xc3\x8a\xc2\xb144\xc2\xb7\xc3\x9653\xc3\x83\xc3\xab'	-70.68	147.18	132.93	0	0	0	0	0	0	707	-49	-110
9	b'2019\xc3\x84\xc3\xaa9\xc3\x94\xc3\x8225\xc3\x88\xc3\x9515\xc3\x8a\xc2\xb144\xc2\xb7\xc3\x9653\xc3\x83\xc3\xab'	-70.93	146.62	131.93	0	0	0	0	0	0	712	-43	-110
10	b'2019\xc3\x84\xc3\xaa9\xc3\x94\xc3\x8225\xc3\x88\xc3\x9515\xc3\x8a\xc2\xb144\xc2\xb7\xc3\x9653\xc3\x83\xc3\xab'	-70.93	146.62	131.93	0	0	0	0	0	0	712	-43	-110
11	b'2019\xc3\x84\xc3\xaa9\xc3\x94\xc3\x8225\xc3\x88\xc3\x9515\xc3\x8a\xc2\xb144\xc2\xb7\xc3\x9653\xc3\x83\xc3\xab'	-71.25	146.18	130.25	0	0	0	0	0	0	740	-25	-97
12	b'2019\xc3\x84\xc3\xaa9\xc3\x94\xc3\x8225\xc3\x88\xc3\x9515\xc3\x8a\xc2\xb144\xc2\xb7\xc3\x9653\xc3\x83\xc3\xab'	-71.25	146.18	130.25	0	0	0	0	0	0	740	-25	-97
13	b'2019\xc3\x84\xc3\xaa9\xc3\x94\xc3\x8225\xc3\x88\xc3\x9515\xc3\x8a\xc2\xb144\xc2\xb7\xc3\x9653\xc3\x83\xc3\xab'	-71.75	145.12	127.87	0	0	0	0	0	0	752	-54	-123
14	b'2019\xc3\x84\xc3\xaa9\xc3\x94\xc3\x8225\xc3\x88\xc3\x9515\xc3\x8a\xc2\xb144\xc2\xb7\xc3\x9653\xc3\x83\xc3\xab'	-71.87	144.62	127.25	0	0	0	0	0	0	752	-25	-115
15	b'2019\xc3\x84\xc3\xaa9\xc3\x94\xc3\x8225\xc3\x88\xc3\x9515\xc3\x8a\xc2\xb144\xc2\xb7\xc3\x9653\xc3\x83\xc3\xab'	-71.87	144.62	127.25	0	0	0	0	0	0	752	-25	-115
16	b'2019\xc3\x84\xc3\xaa9\xc3\x94\xc3\x8225\xc3\x88\xc3\x9515\xc3\x8a\xc2\xb144\xc2\xb7\xc3\x9653\xc3\x83\xc3\xab'	-71.87	143.25	126.18	0	0	0	0	0	0	739	-24	-123
17	b'2019\xc3\x84\xc3\xaa9\xc3\x94\xc3\x8225\xc3\x88\xc3\x9515\xc3\x8a\xc2\xb144\xc2\xb7\xc3\x9653\xc3\x83\xc3\xab'	-71.87	142.18	126	0	0	0	0	0	0	750	-24	-136
18	b'2019\xc3\x84\xc3\xaa9\xc3\x94\xc3\x8225\xc3\x88\xc3\x9515\xc3\x8a\xc2\xb144\xc2\xb7\xc3\x9653\xc3\x83\xc3\xab'	-71.87	142.18	126	0	0	0	0	0	0	750	-24	-136
19	b'2019\xc3\x84\xc3\xaa9\xc3\x94\xc3\x8225\xc3\x88\xc3\x9515\xc3\x8a\xc2\xb144\xc2\xb7\xc3\x9654\xc3\x83\xc3\xab'	-71.87	140.87	125.06	0	0	0	0	0	0	721	0	-142
20	b'2019\xc3\x84\xc3\xaa9\xc3\x94\xc3\x8225\xc3\x88\xc3\x9515\xc3\x8a\xc2\xb144\xc2\xb7\xc3\x9654\xc3\x83\xc3\xab'	-71.93	140.56	124.25	0	0	0	0	0	0	721	0	-142
21	b'2019\xc3\x84\xc3\xaa9\xc3\x94\xc3\x8225\xc3\x88\xc3\x9515\xc3\x8a\xc2\xb144\xc2\xb7\xc3\x9654\xc3\x83\xc3\xab'	-72.12	140.12	123.37	0	0	0	0	0	0	686	16	-136
22	b'2019\xc3\x84\xc3\xaa9\xc3\x94\xc3\x8225\xc3\x88\xc3\x9515\xc3\x8a\xc2\xb144\xc2\xb7\xc3\x9654\xc3\x83\xc3\xab'	-72.37	140.37	122.06	0	0	0	0	0	0	728	22	-155
23	b'2019\xc3\x84\xc3\xaa9\xc3\x94\xc3\x8225\xc3\x88\xc3\x9515\xc3\x8a\xc2\xb144\xc2\xb7\xc3\x9654\xc3\x83\xc3\xab'	-72.75	140.25	121.12	0	0	0	0	0	0	692	11	-142
24	b'2019\xc3\x84\xc3\xaa9\xc3\x94\xc3\x8225\xc3\x88\xc3\x9515\xc3\x8a\xc2\xb144\xc2\xb7\xc3\x9654\xc3\x83\xc3\xab'	-73	139.87	120.37	0	0	0	0	0	0	699	4	-161
25	b'2019\xc3\x84\xc3\xaa9\xc3\x94\xc3\x8225\xc3\x88\xc3\x9515\xc3\x8a\xc2\xb144\xc2\xb7\xc3\x9654\xc3\x83\xc3\xab'	-73.43	139.68	119.5	0	0	0	0	0	0	699	11	-155
26	b'2019\xc3\x84\xc3\xaa9\xc3\x94\xc3\x8225\xc3\x88\xc3\x9515\xc3\x8a\xc2\xb144\xc2\xb7\xc3\x9654\xc3\x83\xc3\xab'	-73.43	139.68	119.5	0	0	0	0	0	0	699	11	-155
27	b'2019\xc3\x84\xc3\xaa9\xc3\x94\xc3\x8225\xc3\x88\xc3\x9515\xc3\x8a\xc2\xb144\xc2\xb7\xc3\x9654\xc3\x83\xc3\xab'	-73.87	138.75	117.81	0	0	0	0	0	0	699	11	-174
28	b'2019\xc3\x84\xc3\xaa9\xc3\x94\xc3\x8225\xc3\x88\xc3\x9515\xc3\x8a\xc2\xb144\xc2\xb7\xc3\x9654\xc3\x83\xc3\xab'	-74.18	138	117.06	0	0	0	0	0	0	651	4	-187
29	b'2019\xc3\x84\xc3\xaa9\xc3\x94\xc3\x8225\xc3\x88\xc3\x9515\xc3\x8a\xc2\xb144\xc2\xb7\xc3\x9654\xc3\x83\xc3\xab'	-74.25	136.62	116.56	0	0	0	0	0	0	715	0	-174
30	b'2019\xc3\x84\xc3\xaa9\xc3\x94\xc3\x8225\xc3\x88\xc3\x9515\xc3\x8a\xc2\xb144\xc2\xb7\xc3\x9654\xc3\x83\xc3\xab'	-74.25	136.62	116.56	0	0	0	0	0	0	715	0	-174
31	b'2019\xc3\x84\xc3\xaa9\xc3\x94\xc3\x8225\xc3\x88\xc3\x9515\xc3\x8a\xc2\xb144\xc2\xb7\xc3\x9654\xc3\x83\xc3\xab'	-74.5	135.75	115.31	0	0	0	0	0	0	670	22	-200
32	b'2019\xc3\x84\xc3\xaa9\xc3\x94\xc3\x8225\xc3\x88\xc3\x9515\xc3\x8a\xc2\xb144\xc2\xb7\xc3\x9654\xc3\x83\xc3\xab'	-74.5	135.75	115.31	0	0	0	0	0	0	670	22	-200
33	b'2019\xc3\x84\xc3\xaa9\xc3\x94\xc3\x8225\xc3\x88\xc3\x9515\xc3\x8a\xc2\xb144\xc2\xb7\xc3\x9654\xc3\x83\xc3\xab'	-74.87	134.93	113.93	0	0	0	0	0	0	670	35	-187
34	b'2019\xc3\x84\xc3\xaa9\xc3\x94\xc3\x8225\xc3\x88\xc3\x9515\xc3\x8a\xc2\xb144\xc2\xb7\xc3\x9654\xc3\x83\xc3\xab'	-75	135	113.25	0	0	0	0	0	0	651	57	-212
35	b'2019\xc3\x84\xc3\xaa9\xc3\x94\xc3\x8225\xc3\x88\xc3\x9515\xc3\x8a\xc2\xb144\xc2\xb7\xc3\x9654\xc3\x83\xc3\xab'	-75.06	134.62	112.56	0	0	0	0	0	0	681	51	-206
36	b'2019\xc3\x84\xc3\xaa9\xc3\x94\xc3\x8225\xc3\x88\xc3\x9515\xc3\x8a\xc2\xb144\xc2\xb7\xc3\x9655\xc3\x83\xc3\xab'	-75.06	134.62	112.56	0	0	0	0	0	0	681	51	-206
37	b'2019\xc3\x84\xc3\xaa9\xc3\x94\xc3\x8225\xc3\x88\xc3\x9515\xc3\x8a\xc2\xb144\xc2\xb7\xc3\x9655\xc3\x83\xc3\xab'	-75.68	135.06	111.06	0	0	0	0	0	0	646	40	-193
38	b'2019\xc3\x84\xc3\xaa9\xc3\x94\xc3\x8225\xc3\x88\xc3\x9515\xc3\x8a\xc2\xb144\xc2\xb7\xc3\x9655\xc3\x83\xc3\xab'	-75.93	135	110.56	0	0	0	0	0	0	670	16	-212
39	b'2019\xc3\x84\xc3\xaa9\xc3\x94\xc3\x8225\xc3\x88\xc3\x9515\xc3\x8a\xc2\xb144\xc2\xb7\xc3\x9655\xc3\x83\xc3\xab'	-76.37	135.12	109.75	0	0	0	0	0	0	664	40	-206
40	b'2019\xc3\x84\xc3\xaa9\xc3\x94\xc3\x8225\xc3\x88\xc3\x9515\xc3\x8a\xc2\xb144\xc2\xb7\xc3\x9655\xc3\x83\xc3\xab'	-76.62	134.56	109.5	0	0	0	0	0	0	692	40	-200
41	b'2019\xc3\x84\xc3\xaa9\xc3\x94\xc3\x8225\xc3\x88\xc3\x9515\xc3\x8a\xc2\xb144\xc2\xb7\xc3\x9655\xc3\x83\xc3\xab'	-76.75	134.12	109.31	0	0	0	0	0	0	657	44	-220
42	b'2019\xc3\x84\xc3\xaa9\xc3\x94\xc3\x8225\xc3\x88\xc3\x9515\xc3\x8a\xc2\xb144\xc2\xb7\xc3\x9655\xc3\x83\xc3\xab'	-77.06	132.81	109.06	0	0	0	0	0	0	681	40	-233
43	b'2019\xc3\x84\xc3\xaa9\xc3\x94\xc3\x8225\xc3\x88\xc3\x9515\xc3\x8a\xc2\xb144\xc2\xb7\xc3\x9655\xc3\x83\xc3\xab'	-77.25	131.06	109.12	0	0	0	0	0	0	657	51	-227
44	b'2019\xc3\x84\xc3\xaa9\xc3\x94\xc3\x8225\xc3\x88\xc3\x9515\xc3\x8a\xc2\xb144\xc2\xb7\xc3\x9655\xc3\x83\xc3\xab'	-77.25	131.06	109.12	0	0	0	0	0	0	657	51	-227
45	b'2019\xc3\x84\xc3\xaa9\xc3\x94\xc3\x8225\xc3\x88\xc3\x9515\xc3\x8a\xc2\xb144\xc2\xb7\xc3\x9655\xc3\x83\xc3\xab'	-77.87	129.5	108.25	0	0	0	0	0	0	635	57	-227
46	b'2019\xc3\x84\xc3\xaa9\xc3\x94\xc3\x8225\xc3\x88\xc3\x9515\xc3\x8a\xc2\xb144\xc2\xb7\xc3\x9655\xc3\x83\xc3\xab'	-78.06	129.18	107.68	0	0	0	0	0	0	611	40	-240
47	b'2019\xc3\x84\xc3\xaa9\xc3\x94\xc3\x8225\xc3\x88\xc3\x9515\xc3\x8a\xc2\xb144\xc2\xb7\xc3\x9655\xc3\x83\xc3\xab'	-78.31	128.62	107.25	0	0	0	0	0	0	611	40	-240
48	b'2019\xc3\x84\xc3\xaa9\xc3\x94\xc3\x8225\xc3\x88\xc3\x9515\xc3\x8a\xc2\xb144\xc2\xb7\xc3\x9655\xc3\x83\xc3\xab'	-78.56	128.18	106.5	0	0	0	0	0	0	622	35	-260
49	b'2019\xc3\x84\xc3\xaa9\xc3\x94\xc3\x8225\xc3\x88\xc3\x9515\xc3\x8a\xc2\xb144\xc2\xb7\xc3\x9655\xc3\x83\xc3\xab'	-79	128.18	105.68	0	0	0	0	0	0	646	64	-260
50	b'2019\xc3\x84\xc3\xaa9\xc3\x94\xc3\x8225\xc3\x88\xc3\x9515\xc3\x8a\xc2\xb144\xc2\xb7\xc3\x9655\xc3\x83\xc3\xab'	-79.25	127.25	105.37	0	0	0	0	0	0	657	57	-241
51	b'2019\xc3\x84\xc3\xaa9\xc3\x94\xc3\x8225\xc3\x88\xc3\x9515\xc3\x8a\xc2\xb144\xc2\xb7\xc3\x9655\xc3\x83\xc3\xab'	-79.25	127.25	105.37	0	0	0	0	0	0	657	57	-241
52	b'2019\xc3\x84\xc3\xaa9\xc3\x94\xc3\x8225\xc3\x88\xc3\x9515\xc3\x8a\xc2\xb144\xc2\xb7\xc3\x9655\xc3\x83\xc3\xab'	-79.68	126.68	104.62	0	0	0	0	0	0	646	40	-235
53	b'2019\xc3\x84\xc3\xaa9\xc3\x94\xc3\x8225\xc3\x88\xc3\x9515\xc3\x8a\xc2\xb144\xc2\xb7\xc3\x9655\xc3\x83\xc3\xab'	-79.93	126.62	104.25	0	0	0	0	0	0	657	44	-254
54	b'2019\xc3\x84\xc3\xaa9\xc3\x94\xc3\x8225\xc3\x88\xc3\x9515\xc3\x8a\xc2\xb144\xc2\xb7\xc3\x9655\xc3\x83\xc3\xab'	-79.93	126.62	104.25	0	0	0	0	0	0	657	44	-254
55	b'2019\xc3\x84\xc3\xaa9\xc3\x94\xc3\x8225\xc3\x88\xc3\x9515\xc3\x8a\xc2\xb144\xc2\xb7\xc3\x9655\xc3\x83\xc3\xab'	-80.06	124.37	104.56	0	0	0	0	0	0	646	44	-259
56	b'2019\xc3\x84\xc3\xaa9\xc3\x94\xc3\x8225\xc3\x88\xc3\x9515\xc3\x8a\xc2\xb144\xc2\xb7\xc3\x9655\xc3\x83\xc3\xab'	-80.06	124.25	104.5	0	0	0	0	0	0	635	30	-259
57	b'2019\xc3\x84\xc3\xaa9\xc3\x94\xc3\x8225\xc3\x88\xc3\x9515\xc3\x8a\xc2\xb144\xc2\xb7\xc3\x9656\xc3\x83\xc3\xab'	-80.06	123.43	104.68	0	0	0	0	0	0	646	41	-259
58	b'2019\xc3\x84\xc3\xaa9\xc3\x94\xc3\x8225\xc3\x88\xc3\x9515\xc3\x8a\xc2\xb144\xc2\xb7\xc3\x9656\xc3\x83\xc3\xab'	-80.06	123.12	104.68	0	0	0	0	0	0	593	52	-252
59	b'2019\xc3\x84\xc3\xaa9\xc3\x94\xc3\x8225\xc3\x88\xc3\x9515\xc3\x8a\xc2\xb144\xc2\xb7\xc3\x9656\xc3\x83\xc3\xab'	-80.06	122.31	104.56	0	0	0	0	0	0	635	57	-275
60	b'2019\xc3\x84\xc3\xaa9\xc3\x94\xc3\x8225\xc3\x88\xc3\x9515\xc3\x8a\xc2\xb144\xc2\xb7\xc3\x9656\xc3\x83\xc3\xab'	-80.06	122.31	104.56	0	0	0	0	0	0	635	57	-275
61	b'2019\xc3\x84\xc3\xaa9\xc3\x94\xc3\x8225\xc3\x88\xc3\x9515\xc3\x8a\xc2\xb144\xc2\xb7\xc3\x9656\xc3\x83\xc3\xab'	-79.81	121.81	104.18	0	0	0	0	0	0	640	64	-267
62	b'2019\xc3\x84\xc3\xaa9\xc3\x94\xc3\x8225\xc3\x88\xc3\x9515\xc3\x8a\xc2\xb144\xc2\xb7\xc3\x9656\xc3\x83\xc3\xab'	-79.87	121.75	103.87	0	0	0	0	0	0	635	64	-260
63	b'2019\xc3\x84\xc3\xaa9\xc3\x94\xc3\x8225\xc3\x88\xc3\x9515\xc3\x8a\xc2\xb144\xc2\xb7\xc3\x9656\xc3\x83\xc3\xab'	-80	121.31	103.81	0	0	0	0	0	0	622	68	-267
64	b'2019\xc3\x84\xc3\xaa9\xc3\x94\xc3\x8225\xc3\x88\xc3\x9515\xc3\x8a\xc2\xb144\xc2\xb7\xc3\x9656\xc3\x83\xc3\xab'	-80	121.31	103.81	0	0	0	0	0	0	622	68	-267
65	b'2019\xc3\x84\xc3\xaa9\xc3\x94\xc3\x8225\xc3\x88\xc3\x9515\xc3\x8a\xc2\xb144\xc2\xb7\xc3\x9656\xc3\x83\xc3\xab'	-80	119.75	103.75	0	0	0	0	0	0	646	80	-273
66	b'2019\xc3\x84\xc3\xaa9\xc3\x94\xc3\x8225\xc3\x88\xc3\x9515\xc3\x8a\xc2\xb144\xc2\xb7\xc3\x9656\xc3\x83\xc3\xab'	-80.25	118.06	103.62	0	0	0	0	0	0	640	64	-260
67	b'2019\xc3\x84\xc3\xaa9\xc3\x94\xc3\x8225\xc3\x88\xc3\x9515\xc3\x8a\xc2\xb144\xc2\xb7\xc3\x9656\xc3\x83\xc3\xab'	-80.37	116.5	103.43	0	0	0	0	0	0	635	57	-267
68	b'2019\xc3\x84\xc3\xaa9\xc3\x94\xc3\x8225\xc3\x88\xc3\x9515\xc3\x8a\xc2\xb144\xc2\xb7\xc3\x9656\xc3\x83\xc3\xab'	-80.5	115.5	103.18	0	0	0	0	0	0	670	64	-260
69	b'2019\xc3\x84\xc3\xaa9\xc3\x94\xc3\x8225\xc3\x88\xc3\x9515\xc3\x8a\xc2\xb144\xc2\xb7\xc3\x9656\xc3\x83\xc3\xab'	-80.43	114.06	103.18	0	0	0	0	0	0	646	57	-294
70	b'2019\xc3\x84\xc3\xaa9\xc3\x94\xc3\x8225\xc3\x88\xc3\x9515\xc3\x8a\xc2\xb144\xc2\xb7\xc3\x9656\xc3\x83\xc3\xab'	-80.31	113.31	103.25	0	0	0	0	0	0	628	80	-278
71	b'2019\xc3\x84\xc3\xaa9\xc3\x94\xc3\x8225\xc3\x88\xc3\x9515\xc3\x8a\xc2\xb144\xc2\xb7\xc3\x9656\xc3\x83\xc3\xab'	-80.31	113.31	103.25	0	0	0	0	0	0	628	80	-278
72	b'2019\xc3\x84\xc3\xaa9\xc3\x94\xc3\x8225\xc3\x88\xc3\x9515\xc3\x8a\xc2\xb144\xc2\xb7\xc3\x9656\xc3\x83\xc3\xab'	-80.37	111.87	103.25	0	0	0	0	0	0	657	68	-273
73	b'2019\xc3\x84\xc3\xaa9\xc3\x94\xc3\x8225\xc3\x88\xc3\x9515\xc3\x8a\xc2\xb144\xc2\xb7\xc3\x9656\xc3\x83\xc3\xab'	-80.5	111.12	103	0	0	0	0	0	0	640	68	-292
74	b'2019\xc3\x84\xc3\xaa9\xc3\x94\xc3\x8225\xc3\x88\xc3\x9515\xc3\x8a\xc2\xb144\xc2\xb7\xc3\x9656\xc3\x83\xc3\xab'	-80.56	109.87	102.87	0	0	0	0	0	0	604	86	-286
75	b'2019\xc3\x84\xc3\xaa9\xc3\x94\xc3\x8225\xc3\x88\xc3\x9515\xc3\x8a\xc2\xb144\xc2\xb7\xc3\x9656\xc3\x83\xc3\xab'	-80.56	109.87	102.87	0	0	0	0	0	0	604	86	-286
76	b'2019\xc3\x84\xc3\xaa9\xc3\x94\xc3\x8225\xc3\x88\xc3\x9515\xc3\x8a\xc2\xb144\xc2\xb7\xc3\x9656\xc3\x83\xc3\xab'	-80.56	108.87	102.62	0	0	0	0	0	0	617	68	-307
77	b'2019\xc3\x84\xc3\xaa9\xc3\x94\xc3\x8225\xc3\x88\xc3\x9515\xc3\x8a\xc2\xb144\xc2\xb7\xc3\x9656\xc3\x83\xc3\xab'	-80.62	107.56	102.56	0	0	0	0	0	0	593	75	-288
78	b'2019\xc3\x84\xc3\xaa9\xc3\x94\xc3\x8225\xc3\x88\xc3\x9515\xc3\x8a\xc2\xb144\xc2\xb7\xc3\x9657\xc3\x83\xc3\xab'	-80.62	107.31	102.31	0	0	0	0	0	0	640	64	-288
79	b'2019\xc3\x84\xc3\xaa9\xc3\x94\xc3\x8225\xc3\x88\xc3\x9515\xc3\x8a\xc2\xb144\xc2\xb7\xc3\x9657\xc3\x83\xc3\xab'	-80.62	107.31	102.31	0	0	0	0	0	0	640	64	-288
80	b'2019\xc3\x84\xc3\xaa9\xc3\x94\xc3\x8225\xc3\x88\xc3\x9515\xc3\x8a\xc2\xb144\xc2\xb7\xc3\x9657\xc3\x83\xc3\xab'	-80.62	105.68	102.18	0	0	0	0	0	0	604	99	-288
81	b'2019\xc3\x84\xc3\xaa9\xc3\x94\xc3\x8225\xc3\x88\xc3\x9515\xc3\x8a\xc2\xb144\xc2\xb7\xc3\x9657\xc3\x83\xc3\xab'	-80.62	105.62	102	0	0	0	0	0	0	604	80	-280
82	b'2019\xc3\x84\xc3\xaa9\xc3\x94\xc3\x8225\xc3\x88\xc3\x9515\xc3\x8a\xc2\xb144\xc2\xb7\xc3\x9657\xc3\x83\xc3\xab'	-80.62	105.62	102	0	0	0	0	0	0	604	80	-280
83	b'2019\xc3\x84\xc3\xaa9\xc3\x94\xc3\x8225\xc3\x88\xc3\x9515\xc3\x8a\xc2\xb144\xc2\xb7\xc3\x9657\xc3\x83\xc3\xab'	-81	104.31	101.43	0	0	0	0	0	0	582	80	-300
84	b'2019\xc3\x84\xc3\xaa9\xc3\x94\xc3\x8225\xc3\x88\xc3\x9515\xc3\x8a\xc2\xb144\xc2\xb7\xc3\x9657\xc3\x83\xc3\xab'	-80.93	104.12	101.25	0	0	0	0	0	0	600	57	-294
85	b'2019\xc3\x84\xc3\xaa9\xc3\x94\xc3\x8225\xc3\x88\xc3\x9515\xc3\x8a\xc2\xb144\xc2\xb7\xc3\x9657\xc3\x83\xc3\xab'	-80.93	104.12	101.25	0	0	0	0	0	0	600	57	-294
86	b'2019\xc3\x84\xc3\xaa9\xc3\x94\xc3\x8225\xc3\x88\xc3\x9515\xc3\x8a\xc2\xb144\xc2\xb7\xc3\x9657\xc3\x83\xc3\xab'	-81	103.56	101.12	0	0	0	0	0	0	582	86	-294
87	b'2019\xc3\x84\xc3\xaa9\xc3\x94\xc3\x8225\xc3\x88\xc3\x9515\xc3\x8a\xc2\xb144\xc2\xb7\xc3\x9657\xc3\x83\xc3\xab'	-81	103.18	101.12	0	0	0	0	0	0	622	99	-294
88	b'2019\xc3\x84\xc3\xaa9\xc3\x94\xc3\x8225\xc3\x88\xc3\x9515\xc3\x8a\xc2\xb144\xc2\xb7\xc3\x9657\xc3\x83\xc3\xab'	-81	103.18	101.12	0	0	0	0	0	0	622	99	-294
