# Supplementary material for: Data acquired by a single object sensor for the detection and quality evaluation of table tennis forehand strokes
Source: Data Brief. 2020 Nov 6;33:106504. doi: 10.1016/j.dib.2020.106504 (PMC7683218; doi:10.1016/j.dib.2020.106504)
Supplement: Supplementary file 2 [file mmc2.zip › Raw/Sensory-Data/1003.csv]

#	Time/Date	Roll	Pitch	Yaw	acc(x)	acc(y)	acc(z)	gyro(x)	gyro(y)	gyro(z)	mag(x)	mag(y)	mag(z)
2	b'2019\xc3\x84\xc3\xaa9\xc3\x94\xc3\x8225\xc3\x88\xc3\x9515\xc3\x8a\xc2\xb145\xc2\xb7\xc3\x965\xc3\x83\xc3\xab'	-73.37	158.06	137.87	0	0	0	0	0	0	697	-145	-86
3	b'2019\xc3\x84\xc3\xaa9\xc3\x94\xc3\x8225\xc3\x88\xc3\x9515\xc3\x8a\xc2\xb145\xc2\xb7\xc3\x965\xc3\x83\xc3\xab'	-73.43	157.62	137.93	0	0	0	0	0	0	713	-139	-73
4	b'2019\xc3\x84\xc3\xaa9\xc3\x94\xc3\x8225\xc3\x88\xc3\x9515\xc3\x8a\xc2\xb145\xc2\xb7\xc3\x965\xc3\x83\xc3\xab'	-73.43	157.62	137.93	0	0	0	0	0	0	713	-139	-73
5	b'2019\xc3\x84\xc3\xaa9\xc3\x94\xc3\x8225\xc3\x88\xc3\x9515\xc3\x8a\xc2\xb145\xc2\xb7\xc3\x965\xc3\x83\xc3\xab'	-73.75	156.75	137.81	0	0	0	0	0	0	704	-139	-73
6	b'2019\xc3\x84\xc3\xaa9\xc3\x94\xc3\x8225\xc3\x88\xc3\x9515\xc3\x8a\xc2\xb145\xc2\xb7\xc3\x965\xc3\x83\xc3\xab'	-73.93	156.06	137.43	0	0	0	0	0	0	744	-150	-99
7	b'2019\xc3\x84\xc3\xaa9\xc3\x94\xc3\x8225\xc3\x88\xc3\x9515\xc3\x8a\xc2\xb145\xc2\xb7\xc3\x965\xc3\x83\xc3\xab'	-73.93	156.06	137.43	0	0	0	0	0	0	744	-150	-99
8	b'2019\xc3\x84\xc3\xaa9\xc3\x94\xc3\x8225\xc3\x88\xc3\x9515\xc3\x8a\xc2\xb145\xc2\xb7\xc3\x965\xc3\x83\xc3\xab'	-73.81	155.5	136.56	0	0	0	0	0	0	726	-139	-80
9	b'2019\xc3\x84\xc3\xaa9\xc3\x94\xc3\x8225\xc3\x88\xc3\x9515\xc3\x8a\xc2\xb145\xc2\xb7\xc3\x965\xc3\x83\xc3\xab'	-73.75	154.87	135.87	0	0	0	0	0	0	704	-139	-92
10	b'2019\xc3\x84\xc3\xaa9\xc3\x94\xc3\x8225\xc3\x88\xc3\x9515\xc3\x8a\xc2\xb145\xc2\xb7\xc3\x966\xc3\x83\xc3\xab'	-73.75	154.87	135.87	0	0	0	0	0	0	704	-139	-92
11	b'2019\xc3\x84\xc3\xaa9\xc3\x94\xc3\x8225\xc3\x88\xc3\x9515\xc3\x8a\xc2\xb145\xc2\xb7\xc3\x966\xc3\x83\xc3\xab'	-73.68	154.75	134.75	0	0	0	0	0	0	726	-121	-92
12	b'2019\xc3\x84\xc3\xaa9\xc3\x94\xc3\x8225\xc3\x88\xc3\x9515\xc3\x8a\xc2\xb145\xc2\xb7\xc3\x966\xc3\x83\xc3\xab'	-73.68	154.68	134	0	0	0	0	0	0	737	-128	-73
13	b'2019\xc3\x84\xc3\xaa9\xc3\x94\xc3\x8225\xc3\x88\xc3\x9515\xc3\x8a\xc2\xb145\xc2\xb7\xc3\x966\xc3\x83\xc3\xab'	-73.68	154.68	134	0	0	0	0	0	0	737	-128	-73
14	b'2019\xc3\x84\xc3\xaa9\xc3\x94\xc3\x8225\xc3\x88\xc3\x9515\xc3\x8a\xc2\xb145\xc2\xb7\xc3\x966\xc3\x83\xc3\xab'	-74.06	153.62	132.93	0	0	0	0	0	0	726	-86	-105
15	b'2019\xc3\x84\xc3\xaa9\xc3\x94\xc3\x8225\xc3\x88\xc3\x9515\xc3\x8a\xc2\xb145\xc2\xb7\xc3\x966\xc3\x83\xc3\xab'	-74.12	152.62	132.43	0	0	0	0	0	0	713	-104	-126
16	b'2019\xc3\x84\xc3\xaa9\xc3\x94\xc3\x8225\xc3\x88\xc3\x9515\xc3\x8a\xc2\xb145\xc2\xb7\xc3\x966\xc3\x83\xc3\xab'	-74.18	152	131.87	0	0	0	0	0	0	737	-104	-112
17	b'2019\xc3\x84\xc3\xaa9\xc3\x94\xc3\x8225\xc3\x88\xc3\x9515\xc3\x8a\xc2\xb145\xc2\xb7\xc3\x966\xc3\x83\xc3\xab'	-74.31	151.56	131.56	0	0	0	0	0	0	744	-115	-105
18	b'2019\xc3\x84\xc3\xaa9\xc3\x94\xc3\x8225\xc3\x88\xc3\x9515\xc3\x8a\xc2\xb145\xc2\xb7\xc3\x966\xc3\x83\xc3\xab'	-74.37	151.31	130.75	0	0	0	0	0	0	662	-92	-112
19	b'2019\xc3\x84\xc3\xaa9\xc3\x94\xc3\x8225\xc3\x88\xc3\x9515\xc3\x8a\xc2\xb145\xc2\xb7\xc3\x966\xc3\x83\xc3\xab'	-74.37	151.31	130.75	0	0	0	0	0	0	662	-92	-112
20	b'2019\xc3\x84\xc3\xaa9\xc3\x94\xc3\x8225\xc3\x88\xc3\x9515\xc3\x8a\xc2\xb145\xc2\xb7\xc3\x966\xc3\x83\xc3\xab'	-74.75	150.18	129.5	0	0	0	0	0	0	697	-92	-126
21	b'2019\xc3\x84\xc3\xaa9\xc3\x94\xc3\x8225\xc3\x88\xc3\x9515\xc3\x8a\xc2\xb145\xc2\xb7\xc3\x966\xc3\x83\xc3\xab'	-75.06	149.37	129	0	0	0	0	0	0	713	-92	-112
22	b'2019\xc3\x84\xc3\xaa9\xc3\x94\xc3\x8225\xc3\x88\xc3\x9515\xc3\x8a\xc2\xb145\xc2\xb7\xc3\x966\xc3\x83\xc3\xab'	-75.06	149.37	129	0	0	0	0	0	0	713	-92	-112
23	b'2019\xc3\x84\xc3\xaa9\xc3\x94\xc3\x8225\xc3\x88\xc3\x9515\xc3\x8a\xc2\xb145\xc2\xb7\xc3\x966\xc3\x83\xc3\xab'	-75.5	148.06	128.06	0	0	0	0	0	0	704	-57	-132
24	b'2019\xc3\x84\xc3\xaa9\xc3\x94\xc3\x8225\xc3\x88\xc3\x9515\xc3\x8a\xc2\xb145\xc2\xb7\xc3\x966\xc3\x83\xc3\xab'	-75.81	146.75	127.43	0	0	0	0	0	0	720	-75	-145
25	b'2019\xc3\x84\xc3\xaa9\xc3\x94\xc3\x8225\xc3\x88\xc3\x9515\xc3\x8a\xc2\xb145\xc2\xb7\xc3\x967\xc3\x83\xc3\xab'	-76.43	146.43	126.31	0	0	0	0	0	0	668	-81	-139
26	b'2019\xc3\x84\xc3\xaa9\xc3\x94\xc3\x8225\xc3\x88\xc3\x9515\xc3\x8a\xc2\xb145\xc2\xb7\xc3\x967\xc3\x83\xc3\xab'	-76.56	145.93	125.75	0	0	0	0	0	0	697	-67	-132
27	b'2019\xc3\x84\xc3\xaa9\xc3\x94\xc3\x8225\xc3\x88\xc3\x9515\xc3\x8a\xc2\xb145\xc2\xb7\xc3\x967\xc3\x83\xc3\xab'	-76.56	145.93	125.75	0	0	0	0	0	0	697	-67	-132
28	b'2019\xc3\x84\xc3\xaa9\xc3\x94\xc3\x8225\xc3\x88\xc3\x9515\xc3\x8a\xc2\xb145\xc2\xb7\xc3\x967\xc3\x83\xc3\xab'	-77.06	145	124.62	0	0	0	0	0	0	662	-67	-158
29	b'2019\xc3\x84\xc3\xaa9\xc3\x94\xc3\x8225\xc3\x88\xc3\x9515\xc3\x8a\xc2\xb145\xc2\xb7\xc3\x967\xc3\x83\xc3\xab'	-77.06	145	124.62	0	0	0	0	0	0	662	-67	-158
30	b'2019\xc3\x84\xc3\xaa9\xc3\x94\xc3\x8225\xc3\x88\xc3\x9515\xc3\x8a\xc2\xb145\xc2\xb7\xc3\x967\xc3\x83\xc3\xab'	-77	143.87	123.93	0	0	0	0	0	0	656	-67	-172
31	b'2019\xc3\x84\xc3\xaa9\xc3\x94\xc3\x8225\xc3\x88\xc3\x9515\xc3\x8a\xc2\xb145\xc2\xb7\xc3\x967\xc3\x83\xc3\xab'	-77	143.87	123.93	0	0	0	0	0	0	656	-67	-172
32	b'2019\xc3\x84\xc3\xaa9\xc3\x94\xc3\x8225\xc3\x88\xc3\x9515\xc3\x8a\xc2\xb145\xc2\xb7\xc3\x967\xc3\x83\xc3\xab'	-77.18	142.12	122.81	0	0	0	0	0	0	649	-44	-198
33	b'2019\xc3\x84\xc3\xaa9\xc3\x94\xc3\x8225\xc3\x88\xc3\x9515\xc3\x8a\xc2\xb145\xc2\xb7\xc3\x967\xc3\x83\xc3\xab'	-77.18	142.12	122.81	0	0	0	0	0	0	649	-44	-198
34	b'2019\xc3\x84\xc3\xaa9\xc3\x94\xc3\x8225\xc3\x88\xc3\x9515\xc3\x8a\xc2\xb145\xc2\xb7\xc3\x967\xc3\x83\xc3\xab'	-77.62	139.87	122.18	0	0	0	0	0	0	673	-56	-198
35	b'2019\xc3\x84\xc3\xaa9\xc3\x94\xc3\x8225\xc3\x88\xc3\x9515\xc3\x8a\xc2\xb145\xc2\xb7\xc3\x967\xc3\x83\xc3\xab'	-77.68	139.12	122	0	0	0	0	0	0	691	-44	-192
36	b'2019\xc3\x84\xc3\xaa9\xc3\x94\xc3\x8225\xc3\x88\xc3\x9515\xc3\x8a\xc2\xb145\xc2\xb7\xc3\x967\xc3\x83\xc3\xab'	-77.87	138	121.68	0	0	0	0	0	0	673	-44	-192
37	b'2019\xc3\x84\xc3\xaa9\xc3\x94\xc3\x8225\xc3\x88\xc3\x9515\xc3\x8a\xc2\xb145\xc2\xb7\xc3\x967\xc3\x83\xc3\xab'	-78.06	135.81	121.5	0	0	0	0	0	0	656	-32	-185
38	b'2019\xc3\x84\xc3\xaa9\xc3\x94\xc3\x8225\xc3\x88\xc3\x9515\xc3\x8a\xc2\xb145\xc2\xb7\xc3\x967\xc3\x83\xc3\xab'	-78.25	132.56	121.31	0	0	0	0	0	0	668	-25	-204
39	b'2019\xc3\x84\xc3\xaa9\xc3\x94\xc3\x8225\xc3\x88\xc3\x9515\xc3\x8a\xc2\xb145\xc2\xb7\xc3\x967\xc3\x83\xc3\xab'	-78.25	132.56	121.31	0	0	0	0	0	0	668	-25	-204
40	b'2019\xc3\x84\xc3\xaa9\xc3\x94\xc3\x8225\xc3\x88\xc3\x9515\xc3\x8a\xc2\xb145\xc2\xb7\xc3\x967\xc3\x83\xc3\xab'	-78.43	129.31	120.75	0	0	0	0	0	0	649	-25	-225
41	b'2019\xc3\x84\xc3\xaa9\xc3\x94\xc3\x8225\xc3\x88\xc3\x9515\xc3\x8a\xc2\xb145\xc2\xb7\xc3\x967\xc3\x83\xc3\xab'	-78.5	128.62	120.18	0	0	0	0	0	0	668	-20	-217
42	b'2019\xc3\x84\xc3\xaa9\xc3\x94\xc3\x8225\xc3\x88\xc3\x9515\xc3\x8a\xc2\xb145\xc2\xb7\xc3\x967\xc3\x83\xc3\xab'	-78.62	128.5	119.75	0	0	0	0	0	0	638	-20	-217
43	b'2019\xc3\x84\xc3\xaa9\xc3\x94\xc3\x8225\xc3\x88\xc3\x9515\xc3\x8a\xc2\xb145\xc2\xb7\xc3\x968\xc3\x83\xc3\xab'	-78.87	127.25	119.25	0	0	0	0	0	0	620	-9	-244
44	b'2019\xc3\x84\xc3\xaa9\xc3\x94\xc3\x8225\xc3\x88\xc3\x9515\xc3\x8a\xc2\xb145\xc2\xb7\xc3\x968\xc3\x83\xc3\xab'	-78.87	127.25	119.25	0	0	0	0	0	0	620	-9	-244
45	b'2019\xc3\x84\xc3\xaa9\xc3\x94\xc3\x8225\xc3\x88\xc3\x9515\xc3\x8a\xc2\xb145\xc2\xb7\xc3\x968\xc3\x83\xc3\xab'	-78.87	127.37	118.62	0	0	0	0	0	0	656	-16	-238
46	b'2019\xc3\x84\xc3\xaa9\xc3\x94\xc3\x8225\xc3\x88\xc3\x9515\xc3\x8a\xc2\xb145\xc2\xb7\xc3\x968\xc3\x83\xc3\xab'	-79	127.81	117.62	0	0	0	0	0	0	644	-32	-225
47	b'2019\xc3\x84\xc3\xaa9\xc3\x94\xc3\x8225\xc3\x88\xc3\x9515\xc3\x8a\xc2\xb145\xc2\xb7\xc3\x968\xc3\x83\xc3\xab'	-79.18	127.56	117.18	0	0	0	0	0	0	638	-20	-232
48	b'2019\xc3\x84\xc3\xaa9\xc3\x94\xc3\x8225\xc3\x88\xc3\x9515\xc3\x8a\xc2\xb145\xc2\xb7\xc3\x968\xc3\x83\xc3\xab'	-79.18	127.56	117.18	0	0	0	0	0	0	638	-20	-232
49	b'2019\xc3\x84\xc3\xaa9\xc3\x94\xc3\x8225\xc3\x88\xc3\x9515\xc3\x8a\xc2\xb145\xc2\xb7\xc3\x968\xc3\x83\xc3\xab'	-79.25	127.18	116.62	0	0	0	0	0	0	627	-20	-244
50	b'2019\xc3\x84\xc3\xaa9\xc3\x94\xc3\x8225\xc3\x88\xc3\x9515\xc3\x8a\xc2\xb145\xc2\xb7\xc3\x968\xc3\x83\xc3\xab'	-79.31	127.5	116.06	0	0	0	0	0	0	620	-16	-232
51	b'2019\xc3\x84\xc3\xaa9\xc3\x94\xc3\x8225\xc3\x88\xc3\x9515\xc3\x8a\xc2\xb145\xc2\xb7\xc3\x968\xc3\x83\xc3\xab'	-79.31	127.5	116.06	0	0	0	0	0	0	620	-16	-232
52	b'2019\xc3\x84\xc3\xaa9\xc3\x94\xc3\x8225\xc3\x88\xc3\x9515\xc3\x8a\xc2\xb145\xc2\xb7\xc3\x968\xc3\x83\xc3\xab'	-79.25	127.25	114.93	0	0	0	0	0	0	649	-3	-238
53	b'2019\xc3\x84\xc3\xaa9\xc3\x94\xc3\x8225\xc3\x88\xc3\x9515\xc3\x8a\xc2\xb145\xc2\xb7\xc3\x968\xc3\x83\xc3\xab'	-79.62	125.81	114.5	0	0	0	0	0	0	680	-3	-238
54	b'2019\xc3\x84\xc3\xaa9\xc3\x94\xc3\x8225\xc3\x88\xc3\x9515\xc3\x8a\xc2\xb145\xc2\xb7\xc3\x968\xc3\x83\xc3\xab'	-79.87	125.37	113.87	0	0	0	0	0	0	668	-9	-257
55	b'2019\xc3\x84\xc3\xaa9\xc3\x94\xc3\x8225\xc3\x88\xc3\x9515\xc3\x8a\xc2\xb145\xc2\xb7\xc3\x968\xc3\x83\xc3\xab'	-79.81	124.5	113.62	0	0	0	0	0	0	684	-3	-257
56	b'2019\xc3\x84\xc3\xaa9\xc3\x94\xc3\x8225\xc3\x88\xc3\x9515\xc3\x8a\xc2\xb145\xc2\xb7\xc3\x968\xc3\x83\xc3\xab'	-79.81	124.5	113.62	0	0	0	0	0	0	684	-3	-257
57	b'2019\xc3\x84\xc3\xaa9\xc3\x94\xc3\x8225\xc3\x88\xc3\x9515\xc3\x8a\xc2\xb145\xc2\xb7\xc3\x968\xc3\x83\xc3\xab'	-80.62	123.62	111.75	0	0	0	0	0	0	644	-9	-257
58	b'2019\xc3\x84\xc3\xaa9\xc3\x94\xc3\x8225\xc3\x88\xc3\x9515\xc3\x8a\xc2\xb145\xc2\xb7\xc3\x968\xc3\x83\xc3\xab'	-80.87	122.25	111.37	0	0	0	0	0	0	644	3	-257
59	b'2019\xc3\x84\xc3\xaa9\xc3\x94\xc3\x8225\xc3\x88\xc3\x9515\xc3\x8a\xc2\xb145\xc2\xb7\xc3\x968\xc3\x83\xc3\xab'	-81.56	120.31	110.43	0	0	0	0	0	0	673	3	-251
60	b'2019\xc3\x84\xc3\xaa9\xc3\x94\xc3\x8225\xc3\x88\xc3\x9515\xc3\x8a\xc2\xb145\xc2\xb7\xc3\x968\xc3\x83\xc3\xab'	-81.68	118.68	110.18	0	0	0	0	0	0	603	8	-270
61	b'2019\xc3\x84\xc3\xaa9\xc3\x94\xc3\x8225\xc3\x88\xc3\x9515\xc3\x8a\xc2\xb145\xc2\xb7\xc3\x968\xc3\x83\xc3\xab'	-82	118.81	109.25	0	0	0	0	0	0	649	-3	-278
62	b'2019\xc3\x84\xc3\xaa9\xc3\x94\xc3\x8225\xc3\x88\xc3\x9515\xc3\x8a\xc2\xb145\xc2\xb7\xc3\x968\xc3\x83\xc3\xab'	-82.25	117.75	108.68	0	0	0	0	0	0	620	8	-276
63	b'2019\xc3\x84\xc3\xaa9\xc3\x94\xc3\x8225\xc3\x88\xc3\x9515\xc3\x8a\xc2\xb145\xc2\xb7\xc3\x968\xc3\x83\xc3\xab'	-82.37	116.68	108.31	0	0	0	0	0	0	592	-3	-283
64	b'2019\xc3\x84\xc3\xaa9\xc3\x94\xc3\x8225\xc3\x88\xc3\x9515\xc3\x8a\xc2\xb145\xc2\xb7\xc3\x969\xc3\x83\xc3\xab'	-82.81	115.56	107.62	0	0	0	0	0	0	627	3	-278
65	b'2019\xc3\x84\xc3\xaa9\xc3\x94\xc3\x8225\xc3\x88\xc3\x9515\xc3\x8a\xc2\xb145\xc2\xb7\xc3\x969\xc3\x83\xc3\xab'	-83.12	114.06	107.18	0	0	0	0	0	0	556	8	-264
66	b'2019\xc3\x84\xc3\xaa9\xc3\x94\xc3\x8225\xc3\x88\xc3\x9515\xc3\x8a\xc2\xb145\xc2\xb7\xc3\x969\xc3\x83\xc3\xab'	-83.12	114.06	107.18	0	0	0	0	0	0	556	8	-264
67	b'2019\xc3\x84\xc3\xaa9\xc3\x94\xc3\x8225\xc3\x88\xc3\x9515\xc3\x8a\xc2\xb145\xc2\xb7\xc3\x969\xc3\x83\xc3\xab'	-83.68	174.12	106	0	0	0	0	0	0	592	8	-292
68	b'2019\xc3\x84\xc3\xaa9\xc3\x94\xc3\x8225\xc3\x88\xc3\x9515\xc3\x8a\xc2\xb145\xc2\xb7\xc3\x969\xc3\x83\xc3\xab'	-83.68	174.12	106	0	0	0	0	0	0	592	8	-292
69	b'2019\xc3\x84\xc3\xaa9\xc3\x94\xc3\x8225\xc3\x88\xc3\x9515\xc3\x8a\xc2\xb145\xc2\xb7\xc3\x969\xc3\x83\xc3\xab'	-83.62	174.06	105.31	0	0	0	0	0	0	585	8	-284
70	b'2019\xc3\x84\xc3\xaa9\xc3\x94\xc3\x8225\xc3\x88\xc3\x9515\xc3\x8a\xc2\xb145\xc2\xb7\xc3\x969\xc3\x83\xc3\xab'	-84.06	174.31	104.75	0	0	0	0	0	0	598	8	-292
71	b'2019\xc3\x84\xc3\xaa9\xc3\x94\xc3\x8225\xc3\x88\xc3\x9515\xc3\x8a\xc2\xb145\xc2\xb7\xc3\x969\xc3\x83\xc3\xab'	-84.06	174.31	104.75	0	0	0	0	0	0	598	8	-292
72	b'2019\xc3\x84\xc3\xaa9\xc3\x94\xc3\x8225\xc3\x88\xc3\x9515\xc3\x8a\xc2\xb145\xc2\xb7\xc3\x969\xc3\x83\xc3\xab'	-84.31	174.43	104.12	0	0	0	0	0	0	616	-16	-292
73	b'2019\xc3\x84\xc3\xaa9\xc3\x94\xc3\x8225\xc3\x88\xc3\x9515\xc3\x8a\xc2\xb145\xc2\xb7\xc3\x969\xc3\x83\xc3\xab'	-84.18	174.31	103.87	0	0	0	0	0	0	592	8	-312
74	b'2019\xc3\x84\xc3\xaa9\xc3\x94\xc3\x8225\xc3\x88\xc3\x9515\xc3\x8a\xc2\xb145\xc2\xb7\xc3\x969\xc3\x83\xc3\xab'	-84.06	174.12	103.93	0	0	0	0	0	0	616	14	-292
75	b'2019\xc3\x84\xc3\xaa9\xc3\x94\xc3\x8225\xc3\x88\xc3\x9515\xc3\x8a\xc2\xb145\xc2\xb7\xc3\x969\xc3\x83\xc3\xab'	-84.31	174.37	103.68	0	0	0	0	0	0	585	19	-305
76	b'2019\xc3\x84\xc3\xaa9\xc3\x94\xc3\x8225\xc3\x88\xc3\x9515\xc3\x8a\xc2\xb145\xc2\xb7\xc3\x969\xc3\x83\xc3\xab'	-84.31	174.31	103.62	0	0	0	0	0	0	598	3	-305
77	b'2019\xc3\x84\xc3\xaa9\xc3\x94\xc3\x8225\xc3\x88\xc3\x9515\xc3\x8a\xc2\xb145\xc2\xb7\xc3\x969\xc3\x83\xc3\xab'	-84.31	174.31	103.62	0	0	0	0	0	0	598	3	-305
78	b'2019\xc3\x84\xc3\xaa9\xc3\x94\xc3\x8225\xc3\x88\xc3\x9515\xc3\x8a\xc2\xb145\xc2\xb7\xc3\x969\xc3\x83\xc3\xab'	-84.43	5.5	103.31	0	0	0	0	0	0	592	32	-312
79	b'2019\xc3\x84\xc3\xaa9\xc3\x94\xc3\x8225\xc3\x88\xc3\x9515\xc3\x8a\xc2\xb145\xc2\xb7\xc3\x969\xc3\x83\xc3\xab'	-84.43	5.5	103.31	0	0	0	0	0	0	592	32	-312
80	b'2019\xc3\x84\xc3\xaa9\xc3\x94\xc3\x8225\xc3\x88\xc3\x9515\xc3\x8a\xc2\xb145\xc2\xb7\xc3\x969\xc3\x83\xc3\xab'	-84.31	5.56	103.18	0	0	0	0	0	0	563	32	-312
81	b'2019\xc3\x84\xc3\xaa9\xc3\x94\xc3\x8225\xc3\x88\xc3\x9515\xc3\x8a\xc2\xb145\xc2\xb7\xc3\x969\xc3\x83\xc3\xab'	-84.25	5.56	103.06	0	0	0	0	0	0	592	3	-318
82	b'2019\xc3\x84\xc3\xaa9\xc3\x94\xc3\x8225\xc3\x88\xc3\x9515\xc3\x8a\xc2\xb145\xc2\xb7\xc3\x969\xc3\x83\xc3\xab'	-84.06	5.62	103	0	0	0	0	0	0	563	19	-331
83	b'2019\xc3\x84\xc3\xaa9\xc3\x94\xc3\x8225\xc3\x88\xc3\x9515\xc3\x8a\xc2\xb145\xc2\xb7\xc3\x969\xc3\x83\xc3\xab'	-84.06	5.62	103	0	0	0	0	0	0	563	19	-331
84	b'2019\xc3\x84\xc3\xaa9\xc3\x94\xc3\x8225\xc3\x88\xc3\x9515\xc3\x8a\xc2\xb145\xc2\xb7\xc3\x9610\xc3\x83\xc3\xab'	-83.81	5.75	102.81	0	0	0	0	0	0	561	25	-324
85	b'2019\xc3\x84\xc3\xaa9\xc3\x94\xc3\x8225\xc3\x88\xc3\x9515\xc3\x8a\xc2\xb145\xc2\xb7\xc3\x9610\xc3\x83\xc3\xab'	-83.75	5.81	102.68	0	0	0	0	0	0	555	14	-344
86	b'2019\xc3\x84\xc3\xaa9\xc3\x94\xc3\x8225\xc3\x88\xc3\x9515\xc3\x8a\xc2\xb145\xc2\xb7\xc3\x9610\xc3\x83\xc3\xab'	-83.75	5.81	102.68	0	0	0	0	0	0	555	14	-344
87	b'2019\xc3\x84\xc3\xaa9\xc3\x94\xc3\x8225\xc3\x88\xc3\x9515\xc3\x8a\xc2\xb145\xc2\xb7\xc3\x9610\xc3\x83\xc3\xab'	-83.5	6	102.68	0	0	0	0	0	0	556	25	-344
88	b'2019\xc3\x84\xc3\xaa9\xc3\x94\xc3\x8225\xc3\x88\xc3\x9515\xc3\x8a\xc2\xb145\xc2\xb7\xc3\x9610\xc3\x83\xc3\xab'	-83.75	5.62	102.06	0	0	0	0	0	0	568	19	-331
89	b'2019\xc3\x84\xc3\xaa9\xc3\x94\xc3\x8225\xc3\x88\xc3\x9515\xc3\x8a\xc2\xb145\xc2\xb7\xc3\x9610\xc3\x83\xc3\xab'	-83.68	5.68	102.18	0	0	0	0	0	0	580	32	-339
90	b'2019\xc3\x84\xc3\xaa9\xc3\x94\xc3\x8225\xc3\x88\xc3\x9515\xc3\x8a\xc2\xb145\xc2\xb7\xc3\x9610\xc3\x83\xc3\xab'	-83.68	5.68	102.18	0	0	0	0	0	0	580	32	-339
91	b'2019\xc3\x84\xc3\xaa9\xc3\x94\xc3\x8225\xc3\x88\xc3\x9515\xc3\x8a\xc2\xb145\xc2\xb7\xc3\x9610\xc3\x83\xc3\xab'	-83.68	5.56	101.87	0	0	0	0	0	0	568	38	-339
92	b'2019\xc3\x84\xc3\xaa9\xc3\x94\xc3\x8225\xc3\x88\xc3\x9515\xc3\x8a\xc2\xb145\xc2\xb7\xc3\x9610\xc3\x83\xc3\xab'	-83.62	5.56	101.81	0	0	0	0	0	0	545	32	-344
93	b'2019\xc3\x84\xc3\xaa9\xc3\x94\xc3\x8225\xc3\x88\xc3\x9515\xc3\x8a\xc2\xb145\xc2\xb7\xc3\x9610\xc3\x83\xc3\xab'	-83.62	5.56	101.81	0	0	0	0	0	0	545	32	-344
94	b'2019\xc3\x84\xc3\xaa9\xc3\x94\xc3\x8225\xc3\x88\xc3\x9515\xc3\x8a\xc2\xb145\xc2\xb7\xc3\x9610\xc3\x83\xc3\xab'	-83.56	5.62	101.68	0	0	0	0	0	0	574	19	-364
95	b'2019\xc3\x84\xc3\xaa9\xc3\x94\xc3\x8225\xc3\x88\xc3\x9515\xc3\x8a\xc2\xb145\xc2\xb7\xc3\x9610\xc3\x83\xc3\xab'	-83.5	5.68	101.68	0	0	0	0	0	0	556	38	-331
