# Supplementary material for: Data acquired by a single object sensor for the detection and quality evaluation of table tennis forehand strokes
Source: Data Brief. 2020 Nov 6;33:106504. doi: 10.1016/j.dib.2020.106504 (PMC7683218; doi:10.1016/j.dib.2020.106504)
Supplement: Supplementary file 2 [file mmc2.zip › Raw/Sensory-Data/1004.csv]

#	Time/Date	Roll	Pitch	Yaw	acc(x)	acc(y)	acc(z)	gyro(x)	gyro(y)	gyro(z)	mag(x)	mag(y)	mag(z)
2	b'2019\xc3\x84\xc3\xaa9\xc3\x94\xc3\x8225\xc3\x88\xc3\x9515\xc3\x8a\xc2\xb145\xc2\xb7\xc3\x9618\xc3\x83\xc3\xab'	-79.18	150.87	136.12	0	0	0	0	0	0	700	-150	-139
3	b'2019\xc3\x84\xc3\xaa9\xc3\x94\xc3\x8225\xc3\x88\xc3\x9515\xc3\x8a\xc2\xb145\xc2\xb7\xc3\x9618\xc3\x83\xc3\xab'	-79.12	149.93	135.93	0	0	0	0	0	0	729	-144	-152
4	b'2019\xc3\x84\xc3\xaa9\xc3\x94\xc3\x8225\xc3\x88\xc3\x9515\xc3\x8a\xc2\xb145\xc2\xb7\xc3\x9618\xc3\x83\xc3\xab'	-78.87	148.06	135.75	0	0	0	0	0	0	721	-132	-132
5	b'2019\xc3\x84\xc3\xaa9\xc3\x94\xc3\x8225\xc3\x88\xc3\x9515\xc3\x8a\xc2\xb145\xc2\xb7\xc3\x9618\xc3\x83\xc3\xab'	-78.87	148.06	135.75	0	0	0	0	0	0	721	-132	-132
6	b'2019\xc3\x84\xc3\xaa9\xc3\x94\xc3\x8225\xc3\x88\xc3\x9515\xc3\x8a\xc2\xb145\xc2\xb7\xc3\x9618\xc3\x83\xc3\xab'	-78.62	145.87	134.87	0	0	0	0	0	0	715	-132	-152
7	b'2019\xc3\x84\xc3\xaa9\xc3\x94\xc3\x8225\xc3\x88\xc3\x9515\xc3\x8a\xc2\xb145\xc2\xb7\xc3\x9618\xc3\x83\xc3\xab'	-78.5	145.06	134.18	0	0	0	0	0	0	715	-108	-152
8	b'2019\xc3\x84\xc3\xaa9\xc3\x94\xc3\x8225\xc3\x88\xc3\x9515\xc3\x8a\xc2\xb145\xc2\xb7\xc3\x9618\xc3\x83\xc3\xab'	-78.43	144.93	133.56	0	0	0	0	0	0	692	-126	-152
9	b'2019\xc3\x84\xc3\xaa9\xc3\x94\xc3\x8225\xc3\x88\xc3\x9515\xc3\x8a\xc2\xb145\xc2\xb7\xc3\x9618\xc3\x83\xc3\xab'	-78.37	145.31	132.56	0	0	0	0	0	0	704	-121	-152
10	b'2019\xc3\x84\xc3\xaa9\xc3\x94\xc3\x8225\xc3\x88\xc3\x9515\xc3\x8a\xc2\xb145\xc2\xb7\xc3\x9618\xc3\x83\xc3\xab'	-78.37	145.25	131.68	0	0	0	0	0	0	710	-104	-158
11	b'2019\xc3\x84\xc3\xaa9\xc3\x94\xc3\x8225\xc3\x88\xc3\x9515\xc3\x8a\xc2\xb145\xc2\xb7\xc3\x9618\xc3\x83\xc3\xab'	-78.37	145.18	130.62	0	0	0	0	0	0	716	-115	-158
12	b'2019\xc3\x84\xc3\xaa9\xc3\x94\xc3\x8225\xc3\x88\xc3\x9515\xc3\x8a\xc2\xb145\xc2\xb7\xc3\x9618\xc3\x83\xc3\xab'	-78.25	145.06	130	0	0	0	0	0	0	704	-108	-152
13	b'2019\xc3\x84\xc3\xaa9\xc3\x94\xc3\x8225\xc3\x88\xc3\x9515\xc3\x8a\xc2\xb145\xc2\xb7\xc3\x9619\xc3\x83\xc3\xab'	-78.18	144.75	129.18	0	0	0	0	0	0	699	-97	-184
14	b'2019\xc3\x84\xc3\xaa9\xc3\x94\xc3\x8225\xc3\x88\xc3\x9515\xc3\x8a\xc2\xb145\xc2\xb7\xc3\x9619\xc3\x83\xc3\xab'	-78.12	143.87	128.68	0	0	0	0	0	0	692	-108	-177
15	b'2019\xc3\x84\xc3\xaa9\xc3\x94\xc3\x8225\xc3\x88\xc3\x9515\xc3\x8a\xc2\xb145\xc2\xb7\xc3\x9619\xc3\x83\xc3\xab'	-78.12	142.93	127.93	0	0	0	0	0	0	686	-97	-171
16	b'2019\xc3\x84\xc3\xaa9\xc3\x94\xc3\x8225\xc3\x88\xc3\x9515\xc3\x8a\xc2\xb145\xc2\xb7\xc3\x9619\xc3\x83\xc3\xab'	-78.12	142.93	127.93	0	0	0	0	0	0	686	-97	-171
17	b'2019\xc3\x84\xc3\xaa9\xc3\x94\xc3\x8225\xc3\x88\xc3\x9515\xc3\x8a\xc2\xb145\xc2\xb7\xc3\x9619\xc3\x83\xc3\xab'	-78.06	141.25	127.18	0	0	0	0	0	0	699	-68	-171
18	b'2019\xc3\x84\xc3\xaa9\xc3\x94\xc3\x8225\xc3\x88\xc3\x9515\xc3\x8a\xc2\xb145\xc2\xb7\xc3\x9619\xc3\x83\xc3\xab'	-78.06	141.25	127.18	0	0	0	0	0	0	699	-68	-171
19	b'2019\xc3\x84\xc3\xaa9\xc3\x94\xc3\x8225\xc3\x88\xc3\x9515\xc3\x8a\xc2\xb145\xc2\xb7\xc3\x9619\xc3\x83\xc3\xab'	-77.87	141.12	126.5	0	0	0	0	0	0	664	-62	-190
20	b'2019\xc3\x84\xc3\xaa9\xc3\x94\xc3\x8225\xc3\x88\xc3\x9515\xc3\x8a\xc2\xb145\xc2\xb7\xc3\x9619\xc3\x83\xc3\xab'	-77.87	140.75	126.31	0	0	0	0	0	0	670	-62	-184
21	b'2019\xc3\x84\xc3\xaa9\xc3\x94\xc3\x8225\xc3\x88\xc3\x9515\xc3\x8a\xc2\xb145\xc2\xb7\xc3\x9619\xc3\x83\xc3\xab'	-77.93	139.5	126.18	0	0	0	0	0	0	700	-75	-190
22	b'2019\xc3\x84\xc3\xaa9\xc3\x94\xc3\x8225\xc3\x88\xc3\x9515\xc3\x8a\xc2\xb145\xc2\xb7\xc3\x9619\xc3\x83\xc3\xab'	-78	139.06	125.81	0	0	0	0	0	0	716	-80	-184
23	b'2019\xc3\x84\xc3\xaa9\xc3\x94\xc3\x8225\xc3\x88\xc3\x9515\xc3\x8a\xc2\xb145\xc2\xb7\xc3\x9619\xc3\x83\xc3\xab'	-78.12	138.31	125.37	0	0	0	0	0	0	668	-75	-196
24	b'2019\xc3\x84\xc3\xaa9\xc3\x94\xc3\x8225\xc3\x88\xc3\x9515\xc3\x8a\xc2\xb145\xc2\xb7\xc3\x9619\xc3\x83\xc3\xab'	-78.31	137.18	124.93	0	0	0	0	0	0	721	-60	-190
25	b'2019\xc3\x84\xc3\xaa9\xc3\x94\xc3\x8225\xc3\x88\xc3\x9515\xc3\x8a\xc2\xb145\xc2\xb7\xc3\x9619\xc3\x83\xc3\xab'	-78.31	137.18	124.93	0	0	0	0	0	0	721	-60	-190
26	b'2019\xc3\x84\xc3\xaa9\xc3\x94\xc3\x8225\xc3\x88\xc3\x9515\xc3\x8a\xc2\xb145\xc2\xb7\xc3\x9619\xc3\x83\xc3\xab'	-78.68	135.43	124.37	0	0	0	0	0	0	633	-44	-209
27	b'2019\xc3\x84\xc3\xaa9\xc3\x94\xc3\x8225\xc3\x88\xc3\x9515\xc3\x8a\xc2\xb145\xc2\xb7\xc3\x9619\xc3\x83\xc3\xab'	-78.87	134.43	124.12	0	0	0	0	0	0	659	-56	-203
28	b'2019\xc3\x84\xc3\xaa9\xc3\x94\xc3\x8225\xc3\x88\xc3\x9515\xc3\x8a\xc2\xb145\xc2\xb7\xc3\x9620\xc3\x83\xc3\xab'	-79	133.25	123.62	0	0	0	0	0	0	665	-60	-203
29	b'2019\xc3\x84\xc3\xaa9\xc3\x94\xc3\x8225\xc3\x88\xc3\x9515\xc3\x8a\xc2\xb145\xc2\xb7\xc3\x9620\xc3\x83\xc3\xab'	-79	133.25	123.62	0	0	0	0	0	0	665	-60	-203
30	b'2019\xc3\x84\xc3\xaa9\xc3\x94\xc3\x8225\xc3\x88\xc3\x9515\xc3\x8a\xc2\xb145\xc2\xb7\xc3\x9620\xc3\x83\xc3\xab'	-79.37	132.06	122.5	0	0	0	0	0	0	633	-54	-209
31	b'2019\xc3\x84\xc3\xaa9\xc3\x94\xc3\x8225\xc3\x88\xc3\x9515\xc3\x8a\xc2\xb145\xc2\xb7\xc3\x9620\xc3\x83\xc3\xab'	-79.56	131.5	121.75	0	0	0	0	0	0	675	-54	-243
32	b'2019\xc3\x84\xc3\xaa9\xc3\x94\xc3\x8225\xc3\x88\xc3\x9515\xc3\x8a\xc2\xb145\xc2\xb7\xc3\x9620\xc3\x83\xc3\xab'	-79.56	131.5	121.75	0	0	0	0	0	0	675	-54	-243
33	b'2019\xc3\x84\xc3\xaa9\xc3\x94\xc3\x8225\xc3\x88\xc3\x9515\xc3\x8a\xc2\xb145\xc2\xb7\xc3\x9620\xc3\x83\xc3\xab'	-79.75	129.43	121.25	0	0	0	0	0	0	635	-43	-230
34	b'2019\xc3\x84\xc3\xaa9\xc3\x94\xc3\x8225\xc3\x88\xc3\x9515\xc3\x8a\xc2\xb145\xc2\xb7\xc3\x9620\xc3\x83\xc3\xab'	-79.93	127.75	121	0	0	0	0	0	0	635	-32	-222
35	b'2019\xc3\x84\xc3\xaa9\xc3\x94\xc3\x8225\xc3\x88\xc3\x9515\xc3\x8a\xc2\xb145\xc2\xb7\xc3\x9620\xc3\x83\xc3\xab'	-80	126.12	120.75	0	0	0	0	0	0	665	-38	-232
36	b'2019\xc3\x84\xc3\xaa9\xc3\x94\xc3\x8225\xc3\x88\xc3\x9515\xc3\x8a\xc2\xb145\xc2\xb7\xc3\x9620\xc3\x83\xc3\xab'	-80	126.12	120.75	0	0	0	0	0	0	665	-38	-232
37	b'2019\xc3\x84\xc3\xaa9\xc3\x94\xc3\x8225\xc3\x88\xc3\x9515\xc3\x8a\xc2\xb145\xc2\xb7\xc3\x9620\xc3\x83\xc3\xab'	-80.37	122.56	120.12	0	0	0	0	0	0	670	-32	-249
38	b'2019\xc3\x84\xc3\xaa9\xc3\x94\xc3\x8225\xc3\x88\xc3\x9515\xc3\x8a\xc2\xb145\xc2\xb7\xc3\x9620\xc3\x83\xc3\xab'	-80.43	120.56	120.06	0	0	0	0	0	0	652	-43	-249
39	b'2019\xc3\x84\xc3\xaa9\xc3\x94\xc3\x8225\xc3\x88\xc3\x9515\xc3\x8a\xc2\xb145\xc2\xb7\xc3\x9620\xc3\x83\xc3\xab'	-80.62	119.31	119.56	0	0	0	0	0	0	646	-43	-243
40	b'2019\xc3\x84\xc3\xaa9\xc3\x94\xc3\x8225\xc3\x88\xc3\x9515\xc3\x8a\xc2\xb145\xc2\xb7\xc3\x9620\xc3\x83\xc3\xab'	-80.68	118.75	118.87	0	0	0	0	0	0	633	-38	-243
41	b'2019\xc3\x84\xc3\xaa9\xc3\x94\xc3\x8225\xc3\x88\xc3\x9515\xc3\x8a\xc2\xb145\xc2\xb7\xc3\x9620\xc3\x83\xc3\xab'	-80.68	118.75	118.87	0	0	0	0	0	0	633	-38	-243
42	b'2019\xc3\x84\xc3\xaa9\xc3\x94\xc3\x8225\xc3\x88\xc3\x9515\xc3\x8a\xc2\xb145\xc2\xb7\xc3\x9620\xc3\x83\xc3\xab'	-80.68	119.31	117.75	0	0	0	0	0	0	617	-19	-276
43	b'2019\xc3\x84\xc3\xaa9\xc3\x94\xc3\x8225\xc3\x88\xc3\x9515\xc3\x8a\xc2\xb145\xc2\xb7\xc3\x9620\xc3\x83\xc3\xab'	-80.81	119.56	117.25	0	0	0	0	0	0	600	-25	-264
44	b'2019\xc3\x84\xc3\xaa9\xc3\x94\xc3\x8225\xc3\x88\xc3\x9515\xc3\x8a\xc2\xb145\xc2\xb7\xc3\x9620\xc3\x83\xc3\xab'	-80.81	119.56	117.25	0	0	0	0	0	0	600	-25	-264
45	b'2019\xc3\x84\xc3\xaa9\xc3\x94\xc3\x8225\xc3\x88\xc3\x9515\xc3\x8a\xc2\xb145\xc2\xb7\xc3\x9620\xc3\x83\xc3\xab'	-80.75	117.12	116.93	0	0	0	0	0	0	624	-25	-270
46	b'2019\xc3\x84\xc3\xaa9\xc3\x94\xc3\x8225\xc3\x88\xc3\x9515\xc3\x8a\xc2\xb145\xc2\xb7\xc3\x9620\xc3\x83\xc3\xab'	-80.81	116	116.56	0	0	0	0	0	0	582	-14	-264
47	b'2019\xc3\x84\xc3\xaa9\xc3\x94\xc3\x8225\xc3\x88\xc3\x9515\xc3\x8a\xc2\xb145\xc2\xb7\xc3\x9621\xc3\x83\xc3\xab'	-81.18	113.81	115.68	0	0	0	0	0	0	635	-9	-270
48	b'2019\xc3\x84\xc3\xaa9\xc3\x94\xc3\x8225\xc3\x88\xc3\x9515\xc3\x8a\xc2\xb145\xc2\xb7\xc3\x9621\xc3\x83\xc3\xab'	-81.18	113.81	115.68	0	0	0	0	0	0	635	-9	-270
49	b'2019\xc3\x84\xc3\xaa9\xc3\x94\xc3\x8225\xc3\x88\xc3\x9515\xc3\x8a\xc2\xb145\xc2\xb7\xc3\x9621\xc3\x83\xc3\xab'	-81.31	112	114.81	0	0	0	0	0	0	606	-9	-270
50	b'2019\xc3\x84\xc3\xaa9\xc3\x94\xc3\x8225\xc3\x88\xc3\x9515\xc3\x8a\xc2\xb145\xc2\xb7\xc3\x9621\xc3\x83\xc3\xab'	-81.56	110.37	114.06	0	0	0	0	0	0	641	-14	-257
51	b'2019\xc3\x84\xc3\xaa9\xc3\x94\xc3\x8225\xc3\x88\xc3\x9515\xc3\x8a\xc2\xb145\xc2\xb7\xc3\x9621\xc3\x83\xc3\xab'	-81.56	110.37	114.06	0	0	0	0	0	0	641	-14	-257
52	b'2019\xc3\x84\xc3\xaa9\xc3\x94\xc3\x8225\xc3\x88\xc3\x9515\xc3\x8a\xc2\xb145\xc2\xb7\xc3\x9621\xc3\x83\xc3\xab'	-81.68	107.62	113.12	0	0	0	0	0	0	600	9	-289
53	b'2019\xc3\x84\xc3\xaa9\xc3\x94\xc3\x8225\xc3\x88\xc3\x9515\xc3\x8a\xc2\xb145\xc2\xb7\xc3\x9621\xc3\x83\xc3\xab'	-81.68	106.56	112.06	0	0	0	0	0	0	617	-19	-289
54	b'2019\xc3\x84\xc3\xaa9\xc3\x94\xc3\x8225\xc3\x88\xc3\x9515\xc3\x8a\xc2\xb145\xc2\xb7\xc3\x9621\xc3\x83\xc3\xab'	-81.68	105.81	111.68	0	0	0	0	0	0	600	3	-284
55	b'2019\xc3\x84\xc3\xaa9\xc3\x94\xc3\x8225\xc3\x88\xc3\x9515\xc3\x8a\xc2\xb145\xc2\xb7\xc3\x9621\xc3\x83\xc3\xab'	-81.75	106.06	111.25	0	0	0	0	0	0	624	14	-283
56	b'2019\xc3\x84\xc3\xaa9\xc3\x94\xc3\x8225\xc3\x88\xc3\x9515\xc3\x8a\xc2\xb145\xc2\xb7\xc3\x9621\xc3\x83\xc3\xab'	-81.75	106.06	111.25	0	0	0	0	0	0	624	14	-283
57	b'2019\xc3\x84\xc3\xaa9\xc3\x94\xc3\x8225\xc3\x88\xc3\x9515\xc3\x8a\xc2\xb145\xc2\xb7\xc3\x9621\xc3\x83\xc3\xab'	-82.06	105.31	110.37	0	0	0	0	0	0	593	20	-304
58	b'2019\xc3\x84\xc3\xaa9\xc3\x94\xc3\x8225\xc3\x88\xc3\x9515\xc3\x8a\xc2\xb145\xc2\xb7\xc3\x9621\xc3\x83\xc3\xab'	-82.37	105.12	109.81	0	0	0	0	0	0	630	-3	-297
59	b'2019\xc3\x84\xc3\xaa9\xc3\x94\xc3\x8225\xc3\x88\xc3\x9515\xc3\x8a\xc2\xb145\xc2\xb7\xc3\x9621\xc3\x83\xc3\xab'	-82.37	105.12	109.81	0	0	0	0	0	0	630	-3	-297
60	b'2019\xc3\x84\xc3\xaa9\xc3\x94\xc3\x8225\xc3\x88\xc3\x9515\xc3\x8a\xc2\xb145\xc2\xb7\xc3\x9621\xc3\x83\xc3\xab'	-82.62	105.25	109.18	0	0	0	0	0	0	624	-9	-289
61	b'2019\xc3\x84\xc3\xaa9\xc3\x94\xc3\x8225\xc3\x88\xc3\x9515\xc3\x8a\xc2\xb145\xc2\xb7\xc3\x9621\xc3\x83\xc3\xab'	-82.62	105.25	109.18	0	0	0	0	0	0	624	-9	-289
62	b'2019\xc3\x84\xc3\xaa9\xc3\x94\xc3\x8225\xc3\x88\xc3\x9515\xc3\x8a\xc2\xb145\xc2\xb7\xc3\x9621\xc3\x83\xc3\xab'	-83.12	173.31	108.37	0	0	0	0	0	0	606	3	-289
63	b'2019\xc3\x84\xc3\xaa9\xc3\x94\xc3\x8225\xc3\x88\xc3\x9515\xc3\x8a\xc2\xb145\xc2\xb7\xc3\x9621\xc3\x83\xc3\xab'	-83.37	173.5	107.62	0	0	0	0	0	0	560	-3	-304
64	b'2019\xc3\x84\xc3\xaa9\xc3\x94\xc3\x8225\xc3\x88\xc3\x9515\xc3\x8a\xc2\xb145\xc2\xb7\xc3\x9621\xc3\x83\xc3\xab'	-83.37	173.5	107.62	0	0	0	0	0	0	560	-3	-304
65	b'2019\xc3\x84\xc3\xaa9\xc3\x94\xc3\x8225\xc3\x88\xc3\x9515\xc3\x8a\xc2\xb145\xc2\xb7\xc3\x9621\xc3\x83\xc3\xab'	-83.37	173.5	106.56	0	0	0	0	0	0	595	-3	-310
66	b'2019\xc3\x84\xc3\xaa9\xc3\x94\xc3\x8225\xc3\x88\xc3\x9515\xc3\x8a\xc2\xb145\xc2\xb7\xc3\x9622\xc3\x83\xc3\xab'	-83.5	173.62	105.81	0	0	0	0	0	0	612	20	-310
67	b'2019\xc3\x84\xc3\xaa9\xc3\x94\xc3\x8225\xc3\x88\xc3\x9515\xc3\x8a\xc2\xb145\xc2\xb7\xc3\x9622\xc3\x83\xc3\xab'	-83.5	173.62	105.81	0	0	0	0	0	0	612	20	-310
68	b'2019\xc3\x84\xc3\xaa9\xc3\x94\xc3\x8225\xc3\x88\xc3\x9515\xc3\x8a\xc2\xb145\xc2\xb7\xc3\x9622\xc3\x83\xc3\xab'	-84.31	174.31	103.81	0	0	0	0	0	0	595	3	-316
69	b'2019\xc3\x84\xc3\xaa9\xc3\x94\xc3\x8225\xc3\x88\xc3\x9515\xc3\x8a\xc2\xb145\xc2\xb7\xc3\x9622\xc3\x83\xc3\xab'	-84.68	174.68	102.81	0	0	0	0	0	0	617	9	-316
70	b'2019\xc3\x84\xc3\xaa9\xc3\x94\xc3\x8225\xc3\x88\xc3\x9515\xc3\x8a\xc2\xb145\xc2\xb7\xc3\x9622\xc3\x83\xc3\xab'	-85.06	4.87	102.06	0	0	0	0	0	0	582	9	-323
71	b'2019\xc3\x84\xc3\xaa9\xc3\x94\xc3\x8225\xc3\x88\xc3\x9515\xc3\x8a\xc2\xb145\xc2\xb7\xc3\x9622\xc3\x83\xc3\xab'	-84.93	4.93	101.75	0	0	0	0	0	0	606	14	-310
72	b'2019\xc3\x84\xc3\xaa9\xc3\x94\xc3\x8225\xc3\x88\xc3\x9515\xc3\x8a\xc2\xb145\xc2\xb7\xc3\x9622\xc3\x83\xc3\xab'	-84.93	4.93	101.75	0	0	0	0	0	0	606	14	-310
73	b'2019\xc3\x84\xc3\xaa9\xc3\x94\xc3\x8225\xc3\x88\xc3\x9515\xc3\x8a\xc2\xb145\xc2\xb7\xc3\x9622\xc3\x83\xc3\xab'	-85.18	4.62	100.62	0	0	0	0	0	0	576	25	-356
74	b'2019\xc3\x84\xc3\xaa9\xc3\x94\xc3\x8225\xc3\x88\xc3\x9515\xc3\x8a\xc2\xb145\xc2\xb7\xc3\x9622\xc3\x83\xc3\xab'	-85.18	4.56	99.93	0	0	0	0	0	0	580	3	-316
75	b'2019\xc3\x84\xc3\xaa9\xc3\x94\xc3\x8225\xc3\x88\xc3\x9515\xc3\x8a\xc2\xb145\xc2\xb7\xc3\x9622\xc3\x83\xc3\xab'	-85.12	4.56	99.5	0	0	0	0	0	0	616	9	-348
76	b'2019\xc3\x84\xc3\xaa9\xc3\x94\xc3\x8225\xc3\x88\xc3\x9515\xc3\x8a\xc2\xb145\xc2\xb7\xc3\x9622\xc3\x83\xc3\xab'	-85.12	4.56	99.5	0	0	0	0	0	0	616	9	-348
77	b'2019\xc3\x84\xc3\xaa9\xc3\x94\xc3\x8225\xc3\x88\xc3\x9515\xc3\x8a\xc2\xb145\xc2\xb7\xc3\x9622\xc3\x83\xc3\xab'	-85.06	4.62	99.18	0	0	0	0	0	0	616	25	-336
78	b'2019\xc3\x84\xc3\xaa9\xc3\x94\xc3\x8225\xc3\x88\xc3\x9515\xc3\x8a\xc2\xb145\xc2\xb7\xc3\x9622\xc3\x83\xc3\xab'	-85.18	4.31	98.68	0	0	0	0	0	0	622	14	-348
79	b'2019\xc3\x84\xc3\xaa9\xc3\x94\xc3\x8225\xc3\x88\xc3\x9515\xc3\x8a\xc2\xb145\xc2\xb7\xc3\x9622\xc3\x83\xc3\xab'	-85.12	4.18	98.37	0	0	0	0	0	0	587	25	-342
80	b'2019\xc3\x84\xc3\xaa9\xc3\x94\xc3\x8225\xc3\x88\xc3\x9515\xc3\x8a\xc2\xb145\xc2\xb7\xc3\x9622\xc3\x83\xc3\xab'	-85.12	4.18	98.37	0	0	0	0	0	0	587	25	-342
81	b'2019\xc3\x84\xc3\xaa9\xc3\x94\xc3\x8225\xc3\x88\xc3\x9515\xc3\x8a\xc2\xb145\xc2\xb7\xc3\x9622\xc3\x83\xc3\xab'	-85.06	4.06	97.81	0	0	0	0	0	0	604	38	-348
82	b'2019\xc3\x84\xc3\xaa9\xc3\x94\xc3\x8225\xc3\x88\xc3\x9515\xc3\x8a\xc2\xb145\xc2\xb7\xc3\x9622\xc3\x83\xc3\xab'	-85.06	4	97.31	0	0	0	0	0	0	576	20	-356
83	b'2019\xc3\x84\xc3\xaa9\xc3\x94\xc3\x8225\xc3\x88\xc3\x9515\xc3\x8a\xc2\xb145\xc2\xb7\xc3\x9622\xc3\x83\xc3\xab'	-85.06	4	97.31	0	0	0	0	0	0	576	20	-356
84	b'2019\xc3\x84\xc3\xaa9\xc3\x94\xc3\x8225\xc3\x88\xc3\x9515\xc3\x8a\xc2\xb145\xc2\xb7\xc3\x9622\xc3\x83\xc3\xab'	-85.06	3.75	96.75	0	0	0	0	0	0	563	20	-336
85	b'2019\xc3\x84\xc3\xaa9\xc3\x94\xc3\x8225\xc3\x88\xc3\x9515\xc3\x8a\xc2\xb145\xc2\xb7\xc3\x9622\xc3\x83\xc3\xab'	-85.06	3.75	96.75	0	0	0	0	0	0	563	20	-336
