# Supplementary material for: Data acquired by a single object sensor for the detection and quality evaluation of table tennis forehand strokes
Source: Data Brief. 2020 Nov 6;33:106504. doi: 10.1016/j.dib.2020.106504 (PMC7683218; doi:10.1016/j.dib.2020.106504)
Supplement: Supplementary file 2 [file mmc2.zip › Raw/Sensory-Data/1005.csv]

#	Time/Date	Roll	Pitch	Yaw	acc(x)	acc(y)	acc(z)	gyro(x)	gyro(y)	gyro(z)	mag(x)	mag(y)	mag(z)
2	b'2019\xc3\x84\xc3\xaa9\xc3\x94\xc3\x8225\xc3\x88\xc3\x9515\xc3\x8a\xc2\xb145\xc2\xb7\xc3\x9629\xc3\x83\xc3\xab'	-78.62	132.93	140.25	0	0	0	0	0	0	667	-123	-164
3	b'2019\xc3\x84\xc3\xaa9\xc3\x94\xc3\x8225\xc3\x88\xc3\x9515\xc3\x8a\xc2\xb145\xc2\xb7\xc3\x9629\xc3\x83\xc3\xab'	-78.62	132.93	140.25	0	0	0	0	0	0	667	-123	-164
4	b'2019\xc3\x84\xc3\xaa9\xc3\x94\xc3\x8225\xc3\x88\xc3\x9515\xc3\x8a\xc2\xb145\xc2\xb7\xc3\x9629\xc3\x83\xc3\xab'	-78.25	131.43	140	0	0	0	0	0	0	667	-94	-164
5	b'2019\xc3\x84\xc3\xaa9\xc3\x94\xc3\x8225\xc3\x88\xc3\x9515\xc3\x8a\xc2\xb145\xc2\xb7\xc3\x9630\xc3\x83\xc3\xab'	-78.18	130.75	139.75	0	0	0	0	0	0	720	-88	-171
6	b'2019\xc3\x84\xc3\xaa9\xc3\x94\xc3\x8225\xc3\x88\xc3\x9515\xc3\x8a\xc2\xb145\xc2\xb7\xc3\x9630\xc3\x83\xc3\xab'	-78	130.81	139.5	0	0	0	0	0	0	702	-105	-164
7	b'2019\xc3\x84\xc3\xaa9\xc3\x94\xc3\x8225\xc3\x88\xc3\x9515\xc3\x8a\xc2\xb145\xc2\xb7\xc3\x9630\xc3\x83\xc3\xab'	-78	130.81	139.5	0	0	0	0	0	0	702	-105	-164
8	b'2019\xc3\x84\xc3\xaa9\xc3\x94\xc3\x8225\xc3\x88\xc3\x9515\xc3\x8a\xc2\xb145\xc2\xb7\xc3\x9630\xc3\x83\xc3\xab'	-77.68	131.06	139.12	0	0	0	0	0	0	684	-94	-158
9	b'2019\xc3\x84\xc3\xaa9\xc3\x94\xc3\x8225\xc3\x88\xc3\x9515\xc3\x8a\xc2\xb145\xc2\xb7\xc3\x9630\xc3\x83\xc3\xab'	-77.5	131.81	138.56	0	0	0	0	0	0	678	-76	-164
10	b'2019\xc3\x84\xc3\xaa9\xc3\x94\xc3\x8225\xc3\x88\xc3\x9515\xc3\x8a\xc2\xb145\xc2\xb7\xc3\x9630\xc3\x83\xc3\xab'	-77.56	132.81	138.12	0	0	0	0	0	0	684	-76	-145
11	b'2019\xc3\x84\xc3\xaa9\xc3\x94\xc3\x8225\xc3\x88\xc3\x9515\xc3\x8a\xc2\xb145\xc2\xb7\xc3\x9630\xc3\x83\xc3\xab'	-77.56	132.81	138.12	0	0	0	0	0	0	684	-76	-145
12	b'2019\xc3\x84\xc3\xaa9\xc3\x94\xc3\x8225\xc3\x88\xc3\x9515\xc3\x8a\xc2\xb145\xc2\xb7\xc3\x9630\xc3\x83\xc3\xab'	-77.62	133.5	137.93	0	0	0	0	0	0	649	-112	-158
13	b'2019\xc3\x84\xc3\xaa9\xc3\x94\xc3\x8225\xc3\x88\xc3\x9515\xc3\x8a\xc2\xb145\xc2\xb7\xc3\x9630\xc3\x83\xc3\xab'	-77.68	133.68	137.5	0	0	0	0	0	0	731	-105	-158
14	b'2019\xc3\x84\xc3\xaa9\xc3\x94\xc3\x8225\xc3\x88\xc3\x9515\xc3\x8a\xc2\xb145\xc2\xb7\xc3\x9630\xc3\x83\xc3\xab'	-77.68	133.68	137.5	0	0	0	0	0	0	731	-105	-158
15	b'2019\xc3\x84\xc3\xaa9\xc3\x94\xc3\x8225\xc3\x88\xc3\x9515\xc3\x8a\xc2\xb145\xc2\xb7\xc3\x9630\xc3\x83\xc3\xab'	-77.43	135.56	136.62	0	0	0	0	0	0	684	-83	-158
16	b'2019\xc3\x84\xc3\xaa9\xc3\x94\xc3\x8225\xc3\x88\xc3\x9515\xc3\x8a\xc2\xb145\xc2\xb7\xc3\x9630\xc3\x83\xc3\xab'	-77.43	135.56	136.62	0	0	0	0	0	0	684	-83	-158
17	b'2019\xc3\x84\xc3\xaa9\xc3\x94\xc3\x8225\xc3\x88\xc3\x9515\xc3\x8a\xc2\xb145\xc2\xb7\xc3\x9630\xc3\x83\xc3\xab'	-77.18	138	135.12	0	0	0	0	0	0	707	-94	-158
18	b'2019\xc3\x84\xc3\xaa9\xc3\x94\xc3\x8225\xc3\x88\xc3\x9515\xc3\x8a\xc2\xb145\xc2\xb7\xc3\x9630\xc3\x83\xc3\xab'	-77.12	138.93	134.31	0	0	0	0	0	0	713	-94	-164
19	b'2019\xc3\x84\xc3\xaa9\xc3\x94\xc3\x8225\xc3\x88\xc3\x9515\xc3\x8a\xc2\xb145\xc2\xb7\xc3\x9631\xc3\x83\xc3\xab'	-77.31	138.37	133.75	0	0	0	0	0	0	649	-94	-164
20	b'2019\xc3\x84\xc3\xaa9\xc3\x94\xc3\x8225\xc3\x88\xc3\x9515\xc3\x8a\xc2\xb145\xc2\xb7\xc3\x9631\xc3\x83\xc3\xab'	-77.5	137.81	132.75	0	0	0	0	0	0	643	-84	-184
21	b'2019\xc3\x84\xc3\xaa9\xc3\x94\xc3\x8225\xc3\x88\xc3\x9515\xc3\x8a\xc2\xb145\xc2\xb7\xc3\x9631\xc3\x83\xc3\xab'	-77.5	137.81	132.75	0	0	0	0	0	0	643	-84	-184
22	b'2019\xc3\x84\xc3\xaa9\xc3\x94\xc3\x8225\xc3\x88\xc3\x9515\xc3\x8a\xc2\xb145\xc2\xb7\xc3\x9631\xc3\x83\xc3\xab'	-77.87	137.62	131.37	0	0	0	0	0	0	673	-96	-158
23	b'2019\xc3\x84\xc3\xaa9\xc3\x94\xc3\x8225\xc3\x88\xc3\x9515\xc3\x8a\xc2\xb145\xc2\xb7\xc3\x9631\xc3\x83\xc3\xab'	-78.06	136.56	130.75	0	0	0	0	0	0	678	-94	-184
24	b'2019\xc3\x84\xc3\xaa9\xc3\x94\xc3\x8225\xc3\x88\xc3\x9515\xc3\x8a\xc2\xb145\xc2\xb7\xc3\x9631\xc3\x83\xc3\xab'	-78.12	135.87	130.18	0	0	0	0	0	0	662	-72	-177
25	b'2019\xc3\x84\xc3\xaa9\xc3\x94\xc3\x8225\xc3\x88\xc3\x9515\xc3\x8a\xc2\xb145\xc2\xb7\xc3\x9631\xc3\x83\xc3\xab'	-78.25	135.06	129.81	0	0	0	0	0	0	632	-76	-171
26	b'2019\xc3\x84\xc3\xaa9\xc3\x94\xc3\x8225\xc3\x88\xc3\x9515\xc3\x8a\xc2\xb145\xc2\xb7\xc3\x9631\xc3\x83\xc3\xab'	-78.25	135.06	129.81	0	0	0	0	0	0	632	-76	-171
27	b'2019\xc3\x84\xc3\xaa9\xc3\x94\xc3\x8225\xc3\x88\xc3\x9515\xc3\x8a\xc2\xb145\xc2\xb7\xc3\x9631\xc3\x83\xc3\xab'	-78.5	131.87	128.75	0	0	0	0	0	0	649	-83	-196
28	b'2019\xc3\x84\xc3\xaa9\xc3\x94\xc3\x8225\xc3\x88\xc3\x9515\xc3\x8a\xc2\xb145\xc2\xb7\xc3\x9631\xc3\x83\xc3\xab'	-78.56	131.06	127.81	0	0	0	0	0	0	684	-48	-190
29	b'2019\xc3\x84\xc3\xaa9\xc3\x94\xc3\x8225\xc3\x88\xc3\x9515\xc3\x8a\xc2\xb145\xc2\xb7\xc3\x9631\xc3\x83\xc3\xab'	-78.68	130.56	127.18	0	0	0	0	0	0	702	-48	-209
30	b'2019\xc3\x84\xc3\xaa9\xc3\x94\xc3\x8225\xc3\x88\xc3\x9515\xc3\x8a\xc2\xb145\xc2\xb7\xc3\x9631\xc3\x83\xc3\xab'	-78.75	129.62	126.18	0	0	0	0	0	0	678	-52	-209
31	b'2019\xc3\x84\xc3\xaa9\xc3\x94\xc3\x8225\xc3\x88\xc3\x9515\xc3\x8a\xc2\xb145\xc2\xb7\xc3\x9631\xc3\x83\xc3\xab'	-78.75	129.06	125.25	0	0	0	0	0	0	667	-52	-216
32	b'2019\xc3\x84\xc3\xaa9\xc3\x94\xc3\x8225\xc3\x88\xc3\x9515\xc3\x8a\xc2\xb145\xc2\xb7\xc3\x9631\xc3\x83\xc3\xab'	-78.81	129.06	124.62	0	0	0	0	0	0	638	-48	-222
33	b'2019\xc3\x84\xc3\xaa9\xc3\x94\xc3\x8225\xc3\x88\xc3\x9515\xc3\x8a\xc2\xb145\xc2\xb7\xc3\x9631\xc3\x83\xc3\xab'	-78.81	129.06	124.62	0	0	0	0	0	0	638	-48	-222
34	b'2019\xc3\x84\xc3\xaa9\xc3\x94\xc3\x8225\xc3\x88\xc3\x9515\xc3\x8a\xc2\xb145\xc2\xb7\xc3\x9632\xc3\x83\xc3\xab'	-78.87	128.87	123.56	0	0	0	0	0	0	638	-41	-216
35	b'2019\xc3\x84\xc3\xaa9\xc3\x94\xc3\x8225\xc3\x88\xc3\x9515\xc3\x8a\xc2\xb145\xc2\xb7\xc3\x9632\xc3\x83\xc3\xab'	-79	128.06	123.18	0	0	0	0	0	0	667	-48	-222
36	b'2019\xc3\x84\xc3\xaa9\xc3\x94\xc3\x8225\xc3\x88\xc3\x9515\xc3\x8a\xc2\xb145\xc2\xb7\xc3\x9632\xc3\x83\xc3\xab'	-79.12	127.37	122.5	0	0	0	0	0	0	662	-17	-216
37	b'2019\xc3\x84\xc3\xaa9\xc3\x94\xc3\x8225\xc3\x88\xc3\x9515\xc3\x8a\xc2\xb145\xc2\xb7\xc3\x9632\xc3\x83\xc3\xab'	-79.12	127.37	122.5	0	0	0	0	0	0	662	-17	-216
38	b'2019\xc3\x84\xc3\xaa9\xc3\x94\xc3\x8225\xc3\x88\xc3\x9515\xc3\x8a\xc2\xb145\xc2\xb7\xc3\x9632\xc3\x83\xc3\xab'	-79.31	126.31	121.75	0	0	0	0	0	0	662	-17	-236
39	b'2019\xc3\x84\xc3\xaa9\xc3\x94\xc3\x8225\xc3\x88\xc3\x9515\xc3\x8a\xc2\xb145\xc2\xb7\xc3\x9632\xc3\x83\xc3\xab'	-79.31	126.31	121.75	0	0	0	0	0	0	662	-17	-236
40	b'2019\xc3\x84\xc3\xaa9\xc3\x94\xc3\x8225\xc3\x88\xc3\x9515\xc3\x8a\xc2\xb145\xc2\xb7\xc3\x9632\xc3\x83\xc3\xab'	-79.5	125.18	121	0	0	0	0	0	0	643	-30	-249
41	b'2019\xc3\x84\xc3\xaa9\xc3\x94\xc3\x8225\xc3\x88\xc3\x9515\xc3\x8a\xc2\xb145\xc2\xb7\xc3\x9632\xc3\x83\xc3\xab'	-79.5	124.43	120.62	0	0	0	0	0	0	649	-36	-203
42	b'2019\xc3\x84\xc3\xaa9\xc3\x94\xc3\x8225\xc3\x88\xc3\x9515\xc3\x8a\xc2\xb145\xc2\xb7\xc3\x9632\xc3\x83\xc3\xab'	-79.68	123.5	119.87	0	0	0	0	0	0	667	-17	-236
43	b'2019\xc3\x84\xc3\xaa9\xc3\x94\xc3\x8225\xc3\x88\xc3\x9515\xc3\x8a\xc2\xb145\xc2\xb7\xc3\x9632\xc3\x83\xc3\xab'	-79.68	123.5	119.87	0	0	0	0	0	0	667	-17	-236
44	b'2019\xc3\x84\xc3\xaa9\xc3\x94\xc3\x8225\xc3\x88\xc3\x9515\xc3\x8a\xc2\xb145\xc2\xb7\xc3\x9632\xc3\x83\xc3\xab'	-80.06	122.37	118.56	0	0	0	0	0	0	643	4	-256
45	b'2019\xc3\x84\xc3\xaa9\xc3\x94\xc3\x8225\xc3\x88\xc3\x9515\xc3\x8a\xc2\xb145\xc2\xb7\xc3\x9632\xc3\x83\xc3\xab'	-80.31	121.81	118.12	0	0	0	0	0	0	614	-17	-249
46	b'2019\xc3\x84\xc3\xaa9\xc3\x94\xc3\x8225\xc3\x88\xc3\x9515\xc3\x8a\xc2\xb145\xc2\xb7\xc3\x9632\xc3\x83\xc3\xab'	-80.5	120.5	117.68	0	0	0	0	0	0	643	-30	-243
47	b'2019\xc3\x84\xc3\xaa9\xc3\x94\xc3\x8225\xc3\x88\xc3\x9515\xc3\x8a\xc2\xb145\xc2\xb7\xc3\x9632\xc3\x83\xc3\xab'	-80.5	120.5	117.68	0	0	0	0	0	0	643	-30	-243
48	b'2019\xc3\x84\xc3\xaa9\xc3\x94\xc3\x8225\xc3\x88\xc3\x9515\xc3\x8a\xc2\xb145\xc2\xb7\xc3\x9632\xc3\x83\xc3\xab'	-80.87	118.37	116.5	0	0	0	0	0	0	609	-1	-262
49	b'2019\xc3\x84\xc3\xaa9\xc3\x94\xc3\x8225\xc3\x88\xc3\x9515\xc3\x8a\xc2\xb145\xc2\xb7\xc3\x9632\xc3\x83\xc3\xab'	-81	117.06	116	0	0	0	0	0	0	649	-1	-262
50	b'2019\xc3\x84\xc3\xaa9\xc3\x94\xc3\x8225\xc3\x88\xc3\x9515\xc3\x8a\xc2\xb145\xc2\xb7\xc3\x9632\xc3\x83\xc3\xab'	-81	117.06	116	0	0	0	0	0	0	649	-1	-262
51	b'2019\xc3\x84\xc3\xaa9\xc3\x94\xc3\x8225\xc3\x88\xc3\x9515\xc3\x8a\xc2\xb145\xc2\xb7\xc3\x9632\xc3\x83\xc3\xab'	-81.12	115.18	115.18	0	0	0	0	0	0	632	-24	-256
52	b'2019\xc3\x84\xc3\xaa9\xc3\x94\xc3\x8225\xc3\x88\xc3\x9515\xc3\x8a\xc2\xb145\xc2\xb7\xc3\x9633\xc3\x83\xc3\xab'	-81.31	113.56	114.68	0	0	0	0	0	0	632	-17	-262
53	b'2019\xc3\x84\xc3\xaa9\xc3\x94\xc3\x8225\xc3\x88\xc3\x9515\xc3\x8a\xc2\xb145\xc2\xb7\xc3\x9633\xc3\x83\xc3\xab'	-81.43	113.12	114.06	0	0	0	0	0	0	643	4	-275
54	b'2019\xc3\x84\xc3\xaa9\xc3\x94\xc3\x8225\xc3\x88\xc3\x9515\xc3\x8a\xc2\xb145\xc2\xb7\xc3\x9633\xc3\x83\xc3\xab'	-81.68	112.12	113.43	0	0	0	0	0	0	649	-12	-283
55	b'2019\xc3\x84\xc3\xaa9\xc3\x94\xc3\x8225\xc3\x88\xc3\x9515\xc3\x8a\xc2\xb145\xc2\xb7\xc3\x9633\xc3\x83\xc3\xab'	-82	111.06	112.68	0	0	0	0	0	0	585	-17	-283
56	b'2019\xc3\x84\xc3\xaa9\xc3\x94\xc3\x8225\xc3\x88\xc3\x9515\xc3\x8a\xc2\xb145\xc2\xb7\xc3\x9633\xc3\x83\xc3\xab'	-82	111.06	112.68	0	0	0	0	0	0	585	-17	-283
57	b'2019\xc3\x84\xc3\xaa9\xc3\x94\xc3\x8225\xc3\x88\xc3\x9515\xc3\x8a\xc2\xb145\xc2\xb7\xc3\x9633\xc3\x83\xc3\xab'	-82.25	109.31	111.37	0	0	0	0	0	0	632	-30	-288
58	b'2019\xc3\x84\xc3\xaa9\xc3\x94\xc3\x8225\xc3\x88\xc3\x9515\xc3\x8a\xc2\xb145\xc2\xb7\xc3\x9633\xc3\x83\xc3\xab'	-82.25	109.31	111.37	0	0	0	0	0	0	632	-30	-288
59	b'2019\xc3\x84\xc3\xaa9\xc3\x94\xc3\x8225\xc3\x88\xc3\x9515\xc3\x8a\xc2\xb145\xc2\xb7\xc3\x9633\xc3\x83\xc3\xab'	-82.12	110	110.31	0	0	0	0	0	0	643	11	-273
60	b'2019\xc3\x84\xc3\xaa9\xc3\x94\xc3\x8225\xc3\x88\xc3\x9515\xc3\x8a\xc2\xb145\xc2\xb7\xc3\x9633\xc3\x83\xc3\xab'	-82.31	110.68	109.62	0	0	0	0	0	0	614	11	-275
61	b'2019\xc3\x84\xc3\xaa9\xc3\x94\xc3\x8225\xc3\x88\xc3\x9515\xc3\x8a\xc2\xb145\xc2\xb7\xc3\x9633\xc3\x83\xc3\xab'	-82.31	112.12	109.25	0	0	0	0	0	0	609	-1	-296
62	b'2019\xc3\x84\xc3\xaa9\xc3\x94\xc3\x8225\xc3\x88\xc3\x9515\xc3\x8a\xc2\xb145\xc2\xb7\xc3\x9633\xc3\x83\xc3\xab'	-82.62	113	108.43	0	0	0	0	0	0	620	16	-288
63	b'2019\xc3\x84\xc3\xaa9\xc3\x94\xc3\x8225\xc3\x88\xc3\x9515\xc3\x8a\xc2\xb145\xc2\xb7\xc3\x9633\xc3\x83\xc3\xab'	-82.87	112.56	107.31	0	0	0	0	0	0	603	4	-302
64	b'2019\xc3\x84\xc3\xaa9\xc3\x94\xc3\x8225\xc3\x88\xc3\x9515\xc3\x8a\xc2\xb145\xc2\xb7\xc3\x9633\xc3\x83\xc3\xab'	-82.87	112.56	107.31	0	0	0	0	0	0	603	4	-302
65	b'2019\xc3\x84\xc3\xaa9\xc3\x94\xc3\x8225\xc3\x88\xc3\x9515\xc3\x8a\xc2\xb145\xc2\xb7\xc3\x9633\xc3\x83\xc3\xab'	-83.12	113.68	105.75	0	0	0	0	0	0	603	-1	-275
66	b'2019\xc3\x84\xc3\xaa9\xc3\x94\xc3\x8225\xc3\x88\xc3\x9515\xc3\x8a\xc2\xb145\xc2\xb7\xc3\x9633\xc3\x83\xc3\xab'	-83.12	113.68	105.75	0	0	0	0	0	0	603	-1	-275
67	b'2019\xc3\x84\xc3\xaa9\xc3\x94\xc3\x8225\xc3\x88\xc3\x9515\xc3\x8a\xc2\xb145\xc2\xb7\xc3\x9633\xc3\x83\xc3\xab'	-83.37	173.87	105.43	0	0	0	0	0	0	627	11	-288
68	b'2019\xc3\x84\xc3\xaa9\xc3\x94\xc3\x8225\xc3\x88\xc3\x9515\xc3\x8a\xc2\xb145\xc2\xb7\xc3\x9633\xc3\x83\xc3\xab'	-83.37	173.87	105.43	0	0	0	0	0	0	627	11	-288
69	b'2019\xc3\x84\xc3\xaa9\xc3\x94\xc3\x8225\xc3\x88\xc3\x9515\xc3\x8a\xc2\xb145\xc2\xb7\xc3\x9633\xc3\x83\xc3\xab'	-83.81	174.37	104.75	0	0	0	0	0	0	627	16	-283
70	b'2019\xc3\x84\xc3\xaa9\xc3\x94\xc3\x8225\xc3\x88\xc3\x9515\xc3\x8a\xc2\xb145\xc2\xb7\xc3\x9633\xc3\x83\xc3\xab'	-84.25	174.75	104.12	0	0	0	0	0	0	632	11	-296
71	b'2019\xc3\x84\xc3\xaa9\xc3\x94\xc3\x8225\xc3\x88\xc3\x9515\xc3\x8a\xc2\xb145\xc2\xb7\xc3\x9634\xc3\x83\xc3\xab'	-84.43	175.06	103.56	0	0	0	0	0	0	614	-1	-283
72	b'2019\xc3\x84\xc3\xaa9\xc3\x94\xc3\x8225\xc3\x88\xc3\x9515\xc3\x8a\xc2\xb145\xc2\xb7\xc3\x9634\xc3\x83\xc3\xab'	-84.43	175.06	103.56	0	0	0	0	0	0	614	-1	-283
73	b'2019\xc3\x84\xc3\xaa9\xc3\x94\xc3\x8225\xc3\x88\xc3\x9515\xc3\x8a\xc2\xb145\xc2\xb7\xc3\x9634\xc3\x83\xc3\xab'	-84.93	175.5	102.87	0	0	0	0	0	0	656	-12	-288
74	b'2019\xc3\x84\xc3\xaa9\xc3\x94\xc3\x8225\xc3\x88\xc3\x9515\xc3\x8a\xc2\xb145\xc2\xb7\xc3\x9634\xc3\x83\xc3\xab'	-85.06	175.68	102.56	0	0	0	0	0	0	596	-1	-288
75	b'2019\xc3\x84\xc3\xaa9\xc3\x94\xc3\x8225\xc3\x88\xc3\x9515\xc3\x8a\xc2\xb145\xc2\xb7\xc3\x9634\xc3\x83\xc3\xab'	-85.43	175.93	102.12	0	0	0	0	0	0	638	4	-288
76	b'2019\xc3\x84\xc3\xaa9\xc3\x94\xc3\x8225\xc3\x88\xc3\x9515\xc3\x8a\xc2\xb145\xc2\xb7\xc3\x9634\xc3\x83\xc3\xab'	-85.37	175.87	101.81	0	0	0	0	0	0	603	-8	-308
77	b'2019\xc3\x84\xc3\xaa9\xc3\x94\xc3\x8225\xc3\x88\xc3\x9515\xc3\x8a\xc2\xb145\xc2\xb7\xc3\x9634\xc3\x83\xc3\xab'	-85.37	175.87	101.81	0	0	0	0	0	0	603	-8	-308
78	b'2019\xc3\x84\xc3\xaa9\xc3\x94\xc3\x8225\xc3\x88\xc3\x9515\xc3\x8a\xc2\xb145\xc2\xb7\xc3\x9634\xc3\x83\xc3\xab'	-85.62	176.37	100.68	0	0	0	0	0	0	585	-1	-296
79	b'2019\xc3\x84\xc3\xaa9\xc3\x94\xc3\x8225\xc3\x88\xc3\x9515\xc3\x8a\xc2\xb145\xc2\xb7\xc3\x9634\xc3\x83\xc3\xab'	-85.62	176.37	100.68	0	0	0	0	0	0	585	-1	-296
80	b'2019\xc3\x84\xc3\xaa9\xc3\x94\xc3\x8225\xc3\x88\xc3\x9515\xc3\x8a\xc2\xb145\xc2\xb7\xc3\x9634\xc3\x83\xc3\xab'	-85.62	176.43	100.18	0	0	0	0	0	0	592	-1	-283
81	b'2019\xc3\x84\xc3\xaa9\xc3\x94\xc3\x8225\xc3\x88\xc3\x9515\xc3\x8a\xc2\xb145\xc2\xb7\xc3\x9634\xc3\x83\xc3\xab'	-85.75	176.56	99.75	0	0	0	0	0	0	627	11	-288
