# Supplementary material for: Data acquired by a single object sensor for the detection and quality evaluation of table tennis forehand strokes
Source: Data Brief. 2020 Nov 6;33:106504. doi: 10.1016/j.dib.2020.106504 (PMC7683218; doi:10.1016/j.dib.2020.106504)
Supplement: Supplementary file 2 [file mmc2.zip › Raw/Sensory-Data/1006.csv]

#	Time/Date	Roll	Pitch	Yaw	acc(x)	acc(y)	acc(z)	gyro(x)	gyro(y)	gyro(z)	mag(x)	mag(y)	mag(z)
2	b'2019\xc3\x84\xc3\xaa9\xc3\x94\xc3\x8225\xc3\x88\xc3\x9515\xc3\x8a\xc2\xb145\xc2\xb7\xc3\x9644\xc3\x83\xc3\xab'	-76.81	145.12	138.06	0	0	0	0	0	0	699	-107	-147
3	b'2019\xc3\x84\xc3\xaa9\xc3\x94\xc3\x8225\xc3\x88\xc3\x9515\xc3\x8a\xc2\xb145\xc2\xb7\xc3\x9644\xc3\x83\xc3\xab'	-76.81	145.12	138.06	0	0	0	0	0	0	699	-107	-147
4	b'2019\xc3\x84\xc3\xaa9\xc3\x94\xc3\x8225\xc3\x88\xc3\x9515\xc3\x8a\xc2\xb145\xc2\xb7\xc3\x9645\xc3\x83\xc3\xab'	-76.5	146.87	135.93	0	0	0	0	0	0	723	-108	-126
5	b'2019\xc3\x84\xc3\xaa9\xc3\x94\xc3\x8225\xc3\x88\xc3\x9515\xc3\x8a\xc2\xb145\xc2\xb7\xc3\x9645\xc3\x83\xc3\xab'	-76.25	147.25	134.68	0	0	0	0	0	0	694	-108	-126
6	b'2019\xc3\x84\xc3\xaa9\xc3\x94\xc3\x8225\xc3\x88\xc3\x9515\xc3\x8a\xc2\xb145\xc2\xb7\xc3\x9645\xc3\x83\xc3\xab'	-75.93	147.37	133.5	0	0	0	0	0	0	716	-104	-160
7	b'2019\xc3\x84\xc3\xaa9\xc3\x94\xc3\x8225\xc3\x88\xc3\x9515\xc3\x8a\xc2\xb145\xc2\xb7\xc3\x9645\xc3\x83\xc3\xab'	-75.93	147.18	132.43	0	0	0	0	0	0	686	-97	-134
8	b'2019\xc3\x84\xc3\xaa9\xc3\x94\xc3\x8225\xc3\x88\xc3\x9515\xc3\x8a\xc2\xb145\xc2\xb7\xc3\x9645\xc3\x83\xc3\xab'	-76.37	146.43	131.68	0	0	0	0	0	0	702	-91	-153
9	b'2019\xc3\x84\xc3\xaa9\xc3\x94\xc3\x8225\xc3\x88\xc3\x9515\xc3\x8a\xc2\xb145\xc2\xb7\xc3\x9645\xc3\x83\xc3\xab'	-76.37	146.43	131.68	0	0	0	0	0	0	702	-91	-153
10	b'2019\xc3\x84\xc3\xaa9\xc3\x94\xc3\x8225\xc3\x88\xc3\x9515\xc3\x8a\xc2\xb145\xc2\xb7\xc3\x9645\xc3\x83\xc3\xab'	-77.18	145.43	129.06	0	0	0	0	0	0	702	-91	-172
11	b'2019\xc3\x84\xc3\xaa9\xc3\x94\xc3\x8225\xc3\x88\xc3\x9515\xc3\x8a\xc2\xb145\xc2\xb7\xc3\x9645\xc3\x83\xc3\xab'	-77.18	145.43	129.06	0	0	0	0	0	0	702	-91	-172
12	b'2019\xc3\x84\xc3\xaa9\xc3\x94\xc3\x8225\xc3\x88\xc3\x9515\xc3\x8a\xc2\xb145\xc2\xb7\xc3\x9645\xc3\x83\xc3\xab'	-77.31	146.62	125.81	0	0	0	0	0	0	692	-91	-172
13	b'2019\xc3\x84\xc3\xaa9\xc3\x94\xc3\x8225\xc3\x88\xc3\x9515\xc3\x8a\xc2\xb145\xc2\xb7\xc3\x9645\xc3\x83\xc3\xab'	-77.56	146.06	124.5	0	0	0	0	0	0	662	-75	-179
14	b'2019\xc3\x84\xc3\xaa9\xc3\x94\xc3\x8225\xc3\x88\xc3\x9515\xc3\x8a\xc2\xb145\xc2\xb7\xc3\x9645\xc3\x83\xc3\xab'	-77.93	144.68	123.25	0	0	0	0	0	0	673	-68	-179
15	b'2019\xc3\x84\xc3\xaa9\xc3\x94\xc3\x8225\xc3\x88\xc3\x9515\xc3\x8a\xc2\xb145\xc2\xb7\xc3\x9645\xc3\x83\xc3\xab'	-78.18	143.93	122.18	0	0	0	0	0	0	680	-62	-198
16	b'2019\xc3\x84\xc3\xaa9\xc3\x94\xc3\x8225\xc3\x88\xc3\x9515\xc3\x8a\xc2\xb145\xc2\xb7\xc3\x9645\xc3\x83\xc3\xab'	-78.5	143.12	120.93	0	0	0	0	0	0	657	-56	-184
17	b'2019\xc3\x84\xc3\xaa9\xc3\x94\xc3\x8225\xc3\x88\xc3\x9515\xc3\x8a\xc2\xb145\xc2\xb7\xc3\x9646\xc3\x83\xc3\xab'	-78.81	141.31	120.25	0	0	0	0	0	0	680	-43	-204
18	b'2019\xc3\x84\xc3\xaa9\xc3\x94\xc3\x8225\xc3\x88\xc3\x9515\xc3\x8a\xc2\xb145\xc2\xb7\xc3\x9646\xc3\x83\xc3\xab'	-78.81	141.31	120.25	0	0	0	0	0	0	680	-43	-204
19	b'2019\xc3\x84\xc3\xaa9\xc3\x94\xc3\x8225\xc3\x88\xc3\x9515\xc3\x8a\xc2\xb145\xc2\xb7\xc3\x9646\xc3\x83\xc3\xab'	-79.25	138.87	119.06	0	0	0	0	0	0	644	-38	-204
20	b'2019\xc3\x84\xc3\xaa9\xc3\x94\xc3\x8225\xc3\x88\xc3\x9515\xc3\x8a\xc2\xb145\xc2\xb7\xc3\x9646\xc3\x83\xc3\xab'	-79.62	136.56	117.68	0	0	0	0	0	0	668	-54	-232
21	b'2019\xc3\x84\xc3\xaa9\xc3\x94\xc3\x8225\xc3\x88\xc3\x9515\xc3\x8a\xc2\xb145\xc2\xb7\xc3\x9646\xc3\x83\xc3\xab'	-79.62	136.56	117.68	0	0	0	0	0	0	668	-54	-232
22	b'2019\xc3\x84\xc3\xaa9\xc3\x94\xc3\x8225\xc3\x88\xc3\x9515\xc3\x8a\xc2\xb145\xc2\xb7\xc3\x9646\xc3\x83\xc3\xab'	-79.62	132.5	116.56	0	0	0	0	0	0	644	-38	-224
23	b'2019\xc3\x84\xc3\xaa9\xc3\x94\xc3\x8225\xc3\x88\xc3\x9515\xc3\x8a\xc2\xb145\xc2\xb7\xc3\x9646\xc3\x83\xc3\xab'	-79.62	132.5	116.56	0	0	0	0	0	0	644	-38	-224
24	b'2019\xc3\x84\xc3\xaa9\xc3\x94\xc3\x8225\xc3\x88\xc3\x9515\xc3\x8a\xc2\xb145\xc2\xb7\xc3\x9646\xc3\x83\xc3\xab'	-79.68	130.87	115.25	0	0	0	0	0	0	616	-14	-238
25	b'2019\xc3\x84\xc3\xaa9\xc3\x94\xc3\x8225\xc3\x88\xc3\x9515\xc3\x8a\xc2\xb145\xc2\xb7\xc3\x9646\xc3\x83\xc3\xab'	-79.87	129.12	114.68	0	0	0	0	0	0	622	-9	-251
26	b'2019\xc3\x84\xc3\xaa9\xc3\x94\xc3\x8225\xc3\x88\xc3\x9515\xc3\x8a\xc2\xb145\xc2\xb7\xc3\x9646\xc3\x83\xc3\xab'	-80.12	128.37	113.93	0	0	0	0	0	0	604	-19	-270
27	b'2019\xc3\x84\xc3\xaa9\xc3\x94\xc3\x8225\xc3\x88\xc3\x9515\xc3\x8a\xc2\xb145\xc2\xb7\xc3\x9646\xc3\x83\xc3\xab'	-80.43	127.5	113.18	0	0	0	0	0	0	622	-25	-264
28	b'2019\xc3\x84\xc3\xaa9\xc3\x94\xc3\x8225\xc3\x88\xc3\x9515\xc3\x8a\xc2\xb145\xc2\xb7\xc3\x9646\xc3\x83\xc3\xab'	-80.75	126.62	112.56	0	0	0	0	0	0	627	-9	-257
29	b'2019\xc3\x84\xc3\xaa9\xc3\x94\xc3\x8225\xc3\x88\xc3\x9515\xc3\x8a\xc2\xb145\xc2\xb7\xc3\x9646\xc3\x83\xc3\xab'	-80.75	126.62	112.56	0	0	0	0	0	0	627	-9	-257
30	b'2019\xc3\x84\xc3\xaa9\xc3\x94\xc3\x8225\xc3\x88\xc3\x9515\xc3\x8a\xc2\xb145\xc2\xb7\xc3\x9647\xc3\x83\xc3\xab'	-80.87	125.5	111.75	0	0	0	0	0	0	644	-3	-270
31	b'2019\xc3\x84\xc3\xaa9\xc3\x94\xc3\x8225\xc3\x88\xc3\x9515\xc3\x8a\xc2\xb145\xc2\xb7\xc3\x9647\xc3\x83\xc3\xab'	-80.87	125.5	111.75	0	0	0	0	0	0	644	-3	-270
32	b'2019\xc3\x84\xc3\xaa9\xc3\x94\xc3\x8225\xc3\x88\xc3\x9515\xc3\x8a\xc2\xb145\xc2\xb7\xc3\x9647\xc3\x83\xc3\xab'	-81.06	122.43	110.81	0	0	0	0	0	0	598	-14	-264
33	b'2019\xc3\x84\xc3\xaa9\xc3\x94\xc3\x8225\xc3\x88\xc3\x9515\xc3\x8a\xc2\xb145\xc2\xb7\xc3\x9647\xc3\x83\xc3\xab'	-81.12	121.43	110.56	0	0	0	0	0	0	633	14	-289
34	b'2019\xc3\x84\xc3\xaa9\xc3\x94\xc3\x8225\xc3\x88\xc3\x9515\xc3\x8a\xc2\xb145\xc2\xb7\xc3\x9647\xc3\x83\xc3\xab'	-81.12	121.43	110.56	0	0	0	0	0	0	633	14	-289
35	b'2019\xc3\x84\xc3\xaa9\xc3\x94\xc3\x8225\xc3\x88\xc3\x9515\xc3\x8a\xc2\xb145\xc2\xb7\xc3\x9647\xc3\x83\xc3\xab'	-81.25	120.5	109.93	0	0	0	0	0	0	574	3	-276
36	b'2019\xc3\x84\xc3\xaa9\xc3\x94\xc3\x8225\xc3\x88\xc3\x9515\xc3\x8a\xc2\xb145\xc2\xb7\xc3\x9647\xc3\x83\xc3\xab'	-81.25	120.5	109.93	0	0	0	0	0	0	574	3	-276
37	b'2019\xc3\x84\xc3\xaa9\xc3\x94\xc3\x8225\xc3\x88\xc3\x9515\xc3\x8a\xc2\xb145\xc2\xb7\xc3\x9647\xc3\x83\xc3\xab'	-81.43	119.25	109.37	0	0	0	0	0	0	604	-9	-276
38	b'2019\xc3\x84\xc3\xaa9\xc3\x94\xc3\x8225\xc3\x88\xc3\x9515\xc3\x8a\xc2\xb145\xc2\xb7\xc3\x9647\xc3\x83\xc3\xab'	-81.43	119.25	109.37	0	0	0	0	0	0	604	-9	-276
39	b'2019\xc3\x84\xc3\xaa9\xc3\x94\xc3\x8225\xc3\x88\xc3\x9515\xc3\x8a\xc2\xb145\xc2\xb7\xc3\x9647\xc3\x83\xc3\xab'	-81.62	117.56	108.75	0	0	0	0	0	0	616	3	-270
40	b'2019\xc3\x84\xc3\xaa9\xc3\x94\xc3\x8225\xc3\x88\xc3\x9515\xc3\x8a\xc2\xb145\xc2\xb7\xc3\x9647\xc3\x83\xc3\xab'	-81.62	117.56	108.75	0	0	0	0	0	0	616	3	-270
41	b'2019\xc3\x84\xc3\xaa9\xc3\x94\xc3\x8225\xc3\x88\xc3\x9515\xc3\x8a\xc2\xb145\xc2\xb7\xc3\x9647\xc3\x83\xc3\xab'	-82	115.56	107.87	0	0	0	0	0	0	616	9	-289
42	b'2019\xc3\x84\xc3\xaa9\xc3\x94\xc3\x8225\xc3\x88\xc3\x9515\xc3\x8a\xc2\xb145\xc2\xb7\xc3\x9647\xc3\x83\xc3\xab'	-82.18	114.25	107.43	0	0	0	0	0	0	598	20	-284
43	b'2019\xc3\x84\xc3\xaa9\xc3\x94\xc3\x8225\xc3\x88\xc3\x9515\xc3\x8a\xc2\xb145\xc2\xb7\xc3\x9647\xc3\x83\xc3\xab'	-82.18	114.25	107.43	0	0	0	0	0	0	598	20	-284
44	b'2019\xc3\x84\xc3\xaa9\xc3\x94\xc3\x8225\xc3\x88\xc3\x9515\xc3\x8a\xc2\xb145\xc2\xb7\xc3\x9647\xc3\x83\xc3\xab'	-82.31	111.18	107.12	0	0	0	0	0	0	609	3	-284
45	b'2019\xc3\x84\xc3\xaa9\xc3\x94\xc3\x8225\xc3\x88\xc3\x9515\xc3\x8a\xc2\xb145\xc2\xb7\xc3\x9647\xc3\x83\xc3\xab'	-82.5	110.37	106.81	0	0	0	0	0	0	592	-3	-310
46	b'2019\xc3\x84\xc3\xaa9\xc3\x94\xc3\x8225\xc3\x88\xc3\x9515\xc3\x8a\xc2\xb145\xc2\xb7\xc3\x9647\xc3\x83\xc3\xab'	-82.68	109.87	106.12	0	0	0	0	0	0	592	9	-289
47	b'2019\xc3\x84\xc3\xaa9\xc3\x94\xc3\x8225\xc3\x88\xc3\x9515\xc3\x8a\xc2\xb145\xc2\xb7\xc3\x9647\xc3\x83\xc3\xab'	-82.68	109.87	106.12	0	0	0	0	0	0	592	9	-289
48	b'2019\xc3\x84\xc3\xaa9\xc3\x94\xc3\x8225\xc3\x88\xc3\x9515\xc3\x8a\xc2\xb145\xc2\xb7\xc3\x9648\xc3\x83\xc3\xab'	-83	105.37	105.18	0	0	0	0	0	0	592	9	-316
49	b'2019\xc3\x84\xc3\xaa9\xc3\x94\xc3\x8225\xc3\x88\xc3\x9515\xc3\x8a\xc2\xb145\xc2\xb7\xc3\x9648\xc3\x83\xc3\xab'	-83.18	173.37	104.68	0	0	0	0	0	0	587	32	-297
50	b'2019\xc3\x84\xc3\xaa9\xc3\x94\xc3\x8225\xc3\x88\xc3\x9515\xc3\x8a\xc2\xb145\xc2\xb7\xc3\x9648\xc3\x83\xc3\xab'	-83.31	173.5	104.25	0	0	0	0	0	0	622	20	-323
51	b'2019\xc3\x84\xc3\xaa9\xc3\x94\xc3\x8225\xc3\x88\xc3\x9515\xc3\x8a\xc2\xb145\xc2\xb7\xc3\x9648\xc3\x83\xc3\xab'	-83.31	173.5	104.25	0	0	0	0	0	0	622	20	-323
52	b'2019\xc3\x84\xc3\xaa9\xc3\x94\xc3\x8225\xc3\x88\xc3\x9515\xc3\x8a\xc2\xb145\xc2\xb7\xc3\x9648\xc3\x83\xc3\xab'	-83.56	173.68	103.93	0	0	0	0	0	0	592	20	-310
53	b'2019\xc3\x84\xc3\xaa9\xc3\x94\xc3\x8225\xc3\x88\xc3\x9515\xc3\x8a\xc2\xb145\xc2\xb7\xc3\x9648\xc3\x83\xc3\xab'	-84.5	174.5	102.5	0	0	0	0	0	0	580	20	-323
54	b'2019\xc3\x84\xc3\xaa9\xc3\x94\xc3\x8225\xc3\x88\xc3\x9515\xc3\x8a\xc2\xb145\xc2\xb7\xc3\x9648\xc3\x83\xc3\xab'	-84.5	174.5	102.5	0	0	0	0	0	0	580	20	-323
55	b'2019\xc3\x84\xc3\xaa9\xc3\x94\xc3\x8225\xc3\x88\xc3\x9515\xc3\x8a\xc2\xb145\xc2\xb7\xc3\x9648\xc3\x83\xc3\xab'	-84.75	5.18	101.62	0	0	0	0	0	0	563	20	-310
56	b'2019\xc3\x84\xc3\xaa9\xc3\x94\xc3\x8225\xc3\x88\xc3\x9515\xc3\x8a\xc2\xb145\xc2\xb7\xc3\x9648\xc3\x83\xc3\xab'	-84.81	5.06	101.25	0	0	0	0	0	0	563	20	-310
57	b'2019\xc3\x84\xc3\xaa9\xc3\x94\xc3\x8225\xc3\x88\xc3\x9515\xc3\x8a\xc2\xb145\xc2\xb7\xc3\x9648\xc3\x83\xc3\xab'	-84.75	5.06	100.75	0	0	0	0	0	0	545	9	-331
58	b'2019\xc3\x84\xc3\xaa9\xc3\x94\xc3\x8225\xc3\x88\xc3\x9515\xc3\x8a\xc2\xb145\xc2\xb7\xc3\x9648\xc3\x83\xc3\xab'	-84.75	5.06	100.75	0	0	0	0	0	0	545	9	-331
59	b'2019\xc3\x84\xc3\xaa9\xc3\x94\xc3\x8225\xc3\x88\xc3\x9515\xc3\x8a\xc2\xb145\xc2\xb7\xc3\x9648\xc3\x83\xc3\xab'	-84.5	4.93	99.5	0	0	0	0	0	0	563	25	-331
60	b'2019\xc3\x84\xc3\xaa9\xc3\x94\xc3\x8225\xc3\x88\xc3\x9515\xc3\x8a\xc2\xb145\xc2\xb7\xc3\x9648\xc3\x83\xc3\xab'	-84.5	4.93	99.5	0	0	0	0	0	0	563	25	-331
61	b'2019\xc3\x84\xc3\xaa9\xc3\x94\xc3\x8225\xc3\x88\xc3\x9515\xc3\x8a\xc2\xb145\xc2\xb7\xc3\x9648\xc3\x83\xc3\xab'	-84	4.81	98.81	0	0	0	0	0	0	552	20	-345
62	b'2019\xc3\x84\xc3\xaa9\xc3\x94\xc3\x8225\xc3\x88\xc3\x9515\xc3\x8a\xc2\xb145\xc2\xb7\xc3\x9648\xc3\x83\xc3\xab'	-84	4.81	98.81	0	0	0	0	0	0	552	20	-345
63	b'2019\xc3\x84\xc3\xaa9\xc3\x94\xc3\x8225\xc3\x88\xc3\x9515\xc3\x8a\xc2\xb145\xc2\xb7\xc3\x9648\xc3\x83\xc3\xab'	-83.37	4.87	98.18	0	0	0	0	0	0	563	9	-358
64	b'2019\xc3\x84\xc3\xaa9\xc3\x94\xc3\x8225\xc3\x88\xc3\x9515\xc3\x8a\xc2\xb145\xc2\xb7\xc3\x9649\xc3\x83\xc3\xab'	-83	47.31	98.18	0	0	0	0	0	0	505	25	-356
65	b'2019\xc3\x84\xc3\xaa9\xc3\x94\xc3\x8225\xc3\x88\xc3\x9515\xc3\x8a\xc2\xb145\xc2\xb7\xc3\x9649\xc3\x83\xc3\xab'	-83	47.31	98.18	0	0	0	0	0	0	505	25	-356
66	b'2019\xc3\x84\xc3\xaa9\xc3\x94\xc3\x8225\xc3\x88\xc3\x9515\xc3\x8a\xc2\xb145\xc2\xb7\xc3\x9649\xc3\x83\xc3\xab'	-82.5	42.56	97.31	0	0	0	0	0	0	497	44	-363
67	b'2019\xc3\x84\xc3\xaa9\xc3\x94\xc3\x8225\xc3\x88\xc3\x9515\xc3\x8a\xc2\xb145\xc2\xb7\xc3\x9649\xc3\x83\xc3\xab'	-82.18	41.12	97	0	0	0	0	0	0	526	32	-371
68	b'2019\xc3\x84\xc3\xaa9\xc3\x94\xc3\x8225\xc3\x88\xc3\x9515\xc3\x8a\xc2\xb145\xc2\xb7\xc3\x9649\xc3\x83\xc3\xab'	-81.93	39.25	96.56	0	0	0	0	0	0	526	38	-363
69	b'2019\xc3\x84\xc3\xaa9\xc3\x94\xc3\x8225\xc3\x88\xc3\x9515\xc3\x8a\xc2\xb145\xc2\xb7\xc3\x9649\xc3\x83\xc3\xab'	-81.81	39.18	96.37	0	0	0	0	0	0	526	32	-396
70	b'2019\xc3\x84\xc3\xaa9\xc3\x94\xc3\x8225\xc3\x88\xc3\x9515\xc3\x8a\xc2\xb145\xc2\xb7\xc3\x9649\xc3\x83\xc3\xab'	-81.81	39.18	96.37	0	0	0	0	0	0	526	32	-396
71	b'2019\xc3\x84\xc3\xaa9\xc3\x94\xc3\x8225\xc3\x88\xc3\x9515\xc3\x8a\xc2\xb145\xc2\xb7\xc3\x9649\xc3\x83\xc3\xab'	-81.5	37.43	96	0	0	0	0	0	0	492	49	-390
72	b'2019\xc3\x84\xc3\xaa9\xc3\x94\xc3\x8225\xc3\x88\xc3\x9515\xc3\x8a\xc2\xb145\xc2\xb7\xc3\x9649\xc3\x83\xc3\xab'	-81.37	36.93	95.81	0	0	0	0	0	0	528	38	-371
73	b'2019\xc3\x84\xc3\xaa9\xc3\x94\xc3\x8225\xc3\x88\xc3\x9515\xc3\x8a\xc2\xb145\xc2\xb7\xc3\x9649\xc3\x83\xc3\xab'	-81.37	36.93	95.81	0	0	0	0	0	0	528	38	-371
74	b'2019\xc3\x84\xc3\xaa9\xc3\x94\xc3\x8225\xc3\x88\xc3\x9515\xc3\x8a\xc2\xb145\xc2\xb7\xc3\x9649\xc3\x83\xc3\xab'	-80.87	37.68	95.81	0	0	0	0	0	0	515	60	-384
