# Supplementary material for: Data acquired by a single object sensor for the detection and quality evaluation of table tennis forehand strokes
Source: Data Brief. 2020 Nov 6;33:106504. doi: 10.1016/j.dib.2020.106504 (PMC7683218; doi:10.1016/j.dib.2020.106504)
Supplement: Supplementary file 2 [file mmc2.zip › Raw/Sensory-Data/1007.csv]

#	Time/Date	Roll	Pitch	Yaw	acc(x)	acc(y)	acc(z)	gyro(x)	gyro(y)	gyro(z)	mag(x)	mag(y)	mag(z)
2	b'2019\xc3\x84\xc3\xaa9\xc3\x94\xc3\x8225\xc3\x88\xc3\x9515\xc3\x8a\xc2\xb145\xc2\xb7\xc3\x9659\xc3\x83\xc3\xab'	-63.43	168.06	125.31	0	0	0	0	0	0	700	-112	-4
3	b'2019\xc3\x84\xc3\xaa9\xc3\x94\xc3\x8225\xc3\x88\xc3\x9515\xc3\x8a\xc2\xb145\xc2\xb7\xc3\x9659\xc3\x83\xc3\xab'	-63.43	168.06	125.31	0	0	0	0	0	0	700	-112	-4
4	b'2019\xc3\x84\xc3\xaa9\xc3\x94\xc3\x8225\xc3\x88\xc3\x9515\xc3\x8a\xc2\xb145\xc2\xb7\xc3\x9659\xc3\x83\xc3\xab'	-63.87	167.43	124.31	0	0	0	0	0	0	707	-118	-9
5	b'2019\xc3\x84\xc3\xaa9\xc3\x94\xc3\x8225\xc3\x88\xc3\x9515\xc3\x8a\xc2\xb145\xc2\xb7\xc3\x9659\xc3\x83\xc3\xab'	-63.87	167.43	124.31	0	0	0	0	0	0	707	-118	-9
6	b'2019\xc3\x84\xc3\xaa9\xc3\x94\xc3\x8225\xc3\x88\xc3\x9515\xc3\x8a\xc2\xb145\xc2\xb7\xc3\x9659\xc3\x83\xc3\xab'	-64.31	167.25	123.25	0	0	0	0	0	0	713	-105	-36
7	b'2019\xc3\x84\xc3\xaa9\xc3\x94\xc3\x8225\xc3\x88\xc3\x9515\xc3\x8a\xc2\xb145\xc2\xb7\xc3\x9659\xc3\x83\xc3\xab'	-64.43	167.37	122.5	0	0	0	0	0	0	665	-88	-22
8	b'2019\xc3\x84\xc3\xaa9\xc3\x94\xc3\x8225\xc3\x88\xc3\x9515\xc3\x8a\xc2\xb145\xc2\xb7\xc3\x9659\xc3\x83\xc3\xab'	-64.68	166.87	122.06	0	0	0	0	0	0	713	-83	-56
9	b'2019\xc3\x84\xc3\xaa9\xc3\x94\xc3\x8225\xc3\x88\xc3\x9515\xc3\x8a\xc2\xb145\xc2\xb7\xc3\x9659\xc3\x83\xc3\xab'	-65.12	166.37	121.68	0	0	0	0	0	0	700	-88	-36
10	b'2019\xc3\x84\xc3\xaa9\xc3\x94\xc3\x8225\xc3\x88\xc3\x9515\xc3\x8a\xc2\xb145\xc2\xb7\xc3\x9659\xc3\x83\xc3\xab'	-65.31	165.93	121.25	0	0	0	0	0	0	753	-112	-30
11	b'2019\xc3\x84\xc3\xaa9\xc3\x94\xc3\x8225\xc3\x88\xc3\x9515\xc3\x8a\xc2\xb145\xc2\xb7\xc3\x9659\xc3\x83\xc3\xab'	-65.31	165.93	121.25	0	0	0	0	0	0	753	-112	-30
12	b'2019\xc3\x84\xc3\xaa9\xc3\x94\xc3\x8225\xc3\x88\xc3\x9515\xc3\x8a\xc2\xb146\xc2\xb7\xc3\x96'	-65.81	165.62	119.81	0	0	0	0	0	0	707	-59	-54
13	b'2019\xc3\x84\xc3\xaa9\xc3\x94\xc3\x8225\xc3\x88\xc3\x9515\xc3\x8a\xc2\xb146\xc2\xb7\xc3\x96'	-66.06	165.68	118.93	0	0	0	0	0	0	713	-72	-67
14	b'2019\xc3\x84\xc3\xaa9\xc3\x94\xc3\x8225\xc3\x88\xc3\x9515\xc3\x8a\xc2\xb146\xc2\xb7\xc3\x96'	-66.06	165.68	118.93	0	0	0	0	0	0	713	-72	-67
15	b'2019\xc3\x84\xc3\xaa9\xc3\x94\xc3\x8225\xc3\x88\xc3\x9515\xc3\x8a\xc2\xb146\xc2\xb7\xc3\x96'	-66.37	165.81	117.68	0	0	0	0	0	0	700	-65	-68
16	b'2019\xc3\x84\xc3\xaa9\xc3\x94\xc3\x8225\xc3\x88\xc3\x9515\xc3\x8a\xc2\xb146\xc2\xb7\xc3\x96'	-66.56	165.81	116.93	0	0	0	0	0	0	678	-88	-68
17	b'2019\xc3\x84\xc3\xaa9\xc3\x94\xc3\x8225\xc3\x88\xc3\x9515\xc3\x8a\xc2\xb146\xc2\xb7\xc3\x96'	-66.81	165.5	116.37	0	0	0	0	0	0	724	-88	-67
18	b'2019\xc3\x84\xc3\xaa9\xc3\x94\xc3\x8225\xc3\x88\xc3\x9515\xc3\x8a\xc2\xb146\xc2\xb7\xc3\x96'	-67.06	165.37	115.5	0	0	0	0	0	0	716	-65	-80
19	b'2019\xc3\x84\xc3\xaa9\xc3\x94\xc3\x8225\xc3\x88\xc3\x9515\xc3\x8a\xc2\xb146\xc2\xb7\xc3\x96'	-67.06	165.37	115.5	0	0	0	0	0	0	716	-65	-80
20	b'2019\xc3\x84\xc3\xaa9\xc3\x94\xc3\x8225\xc3\x88\xc3\x9515\xc3\x8a\xc2\xb146\xc2\xb7\xc3\x96'	-67.25	165.5	113.87	0	0	0	0	0	0	713	-52	-88
21	b'2019\xc3\x84\xc3\xaa9\xc3\x94\xc3\x8225\xc3\x88\xc3\x9515\xc3\x8a\xc2\xb146\xc2\xb7\xc3\x96'	-67.25	165.93	113.12	0	0	0	0	0	0	718	-52	-67
22	b'2019\xc3\x84\xc3\xaa9\xc3\x94\xc3\x8225\xc3\x88\xc3\x9515\xc3\x8a\xc2\xb146\xc2\xb7\xc3\x96'	-67.12	166.06	112.81	0	0	0	0	0	0	718	-51	-100
23	b'2019\xc3\x84\xc3\xaa9\xc3\x94\xc3\x8225\xc3\x88\xc3\x9515\xc3\x8a\xc2\xb146\xc2\xb7\xc3\x96'	-67.12	166.06	112.81	0	0	0	0	0	0	718	-51	-100
24	b'2019\xc3\x84\xc3\xaa9\xc3\x94\xc3\x8225\xc3\x88\xc3\x9515\xc3\x8a\xc2\xb146\xc2\xb7\xc3\x96'	-67.31	165.93	112.31	0	0	0	0	0	0	700	-48	-88
25	b'2019\xc3\x84\xc3\xaa9\xc3\x94\xc3\x8225\xc3\x88\xc3\x9515\xc3\x8a\xc2\xb146\xc2\xb7\xc3\x961\xc3\x83\xc3\xab'	-67.31	165.93	112.31	0	0	0	0	0	0	700	-48	-88
26	b'2019\xc3\x84\xc3\xaa9\xc3\x94\xc3\x8225\xc3\x88\xc3\x9515\xc3\x8a\xc2\xb146\xc2\xb7\xc3\x961\xc3\x83\xc3\xab'	-67.81	164.18	112.37	0	0	0	0	0	0	672	-46	-81
27	b'2019\xc3\x84\xc3\xaa9\xc3\x94\xc3\x8225\xc3\x88\xc3\x9515\xc3\x8a\xc2\xb146\xc2\xb7\xc3\x961\xc3\x83\xc3\xab'	-67.81	164.18	112.37	0	0	0	0	0	0	672	-46	-81
28	b'2019\xc3\x84\xc3\xaa9\xc3\x94\xc3\x8225\xc3\x88\xc3\x9515\xc3\x8a\xc2\xb146\xc2\xb7\xc3\x961\xc3\x83\xc3\xab'	-68.18	162.75	112	0	0	0	0	0	0	724	-28	-108
29	b'2019\xc3\x84\xc3\xaa9\xc3\x94\xc3\x8225\xc3\x88\xc3\x9515\xc3\x8a\xc2\xb146\xc2\xb7\xc3\x961\xc3\x83\xc3\xab'	-68.18	162.75	112	0	0	0	0	0	0	724	-28	-108
30	b'2019\xc3\x84\xc3\xaa9\xc3\x94\xc3\x8225\xc3\x88\xc3\x9515\xc3\x8a\xc2\xb146\xc2\xb7\xc3\x961\xc3\x83\xc3\xab'	-68.93	161.56	111.37	0	0	0	0	0	0	665	-35	-128
31	b'2019\xc3\x84\xc3\xaa9\xc3\x94\xc3\x8225\xc3\x88\xc3\x9515\xc3\x8a\xc2\xb146\xc2\xb7\xc3\x961\xc3\x83\xc3\xab'	-69.31	161.18	110.81	0	0	0	0	0	0	684	-22	-108
32	b'2019\xc3\x84\xc3\xaa9\xc3\x94\xc3\x8225\xc3\x88\xc3\x9515\xc3\x8a\xc2\xb146\xc2\xb7\xc3\x961\xc3\x83\xc3\xab'	-69.31	161.18	110.81	0	0	0	0	0	0	684	-22	-108
33	b'2019\xc3\x84\xc3\xaa9\xc3\x94\xc3\x8225\xc3\x88\xc3\x9515\xc3\x8a\xc2\xb146\xc2\xb7\xc3\x961\xc3\x83\xc3\xab'	-70.06	159.75	109.56	0	0	0	0	0	0	684	-16	-128
34	b'2019\xc3\x84\xc3\xaa9\xc3\x94\xc3\x8225\xc3\x88\xc3\x9515\xc3\x8a\xc2\xb146\xc2\xb7\xc3\x961\xc3\x83\xc3\xab'	-70.68	158.5	108.87	0	0	0	0	0	0	707	-6	-140
35	b'2019\xc3\x84\xc3\xaa9\xc3\x94\xc3\x8225\xc3\x88\xc3\x9515\xc3\x8a\xc2\xb146\xc2\xb7\xc3\x961\xc3\x83\xc3\xab'	-70.87	157.75	108.56	0	0	0	0	0	0	707	-6	-166
36	b'2019\xc3\x84\xc3\xaa9\xc3\x94\xc3\x8225\xc3\x88\xc3\x9515\xc3\x8a\xc2\xb146\xc2\xb7\xc3\x961\xc3\x83\xc3\xab'	-70.87	157.75	108.56	0	0	0	0	0	0	707	-6	-166
37	b'2019\xc3\x84\xc3\xaa9\xc3\x94\xc3\x8225\xc3\x88\xc3\x9515\xc3\x8a\xc2\xb146\xc2\xb7\xc3\x961\xc3\x83\xc3\xab'	-71.37	156.93	107.37	0	0	0	0	0	0	672	6	-160
38	b'2019\xc3\x84\xc3\xaa9\xc3\x94\xc3\x8225\xc3\x88\xc3\x9515\xc3\x8a\xc2\xb146\xc2\xb7\xc3\x961\xc3\x83\xc3\xab'	-71.62	156.81	106.31	0	0	0	0	0	0	694	-6	-160
39	b'2019\xc3\x84\xc3\xaa9\xc3\x94\xc3\x8225\xc3\x88\xc3\x9515\xc3\x8a\xc2\xb146\xc2\xb7\xc3\x961\xc3\x83\xc3\xab'	-71.62	156.81	106.31	0	0	0	0	0	0	694	-6	-160
40	b'2019\xc3\x84\xc3\xaa9\xc3\x94\xc3\x8225\xc3\x88\xc3\x9515\xc3\x8a\xc2\xb146\xc2\xb7\xc3\x962\xc3\x83\xc3\xab'	-72.12	156.68	104.87	0	0	0	0	0	0	684	11	-160
41	b'2019\xc3\x84\xc3\xaa9\xc3\x94\xc3\x8225\xc3\x88\xc3\x9515\xc3\x8a\xc2\xb146\xc2\xb7\xc3\x962\xc3\x83\xc3\xab'	-72.56	156.37	104	0	0	0	0	0	0	676	12	-166
42	b'2019\xc3\x84\xc3\xaa9\xc3\x94\xc3\x8225\xc3\x88\xc3\x9515\xc3\x8a\xc2\xb146\xc2\xb7\xc3\x962\xc3\x83\xc3\xab'	-72.56	156.37	104	0	0	0	0	0	0	676	12	-166
43	b'2019\xc3\x84\xc3\xaa9\xc3\x94\xc3\x8225\xc3\x88\xc3\x9515\xc3\x8a\xc2\xb146\xc2\xb7\xc3\x962\xc3\x83\xc3\xab'	-73.5	156.12	102.43	0	0	0	0	0	0	664	24	-185
44	b'2019\xc3\x84\xc3\xaa9\xc3\x94\xc3\x8225\xc3\x88\xc3\x9515\xc3\x8a\xc2\xb146\xc2\xb7\xc3\x962\xc3\x83\xc3\xab'	-74	156.5	101.31	0	0	0	0	0	0	649	17	-179
45	b'2019\xc3\x84\xc3\xaa9\xc3\x94\xc3\x8225\xc3\x88\xc3\x9515\xc3\x8a\xc2\xb146\xc2\xb7\xc3\x962\xc3\x83\xc3\xab'	-74.62	156.12	100.37	0	0	0	0	0	0	664	28	-192
46	b'2019\xc3\x84\xc3\xaa9\xc3\x94\xc3\x8225\xc3\x88\xc3\x9515\xc3\x8a\xc2\xb146\xc2\xb7\xc3\x962\xc3\x83\xc3\xab'	-74.62	156.12	100.37	0	0	0	0	0	0	664	28	-192
47	b'2019\xc3\x84\xc3\xaa9\xc3\x94\xc3\x8225\xc3\x88\xc3\x9515\xc3\x8a\xc2\xb146\xc2\xb7\xc3\x962\xc3\x83\xc3\xab'	-75.31	154.31	99.81	0	0	0	0	0	0	670	17	-224
48	b'2019\xc3\x84\xc3\xaa9\xc3\x94\xc3\x8225\xc3\x88\xc3\x9515\xc3\x8a\xc2\xb146\xc2\xb7\xc3\x962\xc3\x83\xc3\xab'	-75.56	154.25	99.31	0	0	0	0	0	0	707	28	-198
49	b'2019\xc3\x84\xc3\xaa9\xc3\x94\xc3\x8225\xc3\x88\xc3\x9515\xc3\x8a\xc2\xb146\xc2\xb7\xc3\x962\xc3\x83\xc3\xab'	-76	154.43	98.68	0	0	0	0	0	0	648	28	-198
50	b'2019\xc3\x84\xc3\xaa9\xc3\x94\xc3\x8225\xc3\x88\xc3\x9515\xc3\x8a\xc2\xb146\xc2\xb7\xc3\x962\xc3\x83\xc3\xab'	-76	154.43	98.68	0	0	0	0	0	0	648	28	-198
51	b'2019\xc3\x84\xc3\xaa9\xc3\x94\xc3\x8225\xc3\x88\xc3\x9515\xc3\x8a\xc2\xb146\xc2\xb7\xc3\x962\xc3\x83\xc3\xab'	-76.62	151.5	98.93	0	0	0	0	0	0	670	35	-224
52	b'2019\xc3\x84\xc3\xaa9\xc3\x94\xc3\x8225\xc3\x88\xc3\x9515\xc3\x8a\xc2\xb146\xc2\xb7\xc3\x962\xc3\x83\xc3\xab'	-77.18	151.43	98.12	0	0	0	0	0	0	606	24	-204
53	b'2019\xc3\x84\xc3\xaa9\xc3\x94\xc3\x8225\xc3\x88\xc3\x9515\xc3\x8a\xc2\xb146\xc2\xb7\xc3\x962\xc3\x83\xc3\xab'	-77.18	151.43	98.12	0	0	0	0	0	0	606	24	-204
54	b'2019\xc3\x84\xc3\xaa9\xc3\x94\xc3\x8225\xc3\x88\xc3\x9515\xc3\x8a\xc2\xb146\xc2\xb7\xc3\x962\xc3\x83\xc3\xab'	-77.62	150.68	97.18	0	0	0	0	0	0	595	48	-212
55	b'2019\xc3\x84\xc3\xaa9\xc3\x94\xc3\x8225\xc3\x88\xc3\x9515\xc3\x8a\xc2\xb146\xc2\xb7\xc3\x962\xc3\x83\xc3\xab'	-78	149.75	97.06	0	0	0	0	0	0	617	35	-232
56	b'2019\xc3\x84\xc3\xaa9\xc3\x94\xc3\x8225\xc3\x88\xc3\x9515\xc3\x8a\xc2\xb146\xc2\xb7\xc3\x962\xc3\x83\xc3\xab'	-78.31	149.5	96.37	0	0	0	0	0	0	670	35	-225
57	b'2019\xc3\x84\xc3\xaa9\xc3\x94\xc3\x8225\xc3\x88\xc3\x9515\xc3\x8a\xc2\xb146\xc2\xb7\xc3\x963\xc3\x83\xc3\xab'	-78.68	148.18	95.93	0	0	0	0	0	0	652	28	-219
58	b'2019\xc3\x84\xc3\xaa9\xc3\x94\xc3\x8225\xc3\x88\xc3\x9515\xc3\x8a\xc2\xb146\xc2\xb7\xc3\x963\xc3\x83\xc3\xab'	-79.43	146.5	95.12	0	0	0	0	0	0	628	48	-238
59	b'2019\xc3\x84\xc3\xaa9\xc3\x94\xc3\x8225\xc3\x88\xc3\x9515\xc3\x8a\xc2\xb146\xc2\xb7\xc3\x963\xc3\x83\xc3\xab'	-80.5	145.18	94.37	0	0	0	0	0	0	676	41	-232
60	b'2019\xc3\x84\xc3\xaa9\xc3\x94\xc3\x8225\xc3\x88\xc3\x9515\xc3\x8a\xc2\xb146\xc2\xb7\xc3\x963\xc3\x83\xc3\xab'	-81.56	144.31	93.37	0	0	0	0	0	0	659	48	-264
61	b'2019\xc3\x84\xc3\xaa9\xc3\x94\xc3\x8225\xc3\x88\xc3\x9515\xc3\x8a\xc2\xb146\xc2\xb7\xc3\x963\xc3\x83\xc3\xab'	-82.25	142.25	93.25	0	0	0	0	0	0	595	57	-257
62	b'2019\xc3\x84\xc3\xaa9\xc3\x94\xc3\x8225\xc3\x88\xc3\x9515\xc3\x8a\xc2\xb146\xc2\xb7\xc3\x963\xc3\x83\xc3\xab'	-82.56	141	93.18	0	0	0	0	0	0	646	35	-251
63	b'2019\xc3\x84\xc3\xaa9\xc3\x94\xc3\x8225\xc3\x88\xc3\x9515\xc3\x8a\xc2\xb146\xc2\xb7\xc3\x963\xc3\x83\xc3\xab'	-82.81	139.5	93.31	0	0	0	0	0	0	627	35	-283
64	b'2019\xc3\x84\xc3\xaa9\xc3\x94\xc3\x8225\xc3\x88\xc3\x9515\xc3\x8a\xc2\xb146\xc2\xb7\xc3\x963\xc3\x83\xc3\xab'	-82.81	139.5	93.31	0	0	0	0	0	0	627	35	-283
65	b'2019\xc3\x84\xc3\xaa9\xc3\x94\xc3\x8225\xc3\x88\xc3\x9515\xc3\x8a\xc2\xb146\xc2\xb7\xc3\x963\xc3\x83\xc3\xab'	-83.5	175.56	92.62	0	0	0	0	0	0	633	28	-283
66	b'2019\xc3\x84\xc3\xaa9\xc3\x94\xc3\x8225\xc3\x88\xc3\x9515\xc3\x8a\xc2\xb146\xc2\xb7\xc3\x963\xc3\x83\xc3\xab'	-83.43	175.43	92.43	0	0	0	0	0	0	611	35	-276
67	b'2019\xc3\x84\xc3\xaa9\xc3\x94\xc3\x8225\xc3\x88\xc3\x9515\xc3\x8a\xc2\xb146\xc2\xb7\xc3\x963\xc3\x83\xc3\xab'	-83.43	175.25	92.43	0	0	0	0	0	0	633	35	-283
68	b'2019\xc3\x84\xc3\xaa9\xc3\x94\xc3\x8225\xc3\x88\xc3\x9515\xc3\x8a\xc2\xb146\xc2\xb7\xc3\x963\xc3\x83\xc3\xab'	-83.43	175.25	92.43	0	0	0	0	0	0	633	35	-283
69	b'2019\xc3\x84\xc3\xaa9\xc3\x94\xc3\x8225\xc3\x88\xc3\x9515\xc3\x8a\xc2\xb146\xc2\xb7\xc3\x963\xc3\x83\xc3\xab'	-83.75	175.37	92.06	0	0	0	0	0	0	633	48	-291
70	b'2019\xc3\x84\xc3\xaa9\xc3\x94\xc3\x8225\xc3\x88\xc3\x9515\xc3\x8a\xc2\xb146\xc2\xb7\xc3\x963\xc3\x83\xc3\xab'	-83.5	175.06	92.18	0	0	0	0	0	0	616	52	-310
71	b'2019\xc3\x84\xc3\xaa9\xc3\x94\xc3\x8225\xc3\x88\xc3\x9515\xc3\x8a\xc2\xb146\xc2\xb7\xc3\x963\xc3\x83\xc3\xab'	-83.68	175.12	91.93	0	0	0	0	0	0	593	64	-283
72	b'2019\xc3\x84\xc3\xaa9\xc3\x94\xc3\x8225\xc3\x88\xc3\x9515\xc3\x8a\xc2\xb146\xc2\xb7\xc3\x963\xc3\x83\xc3\xab'	-83.68	175.12	91.93	0	0	0	0	0	0	593	64	-283
73	b'2019\xc3\x84\xc3\xaa9\xc3\x94\xc3\x8225\xc3\x88\xc3\x9515\xc3\x8a\xc2\xb146\xc2\xb7\xc3\x964\xc3\x83\xc3\xab'	-83.87	175.18	91.68	0	0	0	0	0	0	604	52	-291
