# Supplementary material for: Data acquired by a single object sensor for the detection and quality evaluation of table tennis forehand strokes
Source: Data Brief. 2020 Nov 6;33:106504. doi: 10.1016/j.dib.2020.106504 (PMC7683218; doi:10.1016/j.dib.2020.106504)
Supplement: Supplementary file 2 [file mmc2.zip › Raw/Sensory-Data/1008.csv]

#	Time/Date	Roll	Pitch	Yaw	acc(x)	acc(y)	acc(z)	gyro(x)	gyro(y)	gyro(z)	mag(x)	mag(y)	mag(z)
2	b'2019\xc3\x84\xc3\xaa9\xc3\x94\xc3\x8225\xc3\x88\xc3\x9515\xc3\x8a\xc2\xb146\xc2\xb7\xc3\x9641\xc3\x83\xc3\xab'	-66.93	30.5	130.5	0	0	0	0	0	0	552	-46	-497
3	b'2019\xc3\x84\xc3\xaa9\xc3\x94\xc3\x8225\xc3\x88\xc3\x9515\xc3\x8a\xc2\xb146\xc2\xb7\xc3\x9641\xc3\x83\xc3\xab'	-66.93	30.5	130.5	0	0	0	0	0	0	552	-46	-497
4	b'2019\xc3\x84\xc3\xaa9\xc3\x94\xc3\x8225\xc3\x88\xc3\x9515\xc3\x8a\xc2\xb146\xc2\xb7\xc3\x9641\xc3\x83\xc3\xab'	-64.93	22.43	126.93	0	0	0	0	0	0	483	-70	-529
5	b'2019\xc3\x84\xc3\xaa9\xc3\x94\xc3\x8225\xc3\x88\xc3\x9515\xc3\x8a\xc2\xb146\xc2\xb7\xc3\x9641\xc3\x83\xc3\xab'	-63.93	19.25	125.5	0	0	0	0	0	0	494	-70	-544
6	b'2019\xc3\x84\xc3\xaa9\xc3\x94\xc3\x8225\xc3\x88\xc3\x9515\xc3\x8a\xc2\xb146\xc2\xb7\xc3\x9641\xc3\x83\xc3\xab'	-63.18	15.68	123.75	0	0	0	0	0	0	472	-92	-550
7	b'2019\xc3\x84\xc3\xaa9\xc3\x94\xc3\x8225\xc3\x88\xc3\x9515\xc3\x8a\xc2\xb146\xc2\xb7\xc3\x9641\xc3\x83\xc3\xab'	-62	12.43	122.18	0	0	0	0	0	0	478	-110	-564
8	b'2019\xc3\x84\xc3\xaa9\xc3\x94\xc3\x8225\xc3\x88\xc3\x9515\xc3\x8a\xc2\xb146\xc2\xb7\xc3\x9641\xc3\x83\xc3\xab'	-61.31	10.93	121.5	0	0	0	0	0	0	428	-88	-569
9	b'2019\xc3\x84\xc3\xaa9\xc3\x94\xc3\x8225\xc3\x88\xc3\x9515\xc3\x8a\xc2\xb146\xc2\xb7\xc3\x9642\xc3\x83\xc3\xab'	-61.31	10.93	121.5	0	0	0	0	0	0	428	-88	-569
10	b'2019\xc3\x84\xc3\xaa9\xc3\x94\xc3\x8225\xc3\x88\xc3\x9515\xc3\x8a\xc2\xb146\xc2\xb7\xc3\x9642\xc3\x83\xc3\xab'	-60.12	8.75	120.25	0	0	0	0	0	0	393	-92	-571
11	b'2019\xc3\x84\xc3\xaa9\xc3\x94\xc3\x8225\xc3\x88\xc3\x9515\xc3\x8a\xc2\xb146\xc2\xb7\xc3\x9642\xc3\x83\xc3\xab'	-59.43	7.68	119.68	0	0	0	0	0	0	393	-123	-584
12	b'2019\xc3\x84\xc3\xaa9\xc3\x94\xc3\x8225\xc3\x88\xc3\x9515\xc3\x8a\xc2\xb146\xc2\xb7\xc3\x9642\xc3\x83\xc3\xab'	-58.5	6.56	118.81	0	0	0	0	0	0	435	-128	-584
13	b'2019\xc3\x84\xc3\xaa9\xc3\x94\xc3\x8225\xc3\x88\xc3\x9515\xc3\x8a\xc2\xb146\xc2\xb7\xc3\x9642\xc3\x83\xc3\xab'	-57	5.93	118.12	0	0	0	0	0	0	404	-128	-603
14	b'2019\xc3\x84\xc3\xaa9\xc3\x94\xc3\x8225\xc3\x88\xc3\x9515\xc3\x8a\xc2\xb146\xc2\xb7\xc3\x9642\xc3\x83\xc3\xab'	-54.18	4.18	116.75	0	0	0	0	0	0	347	-116	-624
15	b'2019\xc3\x84\xc3\xaa9\xc3\x94\xc3\x8225\xc3\x88\xc3\x9515\xc3\x8a\xc2\xb146\xc2\xb7\xc3\x9642\xc3\x83\xc3\xab'	-51.25	2.06	115.25	0	0	0	0	0	0	299	-128	-636
16	b'2019\xc3\x84\xc3\xaa9\xc3\x94\xc3\x8225\xc3\x88\xc3\x9515\xc3\x8a\xc2\xb146\xc2\xb7\xc3\x9642\xc3\x83\xc3\xab'	-51.25	2.06	115.25	0	0	0	0	0	0	299	-128	-636
17	b'2019\xc3\x84\xc3\xaa9\xc3\x94\xc3\x8225\xc3\x88\xc3\x9515\xc3\x8a\xc2\xb146\xc2\xb7\xc3\x9642\xc3\x83\xc3\xab'	-48.06	-2.12	113.37	0	0	0	0	0	0	265	-180	-662
18	b'2019\xc3\x84\xc3\xaa9\xc3\x94\xc3\x8225\xc3\x88\xc3\x9515\xc3\x8a\xc2\xb146\xc2\xb7\xc3\x9642\xc3\x83\xc3\xab'	-46.87	-3.68	112.62	0	0	0	0	0	0	219	-187	-675
19	b'2019\xc3\x84\xc3\xaa9\xc3\x94\xc3\x8225\xc3\x88\xc3\x9515\xc3\x8a\xc2\xb146\xc2\xb7\xc3\x9642\xc3\x83\xc3\xab'	-44.75	-4.87	111.18	0	0	0	0	0	0	227	-164	-672
20	b'2019\xc3\x84\xc3\xaa9\xc3\x94\xc3\x8225\xc3\x88\xc3\x9515\xc3\x8a\xc2\xb146\xc2\xb7\xc3\x9642\xc3\x83\xc3\xab'	-42.31	-6.12	109.81	0	0	0	0	0	0	155	-182	-659
21	b'2019\xc3\x84\xc3\xaa9\xc3\x94\xc3\x8225\xc3\x88\xc3\x9515\xc3\x8a\xc2\xb146\xc2\xb7\xc3\x9643\xc3\x83\xc3\xab'	-39.25	-7.5	108.5	0	0	0	0	0	0	102	-200	-664
22	b'2019\xc3\x84\xc3\xaa9\xc3\x94\xc3\x8225\xc3\x88\xc3\x9515\xc3\x8a\xc2\xb146\xc2\xb7\xc3\x9643\xc3\x83\xc3\xab'	-39.25	-7.5	108.5	0	0	0	0	0	0	102	-200	-664
23	b'2019\xc3\x84\xc3\xaa9\xc3\x94\xc3\x8225\xc3\x88\xc3\x9515\xc3\x8a\xc2\xb146\xc2\xb7\xc3\x9643\xc3\x83\xc3\xab'	-33.68	-9.62	105.75	0	0	0	0	0	0	89	-195	-697
24	b'2019\xc3\x84\xc3\xaa9\xc3\x94\xc3\x8225\xc3\x88\xc3\x9515\xc3\x8a\xc2\xb146\xc2\xb7\xc3\x9643\xc3\x83\xc3\xab'	-33.68	-9.62	105.75	0	0	0	0	0	0	89	-195	-697
25	b'2019\xc3\x84\xc3\xaa9\xc3\x94\xc3\x8225\xc3\x88\xc3\x9515\xc3\x8a\xc2\xb146\xc2\xb7\xc3\x9643\xc3\x83\xc3\xab'	-29.43	-11	104.12	0	0	0	0	0	0	-8	-230	-704
26	b'2019\xc3\x84\xc3\xaa9\xc3\x94\xc3\x8225\xc3\x88\xc3\x9515\xc3\x8a\xc2\xb146\xc2\xb7\xc3\x9643\xc3\x83\xc3\xab'	-27.12	-11.43	103.18	0	0	0	0	0	0	-36	-219	-697
27	b'2019\xc3\x84\xc3\xaa9\xc3\x94\xc3\x8225\xc3\x88\xc3\x9515\xc3\x8a\xc2\xb146\xc2\xb7\xc3\x9643\xc3\x83\xc3\xab'	-27.12	-11.43	103.18	0	0	0	0	0	0	-36	-219	-697
28	b'2019\xc3\x84\xc3\xaa9\xc3\x94\xc3\x8225\xc3\x88\xc3\x9515\xc3\x8a\xc2\xb146\xc2\xb7\xc3\x9643\xc3\x83\xc3\xab'	-22.81	-12.12	101.75	0	0	0	0	0	0	-112	-208	-691
29	b'2019\xc3\x84\xc3\xaa9\xc3\x94\xc3\x8225\xc3\x88\xc3\x9515\xc3\x8a\xc2\xb146\xc2\xb7\xc3\x9643\xc3\x83\xc3\xab'	-21.5	-12.25	101.5	0	0	0	0	0	0	-72	-232	-712
30	b'2019\xc3\x84\xc3\xaa9\xc3\x94\xc3\x8225\xc3\x88\xc3\x9515\xc3\x8a\xc2\xb146\xc2\xb7\xc3\x9643\xc3\x83\xc3\xab'	-21.5	-12.25	101.5	0	0	0	0	0	0	-72	-232	-712
31	b'2019\xc3\x84\xc3\xaa9\xc3\x94\xc3\x8225\xc3\x88\xc3\x9515\xc3\x8a\xc2\xb146\xc2\xb7\xc3\x9643\xc3\x83\xc3\xab'	-17.87	-12.93	100.43	0	0	0	0	0	0	-139	-208	-716
32	b'2019\xc3\x84\xc3\xaa9\xc3\x94\xc3\x8225\xc3\x88\xc3\x9515\xc3\x8a\xc2\xb146\xc2\xb7\xc3\x9643\xc3\x83\xc3\xab'	-16.18	-13.31	99.87	0	0	0	0	0	0	-145	-201	-691
33	b'2019\xc3\x84\xc3\xaa9\xc3\x94\xc3\x8225\xc3\x88\xc3\x9515\xc3\x8a\xc2\xb146\xc2\xb7\xc3\x9643\xc3\x83\xc3\xab'	-14.62	-13.56	99.43	0	0	0	0	0	0	-193	-230	-684
34	b'2019\xc3\x84\xc3\xaa9\xc3\x94\xc3\x8225\xc3\x88\xc3\x9515\xc3\x8a\xc2\xb146\xc2\xb7\xc3\x9644\xc3\x83\xc3\xab'	-13.68	-13.56	99.06	0	0	0	0	0	0	-222	-206	-684
35	b'2019\xc3\x84\xc3\xaa9\xc3\x94\xc3\x8225\xc3\x88\xc3\x9515\xc3\x8a\xc2\xb146\xc2\xb7\xc3\x9644\xc3\x83\xc3\xab'	-13.37	-13.68	98.87	0	0	0	0	0	0	-203	-232	-676
36	b'2019\xc3\x84\xc3\xaa9\xc3\x94\xc3\x8225\xc3\x88\xc3\x9515\xc3\x8a\xc2\xb146\xc2\xb7\xc3\x9644\xc3\x83\xc3\xab'	-13.37	-13.68	98.87	0	0	0	0	0	0	-203	-232	-676
