# Supplementary material for: Data acquired by a single object sensor for the detection and quality evaluation of table tennis forehand strokes
Source: Data Brief. 2020 Nov 6;33:106504. doi: 10.1016/j.dib.2020.106504 (PMC7683218; doi:10.1016/j.dib.2020.106504)
Supplement: Supplementary file 2 [file mmc2.zip › Raw/Sensory-Data/1009.csv]

#	Time/Date	Roll	Pitch	Yaw	acc(x)	acc(y)	acc(z)	gyro(x)	gyro(y)	gyro(z)	mag(x)	mag(y)	mag(z)
2	b'2019\xc3\x84\xc3\xaa9\xc3\x94\xc3\x8225\xc3\x88\xc3\x9515\xc3\x8a\xc2\xb146\xc2\xb7\xc3\x9651\xc3\x83\xc3\xab'	-60.93	21.93	123.62	0	0	0	0	0	0	432	-51	-584
3	b'2019\xc3\x84\xc3\xaa9\xc3\x94\xc3\x8225\xc3\x88\xc3\x9515\xc3\x8a\xc2\xb146\xc2\xb7\xc3\x9651\xc3\x83\xc3\xab'	-60.18	21.12	123.75	0	0	0	0	0	0	449	-40	-596
4	b'2019\xc3\x84\xc3\xaa9\xc3\x94\xc3\x8225\xc3\x88\xc3\x9515\xc3\x8a\xc2\xb146\xc2\xb7\xc3\x9651\xc3\x83\xc3\xab'	-60.18	21.12	123.75	0	0	0	0	0	0	449	-40	-596
5	b'2019\xc3\x84\xc3\xaa9\xc3\x94\xc3\x8225\xc3\x88\xc3\x9515\xc3\x8a\xc2\xb146\xc2\xb7\xc3\x9651\xc3\x83\xc3\xab'	-58.62	19.31	123.31	0	0	0	0	0	0	427	-40	-609
6	b'2019\xc3\x84\xc3\xaa9\xc3\x94\xc3\x8225\xc3\x88\xc3\x9515\xc3\x8a\xc2\xb146\xc2\xb7\xc3\x9651\xc3\x83\xc3\xab'	-58.81	17.5	122.68	0	0	0	0	0	0	409	-40	-617
7	b'2019\xc3\x84\xc3\xaa9\xc3\x94\xc3\x8225\xc3\x88\xc3\x9515\xc3\x8a\xc2\xb146\xc2\xb7\xc3\x9651\xc3\x83\xc3\xab'	-58.81	17.5	122.68	0	0	0	0	0	0	409	-40	-617
8	b'2019\xc3\x84\xc3\xaa9\xc3\x94\xc3\x8225\xc3\x88\xc3\x9515\xc3\x8a\xc2\xb146\xc2\xb7\xc3\x9651\xc3\x83\xc3\xab'	-57.5	14.56	121.56	0	0	0	0	0	0	420	-62	-609
9	b'2019\xc3\x84\xc3\xaa9\xc3\x94\xc3\x8225\xc3\x88\xc3\x9515\xc3\x8a\xc2\xb146\xc2\xb7\xc3\x9651\xc3\x83\xc3\xab'	-56.56	14.12	121.06	0	0	0	0	0	0	379	-81	-609
10	b'2019\xc3\x84\xc3\xaa9\xc3\x94\xc3\x8225\xc3\x88\xc3\x9515\xc3\x8a\xc2\xb146\xc2\xb7\xc3\x9652\xc3\x83\xc3\xab'	-56.56	14.12	121.06	0	0	0	0	0	0	379	-81	-609
11	b'2019\xc3\x84\xc3\xaa9\xc3\x94\xc3\x8225\xc3\x88\xc3\x9515\xc3\x8a\xc2\xb146\xc2\xb7\xc3\x9652\xc3\x83\xc3\xab'	-53.25	13.18	120.37	0	0	0	0	0	0	315	-68	-630
12	b'2019\xc3\x84\xc3\xaa9\xc3\x94\xc3\x8225\xc3\x88\xc3\x9515\xc3\x8a\xc2\xb146\xc2\xb7\xc3\x9652\xc3\x83\xc3\xab'	-52.18	11.87	120	0	0	0	0	0	0	328	-81	-649
13	b'2019\xc3\x84\xc3\xaa9\xc3\x94\xc3\x8225\xc3\x88\xc3\x9515\xc3\x8a\xc2\xb146\xc2\xb7\xc3\x9652\xc3\x83\xc3\xab'	-51.87	10.81	119.37	0	0	0	0	0	0	280	-75	-649
14	b'2019\xc3\x84\xc3\xaa9\xc3\x94\xc3\x8225\xc3\x88\xc3\x9515\xc3\x8a\xc2\xb146\xc2\xb7\xc3\x9652\xc3\x83\xc3\xab'	-51.12	9.43	118.37	0	0	0	0	0	0	299	-97	-662
15	b'2019\xc3\x84\xc3\xaa9\xc3\x94\xc3\x8225\xc3\x88\xc3\x9515\xc3\x8a\xc2\xb146\xc2\xb7\xc3\x9652\xc3\x83\xc3\xab'	-49.87	8.06	117.56	0	0	0	0	0	0	304	-97	-656
16	b'2019\xc3\x84\xc3\xaa9\xc3\x94\xc3\x8225\xc3\x88\xc3\x9515\xc3\x8a\xc2\xb146\xc2\xb7\xc3\x9652\xc3\x83\xc3\xab'	-48.31	6.56	116.56	0	0	0	0	0	0	280	-97	-656
17	b'2019\xc3\x84\xc3\xaa9\xc3\x94\xc3\x8225\xc3\x88\xc3\x9515\xc3\x8a\xc2\xb146\xc2\xb7\xc3\x9652\xc3\x83\xc3\xab'	-48.31	6.56	116.56	0	0	0	0	0	0	280	-97	-656
18	b'2019\xc3\x84\xc3\xaa9\xc3\x94\xc3\x8225\xc3\x88\xc3\x9515\xc3\x8a\xc2\xb146\xc2\xb7\xc3\x9652\xc3\x83\xc3\xab'	-45.31	3.62	114.31	0	0	0	0	0	0	211	-115	-681
19	b'2019\xc3\x84\xc3\xaa9\xc3\x94\xc3\x8225\xc3\x88\xc3\x9515\xc3\x8a\xc2\xb146\xc2\xb7\xc3\x9652\xc3\x83\xc3\xab'	-44.12	2.62	113.5	0	0	0	0	0	0	211	-121	-702
20	b'2019\xc3\x84\xc3\xaa9\xc3\x94\xc3\x8225\xc3\x88\xc3\x9515\xc3\x8a\xc2\xb146\xc2\xb7\xc3\x9652\xc3\x83\xc3\xab'	-42.5	0.93	112.31	0	0	0	0	0	0	180	-121	-696
21	b'2019\xc3\x84\xc3\xaa9\xc3\x94\xc3\x8225\xc3\x88\xc3\x9515\xc3\x8a\xc2\xb146\xc2\xb7\xc3\x9652\xc3\x83\xc3\xab'	-40.56	-0.12	111.25	0	0	0	0	0	0	187	-132	-702
22	b'2019\xc3\x84\xc3\xaa9\xc3\x94\xc3\x8225\xc3\x88\xc3\x9515\xc3\x8a\xc2\xb146\xc2\xb7\xc3\x9652\xc3\x83\xc3\xab'	-37.93	-1.68	109.75	0	0	0	0	0	0	116	-145	-708
23	b'2019\xc3\x84\xc3\xaa9\xc3\x94\xc3\x8225\xc3\x88\xc3\x9515\xc3\x8a\xc2\xb146\xc2\xb7\xc3\x9653\xc3\x83\xc3\xab'	-37.93	-1.68	109.75	0	0	0	0	0	0	116	-145	-708
24	b'2019\xc3\x84\xc3\xaa9\xc3\x94\xc3\x8225\xc3\x88\xc3\x9515\xc3\x8a\xc2\xb146\xc2\xb7\xc3\x9653\xc3\x83\xc3\xab'	-34.5	-4.25	106.37	0	0	0	0	0	0	52	-174	-721
25	b'2019\xc3\x84\xc3\xaa9\xc3\x94\xc3\x8225\xc3\x88\xc3\x9515\xc3\x8a\xc2\xb146\xc2\xb7\xc3\x9653\xc3\x83\xc3\xab'	-32.43	-5.37	104.5	0	0	0	0	0	0	41	-150	-716
26	b'2019\xc3\x84\xc3\xaa9\xc3\x94\xc3\x8225\xc3\x88\xc3\x9515\xc3\x8a\xc2\xb146\xc2\xb7\xc3\x9653\xc3\x83\xc3\xab'	-28.25	-6.37	102.68	0	0	0	0	0	0	-14	-158	-723
27	b'2019\xc3\x84\xc3\xaa9\xc3\x94\xc3\x8225\xc3\x88\xc3\x9515\xc3\x8a\xc2\xb146\xc2\xb7\xc3\x9653\xc3\x83\xc3\xab'	-25.06	-6.75	102.37	0	0	0	0	0	0	-73	-164	-723
28	b'2019\xc3\x84\xc3\xaa9\xc3\x94\xc3\x8225\xc3\x88\xc3\x9515\xc3\x8a\xc2\xb146\xc2\xb7\xc3\x9653\xc3\x83\xc3\xab'	-22.81	-7.18	102.18	0	0	0	0	0	0	-80	-169	-716
29	b'2019\xc3\x84\xc3\xaa9\xc3\x94\xc3\x8225\xc3\x88\xc3\x9515\xc3\x8a\xc2\xb146\xc2\xb7\xc3\x9653\xc3\x83\xc3\xab'	-21.31	-8.25	101.75	0	0	0	0	0	0	-84	-164	-708
30	b'2019\xc3\x84\xc3\xaa9\xc3\x94\xc3\x8225\xc3\x88\xc3\x9515\xc3\x8a\xc2\xb146\xc2\xb7\xc3\x9653\xc3\x83\xc3\xab'	-19.75	-8.68	101.43	0	0	0	0	0	0	-131	-187	-708
31	b'2019\xc3\x84\xc3\xaa9\xc3\x94\xc3\x8225\xc3\x88\xc3\x9515\xc3\x8a\xc2\xb146\xc2\xb7\xc3\x9653\xc3\x83\xc3\xab'	-19.43	-8.68	101.18	0	0	0	0	0	0	-166	-180	-721
32	b'2019\xc3\x84\xc3\xaa9\xc3\x94\xc3\x8225\xc3\x88\xc3\x9515\xc3\x8a\xc2\xb146\xc2\xb7\xc3\x9653\xc3\x83\xc3\xab'	-18.37	-8.81	101.06	0	0	0	0	0	0	-164	-193	-715
33	b'2019\xc3\x84\xc3\xaa9\xc3\x94\xc3\x8225\xc3\x88\xc3\x9515\xc3\x8a\xc2\xb146\xc2\xb7\xc3\x9653\xc3\x83\xc3\xab'	-17.81	-8.81	101	0	0	0	0	0	0	-142	-187	-715
34	b'2019\xc3\x84\xc3\xaa9\xc3\x94\xc3\x8225\xc3\x88\xc3\x9515\xc3\x8a\xc2\xb146\xc2\xb7\xc3\x9653\xc3\x83\xc3\xab'	-17.18	-8.81	101	0	0	0	0	0	0	-177	-187	-721
35	b'2019\xc3\x84\xc3\xaa9\xc3\x94\xc3\x8225\xc3\x88\xc3\x9515\xc3\x8a\xc2\xb146\xc2\xb7\xc3\x9653\xc3\x83\xc3\xab'	-16.68	-8.68	101.06	0	0	0	0	0	0	-148	-169	-721
