# Supplementary material for: Data acquired by a single object sensor for the detection and quality evaluation of table tennis forehand strokes
Source: Data Brief. 2020 Nov 6;33:106504. doi: 10.1016/j.dib.2020.106504 (PMC7683218; doi:10.1016/j.dib.2020.106504)
Supplement: Supplementary file 2 [file mmc2.zip › Raw/Sensory-Data/1010.csv]

#	Time/Date	Roll	Pitch	Yaw	acc(x)	acc(y)	acc(z)	gyro(x)	gyro(y)	gyro(z)	mag(x)	mag(y)	mag(z)
2	b'2019\xc3\x84\xc3\xaa9\xc3\x94\xc3\x8225\xc3\x88\xc3\x9515\xc3\x8a\xc2\xb147\xc2\xb7\xc3\x961\xc3\x83\xc3\xab'	-59.25	21.93	125.5	0	0	0	0	0	0	457	-24	-598
3	b'2019\xc3\x84\xc3\xaa9\xc3\x94\xc3\x8225\xc3\x88\xc3\x9515\xc3\x8a\xc2\xb147\xc2\xb7\xc3\x961\xc3\x83\xc3\xab'	-58.93	20.25	124.56	0	0	0	0	0	0	411	-48	-603
4	b'2019\xc3\x84\xc3\xaa9\xc3\x94\xc3\x8225\xc3\x88\xc3\x9515\xc3\x8a\xc2\xb147\xc2\xb7\xc3\x961\xc3\x83\xc3\xab'	-58.93	20.25	124.56	0	0	0	0	0	0	411	-48	-603
5	b'2019\xc3\x84\xc3\xaa9\xc3\x94\xc3\x8225\xc3\x88\xc3\x9515\xc3\x8a\xc2\xb147\xc2\xb7\xc3\x961\xc3\x83\xc3\xab'	-57.62	16.25	122.75	0	0	0	0	0	0	400	-59	-609
6	b'2019\xc3\x84\xc3\xaa9\xc3\x94\xc3\x8225\xc3\x88\xc3\x9515\xc3\x8a\xc2\xb147\xc2\xb7\xc3\x961\xc3\x83\xc3\xab'	-57.62	16.25	122.75	0	0	0	0	0	0	400	-59	-609
7	b'2019\xc3\x84\xc3\xaa9\xc3\x94\xc3\x8225\xc3\x88\xc3\x9515\xc3\x8a\xc2\xb147\xc2\xb7\xc3\x961\xc3\x83\xc3\xab'	-56.25	13.5	121.31	0	0	0	0	0	0	352	-70	-624
8	b'2019\xc3\x84\xc3\xaa9\xc3\x94\xc3\x8225\xc3\x88\xc3\x9515\xc3\x8a\xc2\xb147\xc2\xb7\xc3\x962\xc3\x83\xc3\xab'	-56.25	13.5	121.31	0	0	0	0	0	0	352	-70	-624
9	b'2019\xc3\x84\xc3\xaa9\xc3\x94\xc3\x8225\xc3\x88\xc3\x9515\xc3\x8a\xc2\xb147\xc2\xb7\xc3\x962\xc3\x83\xc3\xab'	-54	11.43	119.81	0	0	0	0	0	0	360	-83	-638
10	b'2019\xc3\x84\xc3\xaa9\xc3\x94\xc3\x8225\xc3\x88\xc3\x9515\xc3\x8a\xc2\xb147\xc2\xb7\xc3\x962\xc3\x83\xc3\xab'	-52.75	10.18	119.18	0	0	0	0	0	0	318	-76	-651
11	b'2019\xc3\x84\xc3\xaa9\xc3\x94\xc3\x8225\xc3\x88\xc3\x9515\xc3\x8a\xc2\xb147\xc2\xb7\xc3\x962\xc3\x83\xc3\xab'	-52.06	9.75	118.5	0	0	0	0	0	0	307	-88	-644
12	b'2019\xc3\x84\xc3\xaa9\xc3\x94\xc3\x8225\xc3\x88\xc3\x9515\xc3\x8a\xc2\xb147\xc2\xb7\xc3\x962\xc3\x83\xc3\xab'	-52.06	9.75	118.5	0	0	0	0	0	0	307	-88	-644
13	b'2019\xc3\x84\xc3\xaa9\xc3\x94\xc3\x8225\xc3\x88\xc3\x9515\xc3\x8a\xc2\xb147\xc2\xb7\xc3\x962\xc3\x83\xc3\xab'	-48.93	8.18	117.43	0	0	0	0	0	0	252	-88	-657
14	b'2019\xc3\x84\xc3\xaa9\xc3\x94\xc3\x8225\xc3\x88\xc3\x9515\xc3\x8a\xc2\xb147\xc2\xb7\xc3\x962\xc3\x83\xc3\xab'	-47.56	7.12	116.93	0	0	0	0	0	0	259	-99	-678
15	b'2019\xc3\x84\xc3\xaa9\xc3\x94\xc3\x8225\xc3\x88\xc3\x9515\xc3\x8a\xc2\xb147\xc2\xb7\xc3\x962\xc3\x83\xc3\xab'	-45.43	6.37	116.93	0	0	0	0	0	0	230	-88	-683
16	b'2019\xc3\x84\xc3\xaa9\xc3\x94\xc3\x8225\xc3\x88\xc3\x9515\xc3\x8a\xc2\xb147\xc2\xb7\xc3\x962\xc3\x83\xc3\xab'	-45.43	6.37	116.93	0	0	0	0	0	0	230	-88	-683
17	b'2019\xc3\x84\xc3\xaa9\xc3\x94\xc3\x8225\xc3\x88\xc3\x9515\xc3\x8a\xc2\xb147\xc2\xb7\xc3\x962\xc3\x83\xc3\xab'	-41.93	3.87	115	0	0	0	0	0	0	195	-105	-697
18	b'2019\xc3\x84\xc3\xaa9\xc3\x94\xc3\x8225\xc3\x88\xc3\x9515\xc3\x8a\xc2\xb147\xc2\xb7\xc3\x962\xc3\x83\xc3\xab'	-40.18	2.06	113.31	0	0	0	0	0	0	177	-94	-691
19	b'2019\xc3\x84\xc3\xaa9\xc3\x94\xc3\x8225\xc3\x88\xc3\x9515\xc3\x8a\xc2\xb147\xc2\xb7\xc3\x962\xc3\x83\xc3\xab'	-38.81	0.75	112.18	0	0	0	0	0	0	177	-123	-697
20	b'2019\xc3\x84\xc3\xaa9\xc3\x94\xc3\x8225\xc3\x88\xc3\x9515\xc3\x8a\xc2\xb147\xc2\xb7\xc3\x962\xc3\x83\xc3\xab'	-36.87	-0.68	111.25	0	0	0	0	0	0	136	-105	-723
21	b'2019\xc3\x84\xc3\xaa9\xc3\x94\xc3\x8225\xc3\x88\xc3\x9515\xc3\x8a\xc2\xb147\xc2\xb7\xc3\x963\xc3\x83\xc3\xab'	-34.5	-2.56	109.87	0	0	0	0	0	0	86	-129	-716
22	b'2019\xc3\x84\xc3\xaa9\xc3\x94\xc3\x8225\xc3\x88\xc3\x9515\xc3\x8a\xc2\xb147\xc2\xb7\xc3\x963\xc3\x83\xc3\xab'	-31.56	-4.56	108.37	0	0	0	0	0	0	22	-164	-723
23	b'2019\xc3\x84\xc3\xaa9\xc3\x94\xc3\x8225\xc3\x88\xc3\x9515\xc3\x8a\xc2\xb147\xc2\xb7\xc3\x963\xc3\x83\xc3\xab'	-28.81	-6.06	107.56	0	0	0	0	0	0	9	-180	-718
24	b'2019\xc3\x84\xc3\xaa9\xc3\x94\xc3\x8225\xc3\x88\xc3\x9515\xc3\x8a\xc2\xb147\xc2\xb7\xc3\x963\xc3\x83\xc3\xab'	-25.62	-7.5	106.68	0	0	0	0	0	0	-60	-201	-712
25	b'2019\xc3\x84\xc3\xaa9\xc3\x94\xc3\x8225\xc3\x88\xc3\x9515\xc3\x8a\xc2\xb147\xc2\xb7\xc3\x963\xc3\x83\xc3\xab'	-22.31	-8.62	105.43	0	0	0	0	0	0	-112	-211	-724
26	b'2019\xc3\x84\xc3\xaa9\xc3\x94\xc3\x8225\xc3\x88\xc3\x9515\xc3\x8a\xc2\xb147\xc2\xb7\xc3\x963\xc3\x83\xc3\xab'	-19.87	-9	104.87	0	0	0	0	0	0	-88	-187	-713
27	b'2019\xc3\x84\xc3\xaa9\xc3\x94\xc3\x8225\xc3\x88\xc3\x9515\xc3\x8a\xc2\xb147\xc2\xb7\xc3\x963\xc3\x83\xc3\xab'	-18	-9.56	104.18	0	0	0	0	0	0	-158	-200	-705
28	b'2019\xc3\x84\xc3\xaa9\xc3\x94\xc3\x8225\xc3\x88\xc3\x9515\xc3\x8a\xc2\xb147\xc2\xb7\xc3\x963\xc3\x83\xc3\xab'	-18	-9.56	104.18	0	0	0	0	0	0	-158	-200	-705
29	b'2019\xc3\x84\xc3\xaa9\xc3\x94\xc3\x8225\xc3\x88\xc3\x9515\xc3\x8a\xc2\xb147\xc2\xb7\xc3\x963\xc3\x83\xc3\xab'	-15.12	-10.62	102.68	0	0	0	0	0	0	-169	-211	-692
30	b'2019\xc3\x84\xc3\xaa9\xc3\x94\xc3\x8225\xc3\x88\xc3\x9515\xc3\x8a\xc2\xb147\xc2\xb7\xc3\x963\xc3\x83\xc3\xab'	-13.75	-11.06	102.25	0	0	0	0	0	0	-198	-211	-680
31	b'2019\xc3\x84\xc3\xaa9\xc3\x94\xc3\x8225\xc3\x88\xc3\x9515\xc3\x8a\xc2\xb147\xc2\xb7\xc3\x963\xc3\x83\xc3\xab'	-12.68	-11.12	102.18	0	0	0	0	0	0	-204	-200	-692
32	b'2019\xc3\x84\xc3\xaa9\xc3\x94\xc3\x8225\xc3\x88\xc3\x9515\xc3\x8a\xc2\xb147\xc2\xb7\xc3\x963\xc3\x83\xc3\xab'	-12	-11.18	102.12	0	0	0	0	0	0	-198	-216	-699
33	b'2019\xc3\x84\xc3\xaa9\xc3\x94\xc3\x8225\xc3\x88\xc3\x9515\xc3\x8a\xc2\xb147\xc2\xb7\xc3\x964\xc3\x83\xc3\xab'	-11.37	-11.12	102.06	0	0	0	0	0	0	-249	-228	-697
34	b'2019\xc3\x84\xc3\xaa9\xc3\x94\xc3\x8225\xc3\x88\xc3\x9515\xc3\x8a\xc2\xb147\xc2\xb7\xc3\x964\xc3\x83\xc3\xab'	-11.18	-11.18	102	0	0	0	0	0	0	-232	-200	-705
35	b'2019\xc3\x84\xc3\xaa9\xc3\x94\xc3\x8225\xc3\x88\xc3\x9515\xc3\x8a\xc2\xb147\xc2\xb7\xc3\x964\xc3\x83\xc3\xab'	-11.31	-11.31	101.81	0	0	0	0	0	0	-238	-216	-691
36	b'2019\xc3\x84\xc3\xaa9\xc3\x94\xc3\x8225\xc3\x88\xc3\x9515\xc3\x8a\xc2\xb147\xc2\xb7\xc3\x964\xc3\x83\xc3\xab'	-11.25	-11.37	101.5	0	0	0	0	0	0	-244	-204	-704
37	b'2019\xc3\x84\xc3\xaa9\xc3\x94\xc3\x8225\xc3\x88\xc3\x9515\xc3\x8a\xc2\xb147\xc2\xb7\xc3\x964\xc3\x83\xc3\xab'	-11.25	-11.37	101.31	0	0	0	0	0	0	-244	-204	-697
38	b'2019\xc3\x84\xc3\xaa9\xc3\x94\xc3\x8225\xc3\x88\xc3\x9515\xc3\x8a\xc2\xb147\xc2\xb7\xc3\x964\xc3\x83\xc3\xab'	-11.18	-11.31	101.18	0	0	0	0	0	0	-238	-200	-704
39	b'2019\xc3\x84\xc3\xaa9\xc3\x94\xc3\x8225\xc3\x88\xc3\x9515\xc3\x8a\xc2\xb147\xc2\xb7\xc3\x964\xc3\x83\xc3\xab'	-10.87	-11.37	101.43	0	0	0	0	0	0	-238	-200	-691
40	b'2019\xc3\x84\xc3\xaa9\xc3\x94\xc3\x8225\xc3\x88\xc3\x9515\xc3\x8a\xc2\xb147\xc2\xb7\xc3\x964\xc3\x83\xc3\xab'	-10.87	-11.37	101.43	0	0	0	0	0	0	-238	-200	-691
41	b'2019\xc3\x84\xc3\xaa9\xc3\x94\xc3\x8225\xc3\x88\xc3\x9515\xc3\x8a\xc2\xb147\xc2\xb7\xc3\x964\xc3\x83\xc3\xab'	-10.56	-11.25	101.06	0	0	0	0	0	0	-254	-204	-704
42	b'2019\xc3\x84\xc3\xaa9\xc3\x94\xc3\x8225\xc3\x88\xc3\x9515\xc3\x8a\xc2\xb147\xc2\xb7\xc3\x964\xc3\x83\xc3\xab'	-10.56	-11.25	101.06	0	0	0	0	0	0	-254	-204	-704
43	b'2019\xc3\x84\xc3\xaa9\xc3\x94\xc3\x8225\xc3\x88\xc3\x9515\xc3\x8a\xc2\xb147\xc2\xb7\xc3\x964\xc3\x83\xc3\xab'	-10.75	-11.18	101.25	0	0	0	0	0	0	-232	-193	-691
44	b'2019\xc3\x84\xc3\xaa9\xc3\x94\xc3\x8225\xc3\x88\xc3\x9515\xc3\x8a\xc2\xb147\xc2\xb7\xc3\x964\xc3\x83\xc3\xab'	-10.62	-11.12	101.18	0	0	0	0	0	0	-238	-180	-683
