# Supplementary material for: Data acquired by a single object sensor for the detection and quality evaluation of table tennis forehand strokes
Source: Data Brief. 2020 Nov 6;33:106504. doi: 10.1016/j.dib.2020.106504 (PMC7683218; doi:10.1016/j.dib.2020.106504)
Supplement: Supplementary file 2 [file mmc2.zip › Raw/Sensory-Data/1011.csv]

#	Time/Date	Roll	Pitch	Yaw	acc(x)	acc(y)	acc(z)	gyro(x)	gyro(y)	gyro(z)	mag(x)	mag(y)	mag(z)
2	b'2019\xc3\x84\xc3\xaa9\xc3\x94\xc3\x8225\xc3\x88\xc3\x9515\xc3\x8a\xc2\xb147\xc2\xb7\xc3\x9611\xc3\x83\xc3\xab'	-56.25	19.12	127.56	0	0	0	0	0	0	403	-67	-612
3	b'2019\xc3\x84\xc3\xaa9\xc3\x94\xc3\x8225\xc3\x88\xc3\x9515\xc3\x8a\xc2\xb147\xc2\xb7\xc3\x9611\xc3\x83\xc3\xab'	-55.62	17.87	127.18	0	0	0	0	0	0	414	-73	-604
4	b'2019\xc3\x84\xc3\xaa9\xc3\x94\xc3\x8225\xc3\x88\xc3\x9515\xc3\x8a\xc2\xb147\xc2\xb7\xc3\x9611\xc3\x83\xc3\xab'	-55.62	17.87	127.18	0	0	0	0	0	0	414	-73	-604
5	b'2019\xc3\x84\xc3\xaa9\xc3\x94\xc3\x8225\xc3\x88\xc3\x9515\xc3\x8a\xc2\xb147\xc2\xb7\xc3\x9612\xc3\x83\xc3\xab'	-54.81	15.37	125.81	0	0	0	0	0	0	390	-80	-625
6	b'2019\xc3\x84\xc3\xaa9\xc3\x94\xc3\x8225\xc3\x88\xc3\x9515\xc3\x8a\xc2\xb147\xc2\xb7\xc3\x9612\xc3\x83\xc3\xab'	-54.18	14	125	0	0	0	0	0	0	368	-73	-644
7	b'2019\xc3\x84\xc3\xaa9\xc3\x94\xc3\x8225\xc3\x88\xc3\x9515\xc3\x8a\xc2\xb147\xc2\xb7\xc3\x9612\xc3\x83\xc3\xab'	-53.56	11.5	123.81	0	0	0	0	0	0	350	-86	-632
8	b'2019\xc3\x84\xc3\xaa9\xc3\x94\xc3\x8225\xc3\x88\xc3\x9515\xc3\x8a\xc2\xb147\xc2\xb7\xc3\x9612\xc3\x83\xc3\xab'	-53.56	11.5	123.81	0	0	0	0	0	0	350	-86	-632
9	b'2019\xc3\x84\xc3\xaa9\xc3\x94\xc3\x8225\xc3\x88\xc3\x9515\xc3\x8a\xc2\xb147\xc2\xb7\xc3\x9612\xc3\x83\xc3\xab'	-52.5	8.81	122.25	0	0	0	0	0	0	320	-104	-638
10	b'2019\xc3\x84\xc3\xaa9\xc3\x94\xc3\x8225\xc3\x88\xc3\x9515\xc3\x8a\xc2\xb147\xc2\xb7\xc3\x9612\xc3\x83\xc3\xab'	-51.5	7.43	121.25	0	0	0	0	0	0	326	-121	-644
11	b'2019\xc3\x84\xc3\xaa9\xc3\x94\xc3\x8225\xc3\x88\xc3\x9515\xc3\x8a\xc2\xb147\xc2\xb7\xc3\x9612\xc3\x83\xc3\xab'	-51.31	6.62	120.37	0	0	0	0	0	0	332	-104	-638
12	b'2019\xc3\x84\xc3\xaa9\xc3\x94\xc3\x8225\xc3\x88\xc3\x9515\xc3\x8a\xc2\xb147\xc2\xb7\xc3\x9612\xc3\x83\xc3\xab'	-50.75	5.93	119.56	0	0	0	0	0	0	326	-110	-651
13	b'2019\xc3\x84\xc3\xaa9\xc3\x94\xc3\x8225\xc3\x88\xc3\x9515\xc3\x8a\xc2\xb147\xc2\xb7\xc3\x9612\xc3\x83\xc3\xab'	-49.75	5.25	119.18	0	0	0	0	0	0	332	-115	-638
14	b'2019\xc3\x84\xc3\xaa9\xc3\x94\xc3\x8225\xc3\x88\xc3\x9515\xc3\x8a\xc2\xb147\xc2\xb7\xc3\x9612\xc3\x83\xc3\xab'	-49.31	4.12	118.75	0	0	0	0	0	0	326	-120	-659
15	b'2019\xc3\x84\xc3\xaa9\xc3\x94\xc3\x8225\xc3\x88\xc3\x9515\xc3\x8a\xc2\xb147\xc2\xb7\xc3\x9612\xc3\x83\xc3\xab'	-48.68	3.06	118.06	0	0	0	0	0	0	291	-139	-657
16	b'2019\xc3\x84\xc3\xaa9\xc3\x94\xc3\x8225\xc3\x88\xc3\x9515\xc3\x8a\xc2\xb147\xc2\xb7\xc3\x9612\xc3\x83\xc3\xab'	-48.06	2.12	117.31	0	0	0	0	0	0	268	-132	-664
17	b'2019\xc3\x84\xc3\xaa9\xc3\x94\xc3\x8225\xc3\x88\xc3\x9515\xc3\x8a\xc2\xb147\xc2\xb7\xc3\x9613\xc3\x83\xc3\xab'	-47.31	1.37	116.06	0	0	0	0	0	0	275	-155	-664
18	b'2019\xc3\x84\xc3\xaa9\xc3\x94\xc3\x8225\xc3\x88\xc3\x9515\xc3\x8a\xc2\xb147\xc2\xb7\xc3\x9613\xc3\x83\xc3\xab'	-47.31	1.37	116.06	0	0	0	0	0	0	275	-155	-664
19	b'2019\xc3\x84\xc3\xaa9\xc3\x94\xc3\x8225\xc3\x88\xc3\x9515\xc3\x8a\xc2\xb147\xc2\xb7\xc3\x9613\xc3\x83\xc3\xab'	-46.25	0.81	115	0	0	0	0	0	0	240	-137	-684
20	b'2019\xc3\x84\xc3\xaa9\xc3\x94\xc3\x8225\xc3\x88\xc3\x9515\xc3\x8a\xc2\xb147\xc2\xb7\xc3\x9613\xc3\x83\xc3\xab'	-44.87	-0.06	114.43	0	0	0	0	0	0	216	-132	-691
21	b'2019\xc3\x84\xc3\xaa9\xc3\x94\xc3\x8225\xc3\x88\xc3\x9515\xc3\x8a\xc2\xb147\xc2\xb7\xc3\x9613\xc3\x83\xc3\xab'	-44	-1.56	114.06	0	0	0	0	0	0	246	-169	-684
22	b'2019\xc3\x84\xc3\xaa9\xc3\x94\xc3\x8225\xc3\x88\xc3\x9515\xc3\x8a\xc2\xb147\xc2\xb7\xc3\x9613\xc3\x83\xc3\xab'	-43.18	-2.5	113.5	0	0	0	0	0	0	211	-145	-676
23	b'2019\xc3\x84\xc3\xaa9\xc3\x94\xc3\x8225\xc3\x88\xc3\x9515\xc3\x8a\xc2\xb147\xc2\xb7\xc3\x9613\xc3\x83\xc3\xab'	-43.18	-2.5	113.5	0	0	0	0	0	0	211	-145	-676
24	b'2019\xc3\x84\xc3\xaa9\xc3\x94\xc3\x8225\xc3\x88\xc3\x9515\xc3\x8a\xc2\xb147\xc2\xb7\xc3\x9613\xc3\x83\xc3\xab'	-41.56	-5.06	111.68	0	0	0	0	0	0	187	-179	-684
25	b'2019\xc3\x84\xc3\xaa9\xc3\x94\xc3\x8225\xc3\x88\xc3\x9515\xc3\x8a\xc2\xb147\xc2\xb7\xc3\x9613\xc3\x83\xc3\xab'	-40.5	-6.18	110.81	0	0	0	0	0	0	134	-179	-691
26	b'2019\xc3\x84\xc3\xaa9\xc3\x94\xc3\x8225\xc3\x88\xc3\x9515\xc3\x8a\xc2\xb147\xc2\xb7\xc3\x9613\xc3\x83\xc3\xab'	-40.5	-6.18	110.81	0	0	0	0	0	0	134	-179	-691
27	b'2019\xc3\x84\xc3\xaa9\xc3\x94\xc3\x8225\xc3\x88\xc3\x9515\xc3\x8a\xc2\xb147\xc2\xb7\xc3\x9613\xc3\x83\xc3\xab'	-36.5	-6.68	109.87	0	0	0	0	0	0	158	-198	-676
28	b'2019\xc3\x84\xc3\xaa9\xc3\x94\xc3\x8225\xc3\x88\xc3\x9515\xc3\x8a\xc2\xb147\xc2\xb7\xc3\x9613\xc3\x83\xc3\xab'	-34.81	-6.75	109.43	0	0	0	0	0	0	88	-174	-710
29	b'2019\xc3\x84\xc3\xaa9\xc3\x94\xc3\x8225\xc3\x88\xc3\x9515\xc3\x8a\xc2\xb147\xc2\xb7\xc3\x9613\xc3\x83\xc3\xab'	-32.18	-7.06	107.93	0	0	0	0	0	0	30	-185	-704
30	b'2019\xc3\x84\xc3\xaa9\xc3\x94\xc3\x8225\xc3\x88\xc3\x9515\xc3\x8a\xc2\xb147\xc2\xb7\xc3\x9614\xc3\x83\xc3\xab'	-32.18	-7.06	107.93	0	0	0	0	0	0	30	-185	-704
31	b'2019\xc3\x84\xc3\xaa9\xc3\x94\xc3\x8225\xc3\x88\xc3\x9515\xc3\x8a\xc2\xb147\xc2\xb7\xc3\x9614\xc3\x83\xc3\xab'	-27.68	-7.56	106.62	0	0	0	0	0	0	11	-185	-716
32	b'2019\xc3\x84\xc3\xaa9\xc3\x94\xc3\x8225\xc3\x88\xc3\x9515\xc3\x8a\xc2\xb147\xc2\xb7\xc3\x9614\xc3\x83\xc3\xab'	-25.37	-7.81	106.25	0	0	0	0	0	0	-52	-174	-697
33	b'2019\xc3\x84\xc3\xaa9\xc3\x94\xc3\x8225\xc3\x88\xc3\x9515\xc3\x8a\xc2\xb147\xc2\xb7\xc3\x9614\xc3\x83\xc3\xab'	-23.87	-8.06	105.93	0	0	0	0	0	0	-17	-192	-712
34	b'2019\xc3\x84\xc3\xaa9\xc3\x94\xc3\x8225\xc3\x88\xc3\x9515\xc3\x8a\xc2\xb147\xc2\xb7\xc3\x9614\xc3\x83\xc3\xab'	-22	-8.37	105.31	0	0	0	0	0	0	-81	-192	-716
35	b'2019\xc3\x84\xc3\xaa9\xc3\x94\xc3\x8225\xc3\x88\xc3\x9515\xc3\x8a\xc2\xb147\xc2\xb7\xc3\x9614\xc3\x83\xc3\xab'	-20.93	-8.56	105	0	0	0	0	0	0	-68	-185	-712
36	b'2019\xc3\x84\xc3\xaa9\xc3\x94\xc3\x8225\xc3\x88\xc3\x9515\xc3\x8a\xc2\xb147\xc2\xb7\xc3\x9614\xc3\x83\xc3\xab'	-19.87	-9	104.62	0	0	0	0	0	0	-104	-198	-712
37	b'2019\xc3\x84\xc3\xaa9\xc3\x94\xc3\x8225\xc3\x88\xc3\x9515\xc3\x8a\xc2\xb147\xc2\xb7\xc3\x9614\xc3\x83\xc3\xab'	-18.56	-8.93	104.56	0	0	0	0	0	0	-132	-185	-710
38	b'2019\xc3\x84\xc3\xaa9\xc3\x94\xc3\x8225\xc3\x88\xc3\x9515\xc3\x8a\xc2\xb147\xc2\xb7\xc3\x9614\xc3\x83\xc3\xab'	-16.93	-9	104.62	0	0	0	0	0	0	-155	-180	-699
39	b'2019\xc3\x84\xc3\xaa9\xc3\x94\xc3\x8225\xc3\x88\xc3\x9515\xc3\x8a\xc2\xb147\xc2\xb7\xc3\x9614\xc3\x83\xc3\xab'	-15.37	-9.12	104.31	0	0	0	0	0	0	-196	-216	-712
40	b'2019\xc3\x84\xc3\xaa9\xc3\x94\xc3\x8225\xc3\x88\xc3\x9515\xc3\x8a\xc2\xb147\xc2\xb7\xc3\x9614\xc3\x83\xc3\xab'	-15	-9.25	104.12	0	0	0	0	0	0	-196	-216	-712
41	b'2019\xc3\x84\xc3\xaa9\xc3\x94\xc3\x8225\xc3\x88\xc3\x9515\xc3\x8a\xc2\xb147\xc2\xb7\xc3\x9614\xc3\x83\xc3\xab'	-13.81	-9.75	103.43	0	0	0	0	0	0	-208	-156	-700
42	b'2019\xc3\x84\xc3\xaa9\xc3\x94\xc3\x8225\xc3\x88\xc3\x9515\xc3\x8a\xc2\xb147\xc2\xb7\xc3\x9614\xc3\x83\xc3\xab'	-13	-9.62	103	0	0	0	0	0	0	-208	-156	-700
43	b'2019\xc3\x84\xc3\xaa9\xc3\x94\xc3\x8225\xc3\x88\xc3\x9515\xc3\x8a\xc2\xb147\xc2\xb7\xc3\x9614\xc3\x83\xc3\xab'	-13	-9.62	103	0	0	0	0	0	0	-208	-156	-700
44	b'2019\xc3\x84\xc3\xaa9\xc3\x94\xc3\x8225\xc3\x88\xc3\x9515\xc3\x8a\xc2\xb147\xc2\xb7\xc3\x9614\xc3\x83\xc3\xab'	-12.93	-9.81	102.43	0	0	0	0	0	0	-224	-192	-700
45	b'2019\xc3\x84\xc3\xaa9\xc3\x94\xc3\x8225\xc3\x88\xc3\x9515\xc3\x8a\xc2\xb147\xc2\xb7\xc3\x9614\xc3\x83\xc3\xab'	-13.12	-10	102.25	0	0	0	0	0	0	-177	-180	-707
46	b'2019\xc3\x84\xc3\xaa9\xc3\x94\xc3\x8225\xc3\x88\xc3\x9515\xc3\x8a\xc2\xb147\xc2\xb7\xc3\x9615\xc3\x83\xc3\xab'	-12.81	-10.06	102.25	0	0	0	0	0	0	-230	-204	-692
