# Supplementary material for: Data acquired by a single object sensor for the detection and quality evaluation of table tennis forehand strokes
Source: Data Brief. 2020 Nov 6;33:106504. doi: 10.1016/j.dib.2020.106504 (PMC7683218; doi:10.1016/j.dib.2020.106504)
Supplement: Supplementary file 2 [file mmc2.zip › Raw/Sensory-Data/1012.csv]

#	Time/Date	Roll	Pitch	Yaw	acc(x)	acc(y)	acc(z)	gyro(x)	gyro(y)	gyro(z)	mag(x)	mag(y)	mag(z)
2	b'2019\xc3\x84\xc3\xaa9\xc3\x94\xc3\x8225\xc3\x88\xc3\x9515\xc3\x8a\xc2\xb147\xc2\xb7\xc3\x9624\xc3\x83\xc3\xab'	-70.62	25.93	120.68	0	0	0	0	0	0	579	-49	-500
3	b'2019\xc3\x84\xc3\xaa9\xc3\x94\xc3\x8225\xc3\x88\xc3\x9515\xc3\x8a\xc2\xb147\xc2\xb7\xc3\x9624\xc3\x83\xc3\xab'	-70.62	25.93	120.68	0	0	0	0	0	0	579	-49	-500
4	b'2019\xc3\x84\xc3\xaa9\xc3\x94\xc3\x8225\xc3\x88\xc3\x9515\xc3\x8a\xc2\xb147\xc2\xb7\xc3\x9624\xc3\x83\xc3\xab'	-69.75	20.56	119	0	0	0	0	0	0	555	-78	-534
5	b'2019\xc3\x84\xc3\xaa9\xc3\x94\xc3\x8225\xc3\x88\xc3\x9515\xc3\x8a\xc2\xb147\xc2\xb7\xc3\x9624\xc3\x83\xc3\xab'	-69.12	18.43	118.43	0	0	0	0	0	0	507	-43	-536
6	b'2019\xc3\x84\xc3\xaa9\xc3\x94\xc3\x8225\xc3\x88\xc3\x9515\xc3\x8a\xc2\xb147\xc2\xb7\xc3\x9624\xc3\x83\xc3\xab'	-69.12	18.43	118.43	0	0	0	0	0	0	507	-43	-536
7	b'2019\xc3\x84\xc3\xaa9\xc3\x94\xc3\x8225\xc3\x88\xc3\x9515\xc3\x8a\xc2\xb147\xc2\xb7\xc3\x9624\xc3\x83\xc3\xab'	-68.25	14	117.06	0	0	0	0	0	0	507	-91	-569
8	b'2019\xc3\x84\xc3\xaa9\xc3\x94\xc3\x8225\xc3\x88\xc3\x9515\xc3\x8a\xc2\xb147\xc2\xb7\xc3\x9624\xc3\x83\xc3\xab'	-67.25	12.31	116.62	0	0	0	0	0	0	499	-80	-563
9	b'2019\xc3\x84\xc3\xaa9\xc3\x94\xc3\x8225\xc3\x88\xc3\x9515\xc3\x8a\xc2\xb147\xc2\xb7\xc3\x9624\xc3\x83\xc3\xab'	-66.56	11.31	116.31	0	0	0	0	0	0	499	-86	-563
10	b'2019\xc3\x84\xc3\xaa9\xc3\x94\xc3\x8225\xc3\x88\xc3\x9515\xc3\x8a\xc2\xb147\xc2\xb7\xc3\x9624\xc3\x83\xc3\xab'	-65.56	9.87	115.81	0	0	0	0	0	0	491	-62	-595
11	b'2019\xc3\x84\xc3\xaa9\xc3\x94\xc3\x8225\xc3\x88\xc3\x9515\xc3\x8a\xc2\xb147\xc2\xb7\xc3\x9624\xc3\x83\xc3\xab'	-65.56	9.87	115.81	0	0	0	0	0	0	491	-62	-595
12	b'2019\xc3\x84\xc3\xaa9\xc3\x94\xc3\x8225\xc3\x88\xc3\x9515\xc3\x8a\xc2\xb147\xc2\xb7\xc3\x9624\xc3\x83\xc3\xab'	-65.56	9.87	115.81	0	0	0	0	0	0	491	-62	-595
13	b'2019\xc3\x84\xc3\xaa9\xc3\x94\xc3\x8225\xc3\x88\xc3\x9515\xc3\x8a\xc2\xb147\xc2\xb7\xc3\x9625\xc3\x83\xc3\xab'	-62.93	6.62	114.81	0	0	0	0	0	0	420	-86	-595
14	b'2019\xc3\x84\xc3\xaa9\xc3\x94\xc3\x8225\xc3\x88\xc3\x9515\xc3\x8a\xc2\xb147\xc2\xb7\xc3\x9625\xc3\x83\xc3\xab'	-62.37	5.5	114.31	0	0	0	0	0	0	420	-97	-601
15	b'2019\xc3\x84\xc3\xaa9\xc3\x94\xc3\x8225\xc3\x88\xc3\x9515\xc3\x8a\xc2\xb147\xc2\xb7\xc3\x9625\xc3\x83\xc3\xab'	-61.43	3.25	113.18	0	0	0	0	0	0	422	-126	-608
16	b'2019\xc3\x84\xc3\xaa9\xc3\x94\xc3\x8225\xc3\x88\xc3\x9515\xc3\x8a\xc2\xb147\xc2\xb7\xc3\x9625\xc3\x83\xc3\xab'	-60.62	1.68	112.37	0	0	0	0	0	0	403	-120	-614
17	b'2019\xc3\x84\xc3\xaa9\xc3\x94\xc3\x8225\xc3\x88\xc3\x9515\xc3\x8a\xc2\xb147\xc2\xb7\xc3\x9625\xc3\x83\xc3\xab'	-59.75	0.37	111.68	0	0	0	0	0	0	414	-102	-614
18	b'2019\xc3\x84\xc3\xaa9\xc3\x94\xc3\x8225\xc3\x88\xc3\x9515\xc3\x8a\xc2\xb147\xc2\xb7\xc3\x9625\xc3\x83\xc3\xab'	-59.75	0.37	111.68	0	0	0	0	0	0	414	-102	-614
19	b'2019\xc3\x84\xc3\xaa9\xc3\x94\xc3\x8225\xc3\x88\xc3\x9515\xc3\x8a\xc2\xb147\xc2\xb7\xc3\x9625\xc3\x83\xc3\xab'	-57.56	-1.87	110.12	0	0	0	0	0	0	369	-108	-622
20	b'2019\xc3\x84\xc3\xaa9\xc3\x94\xc3\x8225\xc3\x88\xc3\x9515\xc3\x8a\xc2\xb147\xc2\xb7\xc3\x9625\xc3\x83\xc3\xab'	-56.75	-2.93	109.37	0	0	0	0	0	0	403	-137	-614
21	b'2019\xc3\x84\xc3\xaa9\xc3\x94\xc3\x8225\xc3\x88\xc3\x9515\xc3\x8a\xc2\xb147\xc2\xb7\xc3\x9625\xc3\x83\xc3\xab'	-56.75	-2.93	109.37	0	0	0	0	0	0	403	-137	-614
22	b'2019\xc3\x84\xc3\xaa9\xc3\x94\xc3\x8225\xc3\x88\xc3\x9515\xc3\x8a\xc2\xb147\xc2\xb7\xc3\x9625\xc3\x83\xc3\xab'	-53.81	-4.75	107.62	0	0	0	0	0	0	326	-161	-673
23	b'2019\xc3\x84\xc3\xaa9\xc3\x94\xc3\x8225\xc3\x88\xc3\x9515\xc3\x8a\xc2\xb147\xc2\xb7\xc3\x9625\xc3\x83\xc3\xab'	-51.75	-6.12	106.75	0	0	0	0	0	0	304	-155	-635
24	b'2019\xc3\x84\xc3\xaa9\xc3\x94\xc3\x8225\xc3\x88\xc3\x9515\xc3\x8a\xc2\xb147\xc2\xb7\xc3\x9625\xc3\x83\xc3\xab'	-49.81	-7.75	105.68	0	0	0	0	0	0	291	-144	-673
25	b'2019\xc3\x84\xc3\xaa9\xc3\x94\xc3\x8225\xc3\x88\xc3\x9515\xc3\x8a\xc2\xb147\xc2\xb7\xc3\x9626\xc3\x83\xc3\xab'	-47.25	-10.81	103.5	0	0	0	0	0	0	251	-161	-686
26	b'2019\xc3\x84\xc3\xaa9\xc3\x94\xc3\x8225\xc3\x88\xc3\x9515\xc3\x8a\xc2\xb147\xc2\xb7\xc3\x9626\xc3\x83\xc3\xab'	-44.56	-12.56	101.75	0	0	0	0	0	0	211	-166	-681
27	b'2019\xc3\x84\xc3\xaa9\xc3\x94\xc3\x8225\xc3\x88\xc3\x9515\xc3\x8a\xc2\xb147\xc2\xb7\xc3\x9626\xc3\x83\xc3\xab'	-41.93	-13.18	100.68	0	0	0	0	0	0	198	-196	-686
28	b'2019\xc3\x84\xc3\xaa9\xc3\x94\xc3\x8225\xc3\x88\xc3\x9515\xc3\x8a\xc2\xb147\xc2\xb7\xc3\x9626\xc3\x83\xc3\xab'	-38.75	-14	99.62	0	0	0	0	0	0	134	-196	-720
29	b'2019\xc3\x84\xc3\xaa9\xc3\x94\xc3\x8225\xc3\x88\xc3\x9515\xc3\x8a\xc2\xb147\xc2\xb7\xc3\x9626\xc3\x83\xc3\xab'	-36.25	-15.06	98.62	0	0	0	0	0	0	64	-220	-696
30	b'2019\xc3\x84\xc3\xaa9\xc3\x94\xc3\x8225\xc3\x88\xc3\x9515\xc3\x8a\xc2\xb147\xc2\xb7\xc3\x9626\xc3\x83\xc3\xab'	-36.25	-15.06	98.62	0	0	0	0	0	0	64	-220	-696
31	b'2019\xc3\x84\xc3\xaa9\xc3\x94\xc3\x8225\xc3\x88\xc3\x9515\xc3\x8a\xc2\xb147\xc2\xb7\xc3\x9626\xc3\x83\xc3\xab'	-33.62	-15.62	97.87	0	0	0	0	0	0	32	-233	-708
32	b'2019\xc3\x84\xc3\xaa9\xc3\x94\xc3\x8225\xc3\x88\xc3\x9515\xc3\x8a\xc2\xb147\xc2\xb7\xc3\x9626\xc3\x83\xc3\xab'	-31.62	-15.56	97.5	0	0	0	0	0	0	65	-209	-702
33	b'2019\xc3\x84\xc3\xaa9\xc3\x94\xc3\x8225\xc3\x88\xc3\x9515\xc3\x8a\xc2\xb147\xc2\xb7\xc3\x9626\xc3\x83\xc3\xab'	-30.43	-15.5	97.31	0	0	0	0	0	0	-3	-220	-708
34	b'2019\xc3\x84\xc3\xaa9\xc3\x94\xc3\x8225\xc3\x88\xc3\x9515\xc3\x8a\xc2\xb147\xc2\xb7\xc3\x9626\xc3\x83\xc3\xab'	-28.31	-15.56	96.93	0	0	0	0	0	0	32	-220	-708
35	b'2019\xc3\x84\xc3\xaa9\xc3\x94\xc3\x8225\xc3\x88\xc3\x9515\xc3\x8a\xc2\xb147\xc2\xb7\xc3\x9626\xc3\x83\xc3\xab'	-28.31	-15.56	96.93	0	0	0	0	0	0	32	-220	-708
36	b'2019\xc3\x84\xc3\xaa9\xc3\x94\xc3\x8225\xc3\x88\xc3\x9515\xc3\x8a\xc2\xb147\xc2\xb7\xc3\x9626\xc3\x83\xc3\xab'	-26.5	-15.62	96.5	0	0	0	0	0	0	-22	-220	-715
37	b'2019\xc3\x84\xc3\xaa9\xc3\x94\xc3\x8225\xc3\x88\xc3\x9515\xc3\x8a\xc2\xb147\xc2\xb7\xc3\x9626\xc3\x83\xc3\xab'	-26.5	-15.62	96.5	0	0	0	0	0	0	-22	-220	-715
38	b'2019\xc3\x84\xc3\xaa9\xc3\x94\xc3\x8225\xc3\x88\xc3\x9515\xc3\x8a\xc2\xb147\xc2\xb7\xc3\x9627\xc3\x83\xc3\xab'	-24.5	-15.68	96.43	0	0	0	0	0	0	-51	-227	-734
39	b'2019\xc3\x84\xc3\xaa9\xc3\x94\xc3\x8225\xc3\x88\xc3\x9515\xc3\x8a\xc2\xb147\xc2\xb7\xc3\x9627\xc3\x83\xc3\xab'	-24.06	-15.68	96.12	0	0	0	0	0	0	-22	-220	-713
40	b'2019\xc3\x84\xc3\xaa9\xc3\x94\xc3\x8225\xc3\x88\xc3\x9515\xc3\x8a\xc2\xb147\xc2\xb7\xc3\x9627\xc3\x83\xc3\xab'	-24.06	-15.68	96.12	0	0	0	0	0	0	-22	-220	-713
41	b'2019\xc3\x84\xc3\xaa9\xc3\x94\xc3\x8225\xc3\x88\xc3\x9515\xc3\x8a\xc2\xb147\xc2\xb7\xc3\x9627\xc3\x83\xc3\xab'	-23	-16.25	96.12	0	0	0	0	0	0	-62	-208	-720
42	b'2019\xc3\x84\xc3\xaa9\xc3\x94\xc3\x8225\xc3\x88\xc3\x9515\xc3\x8a\xc2\xb147\xc2\xb7\xc3\x9627\xc3\x83\xc3\xab'	-22.75	-16.5	95.93	0	0	0	0	0	0	-51	-219	-707
43	b'2019\xc3\x84\xc3\xaa9\xc3\x94\xc3\x8225\xc3\x88\xc3\x9515\xc3\x8a\xc2\xb147\xc2\xb7\xc3\x9627\xc3\x83\xc3\xab'	-22.43	-16.5	95.93	0	0	0	0	0	0	-104	-238	-707
44	b'2019\xc3\x84\xc3\xaa9\xc3\x94\xc3\x8225\xc3\x88\xc3\x9515\xc3\x8a\xc2\xb147\xc2\xb7\xc3\x9627\xc3\x83\xc3\xab'	-22.43	-16.5	95.93	0	0	0	0	0	0	-104	-238	-707
45	b'2019\xc3\x84\xc3\xaa9\xc3\x94\xc3\x8225\xc3\x88\xc3\x9515\xc3\x8a\xc2\xb147\xc2\xb7\xc3\x9627\xc3\x83\xc3\xab'	-21.93	-16.5	95.93	0	0	0	0	0	0	-108	-225	-707
46	b'2019\xc3\x84\xc3\xaa9\xc3\x94\xc3\x8225\xc3\x88\xc3\x9515\xc3\x8a\xc2\xb147\xc2\xb7\xc3\x9627\xc3\x83\xc3\xab'	-21.93	-16.5	95.93	0	0	0	0	0	0	-108	-225	-707
47	b'2019\xc3\x84\xc3\xaa9\xc3\x94\xc3\x8225\xc3\x88\xc3\x9515\xc3\x8a\xc2\xb147\xc2\xb7\xc3\x9627\xc3\x83\xc3\xab'	-21.56	-16.5	95.87	0	0	0	0	0	0	-120	-225	-707
48	b'2019\xc3\x84\xc3\xaa9\xc3\x94\xc3\x8225\xc3\x88\xc3\x9515\xc3\x8a\xc2\xb147\xc2\xb7\xc3\x9627\xc3\x83\xc3\xab'	-21.75	-16.56	95.75	0	0	0	0	0	0	-120	-232	-694
49	b'2019\xc3\x84\xc3\xaa9\xc3\x94\xc3\x8225\xc3\x88\xc3\x9515\xc3\x8a\xc2\xb147\xc2\xb7\xc3\x9627\xc3\x83\xc3\xab'	-21.75	-16.56	95.75	0	0	0	0	0	0	-120	-232	-694
50	b'2019\xc3\x84\xc3\xaa9\xc3\x94\xc3\x8225\xc3\x88\xc3\x9515\xc3\x8a\xc2\xb147\xc2\xb7\xc3\x9627\xc3\x83\xc3\xab'	-22	-16.62	95.75	0	0	0	0	0	0	-97	-238	-707
51	b'2019\xc3\x84\xc3\xaa9\xc3\x94\xc3\x8225\xc3\x88\xc3\x9515\xc3\x8a\xc2\xb147\xc2\xb7\xc3\x9627\xc3\x83\xc3\xab'	-22.12	-16.62	95.81	0	0	0	0	0	0	-91	-225	-713
52	b'2019\xc3\x84\xc3\xaa9\xc3\x94\xc3\x8225\xc3\x88\xc3\x9515\xc3\x8a\xc2\xb147\xc2\xb7\xc3\x9627\xc3\x83\xc3\xab'	-22.25	-16.62	95.81	0	0	0	0	0	0	-115	-238	-720
53	b'2019\xc3\x84\xc3\xaa9\xc3\x94\xc3\x8225\xc3\x88\xc3\x9515\xc3\x8a\xc2\xb147\xc2\xb7\xc3\x9628\xc3\x83\xc3\xab'	-22.25	-16.68	95.81	0	0	0	0	0	0	-104	-232	-694
