# Supplementary material for: Data acquired by a single object sensor for the detection and quality evaluation of table tennis forehand strokes
Source: Data Brief. 2020 Nov 6;33:106504. doi: 10.1016/j.dib.2020.106504 (PMC7683218; doi:10.1016/j.dib.2020.106504)
Supplement: Supplementary file 2 [file mmc2.zip › Raw/Sensory-Data/1013.csv]

#	Time/Date	Roll	Pitch	Yaw	acc(x)	acc(y)	acc(z)	gyro(x)	gyro(y)	gyro(z)	mag(x)	mag(y)	mag(z)
2	b'2019\xc3\x84\xc3\xaa9\xc3\x94\xc3\x8225\xc3\x88\xc3\x9515\xc3\x8a\xc2\xb147\xc2\xb7\xc3\x9635\xc3\x83\xc3\xab'	-74.68	28.93	128.81	0	0	0	0	0	0	657	-104	-478
3	b'2019\xc3\x84\xc3\xaa9\xc3\x94\xc3\x8225\xc3\x88\xc3\x9515\xc3\x8a\xc2\xb147\xc2\xb7\xc3\x9635\xc3\x83\xc3\xab'	-74.68	28.93	128.81	0	0	0	0	0	0	657	-104	-478
4	b'2019\xc3\x84\xc3\xaa9\xc3\x94\xc3\x8225\xc3\x88\xc3\x9515\xc3\x8a\xc2\xb147\xc2\xb7\xc3\x9635\xc3\x83\xc3\xab'	-74.06	22.68	126.87	0	0	0	0	0	0	582	-121	-478
5	b'2019\xc3\x84\xc3\xaa9\xc3\x94\xc3\x8225\xc3\x88\xc3\x9515\xc3\x8a\xc2\xb147\xc2\xb7\xc3\x9635\xc3\x83\xc3\xab'	-73.93	20.06	126	0	0	0	0	0	0	600	-150	-478
6	b'2019\xc3\x84\xc3\xaa9\xc3\x94\xc3\x8225\xc3\x88\xc3\x9515\xc3\x8a\xc2\xb147\xc2\xb7\xc3\x9636\xc3\x83\xc3\xab'	-73.5	17	124.81	0	0	0	0	0	0	564	-144	-472
7	b'2019\xc3\x84\xc3\xaa9\xc3\x94\xc3\x8225\xc3\x88\xc3\x9515\xc3\x8a\xc2\xb147\xc2\xb7\xc3\x9636\xc3\x83\xc3\xab'	-72.87	12.87	123.06	0	0	0	0	0	0	569	-145	-505
8	b'2019\xc3\x84\xc3\xaa9\xc3\x94\xc3\x8225\xc3\x88\xc3\x9515\xc3\x8a\xc2\xb147\xc2\xb7\xc3\x9636\xc3\x83\xc3\xab'	-72.87	12.87	123.06	0	0	0	0	0	0	569	-145	-505
9	b'2019\xc3\x84\xc3\xaa9\xc3\x94\xc3\x8225\xc3\x88\xc3\x9515\xc3\x8a\xc2\xb147\xc2\xb7\xc3\x9636\xc3\x83\xc3\xab'	-72.56	8.75	121	0	0	0	0	0	0	560	-158	-524
10	b'2019\xc3\x84\xc3\xaa9\xc3\x94\xc3\x8225\xc3\x88\xc3\x9515\xc3\x8a\xc2\xb147\xc2\xb7\xc3\x9636\xc3\x83\xc3\xab'	-72.56	8.75	121	0	0	0	0	0	0	560	-158	-524
11	b'2019\xc3\x84\xc3\xaa9\xc3\x94\xc3\x8225\xc3\x88\xc3\x9515\xc3\x8a\xc2\xb147\xc2\xb7\xc3\x9636\xc3\x83\xc3\xab'	-71.68	2.87	117.43	0	0	0	0	0	0	560	-169	-518
12	b'2019\xc3\x84\xc3\xaa9\xc3\x94\xc3\x8225\xc3\x88\xc3\x9515\xc3\x8a\xc2\xb147\xc2\xb7\xc3\x9636\xc3\x83\xc3\xab'	-70.75	1.06	116.31	0	0	0	0	0	0	505	-174	-510
13	b'2019\xc3\x84\xc3\xaa9\xc3\x94\xc3\x8225\xc3\x88\xc3\x9515\xc3\x8a\xc2\xb147\xc2\xb7\xc3\x9636\xc3\x83\xc3\xab'	-69.93	-0.5	115.12	0	0	0	0	0	0	518	-168	-550
14	b'2019\xc3\x84\xc3\xaa9\xc3\x94\xc3\x8225\xc3\x88\xc3\x9515\xc3\x8a\xc2\xb147\xc2\xb7\xc3\x9636\xc3\x83\xc3\xab'	-69.93	-0.5	115.12	0	0	0	0	0	0	518	-168	-550
15	b'2019\xc3\x84\xc3\xaa9\xc3\x94\xc3\x8225\xc3\x88\xc3\x9515\xc3\x8a\xc2\xb147\xc2\xb7\xc3\x9636\xc3\x83\xc3\xab'	-67.68	-4.12	112	0	0	0	0	0	0	500	-174	-569
16	b'2019\xc3\x84\xc3\xaa9\xc3\x94\xc3\x8225\xc3\x88\xc3\x9515\xc3\x8a\xc2\xb147\xc2\xb7\xc3\x9636\xc3\x83\xc3\xab'	-67.25	-5.37	110.81	0	0	0	0	0	0	465	-168	-564
17	b'2019\xc3\x84\xc3\xaa9\xc3\x94\xc3\x8225\xc3\x88\xc3\x9515\xc3\x8a\xc2\xb147\xc2\xb7\xc3\x9636\xc3\x83\xc3\xab'	-66.5	-6.56	109.75	0	0	0	0	0	0	483	-185	-584
18	b'2019\xc3\x84\xc3\xaa9\xc3\x94\xc3\x8225\xc3\x88\xc3\x9515\xc3\x8a\xc2\xb147\xc2\xb7\xc3\x9637\xc3\x83\xc3\xab'	-64.93	-8.06	108.43	0	0	0	0	0	0	489	-185	-577
19	b'2019\xc3\x84\xc3\xaa9\xc3\x94\xc3\x8225\xc3\x88\xc3\x9515\xc3\x8a\xc2\xb147\xc2\xb7\xc3\x9637\xc3\x83\xc3\xab'	-63.31	-9.06	107.62	0	0	0	0	0	0	448	-188	-584
20	b'2019\xc3\x84\xc3\xaa9\xc3\x94\xc3\x8225\xc3\x88\xc3\x9515\xc3\x8a\xc2\xb147\xc2\xb7\xc3\x9637\xc3\x83\xc3\xab'	-61.37	-10.37	106.81	0	0	0	0	0	0	459	-177	-609
21	b'2019\xc3\x84\xc3\xaa9\xc3\x94\xc3\x8225\xc3\x88\xc3\x9515\xc3\x8a\xc2\xb147\xc2\xb7\xc3\x9637\xc3\x83\xc3\xab'	-58.37	-11.56	105.81	0	0	0	0	0	0	388	-209	-624
22	b'2019\xc3\x84\xc3\xaa9\xc3\x94\xc3\x8225\xc3\x88\xc3\x9515\xc3\x8a\xc2\xb147\xc2\xb7\xc3\x9637\xc3\x83\xc3\xab'	-57.06	-12.12	105.31	0	0	0	0	0	0	401	-203	-617
23	b'2019\xc3\x84\xc3\xaa9\xc3\x94\xc3\x8225\xc3\x88\xc3\x9515\xc3\x8a\xc2\xb147\xc2\xb7\xc3\x9637\xc3\x83\xc3\xab'	-54.81	-12.43	104.81	0	0	0	0	0	0	313	-212	-622
24	b'2019\xc3\x84\xc3\xaa9\xc3\x94\xc3\x8225\xc3\x88\xc3\x9515\xc3\x8a\xc2\xb147\xc2\xb7\xc3\x9637\xc3\x83\xc3\xab'	-53	-12.68	104.62	0	0	0	0	0	0	331	-232	-651
25	b'2019\xc3\x84\xc3\xaa9\xc3\x94\xc3\x8225\xc3\x88\xc3\x9515\xc3\x8a\xc2\xb147\xc2\xb7\xc3\x9637\xc3\x83\xc3\xab'	-50.12	-13.43	104.12	0	0	0	0	0	0	284	-209	-644
26	b'2019\xc3\x84\xc3\xaa9\xc3\x94\xc3\x8225\xc3\x88\xc3\x9515\xc3\x8a\xc2\xb147\xc2\xb7\xc3\x9637\xc3\x83\xc3\xab'	-47.81	-14.06	103.31	0	0	0	0	0	0	252	-232	-672
27	b'2019\xc3\x84\xc3\xaa9\xc3\x94\xc3\x8225\xc3\x88\xc3\x9515\xc3\x8a\xc2\xb147\xc2\xb7\xc3\x9637\xc3\x83\xc3\xab'	-46.25	-14.18	102.75	0	0	0	0	0	0	224	-220	-665
28	b'2019\xc3\x84\xc3\xaa9\xc3\x94\xc3\x8225\xc3\x88\xc3\x9515\xc3\x8a\xc2\xb147\xc2\xb7\xc3\x9637\xc3\x83\xc3\xab'	-43.06	-14.31	102.37	0	0	0	0	0	0	184	-238	-680
29	b'2019\xc3\x84\xc3\xaa9\xc3\x94\xc3\x8225\xc3\x88\xc3\x9515\xc3\x8a\xc2\xb147\xc2\xb7\xc3\x9638\xc3\x83\xc3\xab'	-40.12	-13.93	102.37	0	0	0	0	0	0	142	-225	-707
30	b'2019\xc3\x84\xc3\xaa9\xc3\x94\xc3\x8225\xc3\x88\xc3\x9515\xc3\x8a\xc2\xb147\xc2\xb7\xc3\x9638\xc3\x83\xc3\xab'	-40.12	-13.93	102.37	0	0	0	0	0	0	142	-225	-707
31	b'2019\xc3\x84\xc3\xaa9\xc3\x94\xc3\x8225\xc3\x88\xc3\x9515\xc3\x8a\xc2\xb147\xc2\xb7\xc3\x9638\xc3\x83\xc3\xab'	-33.43	-13.62	101.87	0	0	0	0	0	0	73	-244	-707
32	b'2019\xc3\x84\xc3\xaa9\xc3\x94\xc3\x8225\xc3\x88\xc3\x9515\xc3\x8a\xc2\xb147\xc2\xb7\xc3\x9638\xc3\x83\xc3\xab'	-30.43	-13.68	101.18	0	0	0	0	0	0	33	-260	-707
33	b'2019\xc3\x84\xc3\xaa9\xc3\x94\xc3\x8225\xc3\x88\xc3\x9515\xc3\x8a\xc2\xb147\xc2\xb7\xc3\x9638\xc3\x83\xc3\xab'	-27.93	-13.81	100.18	0	0	0	0	0	0	16	-238	-721
34	b'2019\xc3\x84\xc3\xaa9\xc3\x94\xc3\x8225\xc3\x88\xc3\x9515\xc3\x8a\xc2\xb147\xc2\xb7\xc3\x9638\xc3\x83\xc3\xab'	-26	-13.93	99.68	0	0	0	0	0	0	-36	-232	-726
35	b'2019\xc3\x84\xc3\xaa9\xc3\x94\xc3\x8225\xc3\x88\xc3\x9515\xc3\x8a\xc2\xb147\xc2\xb7\xc3\x9638\xc3\x83\xc3\xab'	-26	-13.93	99.68	0	0	0	0	0	0	-36	-232	-726
36	b'2019\xc3\x84\xc3\xaa9\xc3\x94\xc3\x8225\xc3\x88\xc3\x9515\xc3\x8a\xc2\xb147\xc2\xb7\xc3\x9638\xc3\x83\xc3\xab'	-24.37	-14.37	98.87	0	0	0	0	0	0	-59	-220	-712
37	b'2019\xc3\x84\xc3\xaa9\xc3\x94\xc3\x8225\xc3\x88\xc3\x9515\xc3\x8a\xc2\xb147\xc2\xb7\xc3\x9638\xc3\x83\xc3\xab'	-23.18	-14.62	98.56	0	0	0	0	0	0	-65	-244	-731
38	b'2019\xc3\x84\xc3\xaa9\xc3\x94\xc3\x8225\xc3\x88\xc3\x9515\xc3\x8a\xc2\xb147\xc2\xb7\xc3\x9638\xc3\x83\xc3\xab'	-23.18	-14.62	98.56	0	0	0	0	0	0	-65	-244	-731
39	b'2019\xc3\x84\xc3\xaa9\xc3\x94\xc3\x8225\xc3\x88\xc3\x9515\xc3\x8a\xc2\xb147\xc2\xb7\xc3\x9638\xc3\x83\xc3\xab'	-21.56	-14.56	98.31	0	0	0	0	0	0	-116	-244	-716
40	b'2019\xc3\x84\xc3\xaa9\xc3\x94\xc3\x8225\xc3\x88\xc3\x9515\xc3\x8a\xc2\xb147\xc2\xb7\xc3\x9638\xc3\x83\xc3\xab'	-21.06	-14.56	98.25	0	0	0	0	0	0	-116	-244	-716
