# Supplementary material for: Data acquired by a single object sensor for the detection and quality evaluation of table tennis forehand strokes
Source: Data Brief. 2020 Nov 6;33:106504. doi: 10.1016/j.dib.2020.106504 (PMC7683218; doi:10.1016/j.dib.2020.106504)
Supplement: Supplementary file 2 [file mmc2.zip › Raw/Sensory-Data/1014.csv]

#	Time/Date	Roll	Pitch	Yaw	acc(x)	acc(y)	acc(z)	gyro(x)	gyro(y)	gyro(z)	mag(x)	mag(y)	mag(z)
2	b'2019\xc3\x84\xc3\xaa9\xc3\x94\xc3\x8225\xc3\x88\xc3\x9515\xc3\x8a\xc2\xb148\xc2\xb7\xc3\x968\xc3\x83\xc3\xab'	-76.18	27.43	121.5	0	0	0	0	0	0	563	-94	-475
3	b'2019\xc3\x84\xc3\xaa9\xc3\x94\xc3\x8225\xc3\x88\xc3\x9515\xc3\x8a\xc2\xb148\xc2\xb7\xc3\x968\xc3\x83\xc3\xab'	-76.18	27.43	121.5	0	0	0	0	0	0	563	-94	-475
4	b'2019\xc3\x84\xc3\xaa9\xc3\x94\xc3\x8225\xc3\x88\xc3\x9515\xc3\x8a\xc2\xb148\xc2\xb7\xc3\x969\xc3\x83\xc3\xab'	-75.5	20.12	119.81	0	0	0	0	0	0	563	-96	-481
5	b'2019\xc3\x84\xc3\xaa9\xc3\x94\xc3\x8225\xc3\x88\xc3\x9515\xc3\x8a\xc2\xb148\xc2\xb7\xc3\x969\xc3\x83\xc3\xab'	-75.5	20.12	119.81	0	0	0	0	0	0	563	-96	-481
6	b'2019\xc3\x84\xc3\xaa9\xc3\x94\xc3\x8225\xc3\x88\xc3\x9515\xc3\x8a\xc2\xb148\xc2\xb7\xc3\x969\xc3\x83\xc3\xab'	-74.75	12.06	117.12	0	0	0	0	0	0	603	-112	-504
7	b'2019\xc3\x84\xc3\xaa9\xc3\x94\xc3\x8225\xc3\x88\xc3\x9515\xc3\x8a\xc2\xb148\xc2\xb7\xc3\x969\xc3\x83\xc3\xab'	-74	6.81	115.5	0	0	0	0	0	0	603	-140	-502
8	b'2019\xc3\x84\xc3\xaa9\xc3\x94\xc3\x8225\xc3\x88\xc3\x9515\xc3\x8a\xc2\xb148\xc2\xb7\xc3\x969\xc3\x83\xc3\xab'	-74	6.81	115.5	0	0	0	0	0	0	603	-140	-502
9	b'2019\xc3\x84\xc3\xaa9\xc3\x94\xc3\x8225\xc3\x88\xc3\x9515\xc3\x8a\xc2\xb148\xc2\xb7\xc3\x969\xc3\x83\xc3\xab'	-70.93	1.93	112.87	0	0	0	0	0	0	526	-158	-561
10	b'2019\xc3\x84\xc3\xaa9\xc3\x94\xc3\x8225\xc3\x88\xc3\x9515\xc3\x8a\xc2\xb148\xc2\xb7\xc3\x969\xc3\x83\xc3\xab'	-70.93	1.93	112.87	0	0	0	0	0	0	526	-158	-561
11	b'2019\xc3\x84\xc3\xaa9\xc3\x94\xc3\x8225\xc3\x88\xc3\x9515\xc3\x8a\xc2\xb148\xc2\xb7\xc3\x969\xc3\x83\xc3\xab'	-65.81	-0.37	110.12	0	0	0	0	0	0	481	-153	-595
12	b'2019\xc3\x84\xc3\xaa9\xc3\x94\xc3\x8225\xc3\x88\xc3\x9515\xc3\x8a\xc2\xb148\xc2\xb7\xc3\x969\xc3\x83\xc3\xab'	-65.81	-0.37	110.12	0	0	0	0	0	0	481	-153	-595
13	b'2019\xc3\x84\xc3\xaa9\xc3\x94\xc3\x8225\xc3\x88\xc3\x9515\xc3\x8a\xc2\xb148\xc2\xb7\xc3\x9610\xc3\x83\xc3\xab'	-58.93	-2.31	107.87	0	0	0	0	0	0	451	-140	-619
14	b'2019\xc3\x84\xc3\xaa9\xc3\x94\xc3\x8225\xc3\x88\xc3\x9515\xc3\x8a\xc2\xb148\xc2\xb7\xc3\x9610\xc3\x83\xc3\xab'	-55.87	-4.81	105	0	0	0	0	0	0	332	-134	-638
15	b'2019\xc3\x84\xc3\xaa9\xc3\x94\xc3\x8225\xc3\x88\xc3\x9515\xc3\x8a\xc2\xb148\xc2\xb7\xc3\x9610\xc3\x83\xc3\xab'	-51.31	-7.18	103	0	0	0	0	0	0	304	-160	-654
16	b'2019\xc3\x84\xc3\xaa9\xc3\x94\xc3\x8225\xc3\x88\xc3\x9515\xc3\x8a\xc2\xb148\xc2\xb7\xc3\x9610\xc3\x83\xc3\xab'	-45.37	-8.81	102.12	0	0	0	0	0	0	244	-163	-688
17	b'2019\xc3\x84\xc3\xaa9\xc3\x94\xc3\x8225\xc3\x88\xc3\x9515\xc3\x8a\xc2\xb148\xc2\xb7\xc3\x9610\xc3\x83\xc3\xab'	-38.31	-10.12	101.81	0	0	0	0	0	0	134	-182	-710
18	b'2019\xc3\x84\xc3\xaa9\xc3\x94\xc3\x8225\xc3\x88\xc3\x9515\xc3\x8a\xc2\xb148\xc2\xb7\xc3\x9610\xc3\x83\xc3\xab'	-34.06	-10.43	101.18	0	0	0	0	0	0	64	-200	-716
19	b'2019\xc3\x84\xc3\xaa9\xc3\x94\xc3\x8225\xc3\x88\xc3\x9515\xc3\x8a\xc2\xb148\xc2\xb7\xc3\x9610\xc3\x83\xc3\xab'	-31.31	-10.81	100.81	0	0	0	0	0	0	81	-200	-723
20	b'2019\xc3\x84\xc3\xaa9\xc3\x94\xc3\x8225\xc3\x88\xc3\x9515\xc3\x8a\xc2\xb148\xc2\xb7\xc3\x9611\xc3\x83\xc3\xab'	-27.87	-10.31	100.5	0	0	0	0	0	0	28	-200	-736
21	b'2019\xc3\x84\xc3\xaa9\xc3\x94\xc3\x8225\xc3\x88\xc3\x9515\xc3\x8a\xc2\xb148\xc2\xb7\xc3\x9611\xc3\x83\xc3\xab'	-24.62	-9.93	99.12	0	0	0	0	0	0	-6	-193	-728
22	b'2019\xc3\x84\xc3\xaa9\xc3\x94\xc3\x8225\xc3\x88\xc3\x9515\xc3\x8a\xc2\xb148\xc2\xb7\xc3\x9611\xc3\x83\xc3\xab'	-24.62	-9.93	99.12	0	0	0	0	0	0	-6	-193	-728
23	b'2019\xc3\x84\xc3\xaa9\xc3\x94\xc3\x8225\xc3\x88\xc3\x9515\xc3\x8a\xc2\xb148\xc2\xb7\xc3\x9611\xc3\x83\xc3\xab'	-22.18	-10.37	99.06	0	0	0	0	0	0	-76	-193	-718
24	b'2019\xc3\x84\xc3\xaa9\xc3\x94\xc3\x8225\xc3\x88\xc3\x9515\xc3\x8a\xc2\xb148\xc2\xb7\xc3\x9611\xc3\x83\xc3\xab'	-21.18	-11.37	100.43	0	0	0	0	0	0	-94	-200	-718
25	b'2019\xc3\x84\xc3\xaa9\xc3\x94\xc3\x8225\xc3\x88\xc3\x9515\xc3\x8a\xc2\xb148\xc2\xb7\xc3\x9611\xc3\x83\xc3\xab'	-19.68	-11.81	101.43	0	0	0	0	0	0	-94	-193	-724
26	b'2019\xc3\x84\xc3\xaa9\xc3\x94\xc3\x8225\xc3\x88\xc3\x9515\xc3\x8a\xc2\xb148\xc2\xb7\xc3\x9611\xc3\x83\xc3\xab'	-18.5	-11.87	102.06	0	0	0	0	0	0	-147	-228	-705
27	b'2019\xc3\x84\xc3\xaa9\xc3\x94\xc3\x8225\xc3\x88\xc3\x9515\xc3\x8a\xc2\xb148\xc2\xb7\xc3\x9611\xc3\x83\xc3\xab'	-17.56	-11.5	102.56	0	0	0	0	0	0	-126	-222	-718
28	b'2019\xc3\x84\xc3\xaa9\xc3\x94\xc3\x8225\xc3\x88\xc3\x9515\xc3\x8a\xc2\xb148\xc2\xb7\xc3\x9611\xc3\x83\xc3\xab'	-17.56	-11.5	102.56	0	0	0	0	0	0	-126	-222	-718
29	b'2019\xc3\x84\xc3\xaa9\xc3\x94\xc3\x8225\xc3\x88\xc3\x9515\xc3\x8a\xc2\xb148\xc2\xb7\xc3\x9611\xc3\x83\xc3\xab'	-16.43	-11	102.87	0	0	0	0	0	0	-121	-222	-718
30	b'2019\xc3\x84\xc3\xaa9\xc3\x94\xc3\x8225\xc3\x88\xc3\x9515\xc3\x8a\xc2\xb148\xc2\xb7\xc3\x9612\xc3\x83\xc3\xab'	-16.43	-11	102.87	0	0	0	0	0	0	-121	-222	-718
31	b'2019\xc3\x84\xc3\xaa9\xc3\x94\xc3\x8225\xc3\x88\xc3\x9515\xc3\x8a\xc2\xb148\xc2\xb7\xc3\x9612\xc3\x83\xc3\xab'	-16.06	-11.18	102.75	0	0	0	0	0	0	-161	-224	-718
32	b'2019\xc3\x84\xc3\xaa9\xc3\x94\xc3\x8225\xc3\x88\xc3\x9515\xc3\x8a\xc2\xb148\xc2\xb7\xc3\x9612\xc3\x83\xc3\xab'	-16.12	-11.12	102.68	0	0	0	0	0	0	-156	-224	-718
33	b'2019\xc3\x84\xc3\xaa9\xc3\x94\xc3\x8225\xc3\x88\xc3\x9515\xc3\x8a\xc2\xb148\xc2\xb7\xc3\x9612\xc3\x83\xc3\xab'	-16.12	-11.12	102.68	0	0	0	0	0	0	-156	-224	-718
34	b'2019\xc3\x84\xc3\xaa9\xc3\x94\xc3\x8225\xc3\x88\xc3\x9515\xc3\x8a\xc2\xb148\xc2\xb7\xc3\x9612\xc3\x83\xc3\xab'	-16	-11.06	102.18	0	0	0	0	0	0	-180	-200	-718
35	b'2019\xc3\x84\xc3\xaa9\xc3\x94\xc3\x8225\xc3\x88\xc3\x9515\xc3\x8a\xc2\xb148\xc2\xb7\xc3\x9612\xc3\x83\xc3\xab'	-16	-11.06	102.18	0	0	0	0	0	0	-180	-200	-718
36	b'2019\xc3\x84\xc3\xaa9\xc3\x94\xc3\x8225\xc3\x88\xc3\x9515\xc3\x8a\xc2\xb148\xc2\xb7\xc3\x9612\xc3\x83\xc3\xab'	-16.43	-11.5	101.68	0	0	0	0	0	0	-180	-206	-699
37	b'2019\xc3\x84\xc3\xaa9\xc3\x94\xc3\x8225\xc3\x88\xc3\x9515\xc3\x8a\xc2\xb148\xc2\xb7\xc3\x9612\xc3\x83\xc3\xab'	-16.43	-11.5	101.68	0	0	0	0	0	0	-180	-206	-699
38	b'2019\xc3\x84\xc3\xaa9\xc3\x94\xc3\x8225\xc3\x88\xc3\x9515\xc3\x8a\xc2\xb148\xc2\xb7\xc3\x9612\xc3\x83\xc3\xab'	-16.93	-11.87	101.75	0	0	0	0	0	0	-150	-206	-705
