# Supplementary material for: Data acquired by a single object sensor for the detection and quality evaluation of table tennis forehand strokes
Source: Data Brief. 2020 Nov 6;33:106504. doi: 10.1016/j.dib.2020.106504 (PMC7683218; doi:10.1016/j.dib.2020.106504)
Supplement: Supplementary file 2 [file mmc2.zip › Raw/Sensory-Data/1015.csv]

#	Time/Date	Roll	Pitch	Yaw	acc(x)	acc(y)	acc(z)	gyro(x)	gyro(y)	gyro(z)	mag(x)	mag(y)	mag(z)
2	b'2019\xc3\x84\xc3\xaa9\xc3\x94\xc3\x8225\xc3\x88\xc3\x9515\xc3\x8a\xc2\xb148\xc2\xb7\xc3\x9620\xc3\x83\xc3\xab'	-69.62	15.62	123.81	0	0	0	0	0	0	534	-145	-534
3	b'2019\xc3\x84\xc3\xaa9\xc3\x94\xc3\x8225\xc3\x88\xc3\x9515\xc3\x8a\xc2\xb148\xc2\xb7\xc3\x9620\xc3\x83\xc3\xab'	-69.62	15.62	123.81	0	0	0	0	0	0	534	-145	-534
4	b'2019\xc3\x84\xc3\xaa9\xc3\x94\xc3\x8225\xc3\x88\xc3\x9515\xc3\x8a\xc2\xb148\xc2\xb7\xc3\x9620\xc3\x83\xc3\xab'	-69.62	15.62	123.81	0	0	0	0	0	0	534	-145	-534
5	b'2019\xc3\x84\xc3\xaa9\xc3\x94\xc3\x8225\xc3\x88\xc3\x9515\xc3\x8a\xc2\xb148\xc2\xb7\xc3\x9620\xc3\x83\xc3\xab'	-67.31	4.18	118.31	0	0	0	0	0	0	505	-152	-555
6	b'2019\xc3\x84\xc3\xaa9\xc3\x94\xc3\x8225\xc3\x88\xc3\x9515\xc3\x8a\xc2\xb148\xc2\xb7\xc3\x9620\xc3\x83\xc3\xab'	-66.31	1.18	116.93	0	0	0	0	0	0	494	-176	-580
7	b'2019\xc3\x84\xc3\xaa9\xc3\x94\xc3\x8225\xc3\x88\xc3\x9515\xc3\x8a\xc2\xb148\xc2\xb7\xc3\x9621\xc3\x83\xc3\xab'	-64.62	0.18	115.87	0	0	0	0	0	0	459	-169	-555
8	b'2019\xc3\x84\xc3\xaa9\xc3\x94\xc3\x8225\xc3\x88\xc3\x9515\xc3\x8a\xc2\xb148\xc2\xb7\xc3\x9621\xc3\x83\xc3\xab'	-63.25	-0.68	114.62	0	0	0	0	0	0	470	-169	-574
9	b'2019\xc3\x84\xc3\xaa9\xc3\x94\xc3\x8225\xc3\x88\xc3\x9515\xc3\x8a\xc2\xb148\xc2\xb7\xc3\x9621\xc3\x83\xc3\xab'	-62	-0.75	113.5	0	0	0	0	0	0	424	-169	-593
10	b'2019\xc3\x84\xc3\xaa9\xc3\x94\xc3\x8225\xc3\x88\xc3\x9515\xc3\x8a\xc2\xb148\xc2\xb7\xc3\x9621\xc3\x83\xc3\xab'	-60.31	-1.06	113.12	0	0	0	0	0	0	388	-145	-627
11	b'2019\xc3\x84\xc3\xaa9\xc3\x94\xc3\x8225\xc3\x88\xc3\x9515\xc3\x8a\xc2\xb148\xc2\xb7\xc3\x9621\xc3\x83\xc3\xab'	-58.62	-1.56	112.5	0	0	0	0	0	0	412	-158	-614
12	b'2019\xc3\x84\xc3\xaa9\xc3\x94\xc3\x8225\xc3\x88\xc3\x9515\xc3\x8a\xc2\xb148\xc2\xb7\xc3\x9621\xc3\x83\xc3\xab'	-57.37	-1.87	111.62	0	0	0	0	0	0	353	-158	-640
13	b'2019\xc3\x84\xc3\xaa9\xc3\x94\xc3\x8225\xc3\x88\xc3\x9515\xc3\x8a\xc2\xb148\xc2\xb7\xc3\x9621\xc3\x83\xc3\xab'	-56.18	-1.81	110.56	0	0	0	0	0	0	382	-163	-633
14	b'2019\xc3\x84\xc3\xaa9\xc3\x94\xc3\x8225\xc3\x88\xc3\x9515\xc3\x8a\xc2\xb148\xc2\xb7\xc3\x9621\xc3\x83\xc3\xab'	-55.06	-2.93	109.5	0	0	0	0	0	0	347	-163	-652
15	b'2019\xc3\x84\xc3\xaa9\xc3\x94\xc3\x8225\xc3\x88\xc3\x9515\xc3\x8a\xc2\xb148\xc2\xb7\xc3\x9621\xc3\x83\xc3\xab'	-53.43	-4.06	108.62	0	0	0	0	0	0	324	-163	-640
16	b'2019\xc3\x84\xc3\xaa9\xc3\x94\xc3\x8225\xc3\x88\xc3\x9515\xc3\x8a\xc2\xb148\xc2\xb7\xc3\x9622\xc3\x83\xc3\xab'	-51.5	-4.62	108.5	0	0	0	0	0	0	312	-198	-646
17	b'2019\xc3\x84\xc3\xaa9\xc3\x94\xc3\x8225\xc3\x88\xc3\x9515\xc3\x8a\xc2\xb148\xc2\xb7\xc3\x9622\xc3\x83\xc3\xab'	-48.5	-5.5	107.5	0	0	0	0	0	0	243	-176	-678
18	b'2019\xc3\x84\xc3\xaa9\xc3\x94\xc3\x8225\xc3\x88\xc3\x9515\xc3\x8a\xc2\xb148\xc2\xb7\xc3\x9622\xc3\x83\xc3\xab'	-46.43	-6.68	106.31	0	0	0	0	0	0	225	-176	-686
19	b'2019\xc3\x84\xc3\xaa9\xc3\x94\xc3\x8225\xc3\x88\xc3\x9515\xc3\x8a\xc2\xb148\xc2\xb7\xc3\x9622\xc3\x83\xc3\xab'	-44.06	-7.43	105.75	0	0	0	0	0	0	203	-198	-686
20	b'2019\xc3\x84\xc3\xaa9\xc3\x94\xc3\x8225\xc3\x88\xc3\x9515\xc3\x8a\xc2\xb148\xc2\xb7\xc3\x9622\xc3\x83\xc3\xab'	-41.18	-8	104.75	0	0	0	0	0	0	144	-176	-712
21	b'2019\xc3\x84\xc3\xaa9\xc3\x94\xc3\x8225\xc3\x88\xc3\x9515\xc3\x8a\xc2\xb148\xc2\xb7\xc3\x9622\xc3\x83\xc3\xab'	-38.37	-8.68	103.56	0	0	0	0	0	0	120	-158	-700
22	b'2019\xc3\x84\xc3\xaa9\xc3\x94\xc3\x8225\xc3\x88\xc3\x9515\xc3\x8a\xc2\xb148\xc2\xb7\xc3\x9622\xc3\x83\xc3\xab'	-36.81	-9.43	103.18	0	0	0	0	0	0	86	-187	-720
23	b'2019\xc3\x84\xc3\xaa9\xc3\x94\xc3\x8225\xc3\x88\xc3\x9515\xc3\x8a\xc2\xb148\xc2\xb7\xc3\x9622\xc3\x83\xc3\xab'	-33.87	-10.12	103.12	0	0	0	0	0	0	73	-187	-739
24	b'2019\xc3\x84\xc3\xaa9\xc3\x94\xc3\x8225\xc3\x88\xc3\x9515\xc3\x8a\xc2\xb148\xc2\xb7\xc3\x9623\xc3\x83\xc3\xab'	-31.18	-10.93	102.37	0	0	0	0	0	0	16	-198	-713
25	b'2019\xc3\x84\xc3\xaa9\xc3\x94\xc3\x8225\xc3\x88\xc3\x9515\xc3\x8a\xc2\xb148\xc2\xb7\xc3\x9623\xc3\x83\xc3\xab'	-29.06	-11.62	101.68	0	0	0	0	0	0	9	-204	-720
26	b'2019\xc3\x84\xc3\xaa9\xc3\x94\xc3\x8225\xc3\x88\xc3\x9515\xc3\x8a\xc2\xb148\xc2\xb7\xc3\x9623\xc3\x83\xc3\xab'	-29.06	-11.62	101.68	0	0	0	0	0	0	9	-204	-720
27	b'2019\xc3\x84\xc3\xaa9\xc3\x94\xc3\x8225\xc3\x88\xc3\x9515\xc3\x8a\xc2\xb148\xc2\xb7\xc3\x9623\xc3\x83\xc3\xab'	-24.93	-12	100.93	0	0	0	0	0	0	-36	-204	-715
28	b'2019\xc3\x84\xc3\xaa9\xc3\x94\xc3\x8225\xc3\x88\xc3\x9515\xc3\x8a\xc2\xb148\xc2\xb7\xc3\x9623\xc3\x83\xc3\xab'	-22.18	-12.62	99.56	0	0	0	0	0	0	-83	-216	-726
29	b'2019\xc3\x84\xc3\xaa9\xc3\x94\xc3\x8225\xc3\x88\xc3\x9515\xc3\x8a\xc2\xb148\xc2\xb7\xc3\x9623\xc3\x83\xc3\xab'	-21.12	-13	99.12	0	0	0	0	0	0	-78	-222	-713
30	b'2019\xc3\x84\xc3\xaa9\xc3\x94\xc3\x8225\xc3\x88\xc3\x9515\xc3\x8a\xc2\xb148\xc2\xb7\xc3\x9623\xc3\x83\xc3\xab'	-19.43	-13.12	99.06	0	0	0	0	0	0	-147	-233	-718
31	b'2019\xc3\x84\xc3\xaa9\xc3\x94\xc3\x8225\xc3\x88\xc3\x9515\xc3\x8a\xc2\xb148\xc2\xb7\xc3\x9623\xc3\x83\xc3\xab'	-18.56	-13	99.18	0	0	0	0	0	0	-158	-222	-712
32	b'2019\xc3\x84\xc3\xaa9\xc3\x94\xc3\x8225\xc3\x88\xc3\x9515\xc3\x8a\xc2\xb148\xc2\xb7\xc3\x9623\xc3\x83\xc3\xab'	-17.12	-12.62	98.87	0	0	0	0	0	0	-163	-222	-726
33	b'2019\xc3\x84\xc3\xaa9\xc3\x94\xc3\x8225\xc3\x88\xc3\x9515\xc3\x8a\xc2\xb148\xc2\xb7\xc3\x9623\xc3\x83\xc3\xab'	-16.68	-12.43	98.93	0	0	0	0	0	0	-163	-216	-713
34	b'2019\xc3\x84\xc3\xaa9\xc3\x94\xc3\x8225\xc3\x88\xc3\x9515\xc3\x8a\xc2\xb148\xc2\xb7\xc3\x9623\xc3\x83\xc3\xab'	-16.25	-12.5	99.06	0	0	0	0	0	0	-163	-216	-720
35	b'2019\xc3\x84\xc3\xaa9\xc3\x94\xc3\x8225\xc3\x88\xc3\x9515\xc3\x8a\xc2\xb148\xc2\xb7\xc3\x9623\xc3\x83\xc3\xab'	-16.06	-12.25	98.87	0	0	0	0	0	0	-211	-204	-713
36	b'2019\xc3\x84\xc3\xaa9\xc3\x94\xc3\x8225\xc3\x88\xc3\x9515\xc3\x8a\xc2\xb148\xc2\xb7\xc3\x9624\xc3\x83\xc3\xab'	-16	-12.25	99	0	0	0	0	0	0	-163	-222	-700
