# Supplementary material for: Data acquired by a single object sensor for the detection and quality evaluation of table tennis forehand strokes
Source: Data Brief. 2020 Nov 6;33:106504. doi: 10.1016/j.dib.2020.106504 (PMC7683218; doi:10.1016/j.dib.2020.106504)
Supplement: Supplementary file 2 [file mmc2.zip › Raw/Sensory-Data/1016.csv]

#	Time/Date	Roll	Pitch	Yaw	acc(x)	acc(y)	acc(z)	gyro(x)	gyro(y)	gyro(z)	mag(x)	mag(y)	mag(z)
2	b'2019\xc3\x84\xc3\xaa9\xc3\x94\xc3\x8225\xc3\x88\xc3\x9515\xc3\x8a\xc2\xb148\xc2\xb7\xc3\x9630\xc3\x83\xc3\xab'	-71.81	25.62	127.5	0	0	0	0	0	0	622	-72	-502
3	b'2019\xc3\x84\xc3\xaa9\xc3\x94\xc3\x8225\xc3\x88\xc3\x9515\xc3\x8a\xc2\xb148\xc2\xb7\xc3\x9631\xc3\x83\xc3\xab'	-71.81	25.62	127.5	0	0	0	0	0	0	622	-72	-502
4	b'2019\xc3\x84\xc3\xaa9\xc3\x94\xc3\x8225\xc3\x88\xc3\x9515\xc3\x8a\xc2\xb148\xc2\xb7\xc3\x9631\xc3\x83\xc3\xab'	-70.93	20.62	125.87	0	0	0	0	0	0	576	-107	-500
5	b'2019\xc3\x84\xc3\xaa9\xc3\x94\xc3\x8225\xc3\x88\xc3\x9515\xc3\x8a\xc2\xb148\xc2\xb7\xc3\x9631\xc3\x83\xc3\xab'	-70.25	17.12	124.62	0	0	0	0	0	0	558	-113	-515
6	b'2019\xc3\x84\xc3\xaa9\xc3\x94\xc3\x8225\xc3\x88\xc3\x9515\xc3\x8a\xc2\xb148\xc2\xb7\xc3\x9631\xc3\x83\xc3\xab'	-69.37	12.87	122.75	0	0	0	0	0	0	593	-115	-528
7	b'2019\xc3\x84\xc3\xaa9\xc3\x94\xc3\x8225\xc3\x88\xc3\x9515\xc3\x8a\xc2\xb148\xc2\xb7\xc3\x9631\xc3\x83\xc3\xab'	-68.31	8.93	120.43	0	0	0	0	0	0	534	-137	-528
8	b'2019\xc3\x84\xc3\xaa9\xc3\x94\xc3\x8225\xc3\x88\xc3\x9515\xc3\x8a\xc2\xb148\xc2\xb7\xc3\x9631\xc3\x83\xc3\xab'	-67.31	6.43	118.93	0	0	0	0	0	0	529	-156	-553
9	b'2019\xc3\x84\xc3\xaa9\xc3\x94\xc3\x8225\xc3\x88\xc3\x9515\xc3\x8a\xc2\xb148\xc2\xb7\xc3\x9631\xc3\x83\xc3\xab'	-65.93	3.68	117.31	0	0	0	0	0	0	483	-144	-560
10	b'2019\xc3\x84\xc3\xaa9\xc3\x94\xc3\x8225\xc3\x88\xc3\x9515\xc3\x8a\xc2\xb148\xc2\xb7\xc3\x9631\xc3\x83\xc3\xab'	-65.93	3.68	117.31	0	0	0	0	0	0	483	-144	-560
11	b'2019\xc3\x84\xc3\xaa9\xc3\x94\xc3\x8225\xc3\x88\xc3\x9515\xc3\x8a\xc2\xb148\xc2\xb7\xc3\x9631\xc3\x83\xc3\xab'	-62.62	1.37	115.25	0	0	0	0	0	0	470	-156	-595
12	b'2019\xc3\x84\xc3\xaa9\xc3\x94\xc3\x8225\xc3\x88\xc3\x9515\xc3\x8a\xc2\xb148\xc2\xb7\xc3\x9631\xc3\x83\xc3\xab'	-60.56	0.06	113.87	0	0	0	0	0	0	377	-158	-588
13	b'2019\xc3\x84\xc3\xaa9\xc3\x94\xc3\x8225\xc3\x88\xc3\x9515\xc3\x8a\xc2\xb148\xc2\xb7\xc3\x9631\xc3\x83\xc3\xab'	-60.56	0.06	113.87	0	0	0	0	0	0	377	-158	-588
14	b'2019\xc3\x84\xc3\xaa9\xc3\x94\xc3\x8225\xc3\x88\xc3\x9515\xc3\x8a\xc2\xb148\xc2\xb7\xc3\x9631\xc3\x83\xc3\xab'	-58.68	-1.81	111.81	0	0	0	0	0	0	400	-158	-636
15	b'2019\xc3\x84\xc3\xaa9\xc3\x94\xc3\x8225\xc3\x88\xc3\x9515\xc3\x8a\xc2\xb148\xc2\xb7\xc3\x9632\xc3\x83\xc3\xab'	-58.06	-2.68	110.75	0	0	0	0	0	0	353	-169	-636
16	b'2019\xc3\x84\xc3\xaa9\xc3\x94\xc3\x8225\xc3\x88\xc3\x9515\xc3\x8a\xc2\xb148\xc2\xb7\xc3\x9632\xc3\x83\xc3\xab'	-58.06	-2.68	110.75	0	0	0	0	0	0	353	-169	-636
17	b'2019\xc3\x84\xc3\xaa9\xc3\x94\xc3\x8225\xc3\x88\xc3\x9515\xc3\x8a\xc2\xb148\xc2\xb7\xc3\x9632\xc3\x83\xc3\xab'	-55.93	-2.81	109.31	0	0	0	0	0	0	342	-160	-636
18	b'2019\xc3\x84\xc3\xaa9\xc3\x94\xc3\x8225\xc3\x88\xc3\x9515\xc3\x8a\xc2\xb148\xc2\xb7\xc3\x9632\xc3\x83\xc3\xab'	-52.93	-3.43	109.31	0	0	0	0	0	0	366	-164	-643
19	b'2019\xc3\x84\xc3\xaa9\xc3\x94\xc3\x8225\xc3\x88\xc3\x9515\xc3\x8a\xc2\xb148\xc2\xb7\xc3\x9632\xc3\x83\xc3\xab'	-52.93	-3.43	109.31	0	0	0	0	0	0	366	-164	-643
20	b'2019\xc3\x84\xc3\xaa9\xc3\x94\xc3\x8225\xc3\x88\xc3\x9515\xc3\x8a\xc2\xb148\xc2\xb7\xc3\x9632\xc3\x83\xc3\xab'	-45.25	-5.25	109.31	0	0	0	0	0	0	254	-176	-686
21	b'2019\xc3\x84\xc3\xaa9\xc3\x94\xc3\x8225\xc3\x88\xc3\x9515\xc3\x8a\xc2\xb148\xc2\xb7\xc3\x9632\xc3\x83\xc3\xab'	-41.87	-5.87	108.62	0	0	0	0	0	0	196	-187	-715
22	b'2019\xc3\x84\xc3\xaa9\xc3\x94\xc3\x8225\xc3\x88\xc3\x9515\xc3\x8a\xc2\xb148\xc2\xb7\xc3\x9632\xc3\x83\xc3\xab'	-38.56	-5.93	108	0	0	0	0	0	0	168	-187	-723
23	b'2019\xc3\x84\xc3\xaa9\xc3\x94\xc3\x8225\xc3\x88\xc3\x9515\xc3\x8a\xc2\xb148\xc2\xb7\xc3\x9632\xc3\x83\xc3\xab'	-35.56	-6.25	107.62	0	0	0	0	0	0	120	-187	-716
24	b'2019\xc3\x84\xc3\xaa9\xc3\x94\xc3\x8225\xc3\x88\xc3\x9515\xc3\x8a\xc2\xb148\xc2\xb7\xc3\x9632\xc3\x83\xc3\xab'	-35.56	-6.25	107.62	0	0	0	0	0	0	120	-187	-716
25	b'2019\xc3\x84\xc3\xaa9\xc3\x94\xc3\x8225\xc3\x88\xc3\x9515\xc3\x8a\xc2\xb148\xc2\xb7\xc3\x9633\xc3\x83\xc3\xab'	-25.25	-7.93	108.31	0	0	0	0	0	0	-12	-212	-726
26	b'2019\xc3\x84\xc3\xaa9\xc3\x94\xc3\x8225\xc3\x88\xc3\x9515\xc3\x8a\xc2\xb148\xc2\xb7\xc3\x9633\xc3\x83\xc3\xab'	-25.25	-7.93	108.31	0	0	0	0	0	0	-12	-212	-726
27	b'2019\xc3\x84\xc3\xaa9\xc3\x94\xc3\x8225\xc3\x88\xc3\x9515\xc3\x8a\xc2\xb148\xc2\xb7\xc3\x9633\xc3\x83\xc3\xab'	-22.37	-9.25	106.93	0	0	0	0	0	0	-25	-217	-712
28	b'2019\xc3\x84\xc3\xaa9\xc3\x94\xc3\x8225\xc3\x88\xc3\x9515\xc3\x8a\xc2\xb148\xc2\xb7\xc3\x9633\xc3\x83\xc3\xab'	-21.25	-9.75	106.06	0	0	0	0	0	0	-97	-217	-736
29	b'2019\xc3\x84\xc3\xaa9\xc3\x94\xc3\x8225\xc3\x88\xc3\x9515\xc3\x8a\xc2\xb148\xc2\xb7\xc3\x9633\xc3\x83\xc3\xab'	-19.93	-10.12	105.12	0	0	0	0	0	0	-83	-206	-724
30	b'2019\xc3\x84\xc3\xaa9\xc3\x94\xc3\x8225\xc3\x88\xc3\x9515\xc3\x8a\xc2\xb148\xc2\xb7\xc3\x9633\xc3\x83\xc3\xab'	-17.93	-10.75	104.56	0	0	0	0	0	0	-129	-217	-716
31	b'2019\xc3\x84\xc3\xaa9\xc3\x94\xc3\x8225\xc3\x88\xc3\x9515\xc3\x8a\xc2\xb148\xc2\xb7\xc3\x9633\xc3\x83\xc3\xab'	-16.81	-11	103.37	0	0	0	0	0	0	-129	-217	-724
32	b'2019\xc3\x84\xc3\xaa9\xc3\x94\xc3\x8225\xc3\x88\xc3\x9515\xc3\x8a\xc2\xb148\xc2\xb7\xc3\x9633\xc3\x83\xc3\xab'	-16.18	-11.18	102.56	0	0	0	0	0	0	-142	-224	-712
33	b'2019\xc3\x84\xc3\xaa9\xc3\x94\xc3\x8225\xc3\x88\xc3\x9515\xc3\x8a\xc2\xb148\xc2\xb7\xc3\x9633\xc3\x83\xc3\xab'	-16.18	-11.18	102.56	0	0	0	0	0	0	-142	-224	-712
34	b'2019\xc3\x84\xc3\xaa9\xc3\x94\xc3\x8225\xc3\x88\xc3\x9515\xc3\x8a\xc2\xb148\xc2\xb7\xc3\x9633\xc3\x83\xc3\xab'	-15.5	-11.56	102.25	0	0	0	0	0	0	-160	-216	-718
35	b'2019\xc3\x84\xc3\xaa9\xc3\x94\xc3\x8225\xc3\x88\xc3\x9515\xc3\x8a\xc2\xb148\xc2\xb7\xc3\x9633\xc3\x83\xc3\xab'	-14.87	-11.81	102.5	0	0	0	0	0	0	-200	-222	-705
36	b'2019\xc3\x84\xc3\xaa9\xc3\x94\xc3\x8225\xc3\x88\xc3\x9515\xc3\x8a\xc2\xb148\xc2\xb7\xc3\x9633\xc3\x83\xc3\xab'	-14.62	-11.68	101.93	0	0	0	0	0	0	-188	-248	-724
37	b'2019\xc3\x84\xc3\xaa9\xc3\x94\xc3\x8225\xc3\x88\xc3\x9515\xc3\x8a\xc2\xb148\xc2\xb7\xc3\x9633\xc3\x83\xc3\xab'	-14.43	-11.68	102.06	0	0	0	0	0	0	-192	-224	-718
38	b'2019\xc3\x84\xc3\xaa9\xc3\x94\xc3\x8225\xc3\x88\xc3\x9515\xc3\x8a\xc2\xb148\xc2\xb7\xc3\x9634\xc3\x83\xc3\xab'	-14.43	-11.75	102.18	0	0	0	0	0	0	-192	-228	-712
39	b'2019\xc3\x84\xc3\xaa9\xc3\x94\xc3\x8225\xc3\x88\xc3\x9515\xc3\x8a\xc2\xb148\xc2\xb7\xc3\x9634\xc3\x83\xc3\xab'	-14.56	-11.81	102.12	0	0	0	0	0	0	-163	-217	-718
40	b'2019\xc3\x84\xc3\xaa9\xc3\x94\xc3\x8225\xc3\x88\xc3\x9515\xc3\x8a\xc2\xb148\xc2\xb7\xc3\x9634\xc3\x83\xc3\xab'	-14.5	-11.81	102.12	0	0	0	0	0	0	-192	-228	-712
41	b'2019\xc3\x84\xc3\xaa9\xc3\x94\xc3\x8225\xc3\x88\xc3\x9515\xc3\x8a\xc2\xb148\xc2\xb7\xc3\x9634\xc3\x83\xc3\xab'	-14.68	-12	102.06	0	0	0	0	0	0	-163	-228	-705
42	b'2019\xc3\x84\xc3\xaa9\xc3\x94\xc3\x8225\xc3\x88\xc3\x9515\xc3\x8a\xc2\xb148\xc2\xb7\xc3\x9634\xc3\x83\xc3\xab'	-14.68	-12.25	102.18	0	0	0	0	0	0	-163	-228	-697
43	b'2019\xc3\x84\xc3\xaa9\xc3\x94\xc3\x8225\xc3\x88\xc3\x9515\xc3\x8a\xc2\xb148\xc2\xb7\xc3\x9634\xc3\x83\xc3\xab'	-14.68	-12.25	102.18	0	0	0	0	0	0	-163	-228	-697
44	b'2019\xc3\x84\xc3\xaa9\xc3\x94\xc3\x8225\xc3\x88\xc3\x9515\xc3\x8a\xc2\xb148\xc2\xb7\xc3\x9634\xc3\x83\xc3\xab'	-14.75	-12.43	102.18	0	0	0	0	0	0	-152	-228	-718
45	b'2019\xc3\x84\xc3\xaa9\xc3\x94\xc3\x8225\xc3\x88\xc3\x9515\xc3\x8a\xc2\xb148\xc2\xb7\xc3\x9634\xc3\x83\xc3\xab'	-14.75	-12.43	102.18	0	0	0	0	0	0	-152	-228	-718
46	b'2019\xc3\x84\xc3\xaa9\xc3\x94\xc3\x8225\xc3\x88\xc3\x9515\xc3\x8a\xc2\xb148\xc2\xb7\xc3\x9634\xc3\x83\xc3\xab'	-14.68	-12.5	102.43	0	0	0	0	0	0	-176	-233	-712
