# Supplementary material for: Data acquired by a single object sensor for the detection and quality evaluation of table tennis forehand strokes
Source: Data Brief. 2020 Nov 6;33:106504. doi: 10.1016/j.dib.2020.106504 (PMC7683218; doi:10.1016/j.dib.2020.106504)
Supplement: Supplementary file 2 [file mmc2.zip › Raw/Sensory-Data/1017.csv]

#	Time/Date	Roll	Pitch	Yaw	acc(x)	acc(y)	acc(z)	gyro(x)	gyro(y)	gyro(z)	mag(x)	mag(y)	mag(z)
2	b'2019\xc3\x84\xc3\xaa9\xc3\x94\xc3\x8225\xc3\x88\xc3\x9515\xc3\x8a\xc2\xb148\xc2\xb7\xc3\x9644\xc3\x83\xc3\xab'	-56.12	6.37	121.31	0	0	0	0	0	0	385	-145	-641
3	b'2019\xc3\x84\xc3\xaa9\xc3\x94\xc3\x8225\xc3\x88\xc3\x9515\xc3\x8a\xc2\xb148\xc2\xb7\xc3\x9644\xc3\x83\xc3\xab'	-56.12	6.37	121.31	0	0	0	0	0	0	385	-145	-641
4	b'2019\xc3\x84\xc3\xaa9\xc3\x94\xc3\x8225\xc3\x88\xc3\x9515\xc3\x8a\xc2\xb148\xc2\xb7\xc3\x9645\xc3\x83\xc3\xab'	-53.93	5.18	120.12	0	0	0	0	0	0	416	-152	-649
5	b'2019\xc3\x84\xc3\xaa9\xc3\x94\xc3\x8225\xc3\x88\xc3\x9515\xc3\x8a\xc2\xb148\xc2\xb7\xc3\x9645\xc3\x83\xc3\xab'	-53.93	5.18	120.12	0	0	0	0	0	0	416	-152	-649
6	b'2019\xc3\x84\xc3\xaa9\xc3\x94\xc3\x8225\xc3\x88\xc3\x9515\xc3\x8a\xc2\xb148\xc2\xb7\xc3\x9645\xc3\x83\xc3\xab'	-51.18	1.81	117.75	0	0	0	0	0	0	310	-158	-673
7	b'2019\xc3\x84\xc3\xaa9\xc3\x94\xc3\x8225\xc3\x88\xc3\x9515\xc3\x8a\xc2\xb148\xc2\xb7\xc3\x9645\xc3\x83\xc3\xab'	-51.18	1.81	117.75	0	0	0	0	0	0	310	-158	-673
8	b'2019\xc3\x84\xc3\xaa9\xc3\x94\xc3\x8225\xc3\x88\xc3\x9515\xc3\x8a\xc2\xb148\xc2\xb7\xc3\x9645\xc3\x83\xc3\xab'	-47.06	-2.5	115.12	0	0	0	0	0	0	292	-188	-662
9	b'2019\xc3\x84\xc3\xaa9\xc3\x94\xc3\x8225\xc3\x88\xc3\x9515\xc3\x8a\xc2\xb148\xc2\xb7\xc3\x9645\xc3\x83\xc3\xab'	-44.68	-5.31	113.25	0	0	0	0	0	0	249	-200	-696
10	b'2019\xc3\x84\xc3\xaa9\xc3\x94\xc3\x8225\xc3\x88\xc3\x9515\xc3\x8a\xc2\xb148\xc2\xb7\xc3\x9645\xc3\x83\xc3\xab'	-44.68	-5.31	113.25	0	0	0	0	0	0	249	-200	-696
11	b'2019\xc3\x84\xc3\xaa9\xc3\x94\xc3\x8225\xc3\x88\xc3\x9515\xc3\x8a\xc2\xb148\xc2\xb7\xc3\x9645\xc3\x83\xc3\xab'	-39.93	-9	109.75	0	0	0	0	0	0	211	-206	-696
12	b'2019\xc3\x84\xc3\xaa9\xc3\x94\xc3\x8225\xc3\x88\xc3\x9515\xc3\x8a\xc2\xb148\xc2\xb7\xc3\x9645\xc3\x83\xc3\xab'	-37.37	-11.37	107.93	0	0	0	0	0	0	134	-241	-708
13	b'2019\xc3\x84\xc3\xaa9\xc3\x94\xc3\x8225\xc3\x88\xc3\x9515\xc3\x8a\xc2\xb148\xc2\xb7\xc3\x9646\xc3\x83\xc3\xab'	-35.5	-12.06	107.12	0	0	0	0	0	0	75	-248	-708
14	b'2019\xc3\x84\xc3\xaa9\xc3\x94\xc3\x8225\xc3\x88\xc3\x9515\xc3\x8a\xc2\xb148\xc2\xb7\xc3\x9646\xc3\x83\xc3\xab'	-35.5	-12.06	107.12	0	0	0	0	0	0	75	-248	-708
15	b'2019\xc3\x84\xc3\xaa9\xc3\x94\xc3\x8225\xc3\x88\xc3\x9515\xc3\x8a\xc2\xb148\xc2\xb7\xc3\x9646\xc3\x83\xc3\xab'	-30.93	-14.06	104.81	0	0	0	0	0	0	68	-257	-700
16	b'2019\xc3\x84\xc3\xaa9\xc3\x94\xc3\x8225\xc3\x88\xc3\x9515\xc3\x8a\xc2\xb148\xc2\xb7\xc3\x9646\xc3\x83\xc3\xab'	-27.43	-14.68	103.43	0	0	0	0	0	0	33	-276	-721
17	b'2019\xc3\x84\xc3\xaa9\xc3\x94\xc3\x8225\xc3\x88\xc3\x9515\xc3\x8a\xc2\xb148\xc2\xb7\xc3\x9646\xc3\x83\xc3\xab'	-26.25	-15.06	102.18	0	0	0	0	0	0	-17	-257	-715
18	b'2019\xc3\x84\xc3\xaa9\xc3\x94\xc3\x8225\xc3\x88\xc3\x9515\xc3\x8a\xc2\xb148\xc2\xb7\xc3\x9646\xc3\x83\xc3\xab'	-24.87	-15.18	101.56	0	0	0	0	0	0	-24	-268	-721
19	b'2019\xc3\x84\xc3\xaa9\xc3\x94\xc3\x8225\xc3\x88\xc3\x9515\xc3\x8a\xc2\xb148\xc2\xb7\xc3\x9646\xc3\x83\xc3\xab'	-24.87	-15.18	101.56	0	0	0	0	0	0	-24	-268	-721
20	b'2019\xc3\x84\xc3\xaa9\xc3\x94\xc3\x8225\xc3\x88\xc3\x9515\xc3\x8a\xc2\xb148\xc2\xb7\xc3\x9646\xc3\x83\xc3\xab'	-21.87	-15.93	99.87	0	0	0	0	0	0	-86	-246	-720
21	b'2019\xc3\x84\xc3\xaa9\xc3\x94\xc3\x8225\xc3\x88\xc3\x9515\xc3\x8a\xc2\xb148\xc2\xb7\xc3\x9646\xc3\x83\xc3\xab'	-21.87	-15.93	99.87	0	0	0	0	0	0	-86	-246	-720
22	b'2019\xc3\x84\xc3\xaa9\xc3\x94\xc3\x8225\xc3\x88\xc3\x9515\xc3\x8a\xc2\xb148\xc2\xb7\xc3\x9647\xc3\x83\xc3\xab'	-20.75	-16.37	98.75	0	0	0	0	0	0	-86	-264	-708
23	b'2019\xc3\x84\xc3\xaa9\xc3\x94\xc3\x8225\xc3\x88\xc3\x9515\xc3\x8a\xc2\xb148\xc2\xb7\xc3\x9647\xc3\x83\xc3\xab'	-20.06	-16.62	98.37	0	0	0	0	0	0	-121	-257	-708
24	b'2019\xc3\x84\xc3\xaa9\xc3\x94\xc3\x8225\xc3\x88\xc3\x9515\xc3\x8a\xc2\xb148\xc2\xb7\xc3\x9647\xc3\x83\xc3\xab'	-19.31	-16.56	97.93	0	0	0	0	0	0	-110	-270	-700
25	b'2019\xc3\x84\xc3\xaa9\xc3\x94\xc3\x8225\xc3\x88\xc3\x9515\xc3\x8a\xc2\xb148\xc2\xb7\xc3\x9647\xc3\x83\xc3\xab'	-19.31	-16.56	97.93	0	0	0	0	0	0	-110	-270	-700
26	b'2019\xc3\x84\xc3\xaa9\xc3\x94\xc3\x8225\xc3\x88\xc3\x9515\xc3\x8a\xc2\xb148\xc2\xb7\xc3\x9647\xc3\x83\xc3\xab'	-18.31	-16.75	97.81	0	0	0	0	0	0	-150	-248	-728
27	b'2019\xc3\x84\xc3\xaa9\xc3\x94\xc3\x8225\xc3\x88\xc3\x9515\xc3\x8a\xc2\xb148\xc2\xb7\xc3\x9647\xc3\x83\xc3\xab'	-18.06	-16.87	97.93	0	0	0	0	0	0	-174	-252	-688
28	b'2019\xc3\x84\xc3\xaa9\xc3\x94\xc3\x8225\xc3\x88\xc3\x9515\xc3\x8a\xc2\xb148\xc2\xb7\xc3\x9647\xc3\x83\xc3\xab'	-18.06	-16.87	97.93	0	0	0	0	0	0	-174	-252	-688
29	b'2019\xc3\x84\xc3\xaa9\xc3\x94\xc3\x8225\xc3\x88\xc3\x9515\xc3\x8a\xc2\xb148\xc2\xb7\xc3\x9647\xc3\x83\xc3\xab'	-18	-16.87	98	0	0	0	0	0	0	-150	-264	-721
30	b'2019\xc3\x84\xc3\xaa9\xc3\x94\xc3\x8225\xc3\x88\xc3\x9515\xc3\x8a\xc2\xb148\xc2\xb7\xc3\x9647\xc3\x83\xc3\xab'	-17.93	-16.81	97.93	0	0	0	0	0	0	-156	-264	-715
31	b'2019\xc3\x84\xc3\xaa9\xc3\x94\xc3\x8225\xc3\x88\xc3\x9515\xc3\x8a\xc2\xb148\xc2\xb7\xc3\x9647\xc3\x83\xc3\xab'	-17.93	-16.81	97.93	0	0	0	0	0	0	-156	-264	-715
32	b'2019\xc3\x84\xc3\xaa9\xc3\x94\xc3\x8225\xc3\x88\xc3\x9515\xc3\x8a\xc2\xb148\xc2\xb7\xc3\x9647\xc3\x83\xc3\xab'	-17.87	-16.93	97.75	0	0	0	0	0	0	-126	-252	-715
33	b'2019\xc3\x84\xc3\xaa9\xc3\x94\xc3\x8225\xc3\x88\xc3\x9515\xc3\x8a\xc2\xb148\xc2\xb7\xc3\x9647\xc3\x83\xc3\xab'	-17.87	-16.93	97.75	0	0	0	0	0	0	-126	-252	-715
34	b'2019\xc3\x84\xc3\xaa9\xc3\x94\xc3\x8225\xc3\x88\xc3\x9515\xc3\x8a\xc2\xb148\xc2\xb7\xc3\x9648\xc3\x83\xc3\xab'	-18	-16.93	97.62	0	0	0	0	0	0	-145	-257	-721
35	b'2019\xc3\x84\xc3\xaa9\xc3\x94\xc3\x8225\xc3\x88\xc3\x9515\xc3\x8a\xc2\xb148\xc2\xb7\xc3\x9648\xc3\x83\xc3\xab'	-18.06	-16.87	97.56	0	0	0	0	0	0	-139	-257	-708
36	b'2019\xc3\x84\xc3\xaa9\xc3\x94\xc3\x8225\xc3\x88\xc3\x9515\xc3\x8a\xc2\xb148\xc2\xb7\xc3\x9648\xc3\x83\xc3\xab'	-18.06	-16.87	97.56	0	0	0	0	0	0	-139	-257	-708
37	b'2019\xc3\x84\xc3\xaa9\xc3\x94\xc3\x8225\xc3\x88\xc3\x9515\xc3\x8a\xc2\xb148\xc2\xb7\xc3\x9648\xc3\x83\xc3\xab'	-18.25	-17.06	97.56	0	0	0	0	0	0	-150	-248	-728
38	b'2019\xc3\x84\xc3\xaa9\xc3\x94\xc3\x8225\xc3\x88\xc3\x9515\xc3\x8a\xc2\xb148\xc2\xb7\xc3\x9648\xc3\x83\xc3\xab'	-18.18	-17.12	97.56	0	0	0	0	0	0	-104	-264	-715
39	b'2019\xc3\x84\xc3\xaa9\xc3\x94\xc3\x8225\xc3\x88\xc3\x9515\xc3\x8a\xc2\xb148\xc2\xb7\xc3\x9648\xc3\x83\xc3\xab'	-18.18	-17.12	97.5	0	0	0	0	0	0	-156	-257	-715
40	b'2019\xc3\x84\xc3\xaa9\xc3\x94\xc3\x8225\xc3\x88\xc3\x9515\xc3\x8a\xc2\xb148\xc2\xb7\xc3\x9648\xc3\x83\xc3\xab'	-18.12	-17.25	97.37	0	0	0	0	0	0	-104	-257	-715
