# Supplementary material for: Data acquired by a single object sensor for the detection and quality evaluation of table tennis forehand strokes
Source: Data Brief. 2020 Nov 6;33:106504. doi: 10.1016/j.dib.2020.106504 (PMC7683218; doi:10.1016/j.dib.2020.106504)
Supplement: Supplementary file 2 [file mmc2.zip › Raw/Sensory-Data/1018.csv]

#	Time/Date	Roll	Pitch	Yaw	acc(x)	acc(y)	acc(z)	gyro(x)	gyro(y)	gyro(z)	mag(x)	mag(y)	mag(z)
2	b'2019\xc3\x84\xc3\xaa9\xc3\x94\xc3\x8225\xc3\x88\xc3\x9515\xc3\x8a\xc2\xb148\xc2\xb7\xc3\x9656\xc3\x83\xc3\xab'	-71.06	36.18	117.75	0	0	0	0	0	0	537	-9	-529
3	b'2019\xc3\x84\xc3\xaa9\xc3\x94\xc3\x8225\xc3\x88\xc3\x9515\xc3\x8a\xc2\xb148\xc2\xb7\xc3\x9656\xc3\x83\xc3\xab'	-71.06	36.18	117.75	0	0	0	0	0	0	537	-9	-529
4	b'2019\xc3\x84\xc3\xaa9\xc3\x94\xc3\x8225\xc3\x88\xc3\x9515\xc3\x8a\xc2\xb148\xc2\xb7\xc3\x9656\xc3\x83\xc3\xab'	-76	44.75	116.56	0	0	0	0	0	0	601	-3	-489
5	b'2019\xc3\x84\xc3\xaa9\xc3\x94\xc3\x8225\xc3\x88\xc3\x9515\xc3\x8a\xc2\xb148\xc2\xb7\xc3\x9656\xc3\x83\xc3\xab'	-76	44.75	116.56	0	0	0	0	0	0	601	-3	-489
6	b'2019\xc3\x84\xc3\xaa9\xc3\x94\xc3\x8225\xc3\x88\xc3\x9515\xc3\x8a\xc2\xb148\xc2\xb7\xc3\x9657\xc3\x83\xc3\xab'	-75.62	47.18	118.56	0	0	0	0	0	0	590	-3	-489
7	b'2019\xc3\x84\xc3\xaa9\xc3\x94\xc3\x8225\xc3\x88\xc3\x9515\xc3\x8a\xc2\xb148\xc2\xb7\xc3\x9657\xc3\x83\xc3\xab'	-74.5	47	120.37	0	0	0	0	0	0	596	-9	-476
8	b'2019\xc3\x84\xc3\xaa9\xc3\x94\xc3\x8225\xc3\x88\xc3\x9515\xc3\x8a\xc2\xb148\xc2\xb7\xc3\x9657\xc3\x83\xc3\xab'	-74.5	47	120.37	0	0	0	0	0	0	596	-9	-476
9	b'2019\xc3\x84\xc3\xaa9\xc3\x94\xc3\x8225\xc3\x88\xc3\x9515\xc3\x8a\xc2\xb148\xc2\xb7\xc3\x9657\xc3\x83\xc3\xab'	-74.5	47	120.37	0	0	0	0	0	0	596	-9	-476
10	b'2019\xc3\x84\xc3\xaa9\xc3\x94\xc3\x8225\xc3\x88\xc3\x9515\xc3\x8a\xc2\xb148\xc2\xb7\xc3\x9657\xc3\x83\xc3\xab'	-75.18	43.12	117.81	0	0	0	0	0	0	596	8	-502
11	b'2019\xc3\x84\xc3\xaa9\xc3\x94\xc3\x8225\xc3\x88\xc3\x9515\xc3\x8a\xc2\xb148\xc2\xb7\xc3\x9657\xc3\x83\xc3\xab'	-74.81	44.5	118.62	0	0	0	0	0	0	614	-3	-497
12	b'2019\xc3\x84\xc3\xaa9\xc3\x94\xc3\x8225\xc3\x88\xc3\x9515\xc3\x8a\xc2\xb148\xc2\xb7\xc3\x9657\xc3\x83\xc3\xab'	-74.81	44.5	118.62	0	0	0	0	0	0	614	-3	-497
13	b'2019\xc3\x84\xc3\xaa9\xc3\x94\xc3\x8225\xc3\x88\xc3\x9515\xc3\x8a\xc2\xb148\xc2\xb7\xc3\x9657\xc3\x83\xc3\xab'	-73.75	47.68	120.12	0	0	0	0	0	0	590	25	-497
14	b'2019\xc3\x84\xc3\xaa9\xc3\x94\xc3\x8225\xc3\x88\xc3\x9515\xc3\x8a\xc2\xb148\xc2\xb7\xc3\x9657\xc3\x83\xc3\xab'	-73.5	46.87	120.87	0	0	0	0	0	0	590	20	-483
15	b'2019\xc3\x84\xc3\xaa9\xc3\x94\xc3\x8225\xc3\x88\xc3\x9515\xc3\x8a\xc2\xb148\xc2\xb7\xc3\x9657\xc3\x83\xc3\xab'	-73.31	45.06	121.37	0	0	0	0	0	0	579	14	-464
16	b'2019\xc3\x84\xc3\xaa9\xc3\x94\xc3\x8225\xc3\x88\xc3\x9515\xc3\x8a\xc2\xb148\xc2\xb7\xc3\x9658\xc3\x83\xc3\xab'	-73.5	44.06	121.25	0	0	0	0	0	0	596	1	-510
17	b'2019\xc3\x84\xc3\xaa9\xc3\x94\xc3\x8225\xc3\x88\xc3\x9515\xc3\x8a\xc2\xb148\xc2\xb7\xc3\x9658\xc3\x83\xc3\xab'	-73.5	44.06	121.25	0	0	0	0	0	0	596	1	-510
18	b'2019\xc3\x84\xc3\xaa9\xc3\x94\xc3\x8225\xc3\x88\xc3\x9515\xc3\x8a\xc2\xb148\xc2\xb7\xc3\x9658\xc3\x83\xc3\xab'	-72.68	45.37	122.12	0	0	0	0	0	0	566	-3	-510
19	b'2019\xc3\x84\xc3\xaa9\xc3\x94\xc3\x8225\xc3\x88\xc3\x9515\xc3\x8a\xc2\xb148\xc2\xb7\xc3\x9658\xc3\x83\xc3\xab'	-71.87	45.43	122.75	0	0	0	0	0	0	550	14	-489
20	b'2019\xc3\x84\xc3\xaa9\xc3\x94\xc3\x8225\xc3\x88\xc3\x9515\xc3\x8a\xc2\xb148\xc2\xb7\xc3\x9658\xc3\x83\xc3\xab'	-71.87	45.43	122.75	0	0	0	0	0	0	550	14	-489
21	b'2019\xc3\x84\xc3\xaa9\xc3\x94\xc3\x8225\xc3\x88\xc3\x9515\xc3\x8a\xc2\xb148\xc2\xb7\xc3\x9658\xc3\x83\xc3\xab'	-70.81	38.75	121.68	0	0	0	0	0	0	561	3	-516
22	b'2019\xc3\x84\xc3\xaa9\xc3\x94\xc3\x8225\xc3\x88\xc3\x9515\xc3\x8a\xc2\xb148\xc2\xb7\xc3\x9658\xc3\x83\xc3\xab'	-70.18	32.5	120.18	0	0	0	0	0	0	544	-9	-529
23	b'2019\xc3\x84\xc3\xaa9\xc3\x94\xc3\x8225\xc3\x88\xc3\x9515\xc3\x8a\xc2\xb148\xc2\xb7\xc3\x9658\xc3\x83\xc3\xab'	-68.06	24.25	118.18	0	0	0	0	0	0	526	-33	-548
24	b'2019\xc3\x84\xc3\xaa9\xc3\x94\xc3\x8225\xc3\x88\xc3\x9515\xc3\x8a\xc2\xb148\xc2\xb7\xc3\x9658\xc3\x83\xc3\xab'	-68.06	24.25	118.18	0	0	0	0	0	0	526	-33	-548
25	b'2019\xc3\x84\xc3\xaa9\xc3\x94\xc3\x8225\xc3\x88\xc3\x9515\xc3\x8a\xc2\xb148\xc2\xb7\xc3\x9658\xc3\x83\xc3\xab'	-68.06	24.25	118.18	0	0	0	0	0	0	526	-33	-548
26	b'2019\xc3\x84\xc3\xaa9\xc3\x94\xc3\x8225\xc3\x88\xc3\x9515\xc3\x8a\xc2\xb148\xc2\xb7\xc3\x9658\xc3\x83\xc3\xab'	-65.31	14.56	115.43	0	0	0	0	0	0	521	-73	-588
27	b'2019\xc3\x84\xc3\xaa9\xc3\x94\xc3\x8225\xc3\x88\xc3\x9515\xc3\x8a\xc2\xb148\xc2\xb7\xc3\x9658\xc3\x83\xc3\xab'	-64	11	114.5	0	0	0	0	0	0	473	-65	-587
28	b'2019\xc3\x84\xc3\xaa9\xc3\x94\xc3\x8225\xc3\x88\xc3\x9515\xc3\x8a\xc2\xb148\xc2\xb7\xc3\x9659\xc3\x83\xc3\xab'	-62.43	7.93	113.62	0	0	0	0	0	0	449	-76	-593
29	b'2019\xc3\x84\xc3\xaa9\xc3\x94\xc3\x8225\xc3\x88\xc3\x9515\xc3\x8a\xc2\xb148\xc2\xb7\xc3\x9659\xc3\x83\xc3\xab'	-60.68	4.62	112.75	0	0	0	0	0	0	408	-113	-601
30	b'2019\xc3\x84\xc3\xaa9\xc3\x94\xc3\x8225\xc3\x88\xc3\x9515\xc3\x8a\xc2\xb148\xc2\xb7\xc3\x9659\xc3\x83\xc3\xab'	-60.68	4.62	112.75	0	0	0	0	0	0	408	-113	-601
31	b'2019\xc3\x84\xc3\xaa9\xc3\x94\xc3\x8225\xc3\x88\xc3\x9515\xc3\x8a\xc2\xb148\xc2\xb7\xc3\x9659\xc3\x83\xc3\xab'	-57.87	0.87	111.62	0	0	0	0	0	0	379	-137	-646
32	b'2019\xc3\x84\xc3\xaa9\xc3\x94\xc3\x8225\xc3\x88\xc3\x9515\xc3\x8a\xc2\xb148\xc2\xb7\xc3\x9659\xc3\x83\xc3\xab'	-57.87	0.87	111.62	0	0	0	0	0	0	379	-137	-646
33	b'2019\xc3\x84\xc3\xaa9\xc3\x94\xc3\x8225\xc3\x88\xc3\x9515\xc3\x8a\xc2\xb148\xc2\xb7\xc3\x9659\xc3\x83\xc3\xab'	-54.87	-2.06	110	0	0	0	0	0	0	372	-160	-646
34	b'2019\xc3\x84\xc3\xaa9\xc3\x94\xc3\x8225\xc3\x88\xc3\x9515\xc3\x8a\xc2\xb148\xc2\xb7\xc3\x9659\xc3\x83\xc3\xab'	-53.31	-3.56	108.75	0	0	0	0	0	0	313	-153	-659
35	b'2019\xc3\x84\xc3\xaa9\xc3\x94\xc3\x8225\xc3\x88\xc3\x9515\xc3\x8a\xc2\xb148\xc2\xb7\xc3\x9659\xc3\x83\xc3\xab'	-53.31	-3.56	108.75	0	0	0	0	0	0	313	-153	-659
36	b'2019\xc3\x84\xc3\xaa9\xc3\x94\xc3\x8225\xc3\x88\xc3\x9515\xc3\x8a\xc2\xb148\xc2\xb7\xc3\x9659\xc3\x83\xc3\xab'	-51.06	-6	107	0	0	0	0	0	0	315	-164	-680
37	b'2019\xc3\x84\xc3\xaa9\xc3\x94\xc3\x8225\xc3\x88\xc3\x9515\xc3\x8a\xc2\xb148\xc2\xb7\xc3\x9659\xc3\x83\xc3\xab'	-49.87	-7.5	106	0	0	0	0	0	0	264	-164	-684
38	b'2019\xc3\x84\xc3\xaa9\xc3\x94\xc3\x8225\xc3\x88\xc3\x9515\xc3\x8a\xc2\xb148\xc2\xb7\xc3\x9659\xc3\x83\xc3\xab'	-48.75	-8.43	105.5	0	0	0	0	0	0	280	-164	-672
39	b'2019\xc3\x84\xc3\xaa9\xc3\x94\xc3\x8225\xc3\x88\xc3\x9515\xc3\x8a\xc2\xb148\xc2\xb7\xc3\x9659\xc3\x83\xc3\xab'	-48.75	-8.43	105.5	0	0	0	0	0	0	280	-164	-672
40	b'2019\xc3\x84\xc3\xaa9\xc3\x94\xc3\x8225\xc3\x88\xc3\x9515\xc3\x8a\xc2\xb149\xc2\xb7\xc3\x96'	-45.18	-10.93	103.93	0	0	0	0	0	0	240	-200	-712
41	b'2019\xc3\x84\xc3\xaa9\xc3\x94\xc3\x8225\xc3\x88\xc3\x9515\xc3\x8a\xc2\xb149\xc2\xb7\xc3\x96'	-42.93	-12.5	103	0	0	0	0	0	0	220	-206	-684
42	b'2019\xc3\x84\xc3\xaa9\xc3\x94\xc3\x8225\xc3\x88\xc3\x9515\xc3\x8a\xc2\xb149\xc2\xb7\xc3\x96'	-42.93	-12.5	103	0	0	0	0	0	0	220	-206	-684
43	b'2019\xc3\x84\xc3\xaa9\xc3\x94\xc3\x8225\xc3\x88\xc3\x9515\xc3\x8a\xc2\xb149\xc2\xb7\xc3\x96'	-38.62	-14	101.93	0	0	0	0	0	0	169	-212	-692
44	b'2019\xc3\x84\xc3\xaa9\xc3\x94\xc3\x8225\xc3\x88\xc3\x9515\xc3\x8a\xc2\xb149\xc2\xb7\xc3\x96'	-36.68	-15	101	0	0	0	0	0	0	99	-241	-712
45	b'2019\xc3\x84\xc3\xaa9\xc3\x94\xc3\x8225\xc3\x88\xc3\x9515\xc3\x8a\xc2\xb149\xc2\xb7\xc3\x96'	-36.68	-15	101	0	0	0	0	0	0	99	-241	-712
46	b'2019\xc3\x84\xc3\xaa9\xc3\x94\xc3\x8225\xc3\x88\xc3\x9515\xc3\x8a\xc2\xb149\xc2\xb7\xc3\x96'	-30.56	-17.06	99.06	0	0	0	0	0	0	17	-241	-705
47	b'2019\xc3\x84\xc3\xaa9\xc3\x94\xc3\x8225\xc3\x88\xc3\x9515\xc3\x8a\xc2\xb149\xc2\xb7\xc3\x96'	-29.62	-17.43	97.93	0	0	0	0	0	0	0	-236	-718
48	b'2019\xc3\x84\xc3\xaa9\xc3\x94\xc3\x8225\xc3\x88\xc3\x9515\xc3\x8a\xc2\xb149\xc2\xb7\xc3\x96'	-27.93	-18.31	97	0	0	0	0	0	0	-24	-249	-713
49	b'2019\xc3\x84\xc3\xaa9\xc3\x94\xc3\x8225\xc3\x88\xc3\x9515\xc3\x8a\xc2\xb149\xc2\xb7\xc3\x96'	-26.56	-18.93	96.87	0	0	0	0	0	0	-11	-259	-699
50	b'2019\xc3\x84\xc3\xaa9\xc3\x94\xc3\x8225\xc3\x88\xc3\x9515\xc3\x8a\xc2\xb149\xc2\xb7\xc3\x96'	-26.43	-19.06	97.06	0	0	0	0	0	0	-11	-272	-707
51	b'2019\xc3\x84\xc3\xaa9\xc3\x94\xc3\x8225\xc3\x88\xc3\x9515\xc3\x8a\xc2\xb149\xc2\xb7\xc3\x96'	-25.81	-19.25	97.25	0	0	0	0	0	0	-6	-288	-680
