# Supplementary material for: Data acquired by a single object sensor for the detection and quality evaluation of table tennis forehand strokes
Source: Data Brief. 2020 Nov 6;33:106504. doi: 10.1016/j.dib.2020.106504 (PMC7683218; doi:10.1016/j.dib.2020.106504)
Supplement: Supplementary file 2 [file mmc2.zip › Raw/Sensory-Data/1019.csv]

#	Time/Date	Roll	Pitch	Yaw	acc(x)	acc(y)	acc(z)	gyro(x)	gyro(y)	gyro(z)	mag(x)	mag(y)	mag(z)
2	b'2019\xc3\x84\xc3\xaa9\xc3\x94\xc3\x8225\xc3\x88\xc3\x9515\xc3\x8a\xc2\xb149\xc2\xb7\xc3\x967\xc3\x83\xc3\xab'	-60.25	12.56	120.5	0	0	0	0	0	0	425	-83	-593
3	b'2019\xc3\x84\xc3\xaa9\xc3\x94\xc3\x8225\xc3\x88\xc3\x9515\xc3\x8a\xc2\xb149\xc2\xb7\xc3\x968\xc3\x83\xc3\xab'	-58.56	7.87	118.5	0	0	0	0	0	0	379	-107	-627
4	b'2019\xc3\x84\xc3\xaa9\xc3\x94\xc3\x8225\xc3\x88\xc3\x9515\xc3\x8a\xc2\xb149\xc2\xb7\xc3\x968\xc3\x83\xc3\xab'	-58.56	7.87	118.5	0	0	0	0	0	0	379	-107	-627
5	b'2019\xc3\x84\xc3\xaa9\xc3\x94\xc3\x8225\xc3\x88\xc3\x9515\xc3\x8a\xc2\xb149\xc2\xb7\xc3\x968\xc3\x83\xc3\xab'	-55.5	0	114.5	0	0	0	0	0	0	355	-136	-654
6	b'2019\xc3\x84\xc3\xaa9\xc3\x94\xc3\x8225\xc3\x88\xc3\x9515\xc3\x8a\xc2\xb149\xc2\xb7\xc3\x968\xc3\x83\xc3\xab'	-54.43	-2.81	112.93	0	0	0	0	0	0	320	-171	-673
7	b'2019\xc3\x84\xc3\xaa9\xc3\x94\xc3\x8225\xc3\x88\xc3\x9515\xc3\x8a\xc2\xb149\xc2\xb7\xc3\x968\xc3\x83\xc3\xab'	-53.12	-6.12	111	0	0	0	0	0	0	345	-195	-635
8	b'2019\xc3\x84\xc3\xaa9\xc3\x94\xc3\x8225\xc3\x88\xc3\x9515\xc3\x8a\xc2\xb149\xc2\xb7\xc3\x968\xc3\x83\xc3\xab'	-53.12	-6.12	111	0	0	0	0	0	0	345	-195	-635
9	b'2019\xc3\x84\xc3\xaa9\xc3\x94\xc3\x8225\xc3\x88\xc3\x9515\xc3\x8a\xc2\xb149\xc2\xb7\xc3\x968\xc3\x83\xc3\xab'	-49.37	-11.5	107	0	0	0	0	0	0	313	-200	-673
10	b'2019\xc3\x84\xc3\xaa9\xc3\x94\xc3\x8225\xc3\x88\xc3\x9515\xc3\x8a\xc2\xb149\xc2\xb7\xc3\x968\xc3\x83\xc3\xab'	-47.68	-14.25	105.18	0	0	0	0	0	0	244	-217	-667
11	b'2019\xc3\x84\xc3\xaa9\xc3\x94\xc3\x8225\xc3\x88\xc3\x9515\xc3\x8a\xc2\xb149\xc2\xb7\xc3\x968\xc3\x83\xc3\xab'	-47.68	-14.25	105.18	0	0	0	0	0	0	244	-217	-667
12	b'2019\xc3\x84\xc3\xaa9\xc3\x94\xc3\x8225\xc3\x88\xc3\x9515\xc3\x8a\xc2\xb149\xc2\xb7\xc3\x968\xc3\x83\xc3\xab'	-45.06	-18.06	101.62	0	0	0	0	0	0	204	-260	-686
13	b'2019\xc3\x84\xc3\xaa9\xc3\x94\xc3\x8225\xc3\x88\xc3\x9515\xc3\x8a\xc2\xb149\xc2\xb7\xc3\x968\xc3\x83\xc3\xab'	-43	-18.81	100.75	0	0	0	0	0	0	180	-243	-681
14	b'2019\xc3\x84\xc3\xaa9\xc3\x94\xc3\x8225\xc3\x88\xc3\x9515\xc3\x8a\xc2\xb149\xc2\xb7\xc3\x969\xc3\x83\xc3\xab'	-39.93	-19.68	100.12	0	0	0	0	0	0	192	-262	-673
15	b'2019\xc3\x84\xc3\xaa9\xc3\x94\xc3\x8225\xc3\x88\xc3\x9515\xc3\x8a\xc2\xb149\xc2\xb7\xc3\x969\xc3\x83\xc3\xab'	-37.06	-20	99.75	0	0	0	0	0	0	104	-262	-713
16	b'2019\xc3\x84\xc3\xaa9\xc3\x94\xc3\x8225\xc3\x88\xc3\x9515\xc3\x8a\xc2\xb149\xc2\xb7\xc3\x969\xc3\x83\xc3\xab'	-35.06	-19.87	99.62	0	0	0	0	0	0	64	-280	-726
17	b'2019\xc3\x84\xc3\xaa9\xc3\x94\xc3\x8225\xc3\x88\xc3\x9515\xc3\x8a\xc2\xb149\xc2\xb7\xc3\x969\xc3\x83\xc3\xab'	-31.62	-19.25	99.68	0	0	0	0	0	0	41	-273	-708
18	b'2019\xc3\x84\xc3\xaa9\xc3\x94\xc3\x8225\xc3\x88\xc3\x9515\xc3\x8a\xc2\xb149\xc2\xb7\xc3\x969\xc3\x83\xc3\xab'	-28.68	-18.93	99.56	0	0	0	0	0	0	-9	-286	-713
19	b'2019\xc3\x84\xc3\xaa9\xc3\x94\xc3\x8225\xc3\x88\xc3\x9515\xc3\x8a\xc2\xb149\xc2\xb7\xc3\x969\xc3\x83\xc3\xab'	-26.93	-18.56	99.25	0	0	0	0	0	0	1	-273	-708
20	b'2019\xc3\x84\xc3\xaa9\xc3\x94\xc3\x8225\xc3\x88\xc3\x9515\xc3\x8a\xc2\xb149\xc2\xb7\xc3\x969\xc3\x83\xc3\xab'	-25.06	-18.37	99.37	0	0	0	0	0	0	-22	-273	-720
21	b'2019\xc3\x84\xc3\xaa9\xc3\x94\xc3\x8225\xc3\x88\xc3\x9515\xc3\x8a\xc2\xb149\xc2\xb7\xc3\x969\xc3\x83\xc3\xab'	-22.81	-18.43	99.43	0	0	0	0	0	0	-75	-257	-712
22	b'2019\xc3\x84\xc3\xaa9\xc3\x94\xc3\x8225\xc3\x88\xc3\x9515\xc3\x8a\xc2\xb149\xc2\xb7\xc3\x969\xc3\x83\xc3\xab'	-21.75	-18.43	99.37	0	0	0	0	0	0	-80	-257	-712
23	b'2019\xc3\x84\xc3\xaa9\xc3\x94\xc3\x8225\xc3\x88\xc3\x9515\xc3\x8a\xc2\xb149\xc2\xb7\xc3\x969\xc3\x83\xc3\xab'	-21.12	-18.25	100	0	0	0	0	0	0	-80	-281	-692
24	b'2019\xc3\x84\xc3\xaa9\xc3\x94\xc3\x8225\xc3\x88\xc3\x9515\xc3\x8a\xc2\xb149\xc2\xb7\xc3\x9610\xc3\x83\xc3\xab'	-20.68	-18.12	100.25	0	0	0	0	0	0	-86	-292	-704
25	b'2019\xc3\x84\xc3\xaa9\xc3\x94\xc3\x8225\xc3\x88\xc3\x9515\xc3\x8a\xc2\xb149\xc2\xb7\xc3\x9610\xc3\x83\xc3\xab'	-19.68	-18.12	100.81	0	0	0	0	0	0	-97	-275	-704
26	b'2019\xc3\x84\xc3\xaa9\xc3\x94\xc3\x8225\xc3\x88\xc3\x9515\xc3\x8a\xc2\xb149\xc2\xb7\xc3\x9610\xc3\x83\xc3\xab'	-19.68	-18.12	100.81	0	0	0	0	0	0	-97	-275	-704
27	b'2019\xc3\x84\xc3\xaa9\xc3\x94\xc3\x8225\xc3\x88\xc3\x9515\xc3\x8a\xc2\xb149\xc2\xb7\xc3\x9610\xc3\x83\xc3\xab'	-19.68	-18.25	100.93	0	0	0	0	0	0	-121	-281	-696
28	b'2019\xc3\x84\xc3\xaa9\xc3\x94\xc3\x8225\xc3\x88\xc3\x9515\xc3\x8a\xc2\xb149\xc2\xb7\xc3\x9610\xc3\x83\xc3\xab'	-19.68	-18.25	100.93	0	0	0	0	0	0	-121	-281	-696
29	b'2019\xc3\x84\xc3\xaa9\xc3\x94\xc3\x8225\xc3\x88\xc3\x9515\xc3\x8a\xc2\xb149\xc2\xb7\xc3\x9610\xc3\x83\xc3\xab'	-19.81	-18	100.68	0	0	0	0	0	0	-92	-292	-710
30	b'2019\xc3\x84\xc3\xaa9\xc3\x94\xc3\x8225\xc3\x88\xc3\x9515\xc3\x8a\xc2\xb149\xc2\xb7\xc3\x9610\xc3\x83\xc3\xab'	-19.75	-18	100.56	0	0	0	0	0	0	-104	-281	-716
31	b'2019\xc3\x84\xc3\xaa9\xc3\x94\xc3\x8225\xc3\x88\xc3\x9515\xc3\x8a\xc2\xb149\xc2\xb7\xc3\x9610\xc3\x83\xc3\xab'	-19.75	-18	100.56	0	0	0	0	0	0	-104	-281	-716
32	b'2019\xc3\x84\xc3\xaa9\xc3\x94\xc3\x8225\xc3\x88\xc3\x9515\xc3\x8a\xc2\xb149\xc2\xb7\xc3\x9610\xc3\x83\xc3\xab'	-19.25	-18.18	100.56	0	0	0	0	0	0	-104	-281	-683
33	b'2019\xc3\x84\xc3\xaa9\xc3\x94\xc3\x8225\xc3\x88\xc3\x9515\xc3\x8a\xc2\xb149\xc2\xb7\xc3\x9610\xc3\x83\xc3\xab'	-19.62	-18.37	100.37	0	0	0	0	0	0	-110	-268	-704
34	b'2019\xc3\x84\xc3\xaa9\xc3\x94\xc3\x8225\xc3\x88\xc3\x9515\xc3\x8a\xc2\xb149\xc2\xb7\xc3\x9610\xc3\x83\xc3\xab'	-19.56	-18.75	100.25	0	0	0	0	0	0	-115	-275	-696
35	b'2019\xc3\x84\xc3\xaa9\xc3\x94\xc3\x8225\xc3\x88\xc3\x9515\xc3\x8a\xc2\xb149\xc2\xb7\xc3\x9610\xc3\x83\xc3\xab'	-19.81	-18.87	100.06	0	0	0	0	0	0	-97	-292	-704
36	b'2019\xc3\x84\xc3\xaa9\xc3\x94\xc3\x8225\xc3\x88\xc3\x9515\xc3\x8a\xc2\xb149\xc2\xb7\xc3\x9611\xc3\x83\xc3\xab'	-19.81	-18.87	100.06	0	0	0	0	0	0	-97	-292	-704
37	b'2019\xc3\x84\xc3\xaa9\xc3\x94\xc3\x8225\xc3\x88\xc3\x9515\xc3\x8a\xc2\xb149\xc2\xb7\xc3\x9611\xc3\x83\xc3\xab'	-20	-18.93	99.87	0	0	0	0	0	0	-97	-292	-710
38	b'2019\xc3\x84\xc3\xaa9\xc3\x94\xc3\x8225\xc3\x88\xc3\x9515\xc3\x8a\xc2\xb149\xc2\xb7\xc3\x9611\xc3\x83\xc3\xab'	-20.31	-19.18	99.62	0	0	0	0	0	0	-115	-288	-696
39	b'2019\xc3\x84\xc3\xaa9\xc3\x94\xc3\x8225\xc3\x88\xc3\x9515\xc3\x8a\xc2\xb149\xc2\xb7\xc3\x9611\xc3\x83\xc3\xab'	-20.37	-19.43	99.43	0	0	0	0	0	0	-104	-259	-670
40	b'2019\xc3\x84\xc3\xaa9\xc3\x94\xc3\x8225\xc3\x88\xc3\x9515\xc3\x8a\xc2\xb149\xc2\xb7\xc3\x9611\xc3\x83\xc3\xab'	-20.25	-19.5	99.37	0	0	0	0	0	0	-126	-292	-704
41	b'2019\xc3\x84\xc3\xaa9\xc3\x94\xc3\x8225\xc3\x88\xc3\x9515\xc3\x8a\xc2\xb149\xc2\xb7\xc3\x9611\xc3\x83\xc3\xab'	-20.25	-19.5	99.37	0	0	0	0	0	0	-126	-292	-704
42	b'2019\xc3\x84\xc3\xaa9\xc3\x94\xc3\x8225\xc3\x88\xc3\x9515\xc3\x8a\xc2\xb149\xc2\xb7\xc3\x9611\xc3\x83\xc3\xab'	-20.5	-19.43	99	0	0	0	0	0	0	-132	-288	-696
43	b'2019\xc3\x84\xc3\xaa9\xc3\x94\xc3\x8225\xc3\x88\xc3\x9515\xc3\x8a\xc2\xb149\xc2\xb7\xc3\x9611\xc3\x83\xc3\xab'	-20.5	-19.43	98.87	0	0	0	0	0	0	-132	-288	-696
44	b'2019\xc3\x84\xc3\xaa9\xc3\x94\xc3\x8225\xc3\x88\xc3\x9515\xc3\x8a\xc2\xb149\xc2\xb7\xc3\x9611\xc3\x83\xc3\xab'	-20.5	-19.43	98.87	0	0	0	0	0	0	-132	-275	-702
45	b'2019\xc3\x84\xc3\xaa9\xc3\x94\xc3\x8225\xc3\x88\xc3\x9515\xc3\x8a\xc2\xb149\xc2\xb7\xc3\x9611\xc3\x83\xc3\xab'	-20.56	-19.37	98.81	0	0	0	0	0	0	-115	-265	-668
46	b'2019\xc3\x84\xc3\xaa9\xc3\x94\xc3\x8225\xc3\x88\xc3\x9515\xc3\x8a\xc2\xb149\xc2\xb7\xc3\x9611\xc3\x83\xc3\xab'	-20.62	-19.37	98.81	0	0	0	0	0	0	-121	-275	-716
