# Supplementary material for: Data acquired by a single object sensor for the detection and quality evaluation of table tennis forehand strokes
Source: Data Brief. 2020 Nov 6;33:106504. doi: 10.1016/j.dib.2020.106504 (PMC7683218; doi:10.1016/j.dib.2020.106504)
Supplement: Supplementary file 2 [file mmc2.zip › Raw/Sensory-Data/102.csv]

#	Time/Date	Roll	Pitch	Yaw	acc(x)	acc(y)	acc(z)	gyro(x)	gyro(y)	gyro(z)	mag(x)	mag(y)	mag(z)
2	b'2019\xc3\x84\xc3\xaa9\xc3\x94\xc3\x8217\xc3\x88\xc3\x9512\xc3\x8a\xc2\xb19\xc2\xb7\xc3\x961\xc3\x83\xc3\xab'	-49.87	112.68	134.87	-781	-550	-302	-521	-329	-654	518	326	-198
3	b'2019\xc3\x84\xc3\xaa9\xc3\x94\xc3\x8217\xc3\x88\xc3\x9512\xc3\x8a\xc2\xb19\xc2\xb7\xc3\x961\xc3\x83\xc3\xab'	-49.87	112.68	134.87	-781	-550	-302	-521	-329	-654	518	326	-198
4	b'2019\xc3\x84\xc3\xaa9\xc3\x94\xc3\x8217\xc3\x88\xc3\x9512\xc3\x8a\xc2\xb19\xc2\xb7\xc3\x961\xc3\x83\xc3\xab'	-37.12	110.75	127.37	-704	-669	-321	-441	-436	-820	356	534	-206
5	b'2019\xc3\x84\xc3\xaa9\xc3\x94\xc3\x8217\xc3\x88\xc3\x9512\xc3\x8a\xc2\xb19\xc2\xb7\xc3\x961\xc3\x83\xc3\xab'	-37.12	110.75	127.37	-704	-669	-321	-441	-436	-820	356	534	-206
6	b'2019\xc3\x84\xc3\xaa9\xc3\x94\xc3\x8217\xc3\x88\xc3\x9512\xc3\x8a\xc2\xb19\xc2\xb7\xc3\x962\xc3\x83\xc3\xab'	-17.75	110.56	129.25	-11	-800	-415	-299	-548	-880	54	664	-153
7	b'2019\xc3\x84\xc3\xaa9\xc3\x94\xc3\x8217\xc3\x88\xc3\x9512\xc3\x8a\xc2\xb19\xc2\xb7\xc3\x962\xc3\x83\xc3\xab'	-15.43	110.87	130.06	-244	-865	-388	-44	-30	-6	-6	662	-132
8	b'2019\xc3\x84\xc3\xaa9\xc3\x94\xc3\x8217\xc3\x88\xc3\x9512\xc3\x8a\xc2\xb19\xc2\xb7\xc3\x962\xc3\x83\xc3\xab'	-15.43	110.87	130.06	-244	-865	-388	-44	-30	-6	-6	662	-132
9	b'2019\xc3\x84\xc3\xaa9\xc3\x94\xc3\x8217\xc3\x88\xc3\x9512\xc3\x8a\xc2\xb19\xc2\xb7\xc3\x962\xc3\x83\xc3\xab'	-16.31	110.87	130.93	-306	-895	-371	34	-25	46	-4	684	-132
10	b'2019\xc3\x84\xc3\xaa9\xc3\x94\xc3\x8217\xc3\x88\xc3\x9512\xc3\x8a\xc2\xb19\xc2\xb7\xc3\x963\xc3\x83\xc3\xab'	-16.31	110.5	131.12	-317	-874	-311	-89	6	-72	1	667	-139
