# Supplementary material for: Data acquired by a single object sensor for the detection and quality evaluation of table tennis forehand strokes
Source: Data Brief. 2020 Nov 6;33:106504. doi: 10.1016/j.dib.2020.106504 (PMC7683218; doi:10.1016/j.dib.2020.106504)
Supplement: Supplementary file 2 [file mmc2.zip › Raw/Sensory-Data/1020.csv]

#	Time/Date	Roll	Pitch	Yaw	acc(x)	acc(y)	acc(z)	gyro(x)	gyro(y)	gyro(z)	mag(x)	mag(y)	mag(z)
2	b'2019\xc3\x84\xc3\xaa9\xc3\x94\xc3\x8225\xc3\x88\xc3\x9515\xc3\x8a\xc2\xb149\xc2\xb7\xc3\x9619\xc3\x83\xc3\xab'	-52.06	7.37	120.75	0	0	0	0	0	0	348	-113	-649
3	b'2019\xc3\x84\xc3\xaa9\xc3\x94\xc3\x8225\xc3\x88\xc3\x9515\xc3\x8a\xc2\xb149\xc2\xb7\xc3\x9619\xc3\x83\xc3\xab'	-51.18	5.81	119.43	0	0	0	0	0	0	308	-121	-651
4	b'2019\xc3\x84\xc3\xaa9\xc3\x94\xc3\x8225\xc3\x88\xc3\x9515\xc3\x8a\xc2\xb149\xc2\xb7\xc3\x9619\xc3\x83\xc3\xab'	-50.81	4.37	118.5	0	0	0	0	0	0	324	-110	-638
5	b'2019\xc3\x84\xc3\xaa9\xc3\x94\xc3\x8225\xc3\x88\xc3\x9515\xc3\x8a\xc2\xb149\xc2\xb7\xc3\x9620\xc3\x83\xc3\xab'	-49.18	2.81	117.43	0	0	0	0	0	0	302	-156	-670
6	b'2019\xc3\x84\xc3\xaa9\xc3\x94\xc3\x8225\xc3\x88\xc3\x9515\xc3\x8a\xc2\xb149\xc2\xb7\xc3\x9620\xc3\x83\xc3\xab'	-49.18	2.81	117.43	0	0	0	0	0	0	302	-156	-670
7	b'2019\xc3\x84\xc3\xaa9\xc3\x94\xc3\x8225\xc3\x88\xc3\x9515\xc3\x8a\xc2\xb149\xc2\xb7\xc3\x9620\xc3\x83\xc3\xab'	-46.56	0.87	115.68	0	0	0	0	0	0	254	-156	-678
8	b'2019\xc3\x84\xc3\xaa9\xc3\x94\xc3\x8225\xc3\x88\xc3\x9515\xc3\x8a\xc2\xb149\xc2\xb7\xc3\x9620\xc3\x83\xc3\xab'	-44	-1.12	114.31	0	0	0	0	0	0	225	-161	-696
9	b'2019\xc3\x84\xc3\xaa9\xc3\x94\xc3\x8225\xc3\x88\xc3\x9515\xc3\x8a\xc2\xb149\xc2\xb7\xc3\x9620\xc3\x83\xc3\xab'	-44	-1.12	114.31	0	0	0	0	0	0	225	-161	-696
10	b'2019\xc3\x84\xc3\xaa9\xc3\x94\xc3\x8225\xc3\x88\xc3\x9515\xc3\x8a\xc2\xb149\xc2\xb7\xc3\x9620\xc3\x83\xc3\xab'	-39.5	-5.06	111.81	0	0	0	0	0	0	187	-203	-723
11	b'2019\xc3\x84\xc3\xaa9\xc3\x94\xc3\x8225\xc3\x88\xc3\x9515\xc3\x8a\xc2\xb149\xc2\xb7\xc3\x9620\xc3\x83\xc3\xab'	-39.5	-5.06	111.81	0	0	0	0	0	0	187	-203	-723
12	b'2019\xc3\x84\xc3\xaa9\xc3\x94\xc3\x8225\xc3\x88\xc3\x9515\xc3\x8a\xc2\xb149\xc2\xb7\xc3\x9620\xc3\x83\xc3\xab'	-35.62	-7.81	108.43	0	0	0	0	0	0	152	-203	-710
13	b'2019\xc3\x84\xc3\xaa9\xc3\x94\xc3\x8225\xc3\x88\xc3\x9515\xc3\x8a\xc2\xb149\xc2\xb7\xc3\x9620\xc3\x83\xc3\xab'	-33.5	-8.5	107.56	0	0	0	0	0	0	64	-220	-716
14	b'2019\xc3\x84\xc3\xaa9\xc3\x94\xc3\x8225\xc3\x88\xc3\x9515\xc3\x8a\xc2\xb149\xc2\xb7\xc3\x9620\xc3\x83\xc3\xab'	-29.56	-9.37	106.18	0	0	0	0	0	0	40	-203	-710
15	b'2019\xc3\x84\xc3\xaa9\xc3\x94\xc3\x8225\xc3\x88\xc3\x9515\xc3\x8a\xc2\xb149\xc2\xb7\xc3\x9620\xc3\x83\xc3\xab'	-29.56	-9.37	106.18	0	0	0	0	0	0	40	-203	-710
16	b'2019\xc3\x84\xc3\xaa9\xc3\x94\xc3\x8225\xc3\x88\xc3\x9515\xc3\x8a\xc2\xb149\xc2\xb7\xc3\x9621\xc3\x83\xc3\xab'	-29.56	-9.37	106.18	0	0	0	0	0	0	40	-203	-710
17	b'2019\xc3\x84\xc3\xaa9\xc3\x94\xc3\x8225\xc3\x88\xc3\x9515\xc3\x8a\xc2\xb149\xc2\xb7\xc3\x9621\xc3\x83\xc3\xab'	-24.06	-11.37	103.12	0	0	0	0	0	0	-35	-214	-750
18	b'2019\xc3\x84\xc3\xaa9\xc3\x94\xc3\x8225\xc3\x88\xc3\x9515\xc3\x8a\xc2\xb149\xc2\xb7\xc3\x9621\xc3\x83\xc3\xab'	-22.37	-11.93	102.62	0	0	0	0	0	0	-64	-232	-716
19	b'2019\xc3\x84\xc3\xaa9\xc3\x94\xc3\x8225\xc3\x88\xc3\x9515\xc3\x8a\xc2\xb149\xc2\xb7\xc3\x9621\xc3\x83\xc3\xab'	-22.37	-11.93	102.62	0	0	0	0	0	0	-64	-232	-716
20	b'2019\xc3\x84\xc3\xaa9\xc3\x94\xc3\x8225\xc3\x88\xc3\x9515\xc3\x8a\xc2\xb149\xc2\xb7\xc3\x9621\xc3\x83\xc3\xab'	-19.5	-13.06	101.62	0	0	0	0	0	0	-75	-241	-702
21	b'2019\xc3\x84\xc3\xaa9\xc3\x94\xc3\x8225\xc3\x88\xc3\x9515\xc3\x8a\xc2\xb149\xc2\xb7\xc3\x9621\xc3\x83\xc3\xab'	-18.81	-13.12	101.18	0	0	0	0	0	0	-99	-230	-713
22	b'2019\xc3\x84\xc3\xaa9\xc3\x94\xc3\x8225\xc3\x88\xc3\x9515\xc3\x8a\xc2\xb149\xc2\xb7\xc3\x9621\xc3\x83\xc3\xab'	-18.18	-13.31	101.25	0	0	0	0	0	0	-156	-225	-713
23	b'2019\xc3\x84\xc3\xaa9\xc3\x94\xc3\x8225\xc3\x88\xc3\x9515\xc3\x8a\xc2\xb149\xc2\xb7\xc3\x9621\xc3\x83\xc3\xab'	-18.12	-13.68	101.06	0	0	0	0	0	0	-140	-236	-708
24	b'2019\xc3\x84\xc3\xaa9\xc3\x94\xc3\x8225\xc3\x88\xc3\x9515\xc3\x8a\xc2\xb149\xc2\xb7\xc3\x9621\xc3\x83\xc3\xab'	-18.06	-13.75	100.5	0	0	0	0	0	0	-140	-248	-708
25	b'2019\xc3\x84\xc3\xaa9\xc3\x94\xc3\x8225\xc3\x88\xc3\x9515\xc3\x8a\xc2\xb149\xc2\xb7\xc3\x9621\xc3\x83\xc3\xab'	-17.93	-14.12	100.37	0	0	0	0	0	0	-163	-241	-734
26	b'2019\xc3\x84\xc3\xaa9\xc3\x94\xc3\x8225\xc3\x88\xc3\x9515\xc3\x8a\xc2\xb149\xc2\xb7\xc3\x9622\xc3\x83\xc3\xab'	-17.93	-14.12	100.37	0	0	0	0	0	0	-163	-241	-734
27	b'2019\xc3\x84\xc3\xaa9\xc3\x94\xc3\x8225\xc3\x88\xc3\x9515\xc3\x8a\xc2\xb149\xc2\xb7\xc3\x9622\xc3\x83\xc3\xab'	-17.81	-14.06	100.25	0	0	0	0	0	0	-144	-241	-734
28	b'2019\xc3\x84\xc3\xaa9\xc3\x94\xc3\x8225\xc3\x88\xc3\x9515\xc3\x8a\xc2\xb149\xc2\xb7\xc3\x9622\xc3\x83\xc3\xab'	-17.93	-14.12	100.25	0	0	0	0	0	0	-161	-241	-694
29	b'2019\xc3\x84\xc3\xaa9\xc3\x94\xc3\x8225\xc3\x88\xc3\x9515\xc3\x8a\xc2\xb149\xc2\xb7\xc3\x9622\xc3\x83\xc3\xab'	-17.93	-14.12	100.25	0	0	0	0	0	0	-161	-241	-694
30	b'2019\xc3\x84\xc3\xaa9\xc3\x94\xc3\x8225\xc3\x88\xc3\x9515\xc3\x8a\xc2\xb149\xc2\xb7\xc3\x9622\xc3\x83\xc3\xab'	-17.68	-14.06	100.25	0	0	0	0	0	0	-161	-236	-715
31	b'2019\xc3\x84\xc3\xaa9\xc3\x94\xc3\x8225\xc3\x88\xc3\x9515\xc3\x8a\xc2\xb149\xc2\xb7\xc3\x9622\xc3\x83\xc3\xab'	-17.31	-14.18	100.31	0	0	0	0	0	0	-139	-241	-708
32	b'2019\xc3\x84\xc3\xaa9\xc3\x94\xc3\x8225\xc3\x88\xc3\x9515\xc3\x8a\xc2\xb149\xc2\xb7\xc3\x9622\xc3\x83\xc3\xab'	-17.31	-14.18	100.31	0	0	0	0	0	0	-139	-241	-708
33	b'2019\xc3\x84\xc3\xaa9\xc3\x94\xc3\x8225\xc3\x88\xc3\x9515\xc3\x8a\xc2\xb149\xc2\xb7\xc3\x9622\xc3\x83\xc3\xab'	-17.12	-14.31	100.5	0	0	0	0	0	0	-179	-254	-715
34	b'2019\xc3\x84\xc3\xaa9\xc3\x94\xc3\x8225\xc3\x88\xc3\x9515\xc3\x8a\xc2\xb149\xc2\xb7\xc3\x9622\xc3\x83\xc3\xab'	-17.18	-14.37	100.62	0	0	0	0	0	0	-168	-230	-721
35	b'2019\xc3\x84\xc3\xaa9\xc3\x94\xc3\x8225\xc3\x88\xc3\x9515\xc3\x8a\xc2\xb149\xc2\xb7\xc3\x9622\xc3\x83\xc3\xab'	-17.18	-14.37	100.62	0	0	0	0	0	0	-168	-230	-721
36	b'2019\xc3\x84\xc3\xaa9\xc3\x94\xc3\x8225\xc3\x88\xc3\x9515\xc3\x8a\xc2\xb149\xc2\xb7\xc3\x9622\xc3\x83\xc3\xab'	-17.06	-14.25	100.43	0	0	0	0	0	0	-184	-241	-708
37	b'2019\xc3\x84\xc3\xaa9\xc3\x94\xc3\x8225\xc3\x88\xc3\x9515\xc3\x8a\xc2\xb149\xc2\xb7\xc3\x9622\xc3\x83\xc3\xab'	-17.06	-14.25	100.43	0	0	0	0	0	0	-184	-241	-708
