# Supplementary material for: Data acquired by a single object sensor for the detection and quality evaluation of table tennis forehand strokes
Source: Data Brief. 2020 Nov 6;33:106504. doi: 10.1016/j.dib.2020.106504 (PMC7683218; doi:10.1016/j.dib.2020.106504)
Supplement: Supplementary file 2 [file mmc2.zip › Raw/Sensory-Data/1021.csv]

#	Time/Date	Roll	Pitch	Yaw	acc(x)	acc(y)	acc(z)	gyro(x)	gyro(y)	gyro(z)	mag(x)	mag(y)	mag(z)
2	b'2019\xc3\x84\xc3\xaa9\xc3\x94\xc3\x8225\xc3\x88\xc3\x9515\xc3\x8a\xc2\xb149\xc2\xb7\xc3\x9630\xc3\x83\xc3\xab'	-52.43	-0.18	118.18	0	0	0	0	0	0	323	-174	-652
3	b'2019\xc3\x84\xc3\xaa9\xc3\x94\xc3\x8225\xc3\x88\xc3\x9515\xc3\x8a\xc2\xb149\xc2\xb7\xc3\x9630\xc3\x83\xc3\xab'	-51.75	-1.43	116.87	0	0	0	0	0	0	342	-163	-678
4	b'2019\xc3\x84\xc3\xaa9\xc3\x94\xc3\x8225\xc3\x88\xc3\x9515\xc3\x8a\xc2\xb149\xc2\xb7\xc3\x9631\xc3\x83\xc3\xab'	-51.75	-1.43	116.87	0	0	0	0	0	0	342	-163	-678
5	b'2019\xc3\x84\xc3\xaa9\xc3\x94\xc3\x8225\xc3\x88\xc3\x9515\xc3\x8a\xc2\xb149\xc2\xb7\xc3\x9631\xc3\x83\xc3\xab'	-50.18	-3.06	114.93	0	0	0	0	0	0	323	-171	-652
6	b'2019\xc3\x84\xc3\xaa9\xc3\x94\xc3\x8225\xc3\x88\xc3\x9515\xc3\x8a\xc2\xb149\xc2\xb7\xc3\x9631\xc3\x83\xc3\xab'	-49.37	-3.56	113.81	0	0	0	0	0	0	278	-163	-659
7	b'2019\xc3\x84\xc3\xaa9\xc3\x94\xc3\x8225\xc3\x88\xc3\x9515\xc3\x8a\xc2\xb149\xc2\xb7\xc3\x9631\xc3\x83\xc3\xab'	-48.06	-4.56	112.81	0	0	0	0	0	0	294	-198	-691
8	b'2019\xc3\x84\xc3\xaa9\xc3\x94\xc3\x8225\xc3\x88\xc3\x9515\xc3\x8a\xc2\xb149\xc2\xb7\xc3\x9631\xc3\x83\xc3\xab'	-46.87	-5	111.81	0	0	0	0	0	0	249	-180	-691
9	b'2019\xc3\x84\xc3\xaa9\xc3\x94\xc3\x8225\xc3\x88\xc3\x9515\xc3\x8a\xc2\xb149\xc2\xb7\xc3\x9631\xc3\x83\xc3\xab'	-46.12	-5	111.12	0	0	0	0	0	0	249	-188	-686
10	b'2019\xc3\x84\xc3\xaa9\xc3\x94\xc3\x8225\xc3\x88\xc3\x9515\xc3\x8a\xc2\xb149\xc2\xb7\xc3\x9631\xc3\x83\xc3\xab'	-43.75	-5.81	110.18	0	0	0	0	0	0	219	-176	-665
11	b'2019\xc3\x84\xc3\xaa9\xc3\x94\xc3\x8225\xc3\x88\xc3\x9515\xc3\x8a\xc2\xb149\xc2\xb7\xc3\x9631\xc3\x83\xc3\xab'	-43.75	-5.81	110.18	0	0	0	0	0	0	219	-176	-665
12	b'2019\xc3\x84\xc3\xaa9\xc3\x94\xc3\x8225\xc3\x88\xc3\x9515\xc3\x8a\xc2\xb149\xc2\xb7\xc3\x9631\xc3\x83\xc3\xab'	-38.06	-5.81	109.25	0	0	0	0	0	0	126	-188	-712
13	b'2019\xc3\x84\xc3\xaa9\xc3\x94\xc3\x8225\xc3\x88\xc3\x9515\xc3\x8a\xc2\xb149\xc2\xb7\xc3\x9631\xc3\x83\xc3\xab'	-38.06	-5.81	109.25	0	0	0	0	0	0	126	-188	-712
14	b'2019\xc3\x84\xc3\xaa9\xc3\x94\xc3\x8225\xc3\x88\xc3\x9515\xc3\x8a\xc2\xb149\xc2\xb7\xc3\x9632\xc3\x83\xc3\xab'	-33.62	-6.56	107.75	0	0	0	0	0	0	108	-176	-718
15	b'2019\xc3\x84\xc3\xaa9\xc3\x94\xc3\x8225\xc3\x88\xc3\x9515\xc3\x8a\xc2\xb149\xc2\xb7\xc3\x9632\xc3\x83\xc3\xab'	-30.93	-7.75	106.43	0	0	0	0	0	0	43	-193	-737
16	b'2019\xc3\x84\xc3\xaa9\xc3\x94\xc3\x8225\xc3\x88\xc3\x9515\xc3\x8a\xc2\xb149\xc2\xb7\xc3\x9632\xc3\x83\xc3\xab'	-29.31	-8.5	105.81	0	0	0	0	0	0	38	-182	-731
17	b'2019\xc3\x84\xc3\xaa9\xc3\x94\xc3\x8225\xc3\x88\xc3\x9515\xc3\x8a\xc2\xb149\xc2\xb7\xc3\x9632\xc3\x83\xc3\xab'	-29.31	-8.5	105.81	0	0	0	0	0	0	38	-182	-731
18	b'2019\xc3\x84\xc3\xaa9\xc3\x94\xc3\x8225\xc3\x88\xc3\x9515\xc3\x8a\xc2\xb149\xc2\xb7\xc3\x9632\xc3\x83\xc3\xab'	-23	-10.87	104.31	0	0	0	0	0	0	-36	-217	-718
19	b'2019\xc3\x84\xc3\xaa9\xc3\x94\xc3\x8225\xc3\x88\xc3\x9515\xc3\x8a\xc2\xb149\xc2\xb7\xc3\x9632\xc3\x83\xc3\xab'	-21	-11.68	103.56	0	0	0	0	0	0	-113	-224	-720
20	b'2019\xc3\x84\xc3\xaa9\xc3\x94\xc3\x8225\xc3\x88\xc3\x9515\xc3\x8a\xc2\xb149\xc2\xb7\xc3\x9632\xc3\x83\xc3\xab'	-19.31	-12.37	102.56	0	0	0	0	0	0	-131	-228	-726
21	b'2019\xc3\x84\xc3\xaa9\xc3\x94\xc3\x8225\xc3\x88\xc3\x9515\xc3\x8a\xc2\xb149\xc2\xb7\xc3\x9632\xc3\x83\xc3\xab'	-19.31	-12.37	102.56	0	0	0	0	0	0	-131	-228	-726
22	b'2019\xc3\x84\xc3\xaa9\xc3\x94\xc3\x8225\xc3\x88\xc3\x9515\xc3\x8a\xc2\xb149\xc2\xb7\xc3\x9632\xc3\x83\xc3\xab'	-15.75	-13.87	102.68	0	0	0	0	0	0	-171	-240	-713
23	b'2019\xc3\x84\xc3\xaa9\xc3\x94\xc3\x8225\xc3\x88\xc3\x9515\xc3\x8a\xc2\xb149\xc2\xb7\xc3\x9632\xc3\x83\xc3\xab'	-15.12	-14.31	102	0	0	0	0	0	0	-152	-259	-700
24	b'2019\xc3\x84\xc3\xaa9\xc3\x94\xc3\x8225\xc3\x88\xc3\x9515\xc3\x8a\xc2\xb149\xc2\xb7\xc3\x9633\xc3\x83\xc3\xab'	-15.06	-14.31	101.37	0	0	0	0	0	0	-176	-233	-699
25	b'2019\xc3\x84\xc3\xaa9\xc3\x94\xc3\x8225\xc3\x88\xc3\x9515\xc3\x8a\xc2\xb149\xc2\xb7\xc3\x9633\xc3\x83\xc3\xab'	-14.62	-14.68	100.87	0	0	0	0	0	0	-147	-244	-705
26	b'2019\xc3\x84\xc3\xaa9\xc3\x94\xc3\x8225\xc3\x88\xc3\x9515\xc3\x8a\xc2\xb149\xc2\xb7\xc3\x9633\xc3\x83\xc3\xab'	-14.25	-14.81	100.56	0	0	0	0	0	0	-136	-244	-691
27	b'2019\xc3\x84\xc3\xaa9\xc3\x94\xc3\x8225\xc3\x88\xc3\x9515\xc3\x8a\xc2\xb149\xc2\xb7\xc3\x9633\xc3\x83\xc3\xab'	-14.25	-14.81	100.56	0	0	0	0	0	0	-136	-244	-691
28	b'2019\xc3\x84\xc3\xaa9\xc3\x94\xc3\x8225\xc3\x88\xc3\x9515\xc3\x8a\xc2\xb149\xc2\xb7\xc3\x9633\xc3\x83\xc3\xab'	-13.56	-14.93	100.37	0	0	0	0	0	0	-193	-238	-718
