# Supplementary material for: Data acquired by a single object sensor for the detection and quality evaluation of table tennis forehand strokes
Source: Data Brief. 2020 Nov 6;33:106504. doi: 10.1016/j.dib.2020.106504 (PMC7683218; doi:10.1016/j.dib.2020.106504)
Supplement: Supplementary file 2 [file mmc2.zip › Raw/Sensory-Data/1022.csv]

#	Time/Date	Roll	Pitch	Yaw	acc(x)	acc(y)	acc(z)	gyro(x)	gyro(y)	gyro(z)	mag(x)	mag(y)	mag(z)
2	b'2019\xc3\x84\xc3\xaa9\xc3\x94\xc3\x8225\xc3\x88\xc3\x9515\xc3\x8a\xc2\xb149\xc2\xb7\xc3\x9641\xc3\x83\xc3\xab'	-64.25	15.18	120.81	0	0	0	0	0	0	494	-83	-566
3	b'2019\xc3\x84\xc3\xaa9\xc3\x94\xc3\x8225\xc3\x88\xc3\x9515\xc3\x8a\xc2\xb149\xc2\xb7\xc3\x9641\xc3\x83\xc3\xab'	-64.25	15.18	120.81	0	0	0	0	0	0	494	-83	-566
4	b'2019\xc3\x84\xc3\xaa9\xc3\x94\xc3\x8225\xc3\x88\xc3\x9515\xc3\x8a\xc2\xb149\xc2\xb7\xc3\x9641\xc3\x83\xc3\xab'	-58.25	6.43	118.12	0	0	0	0	0	0	406	-118	-612
5	b'2019\xc3\x84\xc3\xaa9\xc3\x94\xc3\x8225\xc3\x88\xc3\x9515\xc3\x8a\xc2\xb149\xc2\xb7\xc3\x9641\xc3\x83\xc3\xab'	-54.56	2.75	117.18	0	0	0	0	0	0	377	-129	-625
6	b'2019\xc3\x84\xc3\xaa9\xc3\x94\xc3\x8225\xc3\x88\xc3\x9515\xc3\x8a\xc2\xb149\xc2\xb7\xc3\x9641\xc3\x83\xc3\xab'	-54.56	2.75	117.18	0	0	0	0	0	0	377	-129	-625
7	b'2019\xc3\x84\xc3\xaa9\xc3\x94\xc3\x8225\xc3\x88\xc3\x9515\xc3\x8a\xc2\xb149\xc2\xb7\xc3\x9641\xc3\x83\xc3\xab'	-47.37	-2.18	114.37	0	0	0	0	0	0	249	-182	-670
8	b'2019\xc3\x84\xc3\xaa9\xc3\x94\xc3\x8225\xc3\x88\xc3\x9515\xc3\x8a\xc2\xb149\xc2\xb7\xc3\x9641\xc3\x83\xc3\xab'	-47.37	-2.18	114.37	0	0	0	0	0	0	249	-182	-670
9	b'2019\xc3\x84\xc3\xaa9\xc3\x94\xc3\x8225\xc3\x88\xc3\x9515\xc3\x8a\xc2\xb149\xc2\xb7\xc3\x9641\xc3\x83\xc3\xab'	-43.81	-3.87	110.93	0	0	0	0	0	0	208	-182	-678
10	b'2019\xc3\x84\xc3\xaa9\xc3\x94\xc3\x8225\xc3\x88\xc3\x9515\xc3\x8a\xc2\xb149\xc2\xb7\xc3\x9641\xc3\x83\xc3\xab'	-41.31	-5.25	109.93	0	0	0	0	0	0	225	-182	-699
11	b'2019\xc3\x84\xc3\xaa9\xc3\x94\xc3\x8225\xc3\x88\xc3\x9515\xc3\x8a\xc2\xb149\xc2\xb7\xc3\x9641\xc3\x83\xc3\xab'	-41.31	-5.25	109.93	0	0	0	0	0	0	225	-182	-699
12	b'2019\xc3\x84\xc3\xaa9\xc3\x94\xc3\x8225\xc3\x88\xc3\x9515\xc3\x8a\xc2\xb149\xc2\xb7\xc3\x9642\xc3\x83\xc3\xab'	-38.81	-9	106.75	0	0	0	0	0	0	155	-187	-710
13	b'2019\xc3\x84\xc3\xaa9\xc3\x94\xc3\x8225\xc3\x88\xc3\x9515\xc3\x8a\xc2\xb149\xc2\xb7\xc3\x9642\xc3\x83\xc3\xab'	-37.37	-10.68	105.18	0	0	0	0	0	0	124	-211	-697
14	b'2019\xc3\x84\xc3\xaa9\xc3\x94\xc3\x8225\xc3\x88\xc3\x9515\xc3\x8a\xc2\xb149\xc2\xb7\xc3\x9642\xc3\x83\xc3\xab'	-35.25	-12.87	102.43	0	0	0	0	0	0	73	-224	-710
15	b'2019\xc3\x84\xc3\xaa9\xc3\x94\xc3\x8225\xc3\x88\xc3\x9515\xc3\x8a\xc2\xb149\xc2\xb7\xc3\x9642\xc3\x83\xc3\xab'	-32.68	-14.5	100.12	0	0	0	0	0	0	43	-228	-716
16	b'2019\xc3\x84\xc3\xaa9\xc3\x94\xc3\x8225\xc3\x88\xc3\x9515\xc3\x8a\xc2\xb149\xc2\xb7\xc3\x9642\xc3\x83\xc3\xab'	-32.68	-14.5	100.12	0	0	0	0	0	0	43	-228	-716
17	b'2019\xc3\x84\xc3\xaa9\xc3\x94\xc3\x8225\xc3\x88\xc3\x9515\xc3\x8a\xc2\xb149\xc2\xb7\xc3\x9642\xc3\x83\xc3\xab'	-27.43	-15	98.62	0	0	0	0	0	0	-1	-235	-704
18	b'2019\xc3\x84\xc3\xaa9\xc3\x94\xc3\x8225\xc3\x88\xc3\x9515\xc3\x8a\xc2\xb149\xc2\xb7\xc3\x9642\xc3\x83\xc3\xab'	-27.43	-15	98.62	0	0	0	0	0	0	-1	-235	-704
19	b'2019\xc3\x84\xc3\xaa9\xc3\x94\xc3\x8225\xc3\x88\xc3\x9515\xc3\x8a\xc2\xb149\xc2\xb7\xc3\x9642\xc3\x83\xc3\xab'	-21.87	-15.5	97.12	0	0	0	0	0	0	-78	-224	-710
20	b'2019\xc3\x84\xc3\xaa9\xc3\x94\xc3\x8225\xc3\x88\xc3\x9515\xc3\x8a\xc2\xb149\xc2\xb7\xc3\x9643\xc3\x83\xc3\xab'	-19.56	-15.5	97.06	0	0	0	0	0	0	-166	-217	-715
21	b'2019\xc3\x84\xc3\xaa9\xc3\x94\xc3\x8225\xc3\x88\xc3\x9515\xc3\x8a\xc2\xb149\xc2\xb7\xc3\x9643\xc3\x83\xc3\xab'	-19.5	-15.37	96.93	0	0	0	0	0	0	-148	-224	-716
22	b'2019\xc3\x84\xc3\xaa9\xc3\x94\xc3\x8225\xc3\x88\xc3\x9515\xc3\x8a\xc2\xb149\xc2\xb7\xc3\x9643\xc3\x83\xc3\xab'	-19.43	-15.18	96.87	0	0	0	0	0	0	-89	-228	-697
23	b'2019\xc3\x84\xc3\xaa9\xc3\x94\xc3\x8225\xc3\x88\xc3\x9515\xc3\x8a\xc2\xb149\xc2\xb7\xc3\x9643\xc3\x83\xc3\xab'	-19.5	-15	96.81	0	0	0	0	0	0	-137	-217	-708
24	b'2019\xc3\x84\xc3\xaa9\xc3\x94\xc3\x8225\xc3\x88\xc3\x9515\xc3\x8a\xc2\xb149\xc2\xb7\xc3\x9643\xc3\x83\xc3\xab'	-19.56	-14.56	96.68	0	0	0	0	0	0	-124	-235	-715
25	b'2019\xc3\x84\xc3\xaa9\xc3\x94\xc3\x8225\xc3\x88\xc3\x9515\xc3\x8a\xc2\xb149\xc2\xb7\xc3\x9643\xc3\x83\xc3\xab'	-19.56	-14.56	96.68	0	0	0	0	0	0	-124	-235	-715
26	b'2019\xc3\x84\xc3\xaa9\xc3\x94\xc3\x8225\xc3\x88\xc3\x9515\xc3\x8a\xc2\xb149\xc2\xb7\xc3\x9643\xc3\x83\xc3\xab'	-19.56	-14.56	96.62	0	0	0	0	0	0	-107	-217	-688
27	b'2019\xc3\x84\xc3\xaa9\xc3\x94\xc3\x8225\xc3\x88\xc3\x9515\xc3\x8a\xc2\xb149\xc2\xb7\xc3\x9643\xc3\x83\xc3\xab'	-19.62	-14.43	96.31	0	0	0	0	0	0	-118	-211	-715
28	b'2019\xc3\x84\xc3\xaa9\xc3\x94\xc3\x8225\xc3\x88\xc3\x9515\xc3\x8a\xc2\xb149\xc2\xb7\xc3\x9643\xc3\x83\xc3\xab'	-19.62	-14.56	96.31	0	0	0	0	0	0	-137	-228	-721
29	b'2019\xc3\x84\xc3\xaa9\xc3\x94\xc3\x8225\xc3\x88\xc3\x9515\xc3\x8a\xc2\xb149\xc2\xb7\xc3\x9644\xc3\x83\xc3\xab'	-19.43	-14.37	96.37	0	0	0	0	0	0	-124	-217	-728
30	b'2019\xc3\x84\xc3\xaa9\xc3\x94\xc3\x8225\xc3\x88\xc3\x9515\xc3\x8a\xc2\xb149\xc2\xb7\xc3\x9644\xc3\x83\xc3\xab'	-19.43	-14.37	96.37	0	0	0	0	0	0	-124	-217	-728
