# Supplementary material for: Data acquired by a single object sensor for the detection and quality evaluation of table tennis forehand strokes
Source: Data Brief. 2020 Nov 6;33:106504. doi: 10.1016/j.dib.2020.106504 (PMC7683218; doi:10.1016/j.dib.2020.106504)
Supplement: Supplementary file 2 [file mmc2.zip › Raw/Sensory-Data/1023.csv]

#	Time/Date	Roll	Pitch	Yaw	acc(x)	acc(y)	acc(z)	gyro(x)	gyro(y)	gyro(z)	mag(x)	mag(y)	mag(z)
2	b'2019\xc3\x84\xc3\xaa9\xc3\x94\xc3\x8225\xc3\x88\xc3\x9515\xc3\x8a\xc2\xb149\xc2\xb7\xc3\x9651\xc3\x83\xc3\xab'	-59.5	6.06	119.43	0	0	0	0	0	0	456	-110	-600
3	b'2019\xc3\x84\xc3\xaa9\xc3\x94\xc3\x8225\xc3\x88\xc3\x9515\xc3\x8a\xc2\xb149\xc2\xb7\xc3\x9651\xc3\x83\xc3\xab'	-59.5	6.06	119.43	0	0	0	0	0	0	456	-110	-600
4	b'2019\xc3\x84\xc3\xaa9\xc3\x94\xc3\x8225\xc3\x88\xc3\x9515\xc3\x8a\xc2\xb149\xc2\xb7\xc3\x9651\xc3\x83\xc3\xab'	-56.81	0.37	116.06	0	0	0	0	0	0	396	-176	-644
5	b'2019\xc3\x84\xc3\xaa9\xc3\x94\xc3\x8225\xc3\x88\xc3\x9515\xc3\x8a\xc2\xb149\xc2\xb7\xc3\x9652\xc3\x83\xc3\xab'	-54.12	-0.87	115.68	0	0	0	0	0	0	339	-158	-633
6	b'2019\xc3\x84\xc3\xaa9\xc3\x94\xc3\x8225\xc3\x88\xc3\x9515\xc3\x8a\xc2\xb149\xc2\xb7\xc3\x9652\xc3\x83\xc3\xab'	-51.56	-2.75	114.81	0	0	0	0	0	0	315	-169	-665
7	b'2019\xc3\x84\xc3\xaa9\xc3\x94\xc3\x8225\xc3\x88\xc3\x9515\xc3\x8a\xc2\xb149\xc2\xb7\xc3\x9652\xc3\x83\xc3\xab'	-49.68	-5.37	113.31	0	0	0	0	0	0	268	-180	-665
8	b'2019\xc3\x84\xc3\xaa9\xc3\x94\xc3\x8225\xc3\x88\xc3\x9515\xc3\x8a\xc2\xb149\xc2\xb7\xc3\x9652\xc3\x83\xc3\xab'	-49.68	-5.37	113.31	0	0	0	0	0	0	268	-180	-665
9	b'2019\xc3\x84\xc3\xaa9\xc3\x94\xc3\x8225\xc3\x88\xc3\x9515\xc3\x8a\xc2\xb149\xc2\xb7\xc3\x9652\xc3\x83\xc3\xab'	-45.93	-9.68	110.25	0	0	0	0	0	0	216	-222	-673
10	b'2019\xc3\x84\xc3\xaa9\xc3\x94\xc3\x8225\xc3\x88\xc3\x9515\xc3\x8a\xc2\xb149\xc2\xb7\xc3\x9652\xc3\x83\xc3\xab'	-44	-9.12	109.18	0	0	0	0	0	0	227	-222	-678
11	b'2019\xc3\x84\xc3\xaa9\xc3\x94\xc3\x8225\xc3\x88\xc3\x9515\xc3\x8a\xc2\xb149\xc2\xb7\xc3\x9652\xc3\x83\xc3\xab'	-44	-9.12	109.18	0	0	0	0	0	0	227	-222	-678
12	b'2019\xc3\x84\xc3\xaa9\xc3\x94\xc3\x8225\xc3\x88\xc3\x9515\xc3\x8a\xc2\xb149\xc2\xb7\xc3\x9652\xc3\x83\xc3\xab'	-33.93	-8.25	107.06	0	0	0	0	0	0	105	-204	-705
13	b'2019\xc3\x84\xc3\xaa9\xc3\x94\xc3\x8225\xc3\x88\xc3\x9515\xc3\x8a\xc2\xb149\xc2\xb7\xc3\x9653\xc3\x83\xc3\xab'	-33.93	-8.25	107.06	0	0	0	0	0	0	105	-204	-705
14	b'2019\xc3\x84\xc3\xaa9\xc3\x94\xc3\x8225\xc3\x88\xc3\x9515\xc3\x8a\xc2\xb149\xc2\xb7\xc3\x9653\xc3\x83\xc3\xab'	-24.93	-9.18	106.18	0	0	0	0	0	0	-17	-204	-737
15	b'2019\xc3\x84\xc3\xaa9\xc3\x94\xc3\x8225\xc3\x88\xc3\x9515\xc3\x8a\xc2\xb149\xc2\xb7\xc3\x9653\xc3\x83\xc3\xab'	-23.06	-10.18	105.37	0	0	0	0	0	0	-88	-187	-737
16	b'2019\xc3\x84\xc3\xaa9\xc3\x94\xc3\x8225\xc3\x88\xc3\x9515\xc3\x8a\xc2\xb149\xc2\xb7\xc3\x9653\xc3\x83\xc3\xab'	-21	-9.81	104.75	0	0	0	0	0	0	-121	-216	-705
17	b'2019\xc3\x84\xc3\xaa9\xc3\x94\xc3\x8225\xc3\x88\xc3\x9515\xc3\x8a\xc2\xb149\xc2\xb7\xc3\x9653\xc3\x83\xc3\xab'	-19.5	-9.62	104	0	0	0	0	0	0	-105	-216	-712
18	b'2019\xc3\x84\xc3\xaa9\xc3\x94\xc3\x8225\xc3\x88\xc3\x9515\xc3\x8a\xc2\xb149\xc2\xb7\xc3\x9653\xc3\x83\xc3\xab'	-19.18	-9.81	103.75	0	0	0	0	0	0	-145	-209	-724
19	b'2019\xc3\x84\xc3\xaa9\xc3\x94\xc3\x8225\xc3\x88\xc3\x9515\xc3\x8a\xc2\xb149\xc2\xb7\xc3\x9654\xc3\x83\xc3\xab'	-19.18	-9.81	103.75	0	0	0	0	0	0	-145	-209	-724
20	b'2019\xc3\x84\xc3\xaa9\xc3\x94\xc3\x8225\xc3\x88\xc3\x9515\xc3\x8a\xc2\xb149\xc2\xb7\xc3\x9654\xc3\x83\xc3\xab'	-18.37	-9.81	103.25	0	0	0	0	0	0	-128	-204	-718
21	b'2019\xc3\x84\xc3\xaa9\xc3\x94\xc3\x8225\xc3\x88\xc3\x9515\xc3\x8a\xc2\xb149\xc2\xb7\xc3\x9654\xc3\x83\xc3\xab'	-17.75	-10	103.25	0	0	0	0	0	0	-180	-209	-724
22	b'2019\xc3\x84\xc3\xaa9\xc3\x94\xc3\x8225\xc3\x88\xc3\x9515\xc3\x8a\xc2\xb149\xc2\xb7\xc3\x9654\xc3\x83\xc3\xab'	-17.5	-10.18	103.18	0	0	0	0	0	0	-156	-204	-705
23	b'2019\xc3\x84\xc3\xaa9\xc3\x94\xc3\x8225\xc3\x88\xc3\x9515\xc3\x8a\xc2\xb149\xc2\xb7\xc3\x9654\xc3\x83\xc3\xab'	-17.5	-10.18	103.18	0	0	0	0	0	0	-156	-204	-705
24	b'2019\xc3\x84\xc3\xaa9\xc3\x94\xc3\x8225\xc3\x88\xc3\x9515\xc3\x8a\xc2\xb149\xc2\xb7\xc3\x9654\xc3\x83\xc3\xab'	-16.81	-10.06	103.18	0	0	0	0	0	0	-140	-204	-699
25	b'2019\xc3\x84\xc3\xaa9\xc3\x94\xc3\x8225\xc3\x88\xc3\x9515\xc3\x8a\xc2\xb149\xc2\xb7\xc3\x9654\xc3\x83\xc3\xab'	-16.93	-9.81	103.18	0	0	0	0	0	0	-152	-209	-718
26	b'2019\xc3\x84\xc3\xaa9\xc3\x94\xc3\x8225\xc3\x88\xc3\x9515\xc3\x8a\xc2\xb149\xc2\xb7\xc3\x9654\xc3\x83\xc3\xab'	-16.87	-9.75	103.5	0	0	0	0	0	0	-110	-209	-712
27	b'2019\xc3\x84\xc3\xaa9\xc3\x94\xc3\x8225\xc3\x88\xc3\x9515\xc3\x8a\xc2\xb149\xc2\xb7\xc3\x9655\xc3\x83\xc3\xab'	-16.81	-9.68	103.56	0	0	0	0	0	0	-121	-198	-718
28	b'2019\xc3\x84\xc3\xaa9\xc3\x94\xc3\x8225\xc3\x88\xc3\x9515\xc3\x8a\xc2\xb149\xc2\xb7\xc3\x9655\xc3\x83\xc3\xab'	-16.75	-9.68	103.56	0	0	0	0	0	0	-140	-216	-712
29	b'2019\xc3\x84\xc3\xaa9\xc3\x94\xc3\x8225\xc3\x88\xc3\x9515\xc3\x8a\xc2\xb149\xc2\xb7\xc3\x9655\xc3\x83\xc3\xab'	-16.68	-9.68	103.5	0	0	0	0	0	0	-169	-204	-724
30	b'2019\xc3\x84\xc3\xaa9\xc3\x94\xc3\x8225\xc3\x88\xc3\x9515\xc3\x8a\xc2\xb149\xc2\xb7\xc3\x9655\xc3\x83\xc3\xab'	-16.68	-9.68	103.5	0	0	0	0	0	0	-169	-204	-724
31	b'2019\xc3\x84\xc3\xaa9\xc3\x94\xc3\x8225\xc3\x88\xc3\x9515\xc3\x8a\xc2\xb149\xc2\xb7\xc3\x9655\xc3\x83\xc3\xab'	-17.06	-9.68	103.43	0	0	0	0	0	0	-185	-198	-705
32	b'2019\xc3\x84\xc3\xaa9\xc3\x94\xc3\x8225\xc3\x88\xc3\x9515\xc3\x8a\xc2\xb149\xc2\xb7\xc3\x9655\xc3\x83\xc3\xab'	-17.06	-9.68	103.43	0	0	0	0	0	0	-185	-198	-705
33	b'2019\xc3\x84\xc3\xaa9\xc3\x94\xc3\x8225\xc3\x88\xc3\x9515\xc3\x8a\xc2\xb149\xc2\xb7\xc3\x9655\xc3\x83\xc3\xab'	-17.43	-9.68	103.31	0	0	0	0	0	0	-192	-198	-712
34	b'2019\xc3\x84\xc3\xaa9\xc3\x94\xc3\x8225\xc3\x88\xc3\x9515\xc3\x8a\xc2\xb149\xc2\xb7\xc3\x9655\xc3\x83\xc3\xab'	-17.37	-9.75	103.25	0	0	0	0	0	0	-156	-187	-718
35	b'2019\xc3\x84\xc3\xaa9\xc3\x94\xc3\x8225\xc3\x88\xc3\x9515\xc3\x8a\xc2\xb149\xc2\xb7\xc3\x9655\xc3\x83\xc3\xab'	-17.25	-9.5	103.06	0	0	0	0	0	0	-169	-209	-705
36	b'2019\xc3\x84\xc3\xaa9\xc3\x94\xc3\x8225\xc3\x88\xc3\x9515\xc3\x8a\xc2\xb149\xc2\xb7\xc3\x9655\xc3\x83\xc3\xab'	-17.25	-9.5	103.06	0	0	0	0	0	0	-169	-209	-705
37	b'2019\xc3\x84\xc3\xaa9\xc3\x94\xc3\x8225\xc3\x88\xc3\x9515\xc3\x8a\xc2\xb149\xc2\xb7\xc3\x9656\xc3\x83\xc3\xab'	-17.18	-9.25	102.87	0	0	0	0	0	0	-152	-187	-712
38	b'2019\xc3\x84\xc3\xaa9\xc3\x94\xc3\x8225\xc3\x88\xc3\x9515\xc3\x8a\xc2\xb149\xc2\xb7\xc3\x9656\xc3\x83\xc3\xab'	-17.18	-9.25	102.93	0	0	0	0	0	0	-163	-193	-731
39	b'2019\xc3\x84\xc3\xaa9\xc3\x94\xc3\x8225\xc3\x88\xc3\x9515\xc3\x8a\xc2\xb149\xc2\xb7\xc3\x9656\xc3\x83\xc3\xab'	-17.18	-9.18	102.87	0	0	0	0	0	0	-128	-204	-718
