# Supplementary material for: Data acquired by a single object sensor for the detection and quality evaluation of table tennis forehand strokes
Source: Data Brief. 2020 Nov 6;33:106504. doi: 10.1016/j.dib.2020.106504 (PMC7683218; doi:10.1016/j.dib.2020.106504)
Supplement: Supplementary file 2 [file mmc2.zip › Raw/Sensory-Data/1024.csv]

#	Time/Date	Roll	Pitch	Yaw	acc(x)	acc(y)	acc(z)	gyro(x)	gyro(y)	gyro(z)	mag(x)	mag(y)	mag(z)
2	b'2019\xc3\x84\xc3\xaa9\xc3\x94\xc3\x8225\xc3\x88\xc3\x9515\xc3\x8a\xc2\xb150\xc2\xb7\xc3\x963\xc3\x83\xc3\xab'	-57.06	10.25	117.12	0	0	0	0	0	0	361	-68	-641
3	b'2019\xc3\x84\xc3\xaa9\xc3\x94\xc3\x8225\xc3\x88\xc3\x9515\xc3\x8a\xc2\xb150\xc2\xb7\xc3\x964\xc3\x83\xc3\xab'	-56.18	8.06	116.18	0	0	0	0	0	0	355	-80	-654
4	b'2019\xc3\x84\xc3\xaa9\xc3\x94\xc3\x8225\xc3\x88\xc3\x9515\xc3\x8a\xc2\xb150\xc2\xb7\xc3\x964\xc3\x83\xc3\xab'	-56.18	8.06	116.18	0	0	0	0	0	0	355	-80	-654
5	b'2019\xc3\x84\xc3\xaa9\xc3\x94\xc3\x8225\xc3\x88\xc3\x9515\xc3\x8a\xc2\xb150\xc2\xb7\xc3\x964\xc3\x83\xc3\xab'	-53.25	2.68	114.87	0	0	0	0	0	0	356	-105	-656
6	b'2019\xc3\x84\xc3\xaa9\xc3\x94\xc3\x8225\xc3\x88\xc3\x9515\xc3\x8a\xc2\xb150\xc2\xb7\xc3\x964\xc3\x83\xc3\xab'	-50.31	-1.75	113.5	0	0	0	0	0	0	320	-152	-676
7	b'2019\xc3\x84\xc3\xaa9\xc3\x94\xc3\x8225\xc3\x88\xc3\x9515\xc3\x8a\xc2\xb150\xc2\xb7\xc3\x964\xc3\x83\xc3\xab'	-50.31	-1.75	113.5	0	0	0	0	0	0	320	-152	-676
8	b'2019\xc3\x84\xc3\xaa9\xc3\x94\xc3\x8225\xc3\x88\xc3\x9515\xc3\x8a\xc2\xb150\xc2\xb7\xc3\x964\xc3\x83\xc3\xab'	-44.12	-5.81	110.31	0	0	0	0	0	0	240	-169	-694
9	b'2019\xc3\x84\xc3\xaa9\xc3\x94\xc3\x8225\xc3\x88\xc3\x9515\xc3\x8a\xc2\xb150\xc2\xb7\xc3\x964\xc3\x83\xc3\xab'	-44.12	-5.81	110.31	0	0	0	0	0	0	240	-169	-694
10	b'2019\xc3\x84\xc3\xaa9\xc3\x94\xc3\x8225\xc3\x88\xc3\x9515\xc3\x8a\xc2\xb150\xc2\xb7\xc3\x964\xc3\x83\xc3\xab'	-36.93	-10	106.68	0	0	0	0	0	0	110	-198	-702
11	b'2019\xc3\x84\xc3\xaa9\xc3\x94\xc3\x8225\xc3\x88\xc3\x9515\xc3\x8a\xc2\xb150\xc2\xb7\xc3\x965\xc3\x83\xc3\xab'	-32.75	-11.25	104.68	0	0	0	0	0	0	59	-216	-715
12	b'2019\xc3\x84\xc3\xaa9\xc3\x94\xc3\x8225\xc3\x88\xc3\x9515\xc3\x8a\xc2\xb150\xc2\xb7\xc3\x965\xc3\x83\xc3\xab'	-28.87	-11.75	103.81	0	0	0	0	0	0	6	-216	-726
13	b'2019\xc3\x84\xc3\xaa9\xc3\x94\xc3\x8225\xc3\x88\xc3\x9515\xc3\x8a\xc2\xb150\xc2\xb7\xc3\x965\xc3\x83\xc3\xab'	-25.06	-12.37	103.25	0	0	0	0	0	0	-27	-227	-720
14	b'2019\xc3\x84\xc3\xaa9\xc3\x94\xc3\x8225\xc3\x88\xc3\x9515\xc3\x8a\xc2\xb150\xc2\xb7\xc3\x965\xc3\x83\xc3\xab'	-25.06	-12.37	103.25	0	0	0	0	0	0	-27	-227	-720
15	b'2019\xc3\x84\xc3\xaa9\xc3\x94\xc3\x8225\xc3\x88\xc3\x9515\xc3\x8a\xc2\xb150\xc2\xb7\xc3\x965\xc3\x83\xc3\xab'	-20.87	-14.25	101.43	0	0	0	0	0	0	-104	-227	-713
16	b'2019\xc3\x84\xc3\xaa9\xc3\x94\xc3\x8225\xc3\x88\xc3\x9515\xc3\x8a\xc2\xb150\xc2\xb7\xc3\x965\xc3\x83\xc3\xab'	-19.68	-14.25	100.18	0	0	0	0	0	0	-115	-238	-713
17	b'2019\xc3\x84\xc3\xaa9\xc3\x94\xc3\x8225\xc3\x88\xc3\x9515\xc3\x8a\xc2\xb150\xc2\xb7\xc3\x965\xc3\x83\xc3\xab'	-19.25	-13.93	99.12	0	0	0	0	0	0	-126	-227	-700
18	b'2019\xc3\x84\xc3\xaa9\xc3\x94\xc3\x8225\xc3\x88\xc3\x9515\xc3\x8a\xc2\xb150\xc2\xb7\xc3\x966\xc3\x83\xc3\xab'	-19.43	-14.06	98.81	0	0	0	0	0	0	-115	-216	-726
19	b'2019\xc3\x84\xc3\xaa9\xc3\x94\xc3\x8225\xc3\x88\xc3\x9515\xc3\x8a\xc2\xb150\xc2\xb7\xc3\x966\xc3\x83\xc3\xab'	-19.56	-14	98.62	0	0	0	0	0	0	-120	-225	-726
20	b'2019\xc3\x84\xc3\xaa9\xc3\x94\xc3\x8225\xc3\x88\xc3\x9515\xc3\x8a\xc2\xb150\xc2\xb7\xc3\x966\xc3\x83\xc3\xab'	-19.43	-13.75	98.12	0	0	0	0	0	0	-91	-196	-700
21	b'2019\xc3\x84\xc3\xaa9\xc3\x94\xc3\x8225\xc3\x88\xc3\x9515\xc3\x8a\xc2\xb150\xc2\xb7\xc3\x966\xc3\x83\xc3\xab'	-19.43	-13.68	98	0	0	0	0	0	0	-139	-232	-720
22	b'2019\xc3\x84\xc3\xaa9\xc3\x94\xc3\x8225\xc3\x88\xc3\x9515\xc3\x8a\xc2\xb150\xc2\xb7\xc3\x966\xc3\x83\xc3\xab'	-19.31	-13.43	97.87	0	0	0	0	0	0	-155	-201	-720
23	b'2019\xc3\x84\xc3\xaa9\xc3\x94\xc3\x8225\xc3\x88\xc3\x9515\xc3\x8a\xc2\xb150\xc2\xb7\xc3\x966\xc3\x83\xc3\xab'	-19.31	-13.43	97.87	0	0	0	0	0	0	-155	-201	-720
24	b'2019\xc3\x84\xc3\xaa9\xc3\x94\xc3\x8225\xc3\x88\xc3\x9515\xc3\x8a\xc2\xb150\xc2\xb7\xc3\x966\xc3\x83\xc3\xab'	-19.62	-13.31	97.68	0	0	0	0	0	0	-139	-209	-726
25	b'2019\xc3\x84\xc3\xaa9\xc3\x94\xc3\x8225\xc3\x88\xc3\x9515\xc3\x8a\xc2\xb150\xc2\xb7\xc3\x967\xc3\x83\xc3\xab'	-19.5	-13.31	97.75	0	0	0	0	0	0	-150	-198	-720
26	b'2019\xc3\x84\xc3\xaa9\xc3\x94\xc3\x8225\xc3\x88\xc3\x9515\xc3\x8a\xc2\xb150\xc2\xb7\xc3\x967\xc3\x83\xc3\xab'	-19.5	-13.31	97.75	0	0	0	0	0	0	-150	-198	-720
27	b'2019\xc3\x84\xc3\xaa9\xc3\x94\xc3\x8225\xc3\x88\xc3\x9515\xc3\x8a\xc2\xb150\xc2\xb7\xc3\x967\xc3\x83\xc3\xab'	-19.43	-13.18	97.75	0	0	0	0	0	0	-168	-209	-700
28	b'2019\xc3\x84\xc3\xaa9\xc3\x94\xc3\x8225\xc3\x88\xc3\x9515\xc3\x8a\xc2\xb150\xc2\xb7\xc3\x967\xc3\x83\xc3\xab'	-19.56	-13.06	97.81	0	0	0	0	0	0	-168	-209	-707
29	b'2019\xc3\x84\xc3\xaa9\xc3\x94\xc3\x8225\xc3\x88\xc3\x9515\xc3\x8a\xc2\xb150\xc2\xb7\xc3\x967\xc3\x83\xc3\xab'	-19.37	-12.93	97.81	0	0	0	0	0	0	-144	-203	-720
30	b'2019\xc3\x84\xc3\xaa9\xc3\x94\xc3\x8225\xc3\x88\xc3\x9515\xc3\x8a\xc2\xb150\xc2\xb7\xc3\x967\xc3\x83\xc3\xab'	-19.56	-12.68	97.75	0	0	0	0	0	0	-155	-198	-726
31	b'2019\xc3\x84\xc3\xaa9\xc3\x94\xc3\x8225\xc3\x88\xc3\x9515\xc3\x8a\xc2\xb150\xc2\xb7\xc3\x967\xc3\x83\xc3\xab'	-19.56	-12.68	97.75	0	0	0	0	0	0	-155	-198	-726
32	b'2019\xc3\x84\xc3\xaa9\xc3\x94\xc3\x8225\xc3\x88\xc3\x9515\xc3\x8a\xc2\xb150\xc2\xb7\xc3\x967\xc3\x83\xc3\xab'	-19.68	-12.43	97.62	0	0	0	0	0	0	-126	-203	-740
33	b'2019\xc3\x84\xc3\xaa9\xc3\x94\xc3\x8225\xc3\x88\xc3\x9515\xc3\x8a\xc2\xb150\xc2\xb7\xc3\x967\xc3\x83\xc3\xab'	-19.68	-12.43	97.62	0	0	0	0	0	0	-126	-203	-740
34	b'2019\xc3\x84\xc3\xaa9\xc3\x94\xc3\x8225\xc3\x88\xc3\x9515\xc3\x8a\xc2\xb150\xc2\xb7\xc3\x968\xc3\x83\xc3\xab'	-19.75	-12.37	97.31	0	0	0	0	0	0	-144	-198	-707
