# Supplementary material for: Data acquired by a single object sensor for the detection and quality evaluation of table tennis forehand strokes
Source: Data Brief. 2020 Nov 6;33:106504. doi: 10.1016/j.dib.2020.106504 (PMC7683218; doi:10.1016/j.dib.2020.106504)
Supplement: Supplementary file 2 [file mmc2.zip › Raw/Sensory-Data/1025.csv]

#	Time/Date	Roll	Pitch	Yaw	acc(x)	acc(y)	acc(z)	gyro(x)	gyro(y)	gyro(z)	mag(x)	mag(y)	mag(z)
2	b'2019\xc3\x84\xc3\xaa9\xc3\x94\xc3\x8225\xc3\x88\xc3\x9515\xc3\x8a\xc2\xb150\xc2\xb7\xc3\x9616\xc3\x83\xc3\xab'	-50.18	-4.5	110.43	0	0	0	0	0	0	276	-168	-673
3	b'2019\xc3\x84\xc3\xaa9\xc3\x94\xc3\x8225\xc3\x88\xc3\x9515\xc3\x8a\xc2\xb150\xc2\xb7\xc3\x9616\xc3\x83\xc3\xab'	-50.18	-4.5	110.43	0	0	0	0	0	0	276	-168	-673
4	b'2019\xc3\x84\xc3\xaa9\xc3\x94\xc3\x8225\xc3\x88\xc3\x9515\xc3\x8a\xc2\xb150\xc2\xb7\xc3\x9616\xc3\x83\xc3\xab'	-45.37	-6.75	107.93	0	0	0	0	0	0	264	-185	-667
5	b'2019\xc3\x84\xc3\xaa9\xc3\x94\xc3\x8225\xc3\x88\xc3\x9515\xc3\x8a\xc2\xb150\xc2\xb7\xc3\x9617\xc3\x83\xc3\xab'	-42.06	-7.5	108.12	0	0	0	0	0	0	241	-190	-707
6	b'2019\xc3\x84\xc3\xaa9\xc3\x94\xc3\x8225\xc3\x88\xc3\x9515\xc3\x8a\xc2\xb150\xc2\xb7\xc3\x9617\xc3\x83\xc3\xab'	-36.87	-8.56	108.75	0	0	0	0	0	0	129	-201	-700
7	b'2019\xc3\x84\xc3\xaa9\xc3\x94\xc3\x8225\xc3\x88\xc3\x9515\xc3\x8a\xc2\xb150\xc2\xb7\xc3\x9617\xc3\x83\xc3\xab'	-36.87	-8.56	108.75	0	0	0	0	0	0	129	-201	-700
8	b'2019\xc3\x84\xc3\xaa9\xc3\x94\xc3\x8225\xc3\x88\xc3\x9515\xc3\x8a\xc2\xb150\xc2\xb7\xc3\x9617\xc3\x83\xc3\xab'	-33.5	-10.06	106.5	0	0	0	0	0	0	54	-200	-721
9	b'2019\xc3\x84\xc3\xaa9\xc3\x94\xc3\x8225\xc3\x88\xc3\x9515\xc3\x8a\xc2\xb150\xc2\xb7\xc3\x9617\xc3\x83\xc3\xab'	-30.5	-11.18	104.75	0	0	0	0	0	0	19	-200	-723
10	b'2019\xc3\x84\xc3\xaa9\xc3\x94\xc3\x8225\xc3\x88\xc3\x9515\xc3\x8a\xc2\xb150\xc2\xb7\xc3\x9617\xc3\x83\xc3\xab'	-30.5	-11.18	104.75	0	0	0	0	0	0	19	-200	-723
11	b'2019\xc3\x84\xc3\xaa9\xc3\x94\xc3\x8225\xc3\x88\xc3\x9515\xc3\x8a\xc2\xb150\xc2\xb7\xc3\x9617\xc3\x83\xc3\xab'	-25.06	-12.12	102.43	0	0	0	0	0	0	-51	-219	-721
12	b'2019\xc3\x84\xc3\xaa9\xc3\x94\xc3\x8225\xc3\x88\xc3\x9515\xc3\x8a\xc2\xb150\xc2\xb7\xc3\x9617\xc3\x83\xc3\xab'	-22.87	-12.12	101.12	0	0	0	0	0	0	-73	-206	-728
13	b'2019\xc3\x84\xc3\xaa9\xc3\x94\xc3\x8225\xc3\x88\xc3\x9515\xc3\x8a\xc2\xb150\xc2\xb7\xc3\x9618\xc3\x83\xc3\xab'	-22.87	-12.12	101.12	0	0	0	0	0	0	-73	-206	-728
14	b'2019\xc3\x84\xc3\xaa9\xc3\x94\xc3\x8225\xc3\x88\xc3\x9515\xc3\x8a\xc2\xb150\xc2\xb7\xc3\x9618\xc3\x83\xc3\xab'	-20.18	-12.56	100	0	0	0	0	0	0	-148	-219	-721
15	b'2019\xc3\x84\xc3\xaa9\xc3\x94\xc3\x8225\xc3\x88\xc3\x9515\xc3\x8a\xc2\xb150\xc2\xb7\xc3\x9618\xc3\x83\xc3\xab'	-19.06	-12.75	100.06	0	0	0	0	0	0	-177	-219	-708
16	b'2019\xc3\x84\xc3\xaa9\xc3\x94\xc3\x8225\xc3\x88\xc3\x9515\xc3\x8a\xc2\xb150\xc2\xb7\xc3\x9618\xc3\x83\xc3\xab'	-19.06	-12.75	100.06	0	0	0	0	0	0	-177	-219	-708
17	b'2019\xc3\x84\xc3\xaa9\xc3\x94\xc3\x8225\xc3\x88\xc3\x9515\xc3\x8a\xc2\xb150\xc2\xb7\xc3\x9618\xc3\x83\xc3\xab'	-18.31	-13	99.62	0	0	0	0	0	0	-142	-212	-715
18	b'2019\xc3\x84\xc3\xaa9\xc3\x94\xc3\x8225\xc3\x88\xc3\x9515\xc3\x8a\xc2\xb150\xc2\xb7\xc3\x9618\xc3\x83\xc3\xab'	-18.43	-12.93	99.37	0	0	0	0	0	0	-160	-224	-715
19	b'2019\xc3\x84\xc3\xaa9\xc3\x94\xc3\x8225\xc3\x88\xc3\x9515\xc3\x8a\xc2\xb150\xc2\xb7\xc3\x9619\xc3\x83\xc3\xab'	-18.43	-12.93	99.37	0	0	0	0	0	0	-160	-224	-715
20	b'2019\xc3\x84\xc3\xaa9\xc3\x94\xc3\x8225\xc3\x88\xc3\x9515\xc3\x8a\xc2\xb150\xc2\xb7\xc3\x9619\xc3\x83\xc3\xab'	-18.31	-12.75	99.06	0	0	0	0	0	0	-177	-212	-708
21	b'2019\xc3\x84\xc3\xaa9\xc3\x94\xc3\x8225\xc3\x88\xc3\x9515\xc3\x8a\xc2\xb150\xc2\xb7\xc3\x9619\xc3\x83\xc3\xab'	-18.18	-13	99	0	0	0	0	0	0	-131	-219	-708
22	b'2019\xc3\x84\xc3\xaa9\xc3\x94\xc3\x8225\xc3\x88\xc3\x9515\xc3\x8a\xc2\xb150\xc2\xb7\xc3\x9619\xc3\x83\xc3\xab'	-18.12	-12.93	99.06	0	0	0	0	0	0	-166	-224	-708
23	b'2019\xc3\x84\xc3\xaa9\xc3\x94\xc3\x8225\xc3\x88\xc3\x9515\xc3\x8a\xc2\xb150\xc2\xb7\xc3\x9619\xc3\x83\xc3\xab'	-17.93	-12.81	99.12	0	0	0	0	0	0	-195	-206	-702
24	b'2019\xc3\x84\xc3\xaa9\xc3\x94\xc3\x8225\xc3\x88\xc3\x9515\xc3\x8a\xc2\xb150\xc2\xb7\xc3\x9619\xc3\x83\xc3\xab'	-18.06	-12.75	99.12	0	0	0	0	0	0	-148	-200	-708
25	b'2019\xc3\x84\xc3\xaa9\xc3\x94\xc3\x8225\xc3\x88\xc3\x9515\xc3\x8a\xc2\xb150\xc2\xb7\xc3\x9619\xc3\x83\xc3\xab'	-18.06	-12.93	99	0	0	0	0	0	0	-148	-219	-740
26	b'2019\xc3\x84\xc3\xaa9\xc3\x94\xc3\x8225\xc3\x88\xc3\x9515\xc3\x8a\xc2\xb150\xc2\xb7\xc3\x9620\xc3\x83\xc3\xab'	-18.25	-12.87	98.93	0	0	0	0	0	0	-166	-200	-702
27	b'2019\xc3\x84\xc3\xaa9\xc3\x94\xc3\x8225\xc3\x88\xc3\x9515\xc3\x8a\xc2\xb150\xc2\xb7\xc3\x9620\xc3\x83\xc3\xab'	-17.93	-12.81	98.87	0	0	0	0	0	0	-142	-206	-702
28	b'2019\xc3\x84\xc3\xaa9\xc3\x94\xc3\x8225\xc3\x88\xc3\x9515\xc3\x8a\xc2\xb150\xc2\xb7\xc3\x9620\xc3\x83\xc3\xab'	-17.81	-12.81	98.93	0	0	0	0	0	0	-118	-212	-715
29	b'2019\xc3\x84\xc3\xaa9\xc3\x94\xc3\x8225\xc3\x88\xc3\x9515\xc3\x8a\xc2\xb150\xc2\xb7\xc3\x9620\xc3\x83\xc3\xab'	-17.75	-13	99.06	0	0	0	0	0	0	-118	-212	-689
30	b'2019\xc3\x84\xc3\xaa9\xc3\x94\xc3\x8225\xc3\x88\xc3\x9515\xc3\x8a\xc2\xb150\xc2\xb7\xc3\x9620\xc3\x83\xc3\xab'	-17.81	-13	99.06	0	0	0	0	0	0	-131	-212	-715
31	b'2019\xc3\x84\xc3\xaa9\xc3\x94\xc3\x8225\xc3\x88\xc3\x9515\xc3\x8a\xc2\xb150\xc2\xb7\xc3\x9620\xc3\x83\xc3\xab'	-17.81	-12.93	99.06	0	0	0	0	0	0	-153	-212	-728
32	b'2019\xc3\x84\xc3\xaa9\xc3\x94\xc3\x8225\xc3\x88\xc3\x9515\xc3\x8a\xc2\xb150\xc2\xb7\xc3\x9620\xc3\x83\xc3\xab'	-17.62	-12.87	99	0	0	0	0	0	0	-118	-219	-708
33	b'2019\xc3\x84\xc3\xaa9\xc3\x94\xc3\x8225\xc3\x88\xc3\x9515\xc3\x8a\xc2\xb150\xc2\xb7\xc3\x9620\xc3\x83\xc3\xab'	-17.62	-12.68	98.87	0	0	0	0	0	0	-148	-219	-708
34	b'2019\xc3\x84\xc3\xaa9\xc3\x94\xc3\x8225\xc3\x88\xc3\x9515\xc3\x8a\xc2\xb150\xc2\xb7\xc3\x9621\xc3\x83\xc3\xab'	-17.5	-12.75	98.81	0	0	0	0	0	0	-195	-200	-694
35	b'2019\xc3\x84\xc3\xaa9\xc3\x94\xc3\x8225\xc3\x88\xc3\x9515\xc3\x8a\xc2\xb150\xc2\xb7\xc3\x9621\xc3\x83\xc3\xab'	-17.43	-12.62	98.75	0	0	0	0	0	0	-172	-206	-694
36	b'2019\xc3\x84\xc3\xaa9\xc3\x94\xc3\x8225\xc3\x88\xc3\x9515\xc3\x8a\xc2\xb150\xc2\xb7\xc3\x9621\xc3\x83\xc3\xab'	-17.43	-12.62	98.68	0	0	0	0	0	0	-166	-212	-721
37	b'2019\xc3\x84\xc3\xaa9\xc3\x94\xc3\x8225\xc3\x88\xc3\x9515\xc3\x8a\xc2\xb150\xc2\xb7\xc3\x9621\xc3\x83\xc3\xab'	-17.43	-12.62	98.68	0	0	0	0	0	0	-166	-212	-721
38	b'2019\xc3\x84\xc3\xaa9\xc3\x94\xc3\x8225\xc3\x88\xc3\x9515\xc3\x8a\xc2\xb150\xc2\xb7\xc3\x9621\xc3\x83\xc3\xab'	-17.62	-12.43	98.56	0	0	0	0	0	0	-153	-224	-721
39	b'2019\xc3\x84\xc3\xaa9\xc3\x94\xc3\x8225\xc3\x88\xc3\x9515\xc3\x8a\xc2\xb150\xc2\xb7\xc3\x9621\xc3\x83\xc3\xab'	-17.62	-12.5	98.5	0	0	0	0	0	0	-131	-212	-708
40	b'2019\xc3\x84\xc3\xaa9\xc3\x94\xc3\x8225\xc3\x88\xc3\x9515\xc3\x8a\xc2\xb150\xc2\xb7\xc3\x9621\xc3\x83\xc3\xab'	-17.62	-12.5	98.5	0	0	0	0	0	0	-131	-212	-708
41	b'2019\xc3\x84\xc3\xaa9\xc3\x94\xc3\x8225\xc3\x88\xc3\x9515\xc3\x8a\xc2\xb150\xc2\xb7\xc3\x9621\xc3\x83\xc3\xab'	-17.56	-12.56	98.62	0	0	0	0	0	0	-137	-206	-728
42	b'2019\xc3\x84\xc3\xaa9\xc3\x94\xc3\x8225\xc3\x88\xc3\x9515\xc3\x8a\xc2\xb150\xc2\xb7\xc3\x9621\xc3\x83\xc3\xab'	-17.5	-12.5	98.68	0	0	0	0	0	0	-182	-212	-702
43	b'2019\xc3\x84\xc3\xaa9\xc3\x94\xc3\x8225\xc3\x88\xc3\x9515\xc3\x8a\xc2\xb150\xc2\xb7\xc3\x9621\xc3\x83\xc3\xab'	-17.37	-12.5	98.62	0	0	0	0	0	0	-142	-212	-702
44	b'2019\xc3\x84\xc3\xaa9\xc3\x94\xc3\x8225\xc3\x88\xc3\x9515\xc3\x8a\xc2\xb150\xc2\xb7\xc3\x9621\xc3\x83\xc3\xab'	-17.37	-12.56	98.56	0	0	0	0	0	0	-131	-219	-721
45	b'2019\xc3\x84\xc3\xaa9\xc3\x94\xc3\x8225\xc3\x88\xc3\x9515\xc3\x8a\xc2\xb150\xc2\xb7\xc3\x9621\xc3\x83\xc3\xab'	-17.31	-12.62	98.5	0	0	0	0	0	0	-148	-212	-708
