# Supplementary material for: Data acquired by a single object sensor for the detection and quality evaluation of table tennis forehand strokes
Source: Data Brief. 2020 Nov 6;33:106504. doi: 10.1016/j.dib.2020.106504 (PMC7683218; doi:10.1016/j.dib.2020.106504)
Supplement: Supplementary file 2 [file mmc2.zip › Raw/Sensory-Data/1026.csv]

#	Time/Date	Roll	Pitch	Yaw	acc(x)	acc(y)	acc(z)	gyro(x)	gyro(y)	gyro(z)	mag(x)	mag(y)	mag(z)
2	b'2019\xc3\x84\xc3\xaa9\xc3\x94\xc3\x8225\xc3\x88\xc3\x9515\xc3\x8a\xc2\xb150\xc2\xb7\xc3\x9630\xc3\x83\xc3\xab'	-50.31	-8	111.62	0	0	0	0	0	0	262	-217	-678
3	b'2019\xc3\x84\xc3\xaa9\xc3\x94\xc3\x8225\xc3\x88\xc3\x9515\xc3\x8a\xc2\xb150\xc2\xb7\xc3\x9630\xc3\x83\xc3\xab'	-49.25	-8.37	110.62	0	0	0	0	0	0	246	-211	-659
4	b'2019\xc3\x84\xc3\xaa9\xc3\x94\xc3\x8225\xc3\x88\xc3\x9515\xc3\x8a\xc2\xb150\xc2\xb7\xc3\x9630\xc3\x83\xc3\xab'	-49.25	-8.37	110.62	0	0	0	0	0	0	246	-211	-659
5	b'2019\xc3\x84\xc3\xaa9\xc3\x94\xc3\x8225\xc3\x88\xc3\x9515\xc3\x8a\xc2\xb150\xc2\xb7\xc3\x9630\xc3\x83\xc3\xab'	-46.37	-8.87	108.06	0	0	0	0	0	0	217	-195	-686
6	b'2019\xc3\x84\xc3\xaa9\xc3\x94\xc3\x8225\xc3\x88\xc3\x9515\xc3\x8a\xc2\xb150\xc2\xb7\xc3\x9630\xc3\x83\xc3\xab'	-46.37	-8.87	108.06	0	0	0	0	0	0	217	-195	-686
7	b'2019\xc3\x84\xc3\xaa9\xc3\x94\xc3\x8225\xc3\x88\xc3\x9515\xc3\x8a\xc2\xb150\xc2\xb7\xc3\x9630\xc3\x83\xc3\xab'	-42.12	-9.06	106.25	0	0	0	0	0	0	240	-196	-699
8	b'2019\xc3\x84\xc3\xaa9\xc3\x94\xc3\x8225\xc3\x88\xc3\x9515\xc3\x8a\xc2\xb150\xc2\xb7\xc3\x9631\xc3\x83\xc3\xab'	-38.25	-9.37	105.75	0	0	0	0	0	0	193	-201	-697
9	b'2019\xc3\x84\xc3\xaa9\xc3\x94\xc3\x8225\xc3\x88\xc3\x9515\xc3\x8a\xc2\xb150\xc2\xb7\xc3\x9631\xc3\x83\xc3\xab'	-38.25	-9.37	105.75	0	0	0	0	0	0	193	-201	-697
10	b'2019\xc3\x84\xc3\xaa9\xc3\x94\xc3\x8225\xc3\x88\xc3\x9515\xc3\x8a\xc2\xb150\xc2\xb7\xc3\x9631\xc3\x83\xc3\xab'	-31.56	-10.75	104.81	0	0	0	0	0	0	52	-230	-710
11	b'2019\xc3\x84\xc3\xaa9\xc3\x94\xc3\x8225\xc3\x88\xc3\x9515\xc3\x8a\xc2\xb150\xc2\xb7\xc3\x9631\xc3\x83\xc3\xab'	-31.56	-10.75	104.81	0	0	0	0	0	0	52	-230	-710
12	b'2019\xc3\x84\xc3\xaa9\xc3\x94\xc3\x8225\xc3\x88\xc3\x9515\xc3\x8a\xc2\xb150\xc2\xb7\xc3\x9631\xc3\x83\xc3\xab'	-24.75	-11.75	102.56	0	0	0	0	0	0	-22	-230	-729
13	b'2019\xc3\x84\xc3\xaa9\xc3\x94\xc3\x8225\xc3\x88\xc3\x9515\xc3\x8a\xc2\xb150\xc2\xb7\xc3\x9631\xc3\x83\xc3\xab'	-21.43	-11.93	101.5	0	0	0	0	0	0	-57	-212	-724
14	b'2019\xc3\x84\xc3\xaa9\xc3\x94\xc3\x8225\xc3\x88\xc3\x9515\xc3\x8a\xc2\xb150\xc2\xb7\xc3\x9631\xc3\x83\xc3\xab'	-19.5	-12.31	100.62	0	0	0	0	0	0	-128	-219	-718
15	b'2019\xc3\x84\xc3\xaa9\xc3\x94\xc3\x8225\xc3\x88\xc3\x9515\xc3\x8a\xc2\xb150\xc2\xb7\xc3\x9631\xc3\x83\xc3\xab'	-19.5	-12.31	100.62	0	0	0	0	0	0	-128	-219	-718
16	b'2019\xc3\x84\xc3\xaa9\xc3\x94\xc3\x8225\xc3\x88\xc3\x9515\xc3\x8a\xc2\xb150\xc2\xb7\xc3\x9631\xc3\x83\xc3\xab'	-17.81	-12.5	100.56	0	0	0	0	0	0	-163	-212	-718
17	b'2019\xc3\x84\xc3\xaa9\xc3\x94\xc3\x8225\xc3\x88\xc3\x9515\xc3\x8a\xc2\xb150\xc2\xb7\xc3\x9631\xc3\x83\xc3\xab'	-17.56	-12.68	100.68	0	0	0	0	0	0	-155	-195	-736
18	b'2019\xc3\x84\xc3\xaa9\xc3\x94\xc3\x8225\xc3\x88\xc3\x9515\xc3\x8a\xc2\xb150\xc2\xb7\xc3\x9632\xc3\x83\xc3\xab'	-17.56	-12.5	100.5	0	0	0	0	0	0	-155	-225	-716
19	b'2019\xc3\x84\xc3\xaa9\xc3\x94\xc3\x8225\xc3\x88\xc3\x9515\xc3\x8a\xc2\xb150\xc2\xb7\xc3\x9632\xc3\x83\xc3\xab'	-17.06	-12.18	100.56	0	0	0	0	0	0	-168	-206	-710
20	b'2019\xc3\x84\xc3\xaa9\xc3\x94\xc3\x8225\xc3\x88\xc3\x9515\xc3\x8a\xc2\xb150\xc2\xb7\xc3\x9632\xc3\x83\xc3\xab'	-16.93	-12.25	100.62	0	0	0	0	0	0	-177	-212	-697
21	b'2019\xc3\x84\xc3\xaa9\xc3\x94\xc3\x8225\xc3\x88\xc3\x9515\xc3\x8a\xc2\xb150\xc2\xb7\xc3\x9632\xc3\x83\xc3\xab'	-16.93	-12.25	100.62	0	0	0	0	0	0	-177	-212	-697
22	b'2019\xc3\x84\xc3\xaa9\xc3\x94\xc3\x8225\xc3\x88\xc3\x9515\xc3\x8a\xc2\xb150\xc2\xb7\xc3\x9632\xc3\x83\xc3\xab'	-16.56	-12.5	100.68	0	0	0	0	0	0	-137	-219	-697
23	b'2019\xc3\x84\xc3\xaa9\xc3\x94\xc3\x8225\xc3\x88\xc3\x9515\xc3\x8a\xc2\xb150\xc2\xb7\xc3\x9632\xc3\x83\xc3\xab'	-16.31	-12.62	100.5	0	0	0	0	0	0	-196	-219	-689
24	b'2019\xc3\x84\xc3\xaa9\xc3\x94\xc3\x8225\xc3\x88\xc3\x9515\xc3\x8a\xc2\xb150\xc2\xb7\xc3\x9632\xc3\x83\xc3\xab'	-16.31	-12.62	100.5	0	0	0	0	0	0	-196	-219	-689
25	b'2019\xc3\x84\xc3\xaa9\xc3\x94\xc3\x8225\xc3\x88\xc3\x9515\xc3\x8a\xc2\xb150\xc2\xb7\xc3\x9632\xc3\x83\xc3\xab'	-16.25	-12.5	100.25	0	0	0	0	0	0	-201	-219	-704
26	b'2019\xc3\x84\xc3\xaa9\xc3\x94\xc3\x8225\xc3\x88\xc3\x9515\xc3\x8a\xc2\xb150\xc2\xb7\xc3\x9632\xc3\x83\xc3\xab'	-16.25	-12.5	100.25	0	0	0	0	0	0	-201	-219	-704
27	b'2019\xc3\x84\xc3\xaa9\xc3\x94\xc3\x8225\xc3\x88\xc3\x9515\xc3\x8a\xc2\xb150\xc2\xb7\xc3\x9633\xc3\x83\xc3\xab'	-16	-12.43	100.18	0	0	0	0	0	0	-184	-212	-723
28	b'2019\xc3\x84\xc3\xaa9\xc3\x94\xc3\x8225\xc3\x88\xc3\x9515\xc3\x8a\xc2\xb150\xc2\xb7\xc3\x9633\xc3\x83\xc3\xab'	-15.87	-12.43	100	0	0	0	0	0	0	-172	-219	-710
29	b'2019\xc3\x84\xc3\xaa9\xc3\x94\xc3\x8225\xc3\x88\xc3\x9515\xc3\x8a\xc2\xb150\xc2\xb7\xc3\x9633\xc3\x83\xc3\xab'	-16.06	-12.5	99.87	0	0	0	0	0	0	-168	-212	-710
30	b'2019\xc3\x84\xc3\xaa9\xc3\x94\xc3\x8225\xc3\x88\xc3\x9515\xc3\x8a\xc2\xb150\xc2\xb7\xc3\x9633\xc3\x83\xc3\xab'	-16	-12.62	99.93	0	0	0	0	0	0	-190	-219	-710
31	b'2019\xc3\x84\xc3\xaa9\xc3\x94\xc3\x8225\xc3\x88\xc3\x9515\xc3\x8a\xc2\xb150\xc2\xb7\xc3\x9633\xc3\x83\xc3\xab'	-16	-12.62	99.93	0	0	0	0	0	0	-190	-219	-710
32	b'2019\xc3\x84\xc3\xaa9\xc3\x94\xc3\x8225\xc3\x88\xc3\x9515\xc3\x8a\xc2\xb150\xc2\xb7\xc3\x9633\xc3\x83\xc3\xab'	-15.62	-12.56	99.75	0	0	0	0	0	0	-168	-225	-716
33	b'2019\xc3\x84\xc3\xaa9\xc3\x94\xc3\x8225\xc3\x88\xc3\x9515\xc3\x8a\xc2\xb150\xc2\xb7\xc3\x9633\xc3\x83\xc3\xab'	-15.43	-12.5	99.75	0	0	0	0	0	0	-190	-212	-710
34	b'2019\xc3\x84\xc3\xaa9\xc3\x94\xc3\x8225\xc3\x88\xc3\x9515\xc3\x8a\xc2\xb150\xc2\xb7\xc3\x9633\xc3\x83\xc3\xab'	-15.31	-12.43	99.81	0	0	0	0	0	0	-184	-212	-704
35	b'2019\xc3\x84\xc3\xaa9\xc3\x94\xc3\x8225\xc3\x88\xc3\x9515\xc3\x8a\xc2\xb150\xc2\xb7\xc3\x9633\xc3\x83\xc3\xab'	-15.25	-12.25	99.75	0	0	0	0	0	0	-177	-219	-710
36	b'2019\xc3\x84\xc3\xaa9\xc3\x94\xc3\x8225\xc3\x88\xc3\x9515\xc3\x8a\xc2\xb150\xc2\xb7\xc3\x9633\xc3\x83\xc3\xab'	-15.18	-12.12	99.62	0	0	0	0	0	0	-168	-206	-716
37	b'2019\xc3\x84\xc3\xaa9\xc3\x94\xc3\x8225\xc3\x88\xc3\x9515\xc3\x8a\xc2\xb150\xc2\xb7\xc3\x9634\xc3\x83\xc3\xab'	-15.18	-12.12	99.62	0	0	0	0	0	0	-168	-206	-716
38	b'2019\xc3\x84\xc3\xaa9\xc3\x94\xc3\x8225\xc3\x88\xc3\x9515\xc3\x8a\xc2\xb150\xc2\xb7\xc3\x9634\xc3\x83\xc3\xab'	-15.06	-12.06	99.68	0	0	0	0	0	0	-168	-219	-716
39	b'2019\xc3\x84\xc3\xaa9\xc3\x94\xc3\x8225\xc3\x88\xc3\x9515\xc3\x8a\xc2\xb150\xc2\xb7\xc3\x9634\xc3\x83\xc3\xab'	-14.87	-11.93	99.75	0	0	0	0	0	0	-201	-225	-710
40	b'2019\xc3\x84\xc3\xaa9\xc3\x94\xc3\x8225\xc3\x88\xc3\x9515\xc3\x8a\xc2\xb150\xc2\xb7\xc3\x9634\xc3\x83\xc3\xab'	-14.87	-11.93	99.75	0	0	0	0	0	0	-201	-225	-710
41	b'2019\xc3\x84\xc3\xaa9\xc3\x94\xc3\x8225\xc3\x88\xc3\x9515\xc3\x8a\xc2\xb150\xc2\xb7\xc3\x9634\xc3\x83\xc3\xab'	-14.81	-11.81	99.75	0	0	0	0	0	0	-212	-212	-704
42	b'2019\xc3\x84\xc3\xaa9\xc3\x94\xc3\x8225\xc3\x88\xc3\x9515\xc3\x8a\xc2\xb150\xc2\xb7\xc3\x9634\xc3\x83\xc3\xab'	-14.81	-11.87	99.75	0	0	0	0	0	0	-212	-212	-710
43	b'2019\xc3\x84\xc3\xaa9\xc3\x94\xc3\x8225\xc3\x88\xc3\x9515\xc3\x8a\xc2\xb150\xc2\xb7\xc3\x9634\xc3\x83\xc3\xab'	-14.81	-11.87	99.75	0	0	0	0	0	0	-212	-212	-710
44	b'2019\xc3\x84\xc3\xaa9\xc3\x94\xc3\x8225\xc3\x88\xc3\x9515\xc3\x8a\xc2\xb150\xc2\xb7\xc3\x9634\xc3\x83\xc3\xab'	-14.62	-11.75	99.75	0	0	0	0	0	0	-168	-201	-716
45	b'2019\xc3\x84\xc3\xaa9\xc3\x94\xc3\x8225\xc3\x88\xc3\x9515\xc3\x8a\xc2\xb150\xc2\xb7\xc3\x9634\xc3\x83\xc3\xab'	-14.62	-11.75	99.75	0	0	0	0	0	0	-168	-201	-716
46	b'2019\xc3\x84\xc3\xaa9\xc3\x94\xc3\x8225\xc3\x88\xc3\x9515\xc3\x8a\xc2\xb150\xc2\xb7\xc3\x9634\xc3\x83\xc3\xab'	-14.5	-11.68	99.81	0	0	0	0	0	0	-190	-219	-716
