# Supplementary material for: Data acquired by a single object sensor for the detection and quality evaluation of table tennis forehand strokes
Source: Data Brief. 2020 Nov 6;33:106504. doi: 10.1016/j.dib.2020.106504 (PMC7683218; doi:10.1016/j.dib.2020.106504)
Supplement: Supplementary file 2 [file mmc2.zip › Raw/Sensory-Data/1027.csv]

#	Time/Date	Roll	Pitch	Yaw	acc(x)	acc(y)	acc(z)	gyro(x)	gyro(y)	gyro(z)	mag(x)	mag(y)	mag(z)
2	b'2019\xc3\x84\xc3\xaa9\xc3\x94\xc3\x8225\xc3\x88\xc3\x9515\xc3\x8a\xc2\xb151\xc2\xb7\xc3\x9630\xc3\x83\xc3\xab'	-67.87	23.43	122.93	0	0	0	0	0	0	529	-72	-552
3	b'2019\xc3\x84\xc3\xaa9\xc3\x94\xc3\x8225\xc3\x88\xc3\x9515\xc3\x8a\xc2\xb151\xc2\xb7\xc3\x9630\xc3\x83\xc3\xab'	-67.87	23.43	122.93	0	0	0	0	0	0	529	-72	-552
4	b'2019\xc3\x84\xc3\xaa9\xc3\x94\xc3\x8225\xc3\x88\xc3\x9515\xc3\x8a\xc2\xb151\xc2\xb7\xc3\x9630\xc3\x83\xc3\xab'	-67.81	22.75	122.93	0	0	0	0	0	0	518	-72	-537
5	b'2019\xc3\x84\xc3\xaa9\xc3\x94\xc3\x8225\xc3\x88\xc3\x9515\xc3\x8a\xc2\xb151\xc2\xb7\xc3\x9631\xc3\x83\xc3\xab'	-67.81	22.75	122.93	0	0	0	0	0	0	518	-72	-537
6	b'2019\xc3\x84\xc3\xaa9\xc3\x94\xc3\x8225\xc3\x88\xc3\x9515\xc3\x8a\xc2\xb151\xc2\xb7\xc3\x9631\xc3\x83\xc3\xab'	-67.56	21.68	123	0	0	0	0	0	0	483	-73	-558
7	b'2019\xc3\x84\xc3\xaa9\xc3\x94\xc3\x8225\xc3\x88\xc3\x9515\xc3\x8a\xc2\xb151\xc2\xb7\xc3\x9631\xc3\x83\xc3\xab'	-67.37	21	123	0	0	0	0	0	0	512	-84	-552
8	b'2019\xc3\x84\xc3\xaa9\xc3\x94\xc3\x8225\xc3\x88\xc3\x9515\xc3\x8a\xc2\xb151\xc2\xb7\xc3\x9631\xc3\x83\xc3\xab'	-67.37	21	123	0	0	0	0	0	0	512	-84	-552
9	b'2019\xc3\x84\xc3\xaa9\xc3\x94\xc3\x8225\xc3\x88\xc3\x9515\xc3\x8a\xc2\xb151\xc2\xb7\xc3\x9631\xc3\x83\xc3\xab'	-66.81	19.87	123.06	0	0	0	0	0	0	470	-96	-558
10	b'2019\xc3\x84\xc3\xaa9\xc3\x94\xc3\x8225\xc3\x88\xc3\x9515\xc3\x8a\xc2\xb151\xc2\xb7\xc3\x9631\xc3\x83\xc3\xab'	-66.31	18.43	122.68	0	0	0	0	0	0	489	-80	-577
11	b'2019\xc3\x84\xc3\xaa9\xc3\x94\xc3\x8225\xc3\x88\xc3\x9515\xc3\x8a\xc2\xb151\xc2\xb7\xc3\x9631\xc3\x83\xc3\xab'	-66.31	18.43	122.68	0	0	0	0	0	0	489	-80	-577
12	b'2019\xc3\x84\xc3\xaa9\xc3\x94\xc3\x8225\xc3\x88\xc3\x9515\xc3\x8a\xc2\xb151\xc2\xb7\xc3\x9631\xc3\x83\xc3\xab'	-65.43	15.37	121.93	0	0	0	0	0	0	452	-102	-584
13	b'2019\xc3\x84\xc3\xaa9\xc3\x94\xc3\x8225\xc3\x88\xc3\x9515\xc3\x8a\xc2\xb151\xc2\xb7\xc3\x9631\xc3\x83\xc3\xab'	-64.93	13.25	121.43	0	0	0	0	0	0	452	-84	-564
14	b'2019\xc3\x84\xc3\xaa9\xc3\x94\xc3\x8225\xc3\x88\xc3\x9515\xc3\x8a\xc2\xb151\xc2\xb7\xc3\x9631\xc3\x83\xc3\xab'	-64.93	13.25	121.43	0	0	0	0	0	0	452	-84	-564
15	b'2019\xc3\x84\xc3\xaa9\xc3\x94\xc3\x8225\xc3\x88\xc3\x9515\xc3\x8a\xc2\xb151\xc2\xb7\xc3\x9631\xc3\x83\xc3\xab'	-63.81	9.37	119.68	0	0	0	0	0	0	441	-126	-577
16	b'2019\xc3\x84\xc3\xaa9\xc3\x94\xc3\x8225\xc3\x88\xc3\x9515\xc3\x8a\xc2\xb151\xc2\xb7\xc3\x9631\xc3\x83\xc3\xab'	-63.81	9.37	119.68	0	0	0	0	0	0	441	-126	-577
17	b'2019\xc3\x84\xc3\xaa9\xc3\x94\xc3\x8225\xc3\x88\xc3\x9515\xc3\x8a\xc2\xb151\xc2\xb7\xc3\x9631\xc3\x83\xc3\xab'	-62.5	5.37	117.37	0	0	0	0	0	0	459	-144	-584
18	b'2019\xc3\x84\xc3\xaa9\xc3\x94\xc3\x8225\xc3\x88\xc3\x9515\xc3\x8a\xc2\xb151\xc2\xb7\xc3\x9631\xc3\x83\xc3\xab'	-62.25	2.62	116.12	0	0	0	0	0	0	388	-142	-584
19	b'2019\xc3\x84\xc3\xaa9\xc3\x94\xc3\x8225\xc3\x88\xc3\x9515\xc3\x8a\xc2\xb151\xc2\xb7\xc3\x9631\xc3\x83\xc3\xab'	-62.25	2.62	116.12	0	0	0	0	0	0	388	-142	-584
20	b'2019\xc3\x84\xc3\xaa9\xc3\x94\xc3\x8225\xc3\x88\xc3\x9515\xc3\x8a\xc2\xb151\xc2\xb7\xc3\x9632\xc3\x83\xc3\xab'	-60.56	-1.87	113.81	0	0	0	0	0	0	400	-164	-609
21	b'2019\xc3\x84\xc3\xaa9\xc3\x94\xc3\x8225\xc3\x88\xc3\x9515\xc3\x8a\xc2\xb151\xc2\xb7\xc3\x9632\xc3\x83\xc3\xab'	-58.68	-4.62	111.93	0	0	0	0	0	0	388	-164	-608
22	b'2019\xc3\x84\xc3\xaa9\xc3\x94\xc3\x8225\xc3\x88\xc3\x9515\xc3\x8a\xc2\xb151\xc2\xb7\xc3\x9632\xc3\x83\xc3\xab'	-58.68	-4.62	111.93	0	0	0	0	0	0	388	-164	-608
23	b'2019\xc3\x84\xc3\xaa9\xc3\x94\xc3\x8225\xc3\x88\xc3\x9515\xc3\x8a\xc2\xb151\xc2\xb7\xc3\x9632\xc3\x83\xc3\xab'	-55	-6.93	110	0	0	0	0	0	0	371	-182	-630
24	b'2019\xc3\x84\xc3\xaa9\xc3\x94\xc3\x8225\xc3\x88\xc3\x9515\xc3\x8a\xc2\xb151\xc2\xb7\xc3\x9632\xc3\x83\xc3\xab'	-52.5	-7.31	108.93	0	0	0	0	0	0	353	-177	-641
25	b'2019\xc3\x84\xc3\xaa9\xc3\x94\xc3\x8225\xc3\x88\xc3\x9515\xc3\x8a\xc2\xb151\xc2\xb7\xc3\x9632\xc3\x83\xc3\xab'	-50.87	-7.68	108.25	0	0	0	0	0	0	278	-187	-662
26	b'2019\xc3\x84\xc3\xaa9\xc3\x94\xc3\x8225\xc3\x88\xc3\x9515\xc3\x8a\xc2\xb151\xc2\xb7\xc3\x9632\xc3\x83\xc3\xab'	-49.62	-7.75	107.68	0	0	0	0	0	0	238	-193	-662
27	b'2019\xc3\x84\xc3\xaa9\xc3\x94\xc3\x8225\xc3\x88\xc3\x9515\xc3\x8a\xc2\xb151\xc2\xb7\xc3\x9632\xc3\x83\xc3\xab'	-47.18	-8.18	107.12	0	0	0	0	0	0	248	-188	-668
28	b'2019\xc3\x84\xc3\xaa9\xc3\x94\xc3\x8225\xc3\x88\xc3\x9515\xc3\x8a\xc2\xb151\xc2\xb7\xc3\x9632\xc3\x83\xc3\xab'	-47.18	-8.18	107.12	0	0	0	0	0	0	248	-188	-668
29	b'2019\xc3\x84\xc3\xaa9\xc3\x94\xc3\x8225\xc3\x88\xc3\x9515\xc3\x8a\xc2\xb151\xc2\xb7\xc3\x9632\xc3\x83\xc3\xab'	-42.43	-8.12	106.56	0	0	0	0	0	0	219	-200	-689
30	b'2019\xc3\x84\xc3\xaa9\xc3\x94\xc3\x8225\xc3\x88\xc3\x9515\xc3\x8a\xc2\xb151\xc2\xb7\xc3\x9632\xc3\x83\xc3\xab'	-42.43	-8.12	106.56	0	0	0	0	0	0	219	-200	-689
31	b'2019\xc3\x84\xc3\xaa9\xc3\x94\xc3\x8225\xc3\x88\xc3\x9515\xc3\x8a\xc2\xb151\xc2\xb7\xc3\x9632\xc3\x83\xc3\xab'	-38.37	-8.43	105.37	0	0	0	0	0	0	134	-195	-708
32	b'2019\xc3\x84\xc3\xaa9\xc3\x94\xc3\x8225\xc3\x88\xc3\x9515\xc3\x8a\xc2\xb151\xc2\xb7\xc3\x9632\xc3\x83\xc3\xab'	-36.62	-8.37	104.75	0	0	0	0	0	0	92	-188	-702
33	b'2019\xc3\x84\xc3\xaa9\xc3\x94\xc3\x8225\xc3\x88\xc3\x9515\xc3\x8a\xc2\xb151\xc2\xb7\xc3\x9632\xc3\x83\xc3\xab'	-34.37	-8.31	104.37	0	0	0	0	0	0	102	-195	-704
34	b'2019\xc3\x84\xc3\xaa9\xc3\x94\xc3\x8225\xc3\x88\xc3\x9515\xc3\x8a\xc2\xb151\xc2\xb7\xc3\x9632\xc3\x83\xc3\xab'	-34.37	-8.31	104.37	0	0	0	0	0	0	102	-195	-704
35	b'2019\xc3\x84\xc3\xaa9\xc3\x94\xc3\x8225\xc3\x88\xc3\x9515\xc3\x8a\xc2\xb151\xc2\xb7\xc3\x9633\xc3\x83\xc3\xab'	-30.06	-8.06	103.81	0	0	0	0	0	0	14	-182	-728
36	b'2019\xc3\x84\xc3\xaa9\xc3\x94\xc3\x8225\xc3\x88\xc3\x9515\xc3\x8a\xc2\xb151\xc2\xb7\xc3\x9633\xc3\x83\xc3\xab'	-27.75	-7.93	103.37	0	0	0	0	0	0	-19	-177	-736
37	b'2019\xc3\x84\xc3\xaa9\xc3\x94\xc3\x8225\xc3\x88\xc3\x9515\xc3\x8a\xc2\xb151\xc2\xb7\xc3\x9633\xc3\x83\xc3\xab'	-27.75	-7.93	103.37	0	0	0	0	0	0	-19	-177	-736
38	b'2019\xc3\x84\xc3\xaa9\xc3\x94\xc3\x8225\xc3\x88\xc3\x9515\xc3\x8a\xc2\xb151\xc2\xb7\xc3\x9633\xc3\x83\xc3\xab'	-24.81	-8	102.68	0	0	0	0	0	0	-25	-182	-729
39	b'2019\xc3\x84\xc3\xaa9\xc3\x94\xc3\x8225\xc3\x88\xc3\x9515\xc3\x8a\xc2\xb151\xc2\xb7\xc3\x9633\xc3\x83\xc3\xab'	-24.81	-8	102.68	0	0	0	0	0	0	-25	-182	-729
40	b'2019\xc3\x84\xc3\xaa9\xc3\x94\xc3\x8225\xc3\x88\xc3\x9515\xc3\x8a\xc2\xb151\xc2\xb7\xc3\x9633\xc3\x83\xc3\xab'	-22.25	-7.62	101.56	0	0	0	0	0	0	-148	-171	-728
41	b'2019\xc3\x84\xc3\xaa9\xc3\x94\xc3\x8225\xc3\x88\xc3\x9515\xc3\x8a\xc2\xb151\xc2\xb7\xc3\x9633\xc3\x83\xc3\xab'	-22.25	-7.62	101.56	0	0	0	0	0	0	-148	-171	-728
42	b'2019\xc3\x84\xc3\xaa9\xc3\x94\xc3\x8225\xc3\x88\xc3\x9515\xc3\x8a\xc2\xb151\xc2\xb7\xc3\x9633\xc3\x83\xc3\xab'	-20.56	-7.25	100.87	0	0	0	0	0	0	-140	-179	-705
43	b'2019\xc3\x84\xc3\xaa9\xc3\x94\xc3\x8225\xc3\x88\xc3\x9515\xc3\x8a\xc2\xb151\xc2\xb7\xc3\x9633\xc3\x83\xc3\xab'	-20.56	-7.25	100.87	0	0	0	0	0	0	-140	-179	-705
44	b'2019\xc3\x84\xc3\xaa9\xc3\x94\xc3\x8225\xc3\x88\xc3\x9515\xc3\x8a\xc2\xb151\xc2\xb7\xc3\x9633\xc3\x83\xc3\xab'	-19.37	-7.62	100.06	0	0	0	0	0	0	-147	-148	-739
45	b'2019\xc3\x84\xc3\xaa9\xc3\x94\xc3\x8225\xc3\x88\xc3\x9515\xc3\x8a\xc2\xb151\xc2\xb7\xc3\x9633\xc3\x83\xc3\xab'	-19.37	-7.62	100.06	0	0	0	0	0	0	-147	-148	-739
46	b'2019\xc3\x84\xc3\xaa9\xc3\x94\xc3\x8225\xc3\x88\xc3\x9515\xc3\x8a\xc2\xb151\xc2\xb7\xc3\x9633\xc3\x83\xc3\xab'	-18.62	-7.75	99.37	0	0	0	0	0	0	-192	-179	-718
47	b'2019\xc3\x84\xc3\xaa9\xc3\x94\xc3\x8225\xc3\x88\xc3\x9515\xc3\x8a\xc2\xb151\xc2\xb7\xc3\x9633\xc3\x83\xc3\xab'	-18.56	-7.68	99	0	0	0	0	0	0	-176	-172	-713
48	b'2019\xc3\x84\xc3\xaa9\xc3\x94\xc3\x8225\xc3\x88\xc3\x9515\xc3\x8a\xc2\xb151\xc2\xb7\xc3\x9633\xc3\x83\xc3\xab'	-18.56	-7.68	99	0	0	0	0	0	0	-176	-172	-713
49	b'2019\xc3\x84\xc3\xaa9\xc3\x94\xc3\x8225\xc3\x88\xc3\x9515\xc3\x8a\xc2\xb151\xc2\xb7\xc3\x9633\xc3\x83\xc3\xab'	-17.81	-7.68	98.62	0	0	0	0	0	0	-112	-166	-720
50	b'2019\xc3\x84\xc3\xaa9\xc3\x94\xc3\x8225\xc3\x88\xc3\x9515\xc3\x8a\xc2\xb151\xc2\xb7\xc3\x9633\xc3\x83\xc3\xab'	-17.68	-7.68	98.25	0	0	0	0	0	0	-128	-164	-705
51	b'2019\xc3\x84\xc3\xaa9\xc3\x94\xc3\x8225\xc3\x88\xc3\x9515\xc3\x8a\xc2\xb151\xc2\xb7\xc3\x9633\xc3\x83\xc3\xab'	-17.12	-7.93	98	0	0	0	0	0	0	-187	-153	-723
52	b'2019\xc3\x84\xc3\xaa9\xc3\x94\xc3\x8225\xc3\x88\xc3\x9515\xc3\x8a\xc2\xb151\xc2\xb7\xc3\x9633\xc3\x83\xc3\xab'	-16.87	-8.06	97.87	0	0	0	0	0	0	-158	-164	-724
53	b'2019\xc3\x84\xc3\xaa9\xc3\x94\xc3\x8225\xc3\x88\xc3\x9515\xc3\x8a\xc2\xb151\xc2\xb7\xc3\x9633\xc3\x83\xc3\xab'	-16.87	-8.06	97.87	0	0	0	0	0	0	-158	-164	-724
54	b'2019\xc3\x84\xc3\xaa9\xc3\x94\xc3\x8225\xc3\x88\xc3\x9515\xc3\x8a\xc2\xb151\xc2\xb7\xc3\x9633\xc3\x83\xc3\xab'	-16.5	-8.31	97.43	0	0	0	0	0	0	-163	-153	-710
55	b'2019\xc3\x84\xc3\xaa9\xc3\x94\xc3\x8225\xc3\x88\xc3\x9515\xc3\x8a\xc2\xb151\xc2\xb7\xc3\x9633\xc3\x83\xc3\xab'	-16.43	-8.31	97.31	0	0	0	0	0	0	-163	-153	-710
56	b'2019\xc3\x84\xc3\xaa9\xc3\x94\xc3\x8225\xc3\x88\xc3\x9515\xc3\x8a\xc2\xb151\xc2\xb7\xc3\x9633\xc3\x83\xc3\xab'	-15.87	-8.18	97.12	0	0	0	0	0	0	-152	-147	-723
57	b'2019\xc3\x84\xc3\xaa9\xc3\x94\xc3\x8225\xc3\x88\xc3\x9515\xc3\x8a\xc2\xb151\xc2\xb7\xc3\x9633\xc3\x83\xc3\xab'	-15.75	-8.18	97.06	0	0	0	0	0	0	-152	-147	-723
58	b'2019\xc3\x84\xc3\xaa9\xc3\x94\xc3\x8225\xc3\x88\xc3\x9515\xc3\x8a\xc2\xb151\xc2\xb7\xc3\x9633\xc3\x83\xc3\xab'	-15.37	-8.18	97.06	0	0	0	0	0	0	-198	-153	-710
59	b'2019\xc3\x84\xc3\xaa9\xc3\x94\xc3\x8225\xc3\x88\xc3\x9515\xc3\x8a\xc2\xb151\xc2\xb7\xc3\x9634\xc3\x83\xc3\xab'	-15.25	-8.25	97	0	0	0	0	0	0	-192	-147	-683
60	b'2019\xc3\x84\xc3\xaa9\xc3\x94\xc3\x8225\xc3\x88\xc3\x9515\xc3\x8a\xc2\xb151\xc2\xb7\xc3\x9634\xc3\x83\xc3\xab'	-15.25	-8.25	96.93	0	0	0	0	0	0	-192	-160	-704
61	b'2019\xc3\x84\xc3\xaa9\xc3\x94\xc3\x8225\xc3\x88\xc3\x9515\xc3\x8a\xc2\xb151\xc2\xb7\xc3\x9634\xc3\x83\xc3\xab'	-15.25	-8.25	96.93	0	0	0	0	0	0	-192	-160	-704
62	b'2019\xc3\x84\xc3\xaa9\xc3\x94\xc3\x8225\xc3\x88\xc3\x9515\xc3\x8a\xc2\xb151\xc2\xb7\xc3\x9634\xc3\x83\xc3\xab'	-15.18	-8.18	96.81	0	0	0	0	0	0	-211	-160	-723
63	b'2019\xc3\x84\xc3\xaa9\xc3\x94\xc3\x8225\xc3\x88\xc3\x9515\xc3\x8a\xc2\xb151\xc2\xb7\xc3\x9634\xc3\x83\xc3\xab'	-15.12	-8.18	96.81	0	0	0	0	0	0	-169	-147	-704
64	b'2019\xc3\x84\xc3\xaa9\xc3\x94\xc3\x8225\xc3\x88\xc3\x9515\xc3\x8a\xc2\xb151\xc2\xb7\xc3\x9634\xc3\x83\xc3\xab'	-15.12	-8.18	96.81	0	0	0	0	0	0	-169	-147	-704
65	b'2019\xc3\x84\xc3\xaa9\xc3\x94\xc3\x8225\xc3\x88\xc3\x9515\xc3\x8a\xc2\xb151\xc2\xb7\xc3\x9634\xc3\x83\xc3\xab'	-15	-8.12	96.87	0	0	0	0	0	0	-216	-147	-704
