# Supplementary material for: Data acquired by a single object sensor for the detection and quality evaluation of table tennis forehand strokes
Source: Data Brief. 2020 Nov 6;33:106504. doi: 10.1016/j.dib.2020.106504 (PMC7683218; doi:10.1016/j.dib.2020.106504)
Supplement: Supplementary file 2 [file mmc2.zip › Raw/Sensory-Data/1028.csv]

#	Time/Date	Roll	Pitch	Yaw	acc(x)	acc(y)	acc(z)	gyro(x)	gyro(y)	gyro(z)	mag(x)	mag(y)	mag(z)
2	b'2019\xc3\x84\xc3\xaa9\xc3\x94\xc3\x8225\xc3\x88\xc3\x9515\xc3\x8a\xc2\xb151\xc2\xb7\xc3\x9641\xc3\x83\xc3\xab'	-62.37	20.62	129.75	0	0	0	0	0	0	488	-97	-560
3	b'2019\xc3\x84\xc3\xaa9\xc3\x94\xc3\x8225\xc3\x88\xc3\x9515\xc3\x8a\xc2\xb151\xc2\xb7\xc3\x9641\xc3\x83\xc3\xab'	-62.37	20.62	129.75	0	0	0	0	0	0	488	-97	-560
4	b'2019\xc3\x84\xc3\xaa9\xc3\x94\xc3\x8225\xc3\x88\xc3\x9515\xc3\x8a\xc2\xb151\xc2\xb7\xc3\x9642\xc3\x83\xc3\xab'	-61.43	16.68	127.43	0	0	0	0	0	0	440	-104	-593
5	b'2019\xc3\x84\xc3\xaa9\xc3\x94\xc3\x8225\xc3\x88\xc3\x9515\xc3\x8a\xc2\xb151\xc2\xb7\xc3\x9642\xc3\x83\xc3\xab'	-61.06	15.12	126.43	0	0	0	0	0	0	435	-92	-579
6	b'2019\xc3\x84\xc3\xaa9\xc3\x94\xc3\x8225\xc3\x88\xc3\x9515\xc3\x8a\xc2\xb151\xc2\xb7\xc3\x9642\xc3\x83\xc3\xab'	-61.06	15.12	126.43	0	0	0	0	0	0	435	-92	-579
7	b'2019\xc3\x84\xc3\xaa9\xc3\x94\xc3\x8225\xc3\x88\xc3\x9515\xc3\x8a\xc2\xb151\xc2\xb7\xc3\x9642\xc3\x83\xc3\xab'	-60	11.37	124.18	0	0	0	0	0	0	411	-121	-598
8	b'2019\xc3\x84\xc3\xaa9\xc3\x94\xc3\x8225\xc3\x88\xc3\x9515\xc3\x8a\xc2\xb151\xc2\xb7\xc3\x9642\xc3\x83\xc3\xab'	-60	11.37	124.18	0	0	0	0	0	0	411	-121	-598
9	b'2019\xc3\x84\xc3\xaa9\xc3\x94\xc3\x8225\xc3\x88\xc3\x9515\xc3\x8a\xc2\xb151\xc2\xb7\xc3\x9642\xc3\x83\xc3\xab'	-59.06	9.18	122.81	0	0	0	0	0	0	371	-140	-608
10	b'2019\xc3\x84\xc3\xaa9\xc3\x94\xc3\x8225\xc3\x88\xc3\x9515\xc3\x8a\xc2\xb151\xc2\xb7\xc3\x9642\xc3\x83\xc3\xab'	-58.43	7.18	121.81	0	0	0	0	0	0	376	-129	-627
11	b'2019\xc3\x84\xc3\xaa9\xc3\x94\xc3\x8225\xc3\x88\xc3\x9515\xc3\x8a\xc2\xb151\xc2\xb7\xc3\x9642\xc3\x83\xc3\xab'	-58.37	5.93	121.25	0	0	0	0	0	0	358	-152	-627
12	b'2019\xc3\x84\xc3\xaa9\xc3\x94\xc3\x8225\xc3\x88\xc3\x9515\xc3\x8a\xc2\xb151\xc2\xb7\xc3\x9642\xc3\x83\xc3\xab'	-57.37	3.62	119.5	0	0	0	0	0	0	393	-169	-633
13	b'2019\xc3\x84\xc3\xaa9\xc3\x94\xc3\x8225\xc3\x88\xc3\x9515\xc3\x8a\xc2\xb151\xc2\xb7\xc3\x9642\xc3\x83\xc3\xab'	-56.5	2.12	118.18	0	0	0	0	0	0	411	-134	-640
14	b'2019\xc3\x84\xc3\xaa9\xc3\x94\xc3\x8225\xc3\x88\xc3\x9515\xc3\x8a\xc2\xb151\xc2\xb7\xc3\x9642\xc3\x83\xc3\xab'	-56.5	2.12	118.18	0	0	0	0	0	0	411	-134	-640
15	b'2019\xc3\x84\xc3\xaa9\xc3\x94\xc3\x8225\xc3\x88\xc3\x9515\xc3\x8a\xc2\xb151\xc2\xb7\xc3\x9642\xc3\x83\xc3\xab'	-54.93	0.93	116.87	0	0	0	0	0	0	352	-156	-657
16	b'2019\xc3\x84\xc3\xaa9\xc3\x94\xc3\x8225\xc3\x88\xc3\x9515\xc3\x8a\xc2\xb151\xc2\xb7\xc3\x9642\xc3\x83\xc3\xab'	-54.93	0.93	116.87	0	0	0	0	0	0	352	-156	-657
17	b'2019\xc3\x84\xc3\xaa9\xc3\x94\xc3\x8225\xc3\x88\xc3\x9515\xc3\x8a\xc2\xb151\xc2\xb7\xc3\x9642\xc3\x83\xc3\xab'	-52.62	0.12	115.43	0	0	0	0	0	0	300	-156	-652
18	b'2019\xc3\x84\xc3\xaa9\xc3\x94\xc3\x8225\xc3\x88\xc3\x9515\xc3\x8a\xc2\xb151\xc2\xb7\xc3\x9642\xc3\x83\xc3\xab'	-51.75	-0.43	114.75	0	0	0	0	0	0	316	-176	-680
19	b'2019\xc3\x84\xc3\xaa9\xc3\x94\xc3\x8225\xc3\x88\xc3\x9515\xc3\x8a\xc2\xb151\xc2\xb7\xc3\x9642\xc3\x83\xc3\xab'	-50.62	-0.5	113.93	0	0	0	0	0	0	259	-174	-672
20	b'2019\xc3\x84\xc3\xaa9\xc3\x94\xc3\x8225\xc3\x88\xc3\x9515\xc3\x8a\xc2\xb151\xc2\xb7\xc3\x9643\xc3\x83\xc3\xab'	-50.62	-1.12	113.18	0	0	0	0	0	0	259	-140	-680
21	b'2019\xc3\x84\xc3\xaa9\xc3\x94\xc3\x8225\xc3\x88\xc3\x9515\xc3\x8a\xc2\xb151\xc2\xb7\xc3\x9643\xc3\x83\xc3\xab'	-49.18	-1.37	112.31	0	0	0	0	0	0	265	-176	-667
22	b'2019\xc3\x84\xc3\xaa9\xc3\x94\xc3\x8225\xc3\x88\xc3\x9515\xc3\x8a\xc2\xb151\xc2\xb7\xc3\x9643\xc3\x83\xc3\xab'	-48.43	-1.5	111.75	0	0	0	0	0	0	259	-176	-684
23	b'2019\xc3\x84\xc3\xaa9\xc3\x94\xc3\x8225\xc3\x88\xc3\x9515\xc3\x8a\xc2\xb151\xc2\xb7\xc3\x9643\xc3\x83\xc3\xab'	-47.25	-2.25	110.62	0	0	0	0	0	0	219	-169	-684
24	b'2019\xc3\x84\xc3\xaa9\xc3\x94\xc3\x8225\xc3\x88\xc3\x9515\xc3\x8a\xc2\xb151\xc2\xb7\xc3\x9643\xc3\x83\xc3\xab'	-45.87	-3.06	109.56	0	0	0	0	0	0	230	-164	-684
25	b'2019\xc3\x84\xc3\xaa9\xc3\x94\xc3\x8225\xc3\x88\xc3\x9515\xc3\x8a\xc2\xb151\xc2\xb7\xc3\x9643\xc3\x83\xc3\xab'	-43.56	-3.68	108.18	0	0	0	0	0	0	201	-182	-692
26	b'2019\xc3\x84\xc3\xaa9\xc3\x94\xc3\x8225\xc3\x88\xc3\x9515\xc3\x8a\xc2\xb151\xc2\xb7\xc3\x9643\xc3\x83\xc3\xab'	-43.56	-3.68	108.18	0	0	0	0	0	0	201	-182	-692
27	b'2019\xc3\x84\xc3\xaa9\xc3\x94\xc3\x8225\xc3\x88\xc3\x9515\xc3\x8a\xc2\xb151\xc2\xb7\xc3\x9643\xc3\x83\xc3\xab'	-40.75	-5.37	106.87	0	0	0	0	0	0	137	-174	-712
28	b'2019\xc3\x84\xc3\xaa9\xc3\x94\xc3\x8225\xc3\x88\xc3\x9515\xc3\x8a\xc2\xb151\xc2\xb7\xc3\x9643\xc3\x83\xc3\xab'	-39.06	-6	106.37	0	0	0	0	0	0	120	-182	-712
29	b'2019\xc3\x84\xc3\xaa9\xc3\x94\xc3\x8225\xc3\x88\xc3\x9515\xc3\x8a\xc2\xb151\xc2\xb7\xc3\x9643\xc3\x83\xc3\xab'	-35.81	-6.56	105.93	0	0	0	0	0	0	102	-187	-699
30	b'2019\xc3\x84\xc3\xaa9\xc3\x94\xc3\x8225\xc3\x88\xc3\x9515\xc3\x8a\xc2\xb151\xc2\xb7\xc3\x9643\xc3\x83\xc3\xab'	-35.81	-6.56	105.93	0	0	0	0	0	0	102	-187	-699
31	b'2019\xc3\x84\xc3\xaa9\xc3\x94\xc3\x8225\xc3\x88\xc3\x9515\xc3\x8a\xc2\xb151\xc2\xb7\xc3\x9643\xc3\x83\xc3\xab'	-31.75	-6.62	105.31	0	0	0	0	0	0	84	-176	-712
32	b'2019\xc3\x84\xc3\xaa9\xc3\x94\xc3\x8225\xc3\x88\xc3\x9515\xc3\x8a\xc2\xb151\xc2\xb7\xc3\x9643\xc3\x83\xc3\xab'	-31.75	-6.62	105.31	0	0	0	0	0	0	84	-176	-712
33	b'2019\xc3\x84\xc3\xaa9\xc3\x94\xc3\x8225\xc3\x88\xc3\x9515\xc3\x8a\xc2\xb151\xc2\xb7\xc3\x9643\xc3\x83\xc3\xab'	-27.12	-7.31	104.68	0	0	0	0	0	0	-38	-182	-731
34	b'2019\xc3\x84\xc3\xaa9\xc3\x94\xc3\x8225\xc3\x88\xc3\x9515\xc3\x8a\xc2\xb151\xc2\xb7\xc3\x9643\xc3\x83\xc3\xab'	-25.56	-7.43	104.56	0	0	0	0	0	0	-20	-187	-712
35	b'2019\xc3\x84\xc3\xaa9\xc3\x94\xc3\x8225\xc3\x88\xc3\x9515\xc3\x8a\xc2\xb151\xc2\xb7\xc3\x9643\xc3\x83\xc3\xab'	-25.56	-7.43	104.56	0	0	0	0	0	0	-20	-187	-712
36	b'2019\xc3\x84\xc3\xaa9\xc3\x94\xc3\x8225\xc3\x88\xc3\x9515\xc3\x8a\xc2\xb151\xc2\xb7\xc3\x9643\xc3\x83\xc3\xab'	-23.25	-8	103.56	0	0	0	0	0	0	-73	-187	-704
37	b'2019\xc3\x84\xc3\xaa9\xc3\x94\xc3\x8225\xc3\x88\xc3\x9515\xc3\x8a\xc2\xb151\xc2\xb7\xc3\x9643\xc3\x83\xc3\xab'	-23.25	-8	103.56	0	0	0	0	0	0	-73	-187	-704
38	b'2019\xc3\x84\xc3\xaa9\xc3\x94\xc3\x8225\xc3\x88\xc3\x9515\xc3\x8a\xc2\xb151\xc2\xb7\xc3\x9644\xc3\x83\xc3\xab'	-22.43	-8.37	103	0	0	0	0	0	0	-78	-187	-716
39	b'2019\xc3\x84\xc3\xaa9\xc3\x94\xc3\x8225\xc3\x88\xc3\x9515\xc3\x8a\xc2\xb151\xc2\xb7\xc3\x9644\xc3\x83\xc3\xab'	-22	-8.62	102.81	0	0	0	0	0	0	-73	-185	-710
40	b'2019\xc3\x84\xc3\xaa9\xc3\x94\xc3\x8225\xc3\x88\xc3\x9515\xc3\x8a\xc2\xb151\xc2\xb7\xc3\x9644\xc3\x83\xc3\xab'	-21.5	-8.87	102.75	0	0	0	0	0	0	-113	-198	-697
41	b'2019\xc3\x84\xc3\xaa9\xc3\x94\xc3\x8225\xc3\x88\xc3\x9515\xc3\x8a\xc2\xb151\xc2\xb7\xc3\x9644\xc3\x83\xc3\xab'	-21.5	-8.87	102.75	0	0	0	0	0	0	-113	-198	-697
42	b'2019\xc3\x84\xc3\xaa9\xc3\x94\xc3\x8225\xc3\x88\xc3\x9515\xc3\x8a\xc2\xb151\xc2\xb7\xc3\x9644\xc3\x83\xc3\xab'	-20	-9.43	102.43	0	0	0	0	0	0	-102	-185	-697
43	b'2019\xc3\x84\xc3\xaa9\xc3\x94\xc3\x8225\xc3\x88\xc3\x9515\xc3\x8a\xc2\xb151\xc2\xb7\xc3\x9644\xc3\x83\xc3\xab'	-19.18	-9.93	102.31	0	0	0	0	0	0	-108	-185	-704
44	b'2019\xc3\x84\xc3\xaa9\xc3\x94\xc3\x8225\xc3\x88\xc3\x9515\xc3\x8a\xc2\xb151\xc2\xb7\xc3\x9644\xc3\x83\xc3\xab'	-19.18	-9.93	102.31	0	0	0	0	0	0	-108	-185	-704
45	b'2019\xc3\x84\xc3\xaa9\xc3\x94\xc3\x8225\xc3\x88\xc3\x9515\xc3\x8a\xc2\xb151\xc2\xb7\xc3\x9644\xc3\x83\xc3\xab'	-18.5	-9.93	102.31	0	0	0	0	0	0	-91	-185	-696
46	b'2019\xc3\x84\xc3\xaa9\xc3\x94\xc3\x8225\xc3\x88\xc3\x9515\xc3\x8a\xc2\xb151\xc2\xb7\xc3\x9644\xc3\x83\xc3\xab'	-18.5	-9.93	102.31	0	0	0	0	0	0	-91	-185	-696
47	b'2019\xc3\x84\xc3\xaa9\xc3\x94\xc3\x8225\xc3\x88\xc3\x9515\xc3\x8a\xc2\xb151\xc2\xb7\xc3\x9644\xc3\x83\xc3\xab'	-18.12	-10.06	102	0	0	0	0	0	0	-155	-185	-702
48	b'2019\xc3\x84\xc3\xaa9\xc3\x94\xc3\x8225\xc3\x88\xc3\x9515\xc3\x8a\xc2\xb151\xc2\xb7\xc3\x9644\xc3\x83\xc3\xab'	-17.87	-10	101.87	0	0	0	0	0	0	-160	-198	-689
49	b'2019\xc3\x84\xc3\xaa9\xc3\x94\xc3\x8225\xc3\x88\xc3\x9515\xc3\x8a\xc2\xb151\xc2\xb7\xc3\x9644\xc3\x83\xc3\xab'	-17.75	-9.93	101.87	0	0	0	0	0	0	-120	-209	-702
50	b'2019\xc3\x84\xc3\xaa9\xc3\x94\xc3\x8225\xc3\x88\xc3\x9515\xc3\x8a\xc2\xb151\xc2\xb7\xc3\x9644\xc3\x83\xc3\xab'	-17.5	-10.18	102	0	0	0	0	0	0	-124	-198	-696
51	b'2019\xc3\x84\xc3\xaa9\xc3\x94\xc3\x8225\xc3\x88\xc3\x9515\xc3\x8a\xc2\xb151\xc2\xb7\xc3\x9644\xc3\x83\xc3\xab'	-17.5	-10.18	102	0	0	0	0	0	0	-124	-198	-696
52	b'2019\xc3\x84\xc3\xaa9\xc3\x94\xc3\x8225\xc3\x88\xc3\x9515\xc3\x8a\xc2\xb151\xc2\xb7\xc3\x9644\xc3\x83\xc3\xab'	-17.5	-10.25	101.87	0	0	0	0	0	0	-160	-198	-696
53	b'2019\xc3\x84\xc3\xaa9\xc3\x94\xc3\x8225\xc3\x88\xc3\x9515\xc3\x8a\xc2\xb151\xc2\xb7\xc3\x9644\xc3\x83\xc3\xab'	-17.43	-10.37	101.31	0	0	0	0	0	0	-131	-174	-721
54	b'2019\xc3\x84\xc3\xaa9\xc3\x94\xc3\x8225\xc3\x88\xc3\x9515\xc3\x8a\xc2\xb151\xc2\xb7\xc3\x9644\xc3\x83\xc3\xab'	-17.31	-10.43	101.31	0	0	0	0	0	0	-148	-209	-728
55	b'2019\xc3\x84\xc3\xaa9\xc3\x94\xc3\x8225\xc3\x88\xc3\x9515\xc3\x8a\xc2\xb151\xc2\xb7\xc3\x9644\xc3\x83\xc3\xab'	-17.12	-10.5	101.43	0	0	0	0	0	0	-195	-198	-708
56	b'2019\xc3\x84\xc3\xaa9\xc3\x94\xc3\x8225\xc3\x88\xc3\x9515\xc3\x8a\xc2\xb151\xc2\xb7\xc3\x9644\xc3\x83\xc3\xab'	-17.12	-10.56	101.31	0	0	0	0	0	0	-172	-198	-702
57	b'2019\xc3\x84\xc3\xaa9\xc3\x94\xc3\x8225\xc3\x88\xc3\x9515\xc3\x8a\xc2\xb151\xc2\xb7\xc3\x9644\xc3\x83\xc3\xab'	-17.06	-10.5	101.25	0	0	0	0	0	0	-172	-198	-702
58	b'2019\xc3\x84\xc3\xaa9\xc3\x94\xc3\x8225\xc3\x88\xc3\x9515\xc3\x8a\xc2\xb151\xc2\xb7\xc3\x9644\xc3\x83\xc3\xab'	-17.06	-10.5	101.25	0	0	0	0	0	0	-172	-198	-702
59	b'2019\xc3\x84\xc3\xaa9\xc3\x94\xc3\x8225\xc3\x88\xc3\x9515\xc3\x8a\xc2\xb151\xc2\xb7\xc3\x9644\xc3\x83\xc3\xab'	-16.81	-10.75	101.5	0	0	0	0	0	0	-172	-203	-708
60	b'2019\xc3\x84\xc3\xaa9\xc3\x94\xc3\x8225\xc3\x88\xc3\x9515\xc3\x8a\xc2\xb151\xc2\xb7\xc3\x9644\xc3\x83\xc3\xab'	-16.93	-10.81	101.5	0	0	0	0	0	0	-179	-214	-715
61	b'2019\xc3\x84\xc3\xaa9\xc3\x94\xc3\x8225\xc3\x88\xc3\x9515\xc3\x8a\xc2\xb151\xc2\xb7\xc3\x9645\xc3\x83\xc3\xab'	-16.93	-10.81	101.5	0	0	0	0	0	0	-179	-214	-715
62	b'2019\xc3\x84\xc3\xaa9\xc3\x94\xc3\x8225\xc3\x88\xc3\x9515\xc3\x8a\xc2\xb151\xc2\xb7\xc3\x9645\xc3\x83\xc3\xab'	-16.93	-10.87	101.37	0	0	0	0	0	0	-172	-209	-715
63	b'2019\xc3\x84\xc3\xaa9\xc3\x94\xc3\x8225\xc3\x88\xc3\x9515\xc3\x8a\xc2\xb151\xc2\xb7\xc3\x9645\xc3\x83\xc3\xab'	-17.06	-10.81	101.37	0	0	0	0	0	0	-155	-203	-715
64	b'2019\xc3\x84\xc3\xaa9\xc3\x94\xc3\x8225\xc3\x88\xc3\x9515\xc3\x8a\xc2\xb151\xc2\xb7\xc3\x9645\xc3\x83\xc3\xab'	-16.87	-10.93	101.5	0	0	0	0	0	0	-166	-214	-702
65	b'2019\xc3\x84\xc3\xaa9\xc3\x94\xc3\x8225\xc3\x88\xc3\x9515\xc3\x8a\xc2\xb151\xc2\xb7\xc3\x9645\xc3\x83\xc3\xab'	-16.87	-10.93	101.5	0	0	0	0	0	0	-166	-214	-702
66	b'2019\xc3\x84\xc3\xaa9\xc3\x94\xc3\x8225\xc3\x88\xc3\x9515\xc3\x8a\xc2\xb151\xc2\xb7\xc3\x9645\xc3\x83\xc3\xab'	-17	-10.93	101.37	0	0	0	0	0	0	-184	-203	-708
67	b'2019\xc3\x84\xc3\xaa9\xc3\x94\xc3\x8225\xc3\x88\xc3\x9515\xc3\x8a\xc2\xb151\xc2\xb7\xc3\x9645\xc3\x83\xc3\xab'	-17	-11.06	101.37	0	0	0	0	0	0	-179	-203	-702
68	b'2019\xc3\x84\xc3\xaa9\xc3\x94\xc3\x8225\xc3\x88\xc3\x9515\xc3\x8a\xc2\xb151\xc2\xb7\xc3\x9645\xc3\x83\xc3\xab'	-16.93	-11.12	101.5	0	0	0	0	0	0	-201	-214	-715
