# Supplementary material for: Data acquired by a single object sensor for the detection and quality evaluation of table tennis forehand strokes
Source: Data Brief. 2020 Nov 6;33:106504. doi: 10.1016/j.dib.2020.106504 (PMC7683218; doi:10.1016/j.dib.2020.106504)
Supplement: Supplementary file 2 [file mmc2.zip › Raw/Sensory-Data/1029.csv]

#	Time/Date	Roll	Pitch	Yaw	acc(x)	acc(y)	acc(z)	gyro(x)	gyro(y)	gyro(z)	mag(x)	mag(y)	mag(z)
2	b'2019\xc3\x84\xc3\xaa9\xc3\x94\xc3\x8225\xc3\x88\xc3\x9515\xc3\x8a\xc2\xb151\xc2\xb7\xc3\x9653\xc3\x83\xc3\xab'	-67.37	20.5	119.93	0	0	0	0	0	0	502	-56	-547
3	b'2019\xc3\x84\xc3\xaa9\xc3\x94\xc3\x8225\xc3\x88\xc3\x9515\xc3\x8a\xc2\xb151\xc2\xb7\xc3\x9653\xc3\x83\xc3\xab'	-67.37	20.5	119.93	0	0	0	0	0	0	502	-56	-547
4	b'2019\xc3\x84\xc3\xaa9\xc3\x94\xc3\x8225\xc3\x88\xc3\x9515\xc3\x8a\xc2\xb151\xc2\xb7\xc3\x9653\xc3\x83\xc3\xab'	-67.25	19.18	119.56	0	0	0	0	0	0	513	-60	-561
5	b'2019\xc3\x84\xc3\xaa9\xc3\x94\xc3\x8225\xc3\x88\xc3\x9515\xc3\x8a\xc2\xb151\xc2\xb7\xc3\x9653\xc3\x83\xc3\xab'	-67.25	18.25	119.5	0	0	0	0	0	0	507	-80	-555
6	b'2019\xc3\x84\xc3\xaa9\xc3\x94\xc3\x8225\xc3\x88\xc3\x9515\xc3\x8a\xc2\xb151\xc2\xb7\xc3\x9653\xc3\x83\xc3\xab'	-66.93	17.81	119.5	0	0	0	0	0	0	473	-73	-568
7	b'2019\xc3\x84\xc3\xaa9\xc3\x94\xc3\x8225\xc3\x88\xc3\x9515\xc3\x8a\xc2\xb151\xc2\xb7\xc3\x9653\xc3\x83\xc3\xab'	-66.43	16.75	119.56	0	0	0	0	0	0	491	-80	-555
8	b'2019\xc3\x84\xc3\xaa9\xc3\x94\xc3\x8225\xc3\x88\xc3\x9515\xc3\x8a\xc2\xb151\xc2\xb7\xc3\x9653\xc3\x83\xc3\xab'	-66	16.5	119.62	0	0	0	0	0	0	520	-68	-568
9	b'2019\xc3\x84\xc3\xaa9\xc3\x94\xc3\x8225\xc3\x88\xc3\x9515\xc3\x8a\xc2\xb151\xc2\xb7\xc3\x9653\xc3\x83\xc3\xab'	-65.12	14.75	119.31	0	0	0	0	0	0	460	-80	-574
10	b'2019\xc3\x84\xc3\xaa9\xc3\x94\xc3\x8225\xc3\x88\xc3\x9515\xc3\x8a\xc2\xb151\xc2\xb7\xc3\x9653\xc3\x83\xc3\xab'	-65.12	14.75	119.31	0	0	0	0	0	0	460	-80	-574
11	b'2019\xc3\x84\xc3\xaa9\xc3\x94\xc3\x8225\xc3\x88\xc3\x9515\xc3\x8a\xc2\xb151\xc2\xb7\xc3\x9653\xc3\x83\xc3\xab'	-63.62	11.31	118.56	0	0	0	0	0	0	497	-91	-600
12	b'2019\xc3\x84\xc3\xaa9\xc3\x94\xc3\x8225\xc3\x88\xc3\x9515\xc3\x8a\xc2\xb151\xc2\xb7\xc3\x9653\xc3\x83\xc3\xab'	-62.43	8.62	118	0	0	0	0	0	0	456	-97	-601
13	b'2019\xc3\x84\xc3\xaa9\xc3\x94\xc3\x8225\xc3\x88\xc3\x9515\xc3\x8a\xc2\xb151\xc2\xb7\xc3\x9654\xc3\x83\xc3\xab'	-60.68	6.43	117.93	0	0	0	0	0	0	420	-102	-600
14	b'2019\xc3\x84\xc3\xaa9\xc3\x94\xc3\x8225\xc3\x88\xc3\x9515\xc3\x8a\xc2\xb151\xc2\xb7\xc3\x9654\xc3\x83\xc3\xab'	-60.68	6.43	117.93	0	0	0	0	0	0	420	-102	-600
15	b'2019\xc3\x84\xc3\xaa9\xc3\x94\xc3\x8225\xc3\x88\xc3\x9515\xc3\x8a\xc2\xb151\xc2\xb7\xc3\x9654\xc3\x83\xc3\xab'	-58.93	4.87	117.5	0	0	0	0	0	0	390	-121	-627
16	b'2019\xc3\x84\xc3\xaa9\xc3\x94\xc3\x8225\xc3\x88\xc3\x9515\xc3\x8a\xc2\xb151\xc2\xb7\xc3\x9654\xc3\x83\xc3\xab'	-58	3.56	117.06	0	0	0	0	0	0	390	-128	-622
17	b'2019\xc3\x84\xc3\xaa9\xc3\x94\xc3\x8225\xc3\x88\xc3\x9515\xc3\x8a\xc2\xb151\xc2\xb7\xc3\x9654\xc3\x83\xc3\xab'	-56.68	2.25	116.5	0	0	0	0	0	0	374	-150	-654
18	b'2019\xc3\x84\xc3\xaa9\xc3\x94\xc3\x8225\xc3\x88\xc3\x9515\xc3\x8a\xc2\xb151\xc2\xb7\xc3\x9654\xc3\x83\xc3\xab'	-55.81	1.12	116	0	0	0	0	0	0	379	-156	-622
19	b'2019\xc3\x84\xc3\xaa9\xc3\x94\xc3\x8225\xc3\x88\xc3\x9515\xc3\x8a\xc2\xb151\xc2\xb7\xc3\x9654\xc3\x83\xc3\xab'	-54.56	-0.12	115.43	0	0	0	0	0	0	350	-156	-635
20	b'2019\xc3\x84\xc3\xaa9\xc3\x94\xc3\x8225\xc3\x88\xc3\x9515\xc3\x8a\xc2\xb151\xc2\xb7\xc3\x9654\xc3\x83\xc3\xab'	-54.56	-0.12	115.43	0	0	0	0	0	0	350	-156	-635
21	b'2019\xc3\x84\xc3\xaa9\xc3\x94\xc3\x8225\xc3\x88\xc3\x9515\xc3\x8a\xc2\xb151\xc2\xb7\xc3\x9654\xc3\x83\xc3\xab'	-52.81	-1.93	114.37	0	0	0	0	0	0	320	-163	-667
22	b'2019\xc3\x84\xc3\xaa9\xc3\x94\xc3\x8225\xc3\x88\xc3\x9515\xc3\x8a\xc2\xb151\xc2\xb7\xc3\x9654\xc3\x83\xc3\xab'	-51.93	-2.87	113.75	0	0	0	0	0	0	339	-163	-668
23	b'2019\xc3\x84\xc3\xaa9\xc3\x94\xc3\x8225\xc3\x88\xc3\x9515\xc3\x8a\xc2\xb151\xc2\xb7\xc3\x9654\xc3\x83\xc3\xab'	-51.93	-2.87	113.75	0	0	0	0	0	0	339	-163	-668
24	b'2019\xc3\x84\xc3\xaa9\xc3\x94\xc3\x8225\xc3\x88\xc3\x9515\xc3\x8a\xc2\xb151\xc2\xb7\xc3\x9654\xc3\x83\xc3\xab'	-50.75	-4.31	112.81	0	0	0	0	0	0	268	-163	-660
25	b'2019\xc3\x84\xc3\xaa9\xc3\x94\xc3\x8225\xc3\x88\xc3\x9515\xc3\x8a\xc2\xb151\xc2\xb7\xc3\x9654\xc3\x83\xc3\xab'	-50.18	-4.81	112.31	0	0	0	0	0	0	280	-180	-681
26	b'2019\xc3\x84\xc3\xaa9\xc3\x94\xc3\x8225\xc3\x88\xc3\x9515\xc3\x8a\xc2\xb151\xc2\xb7\xc3\x9654\xc3\x83\xc3\xab'	-50.18	-4.81	112.31	0	0	0	0	0	0	280	-180	-681
27	b'2019\xc3\x84\xc3\xaa9\xc3\x94\xc3\x8225\xc3\x88\xc3\x9515\xc3\x8a\xc2\xb151\xc2\xb7\xc3\x9654\xc3\x83\xc3\xab'	-49.31	-5.75	111.5	0	0	0	0	0	0	251	-180	-668
28	b'2019\xc3\x84\xc3\xaa9\xc3\x94\xc3\x8225\xc3\x88\xc3\x9515\xc3\x8a\xc2\xb151\xc2\xb7\xc3\x9654\xc3\x83\xc3\xab'	-49.43	-6.75	110.5	0	0	0	0	0	0	286	-185	-694
29	b'2019\xc3\x84\xc3\xaa9\xc3\x94\xc3\x8225\xc3\x88\xc3\x9515\xc3\x8a\xc2\xb151\xc2\xb7\xc3\x9655\xc3\x83\xc3\xab'	-48.93	-7.37	109.56	0	0	0	0	0	0	275	-185	-681
30	b'2019\xc3\x84\xc3\xaa9\xc3\x94\xc3\x8225\xc3\x88\xc3\x9515\xc3\x8a\xc2\xb151\xc2\xb7\xc3\x9655\xc3\x83\xc3\xab'	-47.87	-7.87	108.68	0	0	0	0	0	0	256	-203	-673
31	b'2019\xc3\x84\xc3\xaa9\xc3\x94\xc3\x8225\xc3\x88\xc3\x9515\xc3\x8a\xc2\xb151\xc2\xb7\xc3\x9655\xc3\x83\xc3\xab'	-46.43	-8.31	107.93	0	0	0	0	0	0	256	-203	-673
32	b'2019\xc3\x84\xc3\xaa9\xc3\x94\xc3\x8225\xc3\x88\xc3\x9515\xc3\x8a\xc2\xb151\xc2\xb7\xc3\x9655\xc3\x83\xc3\xab'	-46.43	-8.31	107.93	0	0	0	0	0	0	256	-203	-673
33	b'2019\xc3\x84\xc3\xaa9\xc3\x94\xc3\x8225\xc3\x88\xc3\x9515\xc3\x8a\xc2\xb151\xc2\xb7\xc3\x9655\xc3\x83\xc3\xab'	-43.18	-8.68	107.18	0	0	0	0	0	0	198	-184	-668
34	b'2019\xc3\x84\xc3\xaa9\xc3\x94\xc3\x8225\xc3\x88\xc3\x9515\xc3\x8a\xc2\xb151\xc2\xb7\xc3\x9655\xc3\x83\xc3\xab'	-41.62	-8.93	107.18	0	0	0	0	0	0	204	-212	-686
35	b'2019\xc3\x84\xc3\xaa9\xc3\x94\xc3\x8225\xc3\x88\xc3\x9515\xc3\x8a\xc2\xb151\xc2\xb7\xc3\x9655\xc3\x83\xc3\xab'	-41.62	-8.93	107.18	0	0	0	0	0	0	204	-212	-686
36	b'2019\xc3\x84\xc3\xaa9\xc3\x94\xc3\x8225\xc3\x88\xc3\x9515\xc3\x8a\xc2\xb151\xc2\xb7\xc3\x9655\xc3\x83\xc3\xab'	-37.43	-9.31	106.93	0	0	0	0	0	0	128	-196	-707
37	b'2019\xc3\x84\xc3\xaa9\xc3\x94\xc3\x8225\xc3\x88\xc3\x9515\xc3\x8a\xc2\xb151\xc2\xb7\xc3\x9655\xc3\x83\xc3\xab'	-37.43	-9.31	106.93	0	0	0	0	0	0	128	-196	-707
38	b'2019\xc3\x84\xc3\xaa9\xc3\x94\xc3\x8225\xc3\x88\xc3\x9515\xc3\x8a\xc2\xb151\xc2\xb7\xc3\x9655\xc3\x83\xc3\xab'	-34.75	-9.75	106.93	0	0	0	0	0	0	59	-196	-724
39	b'2019\xc3\x84\xc3\xaa9\xc3\x94\xc3\x8225\xc3\x88\xc3\x9515\xc3\x8a\xc2\xb151\xc2\xb7\xc3\x9655\xc3\x83\xc3\xab'	-32.87	-9.87	107.06	0	0	0	0	0	0	46	-212	-700
40	b'2019\xc3\x84\xc3\xaa9\xc3\x94\xc3\x8225\xc3\x88\xc3\x9515\xc3\x8a\xc2\xb151\xc2\xb7\xc3\x9655\xc3\x83\xc3\xab'	-31.25	-10	106.87	0	0	0	0	0	0	17	-212	-713
41	b'2019\xc3\x84\xc3\xaa9\xc3\x94\xc3\x8225\xc3\x88\xc3\x9515\xc3\x8a\xc2\xb151\xc2\xb7\xc3\x9655\xc3\x83\xc3\xab'	-29.37	-10.06	106.75	0	0	0	0	0	0	24	-219	-728
42	b'2019\xc3\x84\xc3\xaa9\xc3\x94\xc3\x8225\xc3\x88\xc3\x9515\xc3\x8a\xc2\xb151\xc2\xb7\xc3\x9655\xc3\x83\xc3\xab'	-27.37	-10.18	106.31	0	0	0	0	0	0	-11	-208	-740
43	b'2019\xc3\x84\xc3\xaa9\xc3\x94\xc3\x8225\xc3\x88\xc3\x9515\xc3\x8a\xc2\xb151\xc2\xb7\xc3\x9655\xc3\x83\xc3\xab'	-27.37	-10.18	106.31	0	0	0	0	0	0	-11	-208	-740
44	b'2019\xc3\x84\xc3\xaa9\xc3\x94\xc3\x8225\xc3\x88\xc3\x9515\xc3\x8a\xc2\xb151\xc2\xb7\xc3\x9655\xc3\x83\xc3\xab'	-25.06	-10.06	105.87	0	0	0	0	0	0	-33	-219	-720
45	b'2019\xc3\x84\xc3\xaa9\xc3\x94\xc3\x8225\xc3\x88\xc3\x9515\xc3\x8a\xc2\xb151\xc2\xb7\xc3\x9655\xc3\x83\xc3\xab'	-23.5	-10	105.56	0	0	0	0	0	0	-44	-219	-707
46	b'2019\xc3\x84\xc3\xaa9\xc3\x94\xc3\x8225\xc3\x88\xc3\x9515\xc3\x8a\xc2\xb151\xc2\xb7\xc3\x9655\xc3\x83\xc3\xab'	-22.18	-10	104.93	0	0	0	0	0	0	-73	-201	-732
47	b'2019\xc3\x84\xc3\xaa9\xc3\x94\xc3\x8225\xc3\x88\xc3\x9515\xc3\x8a\xc2\xb151\xc2\xb7\xc3\x9655\xc3\x83\xc3\xab'	-21.06	-9.87	104.37	0	0	0	0	0	0	-97	-196	-707
48	b'2019\xc3\x84\xc3\xaa9\xc3\x94\xc3\x8225\xc3\x88\xc3\x9515\xc3\x8a\xc2\xb151\xc2\xb7\xc3\x9655\xc3\x83\xc3\xab'	-21.06	-9.87	104.37	0	0	0	0	0	0	-97	-196	-707
49	b'2019\xc3\x84\xc3\xaa9\xc3\x94\xc3\x8225\xc3\x88\xc3\x9515\xc3\x8a\xc2\xb151\xc2\xb7\xc3\x9656\xc3\x83\xc3\xab'	-20.06	-9.37	103.75	0	0	0	0	0	0	-139	-208	-713
50	b'2019\xc3\x84\xc3\xaa9\xc3\x94\xc3\x8225\xc3\x88\xc3\x9515\xc3\x8a\xc2\xb151\xc2\xb7\xc3\x9656\xc3\x83\xc3\xab'	-20.06	-9.37	103.75	0	0	0	0	0	0	-139	-208	-713
51	b'2019\xc3\x84\xc3\xaa9\xc3\x94\xc3\x8225\xc3\x88\xc3\x9515\xc3\x8a\xc2\xb151\xc2\xb7\xc3\x9656\xc3\x83\xc3\xab'	-19.06	-9.18	103.12	0	0	0	0	0	0	-132	-184	-747
52	b'2019\xc3\x84\xc3\xaa9\xc3\x94\xc3\x8225\xc3\x88\xc3\x9515\xc3\x8a\xc2\xb151\xc2\xb7\xc3\x9656\xc3\x83\xc3\xab'	-18.68	-9	102.81	0	0	0	0	0	0	-179	-190	-713
53	b'2019\xc3\x84\xc3\xaa9\xc3\x94\xc3\x8225\xc3\x88\xc3\x9515\xc3\x8a\xc2\xb151\xc2\xb7\xc3\x9656\xc3\x83\xc3\xab'	-18.06	-8.68	102.5	0	0	0	0	0	0	-139	-179	-708
54	b'2019\xc3\x84\xc3\xaa9\xc3\x94\xc3\x8225\xc3\x88\xc3\x9515\xc3\x8a\xc2\xb151\xc2\xb7\xc3\x9656\xc3\x83\xc3\xab'	-17.68	-8.75	102.37	0	0	0	0	0	0	-179	-196	-715
55	b'2019\xc3\x84\xc3\xaa9\xc3\x94\xc3\x8225\xc3\x88\xc3\x9515\xc3\x8a\xc2\xb151\xc2\xb7\xc3\x9656\xc3\x83\xc3\xab'	-16.87	-8.81	102.5	0	0	0	0	0	0	-161	-190	-715
56	b'2019\xc3\x84\xc3\xaa9\xc3\x94\xc3\x8225\xc3\x88\xc3\x9515\xc3\x8a\xc2\xb151\xc2\xb7\xc3\x9656\xc3\x83\xc3\xab'	-16.37	-8.87	102.68	0	0	0	0	0	0	-184	-196	-702
57	b'2019\xc3\x84\xc3\xaa9\xc3\x94\xc3\x8225\xc3\x88\xc3\x9515\xc3\x8a\xc2\xb151\xc2\xb7\xc3\x9656\xc3\x83\xc3\xab'	-15.68	-8.87	102.81	0	0	0	0	0	0	-174	-190	-696
58	b'2019\xc3\x84\xc3\xaa9\xc3\x94\xc3\x8225\xc3\x88\xc3\x9515\xc3\x8a\xc2\xb151\xc2\xb7\xc3\x9656\xc3\x83\xc3\xab'	-15.5	-8.81	102.75	0	0	0	0	0	0	-179	-179	-708
59	b'2019\xc3\x84\xc3\xaa9\xc3\x94\xc3\x8225\xc3\x88\xc3\x9515\xc3\x8a\xc2\xb151\xc2\xb7\xc3\x9656\xc3\x83\xc3\xab'	-15	-8.75	102.75	0	0	0	0	0	0	-174	-190	-715
60	b'2019\xc3\x84\xc3\xaa9\xc3\x94\xc3\x8225\xc3\x88\xc3\x9515\xc3\x8a\xc2\xb151\xc2\xb7\xc3\x9656\xc3\x83\xc3\xab'	-14.68	-8.68	102.93	0	0	0	0	0	0	-214	-190	-694
61	b'2019\xc3\x84\xc3\xaa9\xc3\x94\xc3\x8225\xc3\x88\xc3\x9515\xc3\x8a\xc2\xb151\xc2\xb7\xc3\x9656\xc3\x83\xc3\xab'	-14.5	-8.68	103.12	0	0	0	0	0	0	-214	-208	-702
62	b'2019\xc3\x84\xc3\xaa9\xc3\x94\xc3\x8225\xc3\x88\xc3\x9515\xc3\x8a\xc2\xb151\xc2\xb7\xc3\x9656\xc3\x83\xc3\xab'	-14.5	-8.68	103.12	0	0	0	0	0	0	-214	-208	-702
63	b'2019\xc3\x84\xc3\xaa9\xc3\x94\xc3\x8225\xc3\x88\xc3\x9515\xc3\x8a\xc2\xb151\xc2\xb7\xc3\x9656\xc3\x83\xc3\xab'	-14.37	-8.62	103.18	0	0	0	0	0	0	-203	-201	-721
64	b'2019\xc3\x84\xc3\xaa9\xc3\x94\xc3\x8225\xc3\x88\xc3\x9515\xc3\x8a\xc2\xb151\xc2\xb7\xc3\x9656\xc3\x83\xc3\xab'	-14.18	-8.37	103.06	0	0	0	0	0	0	-225	-184	-708
65	b'2019\xc3\x84\xc3\xaa9\xc3\x94\xc3\x8225\xc3\x88\xc3\x9515\xc3\x8a\xc2\xb151\xc2\xb7\xc3\x9656\xc3\x83\xc3\xab'	-14.25	-8.31	103	0	0	0	0	0	0	-190	-184	-702
66	b'2019\xc3\x84\xc3\xaa9\xc3\x94\xc3\x8225\xc3\x88\xc3\x9515\xc3\x8a\xc2\xb151\xc2\xb7\xc3\x9656\xc3\x83\xc3\xab'	-14.06	-8.31	103.31	0	0	0	0	0	0	-168	-201	-715
67	b'2019\xc3\x84\xc3\xaa9\xc3\x94\xc3\x8225\xc3\x88\xc3\x9515\xc3\x8a\xc2\xb151\xc2\xb7\xc3\x9656\xc3\x83\xc3\xab'	-14.18	-8.31	103.18	0	0	0	0	0	0	-219	-179	-707
68	b'2019\xc3\x84\xc3\xaa9\xc3\x94\xc3\x8225\xc3\x88\xc3\x9515\xc3\x8a\xc2\xb151\xc2\xb7\xc3\x9656\xc3\x83\xc3\xab'	-14	-8.37	103.31	0	0	0	0	0	0	-179	-184	-726
69	b'2019\xc3\x84\xc3\xaa9\xc3\x94\xc3\x8225\xc3\x88\xc3\x9515\xc3\x8a\xc2\xb151\xc2\xb7\xc3\x9656\xc3\x83\xc3\xab'	-14	-8.37	103.31	0	0	0	0	0	0	-179	-184	-726
