# Supplementary material for: Data acquired by a single object sensor for the detection and quality evaluation of table tennis forehand strokes
Source: Data Brief. 2020 Nov 6;33:106504. doi: 10.1016/j.dib.2020.106504 (PMC7683218; doi:10.1016/j.dib.2020.106504)
Supplement: Supplementary file 2 [file mmc2.zip › Raw/Sensory-Data/103.csv]

#	Time/Date	Roll	Pitch	Yaw	acc(x)	acc(y)	acc(z)	gyro(x)	gyro(y)	gyro(z)	mag(x)	mag(y)	mag(z)
2	b'2019\xc3\x84\xc3\xaa9\xc3\x94\xc3\x8217\xc3\x88\xc3\x9512\xc3\x8a\xc2\xb19\xc2\xb7\xc3\x9633\xc3\x83\xc3\xab'	-55.75	120.68	141.68	-830	-468	-229	-280	-315	-327	625	168	-153
3	b'2019\xc3\x84\xc3\xaa9\xc3\x94\xc3\x8217\xc3\x88\xc3\x9512\xc3\x8a\xc2\xb19\xc2\xb7\xc3\x9633\xc3\x83\xc3\xab'	-55.75	120.68	141.68	-830	-468	-229	-280	-315	-327	625	168	-153
4	b'2019\xc3\x84\xc3\xaa9\xc3\x94\xc3\x8217\xc3\x88\xc3\x9512\xc3\x8a\xc2\xb19\xc2\xb7\xc3\x9633\xc3\x83\xc3\xab'	-51.62	111.68	133.18	-796	-542	-182	-568	-503	-534	515	315	-227
5	b'2019\xc3\x84\xc3\xaa9\xc3\x94\xc3\x8217\xc3\x88\xc3\x9512\xc3\x8a\xc2\xb19\xc2\xb7\xc3\x9633\xc3\x83\xc3\xab'	-51.62	111.68	133.18	-796	-542	-182	-568	-503	-534	515	315	-227
6	b'2019\xc3\x84\xc3\xaa9\xc3\x94\xc3\x8217\xc3\x88\xc3\x9512\xc3\x8a\xc2\xb19\xc2\xb7\xc3\x9634\xc3\x83\xc3\xab'	-35.87	110.62	122.62	-825	-643	-329	-1221	-390	-1532	312	555	-196
7	b'2019\xc3\x84\xc3\xaa9\xc3\x94\xc3\x8217\xc3\x88\xc3\x9512\xc3\x8a\xc2\xb19\xc2\xb7\xc3\x9634\xc3\x83\xc3\xab'	-19.31	112.81	126.75	-216	-770	-325	-26	-212	-22	36	676	-121
8	b'2019\xc3\x84\xc3\xaa9\xc3\x94\xc3\x8217\xc3\x88\xc3\x9512\xc3\x8a\xc2\xb19\xc2\xb7\xc3\x9634\xc3\x83\xc3\xab'	-20.56	112.93	125.62	-389	-862	-404	25	45	45	56	660	-158
9	b'2019\xc3\x84\xc3\xaa9\xc3\x94\xc3\x8217\xc3\x88\xc3\x9512\xc3\x8a\xc2\xb19\xc2\xb7\xc3\x9635\xc3\x83\xc3\xab'	-20.5	112.87	126.43	-353	-822	-300	-64	-28	34	27	672	-139
10	b'2019\xc3\x84\xc3\xaa9\xc3\x94\xc3\x8217\xc3\x88\xc3\x9512\xc3\x8a\xc2\xb19\xc2\xb7\xc3\x9635\xc3\x83\xc3\xab'	-21.18	113.06	126.68	-392	-864	-341	114	-28	49	86	654	-145
11	b'2019\xc3\x84\xc3\xaa9\xc3\x94\xc3\x8217\xc3\x88\xc3\x9512\xc3\x8a\xc2\xb19\xc2\xb7\xc3\x9635\xc3\x83\xc3\xab'	-21.37	112.87	126.5	-383	-843	-313	35	-35	9	51	659	-139
12	b'2019\xc3\x84\xc3\xaa9\xc3\x94\xc3\x8217\xc3\x88\xc3\x9512\xc3\x8a\xc2\xb19\xc2\xb7\xc3\x9635\xc3\x83\xc3\xab'	-21.12	112.81	126.81	-369	-839	-355	2	6	-23	27	672	-139
13	b'2019\xc3\x84\xc3\xaa9\xc3\x94\xc3\x8217\xc3\x88\xc3\x9512\xc3\x8a\xc2\xb19\xc2\xb7\xc3\x9636\xc3\x83\xc3\xab'	-21.12	112.81	126.81	-369	-839	-355	2	6	-23	27	672	-139
14	b'2019\xc3\x84\xc3\xaa9\xc3\x94\xc3\x8217\xc3\x88\xc3\x9512\xc3\x8a\xc2\xb19\xc2\xb7\xc3\x9636\xc3\x83\xc3\xab'	-21.68	112.81	125.75	-388	-832	-353	-6	10	2	68	672	-152
15	b'2019\xc3\x84\xc3\xaa9\xc3\x94\xc3\x8217\xc3\x88\xc3\x9512\xc3\x8a\xc2\xb19\xc2\xb7\xc3\x9636\xc3\x83\xc3\xab'	-21.87	112.5	126.25	-379	-834	-307	-5	17	5	56	672	-132
