# Supplementary material for: Data acquired by a single object sensor for the detection and quality evaluation of table tennis forehand strokes
Source: Data Brief. 2020 Nov 6;33:106504. doi: 10.1016/j.dib.2020.106504 (PMC7683218; doi:10.1016/j.dib.2020.106504)
Supplement: Supplementary file 2 [file mmc2.zip › Raw/Sensory-Data/1030.csv]

#	Time/Date	Roll	Pitch	Yaw	acc(x)	acc(y)	acc(z)	gyro(x)	gyro(y)	gyro(z)	mag(x)	mag(y)	mag(z)
2	b'2019\xc3\x84\xc3\xaa9\xc3\x94\xc3\x8225\xc3\x88\xc3\x9515\xc3\x8a\xc2\xb152\xc2\xb7\xc3\x964\xc3\x83\xc3\xab'	-61.56	19.93	132.68	0	0	0	0	0	0	518	-126	-579
3	b'2019\xc3\x84\xc3\xaa9\xc3\x94\xc3\x8225\xc3\x88\xc3\x9515\xc3\x8a\xc2\xb152\xc2\xb7\xc3\x964\xc3\x83\xc3\xab'	-61.56	19.93	132.68	0	0	0	0	0	0	518	-126	-579
4	b'2019\xc3\x84\xc3\xaa9\xc3\x94\xc3\x8225\xc3\x88\xc3\x9515\xc3\x8a\xc2\xb152\xc2\xb7\xc3\x964\xc3\x83\xc3\xab'	-61.87	18.18	130.81	0	0	0	0	0	0	465	-115	-572
5	b'2019\xc3\x84\xc3\xaa9\xc3\x94\xc3\x8225\xc3\x88\xc3\x9515\xc3\x8a\xc2\xb152\xc2\xb7\xc3\x964\xc3\x83\xc3\xab'	-61.87	18.18	130.81	0	0	0	0	0	0	465	-115	-572
6	b'2019\xc3\x84\xc3\xaa9\xc3\x94\xc3\x8225\xc3\x88\xc3\x9515\xc3\x8a\xc2\xb152\xc2\xb7\xc3\x964\xc3\x83\xc3\xab'	-61.75	14.93	128.56	0	0	0	0	0	0	496	-132	-584
7	b'2019\xc3\x84\xc3\xaa9\xc3\x94\xc3\x8225\xc3\x88\xc3\x9515\xc3\x8a\xc2\xb152\xc2\xb7\xc3\x964\xc3\x83\xc3\xab'	-61.75	14.93	128.56	0	0	0	0	0	0	496	-132	-584
8	b'2019\xc3\x84\xc3\xaa9\xc3\x94\xc3\x8225\xc3\x88\xc3\x9515\xc3\x8a\xc2\xb152\xc2\xb7\xc3\x964\xc3\x83\xc3\xab'	-61.75	14.93	128.56	0	0	0	0	0	0	496	-132	-584
9	b'2019\xc3\x84\xc3\xaa9\xc3\x94\xc3\x8225\xc3\x88\xc3\x9515\xc3\x8a\xc2\xb152\xc2\xb7\xc3\x964\xc3\x83\xc3\xab'	-61.37	11.12	125.81	0	0	0	0	0	0	449	-128	-596
10	b'2019\xc3\x84\xc3\xaa9\xc3\x94\xc3\x8225\xc3\x88\xc3\x9515\xc3\x8a\xc2\xb152\xc2\xb7\xc3\x964\xc3\x83\xc3\xab'	-60.37	10.37	124.93	0	0	0	0	0	0	456	-128	-603
11	b'2019\xc3\x84\xc3\xaa9\xc3\x94\xc3\x8225\xc3\x88\xc3\x9515\xc3\x8a\xc2\xb152\xc2\xb7\xc3\x964\xc3\x83\xc3\xab'	-59.81	9.06	123.93	0	0	0	0	0	0	443	-150	-611
12	b'2019\xc3\x84\xc3\xaa9\xc3\x94\xc3\x8225\xc3\x88\xc3\x9515\xc3\x8a\xc2\xb152\xc2\xb7\xc3\x964\xc3\x83\xc3\xab'	-59.43	8.12	123.12	0	0	0	0	0	0	430	-128	-609
13	b'2019\xc3\x84\xc3\xaa9\xc3\x94\xc3\x8225\xc3\x88\xc3\x9515\xc3\x8a\xc2\xb152\xc2\xb7\xc3\x964\xc3\x83\xc3\xab'	-59.12	7.31	122.06	0	0	0	0	0	0	454	-150	-638
14	b'2019\xc3\x84\xc3\xaa9\xc3\x94\xc3\x8225\xc3\x88\xc3\x9515\xc3\x8a\xc2\xb152\xc2\xb7\xc3\x964\xc3\x83\xc3\xab'	-59.12	7.31	122.06	0	0	0	0	0	0	454	-150	-638
15	b'2019\xc3\x84\xc3\xaa9\xc3\x94\xc3\x8225\xc3\x88\xc3\x9515\xc3\x8a\xc2\xb152\xc2\xb7\xc3\x965\xc3\x83\xc3\xab'	-57.81	6.43	120.31	0	0	0	0	0	0	412	-139	-625
16	b'2019\xc3\x84\xc3\xaa9\xc3\x94\xc3\x8225\xc3\x88\xc3\x9515\xc3\x8a\xc2\xb152\xc2\xb7\xc3\x965\xc3\x83\xc3\xab'	-56.56	5	119.68	0	0	0	0	0	0	390	-145	-625
17	b'2019\xc3\x84\xc3\xaa9\xc3\x94\xc3\x8225\xc3\x88\xc3\x9515\xc3\x8a\xc2\xb152\xc2\xb7\xc3\x965\xc3\x83\xc3\xab'	-55.31	3.62	118.68	0	0	0	0	0	0	372	-168	-644
18	b'2019\xc3\x84\xc3\xaa9\xc3\x94\xc3\x8225\xc3\x88\xc3\x9515\xc3\x8a\xc2\xb152\xc2\xb7\xc3\x965\xc3\x83\xc3\xab'	-54.25	2.81	117.93	0	0	0	0	0	0	384	-156	-638
19	b'2019\xc3\x84\xc3\xaa9\xc3\x94\xc3\x8225\xc3\x88\xc3\x9515\xc3\x8a\xc2\xb152\xc2\xb7\xc3\x965\xc3\x83\xc3\xab'	-54.25	2.81	117.93	0	0	0	0	0	0	384	-156	-638
20	b'2019\xc3\x84\xc3\xaa9\xc3\x94\xc3\x8225\xc3\x88\xc3\x9515\xc3\x8a\xc2\xb152\xc2\xb7\xc3\x965\xc3\x83\xc3\xab'	-51.5	2.25	116.62	0	0	0	0	0	0	331	-150	-651
21	b'2019\xc3\x84\xc3\xaa9\xc3\x94\xc3\x8225\xc3\x88\xc3\x9515\xc3\x8a\xc2\xb152\xc2\xb7\xc3\x965\xc3\x83\xc3\xab'	-49.12	1.31	115.56	0	0	0	0	0	0	273	-150	-676
22	b'2019\xc3\x84\xc3\xaa9\xc3\x94\xc3\x8225\xc3\x88\xc3\x9515\xc3\x8a\xc2\xb152\xc2\xb7\xc3\x965\xc3\x83\xc3\xab'	-47.68	0.68	115	0	0	0	0	0	0	260	-145	-684
23	b'2019\xc3\x84\xc3\xaa9\xc3\x94\xc3\x8225\xc3\x88\xc3\x9515\xc3\x8a\xc2\xb152\xc2\xb7\xc3\x965\xc3\x83\xc3\xab'	-47.31	0.31	114.56	0	0	0	0	0	0	280	-150	-684
24	b'2019\xc3\x84\xc3\xaa9\xc3\x94\xc3\x8225\xc3\x88\xc3\x9515\xc3\x8a\xc2\xb152\xc2\xb7\xc3\x965\xc3\x83\xc3\xab'	-46.43	-0.12	114	0	0	0	0	0	0	238	-145	-676
25	b'2019\xc3\x84\xc3\xaa9\xc3\x94\xc3\x8225\xc3\x88\xc3\x9515\xc3\x8a\xc2\xb152\xc2\xb7\xc3\x965\xc3\x83\xc3\xab'	-46.43	-0.12	114	0	0	0	0	0	0	238	-145	-676
26	b'2019\xc3\x84\xc3\xaa9\xc3\x94\xc3\x8225\xc3\x88\xc3\x9515\xc3\x8a\xc2\xb152\xc2\xb7\xc3\x965\xc3\x83\xc3\xab'	-44.31	-2.12	112.93	0	0	0	0	0	0	227	-168	-697
27	b'2019\xc3\x84\xc3\xaa9\xc3\x94\xc3\x8225\xc3\x88\xc3\x9515\xc3\x8a\xc2\xb152\xc2\xb7\xc3\x965\xc3\x83\xc3\xab'	-43.12	-3.43	111.37	0	0	0	0	0	0	227	-180	-676
28	b'2019\xc3\x84\xc3\xaa9\xc3\x94\xc3\x8225\xc3\x88\xc3\x9515\xc3\x8a\xc2\xb152\xc2\xb7\xc3\x966\xc3\x83\xc3\xab'	-43.12	-3.43	111.37	0	0	0	0	0	0	227	-180	-676
29	b'2019\xc3\x84\xc3\xaa9\xc3\x94\xc3\x8225\xc3\x88\xc3\x9515\xc3\x8a\xc2\xb152\xc2\xb7\xc3\x966\xc3\x83\xc3\xab'	-39.93	-4.25	109.62	0	0	0	0	0	0	209	-198	-716
30	b'2019\xc3\x84\xc3\xaa9\xc3\x94\xc3\x8225\xc3\x88\xc3\x9515\xc3\x8a\xc2\xb152\xc2\xb7\xc3\x966\xc3\x83\xc3\xab'	-39.93	-4.25	109.62	0	0	0	0	0	0	209	-198	-716
31	b'2019\xc3\x84\xc3\xaa9\xc3\x94\xc3\x8225\xc3\x88\xc3\x9515\xc3\x8a\xc2\xb152\xc2\xb7\xc3\x966\xc3\x83\xc3\xab'	-36.5	-5.31	108.37	0	0	0	0	0	0	128	-190	-729
32	b'2019\xc3\x84\xc3\xaa9\xc3\x94\xc3\x8225\xc3\x88\xc3\x9515\xc3\x8a\xc2\xb152\xc2\xb7\xc3\x966\xc3\x83\xc3\xab'	-34.87	-6.31	107.87	0	0	0	0	0	0	121	-196	-710
33	b'2019\xc3\x84\xc3\xaa9\xc3\x94\xc3\x8225\xc3\x88\xc3\x9515\xc3\x8a\xc2\xb152\xc2\xb7\xc3\x966\xc3\x83\xc3\xab'	-34.87	-6.31	107.87	0	0	0	0	0	0	121	-196	-710
34	b'2019\xc3\x84\xc3\xaa9\xc3\x94\xc3\x8225\xc3\x88\xc3\x9515\xc3\x8a\xc2\xb152\xc2\xb7\xc3\x966\xc3\x83\xc3\xab'	-32.75	-7	107.12	0	0	0	0	0	0	51	-184	-729
35	b'2019\xc3\x84\xc3\xaa9\xc3\x94\xc3\x8225\xc3\x88\xc3\x9515\xc3\x8a\xc2\xb152\xc2\xb7\xc3\x966\xc3\x83\xc3\xab'	-32.75	-7	107.12	0	0	0	0	0	0	51	-184	-729
36	b'2019\xc3\x84\xc3\xaa9\xc3\x94\xc3\x8225\xc3\x88\xc3\x9515\xc3\x8a\xc2\xb152\xc2\xb7\xc3\x966\xc3\x83\xc3\xab'	-30.87	-7.31	106.5	0	0	0	0	0	0	28	-203	-723
37	b'2019\xc3\x84\xc3\xaa9\xc3\x94\xc3\x8225\xc3\x88\xc3\x9515\xc3\x8a\xc2\xb152\xc2\xb7\xc3\x966\xc3\x83\xc3\xab'	-29.75	-7.75	106.31	0	0	0	0	0	0	44	-209	-729
38	b'2019\xc3\x84\xc3\xaa9\xc3\x94\xc3\x8225\xc3\x88\xc3\x9515\xc3\x8a\xc2\xb152\xc2\xb7\xc3\x966\xc3\x83\xc3\xab'	-29.75	-7.75	106.31	0	0	0	0	0	0	44	-209	-729
39	b'2019\xc3\x84\xc3\xaa9\xc3\x94\xc3\x8225\xc3\x88\xc3\x9515\xc3\x8a\xc2\xb152\xc2\xb7\xc3\x966\xc3\x83\xc3\xab'	-27.87	-8.18	105.75	0	0	0	0	0	0	4	-198	-710
40	b'2019\xc3\x84\xc3\xaa9\xc3\x94\xc3\x8225\xc3\x88\xc3\x9515\xc3\x8a\xc2\xb152\xc2\xb7\xc3\x966\xc3\x83\xc3\xab'	-27.87	-8.18	105.75	0	0	0	0	0	0	4	-198	-710
41	b'2019\xc3\x84\xc3\xaa9\xc3\x94\xc3\x8225\xc3\x88\xc3\x9515\xc3\x8a\xc2\xb152\xc2\xb7\xc3\x966\xc3\x83\xc3\xab'	-25.12	-8.68	105.43	0	0	0	0	0	0	-48	-192	-729
42	b'2019\xc3\x84\xc3\xaa9\xc3\x94\xc3\x8225\xc3\x88\xc3\x9515\xc3\x8a\xc2\xb152\xc2\xb7\xc3\x966\xc3\x83\xc3\xab'	-23.43	-8.68	105.06	0	0	0	0	0	0	-35	-203	-710
43	b'2019\xc3\x84\xc3\xaa9\xc3\x94\xc3\x8225\xc3\x88\xc3\x9515\xc3\x8a\xc2\xb152\xc2\xb7\xc3\x966\xc3\x83\xc3\xab'	-23.43	-8.68	105.06	0	0	0	0	0	0	-35	-203	-710
44	b'2019\xc3\x84\xc3\xaa9\xc3\x94\xc3\x8225\xc3\x88\xc3\x9515\xc3\x8a\xc2\xb152\xc2\xb7\xc3\x966\xc3\x83\xc3\xab'	-21.31	-8.37	104.56	0	0	0	0	0	0	-76	-209	-736
45	b'2019\xc3\x84\xc3\xaa9\xc3\x94\xc3\x8225\xc3\x88\xc3\x9515\xc3\x8a\xc2\xb152\xc2\xb7\xc3\x966\xc3\x83\xc3\xab'	-21.31	-8.37	104.56	0	0	0	0	0	0	-76	-209	-736
46	b'2019\xc3\x84\xc3\xaa9\xc3\x94\xc3\x8225\xc3\x88\xc3\x9515\xc3\x8a\xc2\xb152\xc2\xb7\xc3\x967\xc3\x83\xc3\xab'	-19.43	-8.5	104.18	0	0	0	0	0	0	-94	-198	-729
47	b'2019\xc3\x84\xc3\xaa9\xc3\x94\xc3\x8225\xc3\x88\xc3\x9515\xc3\x8a\xc2\xb152\xc2\xb7\xc3\x967\xc3\x83\xc3\xab'	-19.43	-8.5	104.18	0	0	0	0	0	0	-94	-198	-729
48	b'2019\xc3\x84\xc3\xaa9\xc3\x94\xc3\x8225\xc3\x88\xc3\x9515\xc3\x8a\xc2\xb152\xc2\xb7\xc3\x967\xc3\x83\xc3\xab'	-18.18	-8.43	103.75	0	0	0	0	0	0	-116	-185	-716
49	b'2019\xc3\x84\xc3\xaa9\xc3\x94\xc3\x8225\xc3\x88\xc3\x9515\xc3\x8a\xc2\xb152\xc2\xb7\xc3\x967\xc3\x83\xc3\xab'	-17.18	-8.62	103.56	0	0	0	0	0	0	-112	-174	-723
50	b'2019\xc3\x84\xc3\xaa9\xc3\x94\xc3\x8225\xc3\x88\xc3\x9515\xc3\x8a\xc2\xb152\xc2\xb7\xc3\x967\xc3\x83\xc3\xab'	-16.75	-8.56	103.43	0	0	0	0	0	0	-136	-198	-702
51	b'2019\xc3\x84\xc3\xaa9\xc3\x94\xc3\x8225\xc3\x88\xc3\x9515\xc3\x8a\xc2\xb152\xc2\xb7\xc3\x967\xc3\x83\xc3\xab'	-16	-8.62	103.31	0	0	0	0	0	0	-176	-201	-728
52	b'2019\xc3\x84\xc3\xaa9\xc3\x94\xc3\x8225\xc3\x88\xc3\x9515\xc3\x8a\xc2\xb152\xc2\xb7\xc3\x967\xc3\x83\xc3\xab'	-16	-8.62	103.31	0	0	0	0	0	0	-176	-201	-728
53	b'2019\xc3\x84\xc3\xaa9\xc3\x94\xc3\x8225\xc3\x88\xc3\x9515\xc3\x8a\xc2\xb152\xc2\xb7\xc3\x967\xc3\x83\xc3\xab'	-14.68	-8.68	103.18	0	0	0	0	0	0	-180	-198	-684
54	b'2019\xc3\x84\xc3\xaa9\xc3\x94\xc3\x8225\xc3\x88\xc3\x9515\xc3\x8a\xc2\xb152\xc2\xb7\xc3\x967\xc3\x83\xc3\xab'	-14.68	-8.68	103.18	0	0	0	0	0	0	-180	-198	-684
55	b'2019\xc3\x84\xc3\xaa9\xc3\x94\xc3\x8225\xc3\x88\xc3\x9515\xc3\x8a\xc2\xb152\xc2\xb7\xc3\x967\xc3\x83\xc3\xab'	-13.93	-8.87	103	0	0	0	0	0	0	-193	-198	-697
56	b'2019\xc3\x84\xc3\xaa9\xc3\x94\xc3\x8225\xc3\x88\xc3\x9515\xc3\x8a\xc2\xb152\xc2\xb7\xc3\x967\xc3\x83\xc3\xab'	-13.18	-9.06	102.68	0	0	0	0	0	0	-211	-192	-697
57	b'2019\xc3\x84\xc3\xaa9\xc3\x94\xc3\x8225\xc3\x88\xc3\x9515\xc3\x8a\xc2\xb152\xc2\xb7\xc3\x967\xc3\x83\xc3\xab'	-13.18	-9.06	102.68	0	0	0	0	0	0	-211	-192	-697
58	b'2019\xc3\x84\xc3\xaa9\xc3\x94\xc3\x8225\xc3\x88\xc3\x9515\xc3\x8a\xc2\xb152\xc2\xb7\xc3\x967\xc3\x83\xc3\xab'	-13.18	-9.06	102.68	0	0	0	0	0	0	-211	-192	-697
59	b'2019\xc3\x84\xc3\xaa9\xc3\x94\xc3\x8225\xc3\x88\xc3\x9515\xc3\x8a\xc2\xb152\xc2\xb7\xc3\x967\xc3\x83\xc3\xab'	-12.06	-9.43	102.18	0	0	0	0	0	0	-240	-203	-689
60	b'2019\xc3\x84\xc3\xaa9\xc3\x94\xc3\x8225\xc3\x88\xc3\x9515\xc3\x8a\xc2\xb152\xc2\xb7\xc3\x967\xc3\x83\xc3\xab'	-11.37	-9.56	102.18	0	0	0	0	0	0	-216	-198	-697
61	b'2019\xc3\x84\xc3\xaa9\xc3\x94\xc3\x8225\xc3\x88\xc3\x9515\xc3\x8a\xc2\xb152\xc2\xb7\xc3\x967\xc3\x83\xc3\xab'	-11.37	-9.56	102.12	0	0	0	0	0	0	-216	-192	-689
62	b'2019\xc3\x84\xc3\xaa9\xc3\x94\xc3\x8225\xc3\x88\xc3\x9515\xc3\x8a\xc2\xb152\xc2\xb7\xc3\x967\xc3\x83\xc3\xab'	-11.18	-9.56	102.18	0	0	0	0	0	0	-264	-192	-689
