# Supplementary material for: Data acquired by a single object sensor for the detection and quality evaluation of table tennis forehand strokes
Source: Data Brief. 2020 Nov 6;33:106504. doi: 10.1016/j.dib.2020.106504 (PMC7683218; doi:10.1016/j.dib.2020.106504)
Supplement: Supplementary file 2 [file mmc2.zip › Raw/Sensory-Data/1031.csv]

#	Time/Date	Roll	Pitch	Yaw	acc(x)	acc(y)	acc(z)	gyro(x)	gyro(y)	gyro(z)	mag(x)	mag(y)	mag(z)
2	b'2019\xc3\x84\xc3\xaa9\xc3\x94\xc3\x8225\xc3\x88\xc3\x9515\xc3\x8a\xc2\xb152\xc2\xb7\xc3\x9615\xc3\x83\xc3\xab'	-60.06	20	130.37	0	0	0	0	0	0	456	-100	-585
3	b'2019\xc3\x84\xc3\xaa9\xc3\x94\xc3\x8225\xc3\x88\xc3\x9515\xc3\x8a\xc2\xb152\xc2\xb7\xc3\x9615\xc3\x83\xc3\xab'	-59.75	18.5	129.31	0	0	0	0	0	0	473	-91	-611
4	b'2019\xc3\x84\xc3\xaa9\xc3\x94\xc3\x8225\xc3\x88\xc3\x9515\xc3\x8a\xc2\xb152\xc2\xb7\xc3\x9615\xc3\x83\xc3\xab'	-59.75	18.5	129.31	0	0	0	0	0	0	473	-91	-611
5	b'2019\xc3\x84\xc3\xaa9\xc3\x94\xc3\x8225\xc3\x88\xc3\x9515\xc3\x8a\xc2\xb152\xc2\xb7\xc3\x9615\xc3\x83\xc3\xab'	-59.06	15.81	127.31	0	0	0	0	0	0	456	-100	-596
6	b'2019\xc3\x84\xc3\xaa9\xc3\x94\xc3\x8225\xc3\x88\xc3\x9515\xc3\x8a\xc2\xb152\xc2\xb7\xc3\x9615\xc3\x83\xc3\xab'	-58.68	14.5	126.37	0	0	0	0	0	0	462	-102	-617
7	b'2019\xc3\x84\xc3\xaa9\xc3\x94\xc3\x8225\xc3\x88\xc3\x9515\xc3\x8a\xc2\xb152\xc2\xb7\xc3\x9615\xc3\x83\xc3\xab'	-57.93	13.62	125.62	0	0	0	0	0	0	449	-107	-630
8	b'2019\xc3\x84\xc3\xaa9\xc3\x94\xc3\x8225\xc3\x88\xc3\x9515\xc3\x8a\xc2\xb152\xc2\xb7\xc3\x9615\xc3\x83\xc3\xab'	-57.62	12.87	125.31	0	0	0	0	0	0	392	-107	-624
9	b'2019\xc3\x84\xc3\xaa9\xc3\x94\xc3\x8225\xc3\x88\xc3\x9515\xc3\x8a\xc2\xb152\xc2\xb7\xc3\x9615\xc3\x83\xc3\xab'	-56.81	11.75	124.75	0	0	0	0	0	0	396	-107	-617
10	b'2019\xc3\x84\xc3\xaa9\xc3\x94\xc3\x8225\xc3\x88\xc3\x9515\xc3\x8a\xc2\xb152\xc2\xb7\xc3\x9615\xc3\x83\xc3\xab'	-56.43	10.62	123.68	0	0	0	0	0	0	385	-102	-625
11	b'2019\xc3\x84\xc3\xaa9\xc3\x94\xc3\x8225\xc3\x88\xc3\x9515\xc3\x8a\xc2\xb152\xc2\xb7\xc3\x9615\xc3\x83\xc3\xab'	-55.93	10.5	123.12	0	0	0	0	0	0	414	-137	-638
12	b'2019\xc3\x84\xc3\xaa9\xc3\x94\xc3\x8225\xc3\x88\xc3\x9515\xc3\x8a\xc2\xb152\xc2\xb7\xc3\x9616\xc3\x83\xc3\xab'	-55.93	10.5	123.12	0	0	0	0	0	0	414	-137	-638
13	b'2019\xc3\x84\xc3\xaa9\xc3\x94\xc3\x8225\xc3\x88\xc3\x9515\xc3\x8a\xc2\xb152\xc2\xb7\xc3\x9616\xc3\x83\xc3\xab'	-55.06	9.25	121.93	0	0	0	0	0	0	392	-129	-630
14	b'2019\xc3\x84\xc3\xaa9\xc3\x94\xc3\x8225\xc3\x88\xc3\x9515\xc3\x8a\xc2\xb152\xc2\xb7\xc3\x9616\xc3\x83\xc3\xab'	-55.06	9.25	121.93	0	0	0	0	0	0	392	-129	-630
15	b'2019\xc3\x84\xc3\xaa9\xc3\x94\xc3\x8225\xc3\x88\xc3\x9515\xc3\x8a\xc2\xb152\xc2\xb7\xc3\x9616\xc3\x83\xc3\xab'	-54.37	6.75	119.87	0	0	0	0	0	0	356	-124	-649
16	b'2019\xc3\x84\xc3\xaa9\xc3\x94\xc3\x8225\xc3\x88\xc3\x9515\xc3\x8a\xc2\xb152\xc2\xb7\xc3\x9616\xc3\x83\xc3\xab'	-53.68	5.81	119.18	0	0	0	0	0	0	345	-136	-656
17	b'2019\xc3\x84\xc3\xaa9\xc3\x94\xc3\x8225\xc3\x88\xc3\x9515\xc3\x8a\xc2\xb152\xc2\xb7\xc3\x9616\xc3\x83\xc3\xab'	-53.25	4.68	118.25	0	0	0	0	0	0	361	-118	-649
18	b'2019\xc3\x84\xc3\xaa9\xc3\x94\xc3\x8225\xc3\x88\xc3\x9515\xc3\x8a\xc2\xb152\xc2\xb7\xc3\x9616\xc3\x83\xc3\xab'	-53.25	4.68	118.25	0	0	0	0	0	0	361	-118	-649
19	b'2019\xc3\x84\xc3\xaa9\xc3\x94\xc3\x8225\xc3\x88\xc3\x9515\xc3\x8a\xc2\xb152\xc2\xb7\xc3\x9616\xc3\x83\xc3\xab'	-52.12	2.12	116.56	0	0	0	0	0	0	324	-142	-657
20	b'2019\xc3\x84\xc3\xaa9\xc3\x94\xc3\x8225\xc3\x88\xc3\x9515\xc3\x8a\xc2\xb152\xc2\xb7\xc3\x9616\xc3\x83\xc3\xab'	-51.62	0.93	115.5	0	0	0	0	0	0	308	-142	-664
21	b'2019\xc3\x84\xc3\xaa9\xc3\x94\xc3\x8225\xc3\x88\xc3\x9515\xc3\x8a\xc2\xb152\xc2\xb7\xc3\x9616\xc3\x83\xc3\xab'	-51.62	0.93	115.5	0	0	0	0	0	0	308	-142	-664
22	b'2019\xc3\x84\xc3\xaa9\xc3\x94\xc3\x8225\xc3\x88\xc3\x9515\xc3\x8a\xc2\xb152\xc2\xb7\xc3\x9616\xc3\x83\xc3\xab'	-51.18	-0.62	114.12	0	0	0	0	0	0	273	-155	-664
23	b'2019\xc3\x84\xc3\xaa9\xc3\x94\xc3\x8225\xc3\x88\xc3\x9515\xc3\x8a\xc2\xb152\xc2\xb7\xc3\x9616\xc3\x83\xc3\xab'	-51.18	-0.62	114.12	0	0	0	0	0	0	273	-155	-664
24	b'2019\xc3\x84\xc3\xaa9\xc3\x94\xc3\x8225\xc3\x88\xc3\x9515\xc3\x8a\xc2\xb152\xc2\xb7\xc3\x9616\xc3\x83\xc3\xab'	-49.87	-2.25	112.93	0	0	0	0	0	0	302	-179	-676
25	b'2019\xc3\x84\xc3\xaa9\xc3\x94\xc3\x8225\xc3\x88\xc3\x9515\xc3\x8a\xc2\xb152\xc2\xb7\xc3\x9616\xc3\x83\xc3\xab'	-49.87	-2.25	112.93	0	0	0	0	0	0	302	-179	-676
26	b'2019\xc3\x84\xc3\xaa9\xc3\x94\xc3\x8225\xc3\x88\xc3\x9515\xc3\x8a\xc2\xb152\xc2\xb7\xc3\x9617\xc3\x83\xc3\xab'	-47.75	-4.56	111.06	0	0	0	0	0	0	246	-166	-684
27	b'2019\xc3\x84\xc3\xaa9\xc3\x94\xc3\x8225\xc3\x88\xc3\x9515\xc3\x8a\xc2\xb152\xc2\xb7\xc3\x9617\xc3\x83\xc3\xab'	-45.37	-4.68	110.25	0	0	0	0	0	0	257	-172	-689
28	b'2019\xc3\x84\xc3\xaa9\xc3\x94\xc3\x8225\xc3\x88\xc3\x9515\xc3\x8a\xc2\xb152\xc2\xb7\xc3\x9617\xc3\x83\xc3\xab'	-43.5	-5.37	109.43	0	0	0	0	0	0	187	-184	-697
29	b'2019\xc3\x84\xc3\xaa9\xc3\x94\xc3\x8225\xc3\x88\xc3\x9515\xc3\x8a\xc2\xb152\xc2\xb7\xc3\x9617\xc3\x83\xc3\xab'	-43.5	-5.37	109.43	0	0	0	0	0	0	187	-184	-697
30	b'2019\xc3\x84\xc3\xaa9\xc3\x94\xc3\x8225\xc3\x88\xc3\x9515\xc3\x8a\xc2\xb152\xc2\xb7\xc3\x9617\xc3\x83\xc3\xab'	-38.5	-6.68	107.43	0	0	0	0	0	0	129	-196	-704
31	b'2019\xc3\x84\xc3\xaa9\xc3\x94\xc3\x8225\xc3\x88\xc3\x9515\xc3\x8a\xc2\xb152\xc2\xb7\xc3\x9617\xc3\x83\xc3\xab'	-34.75	-6.62	106.5	0	0	0	0	0	0	112	-179	-729
32	b'2019\xc3\x84\xc3\xaa9\xc3\x94\xc3\x8225\xc3\x88\xc3\x9515\xc3\x8a\xc2\xb152\xc2\xb7\xc3\x9617\xc3\x83\xc3\xab'	-34.75	-6.62	106.5	0	0	0	0	0	0	112	-179	-729
33	b'2019\xc3\x84\xc3\xaa9\xc3\x94\xc3\x8225\xc3\x88\xc3\x9515\xc3\x8a\xc2\xb152\xc2\xb7\xc3\x9617\xc3\x83\xc3\xab'	-26.56	-7.87	105.56	0	0	0	0	0	0	12	-196	-716
34	b'2019\xc3\x84\xc3\xaa9\xc3\x94\xc3\x8225\xc3\x88\xc3\x9515\xc3\x8a\xc2\xb152\xc2\xb7\xc3\x9617\xc3\x83\xc3\xab'	-24.06	-8.43	105.31	0	0	0	0	0	0	1	-196	-716
35	b'2019\xc3\x84\xc3\xaa9\xc3\x94\xc3\x8225\xc3\x88\xc3\x9515\xc3\x8a\xc2\xb152\xc2\xb7\xc3\x9617\xc3\x83\xc3\xab'	-21.68	-8.93	105.18	0	0	0	0	0	0	-64	-201	-710
36	b'2019\xc3\x84\xc3\xaa9\xc3\x94\xc3\x8225\xc3\x88\xc3\x9515\xc3\x8a\xc2\xb152\xc2\xb7\xc3\x9617\xc3\x83\xc3\xab'	-21.68	-8.93	105.18	0	0	0	0	0	0	-64	-201	-710
37	b'2019\xc3\x84\xc3\xaa9\xc3\x94\xc3\x8225\xc3\x88\xc3\x9515\xc3\x8a\xc2\xb152\xc2\xb7\xc3\x9617\xc3\x83\xc3\xab'	-18.56	-9.56	104.62	0	0	0	0	0	0	-94	-196	-723
38	b'2019\xc3\x84\xc3\xaa9\xc3\x94\xc3\x8225\xc3\x88\xc3\x9515\xc3\x8a\xc2\xb152\xc2\xb7\xc3\x9617\xc3\x83\xc3\xab'	-17.43	-9.75	104.25	0	0	0	0	0	0	-128	-201	-723
39	b'2019\xc3\x84\xc3\xaa9\xc3\x94\xc3\x8225\xc3\x88\xc3\x9515\xc3\x8a\xc2\xb152\xc2\xb7\xc3\x9617\xc3\x83\xc3\xab'	-17.43	-9.75	104.25	0	0	0	0	0	0	-128	-201	-723
40	b'2019\xc3\x84\xc3\xaa9\xc3\x94\xc3\x8225\xc3\x88\xc3\x9515\xc3\x8a\xc2\xb152\xc2\xb7\xc3\x9617\xc3\x83\xc3\xab'	-14.5	-9.87	103.68	0	0	0	0	0	0	-156	-201	-715
41	b'2019\xc3\x84\xc3\xaa9\xc3\x94\xc3\x8225\xc3\x88\xc3\x9515\xc3\x8a\xc2\xb152\xc2\xb7\xc3\x9617\xc3\x83\xc3\xab'	-13.18	-10.06	103.25	0	0	0	0	0	0	-179	-219	-700
42	b'2019\xc3\x84\xc3\xaa9\xc3\x94\xc3\x8225\xc3\x88\xc3\x9515\xc3\x8a\xc2\xb152\xc2\xb7\xc3\x9618\xc3\x83\xc3\xab'	-13.18	-10.06	103.25	0	0	0	0	0	0	-179	-219	-700
43	b'2019\xc3\x84\xc3\xaa9\xc3\x94\xc3\x8225\xc3\x88\xc3\x9515\xc3\x8a\xc2\xb152\xc2\xb7\xc3\x9618\xc3\x83\xc3\xab'	-12.25	-10.25	102.68	0	0	0	0	0	0	-174	-201	-694
44	b'2019\xc3\x84\xc3\xaa9\xc3\x94\xc3\x8225\xc3\x88\xc3\x9515\xc3\x8a\xc2\xb152\xc2\xb7\xc3\x9618\xc3\x83\xc3\xab'	-11.25	-10.68	102.31	0	0	0	0	0	0	-174	-201	-694
45	b'2019\xc3\x84\xc3\xaa9\xc3\x94\xc3\x8225\xc3\x88\xc3\x9515\xc3\x8a\xc2\xb152\xc2\xb7\xc3\x9618\xc3\x83\xc3\xab'	-11.12	-10.75	102.31	0	0	0	0	0	0	-214	-225	-694
46	b'2019\xc3\x84\xc3\xaa9\xc3\x94\xc3\x8225\xc3\x88\xc3\x9515\xc3\x8a\xc2\xb152\xc2\xb7\xc3\x9618\xc3\x83\xc3\xab'	-10.75	-10.81	102.12	0	0	0	0	0	0	-220	-201	-692
47	b'2019\xc3\x84\xc3\xaa9\xc3\x94\xc3\x8225\xc3\x88\xc3\x9515\xc3\x8a\xc2\xb152\xc2\xb7\xc3\x9618\xc3\x83\xc3\xab'	-10.87	-10.62	102.06	0	0	0	0	0	0	-238	-201	-692
48	b'2019\xc3\x84\xc3\xaa9\xc3\x94\xc3\x8225\xc3\x88\xc3\x9515\xc3\x8a\xc2\xb152\xc2\xb7\xc3\x9618\xc3\x83\xc3\xab'	-10.87	-10.62	102.06	0	0	0	0	0	0	-238	-201	-692
49	b'2019\xc3\x84\xc3\xaa9\xc3\x94\xc3\x8225\xc3\x88\xc3\x9515\xc3\x8a\xc2\xb152\xc2\xb7\xc3\x9618\xc3\x83\xc3\xab'	-10.56	-10.68	102.12	0	0	0	0	0	0	-233	-201	-684
50	b'2019\xc3\x84\xc3\xaa9\xc3\x94\xc3\x8225\xc3\x88\xc3\x9515\xc3\x8a\xc2\xb152\xc2\xb7\xc3\x9618\xc3\x83\xc3\xab'	-10.75	-10.75	102.18	0	0	0	0	0	0	-209	-196	-692
51	b'2019\xc3\x84\xc3\xaa9\xc3\x94\xc3\x8225\xc3\x88\xc3\x9515\xc3\x8a\xc2\xb152\xc2\xb7\xc3\x9618\xc3\x83\xc3\xab'	-10.75	-10.75	102.18	0	0	0	0	0	0	-209	-196	-692
52	b'2019\xc3\x84\xc3\xaa9\xc3\x94\xc3\x8225\xc3\x88\xc3\x9515\xc3\x8a\xc2\xb152\xc2\xb7\xc3\x9618\xc3\x83\xc3\xab'	-11.06	-10.62	102.25	0	0	0	0	0	0	-192	-196	-672
53	b'2019\xc3\x84\xc3\xaa9\xc3\x94\xc3\x8225\xc3\x88\xc3\x9515\xc3\x8a\xc2\xb152\xc2\xb7\xc3\x9618\xc3\x83\xc3\xab'	-11.06	-10.62	102.25	0	0	0	0	0	0	-192	-196	-672
54	b'2019\xc3\x84\xc3\xaa9\xc3\x94\xc3\x8225\xc3\x88\xc3\x9515\xc3\x8a\xc2\xb152\xc2\xb7\xc3\x9618\xc3\x83\xc3\xab'	-11.06	-10.62	102.25	0	0	0	0	0	0	-192	-196	-672
55	b'2019\xc3\x84\xc3\xaa9\xc3\x94\xc3\x8225\xc3\x88\xc3\x9515\xc3\x8a\xc2\xb152\xc2\xb7\xc3\x9618\xc3\x83\xc3\xab'	-10.87	-10.68	102.43	0	0	0	0	0	0	-262	-196	-680
56	b'2019\xc3\x84\xc3\xaa9\xc3\x94\xc3\x8225\xc3\x88\xc3\x9515\xc3\x8a\xc2\xb152\xc2\xb7\xc3\x9618\xc3\x83\xc3\xab'	-10.87	-10.75	102.43	0	0	0	0	0	0	-233	-196	-684
57	b'2019\xc3\x84\xc3\xaa9\xc3\x94\xc3\x8225\xc3\x88\xc3\x9515\xc3\x8a\xc2\xb152\xc2\xb7\xc3\x9618\xc3\x83\xc3\xab'	-10.87	-10.75	102.43	0	0	0	0	0	0	-233	-196	-684
58	b'2019\xc3\x84\xc3\xaa9\xc3\x94\xc3\x8225\xc3\x88\xc3\x9515\xc3\x8a\xc2\xb152\xc2\xb7\xc3\x9618\xc3\x83\xc3\xab'	-10.87	-10.75	102.43	0	0	0	0	0	0	-233	-196	-684
59	b'2019\xc3\x84\xc3\xaa9\xc3\x94\xc3\x8225\xc3\x88\xc3\x9515\xc3\x8a\xc2\xb152\xc2\xb7\xc3\x9618\xc3\x83\xc3\xab'	-10.93	-10.62	102.37	0	0	0	0	0	0	-203	-201	-684
60	b'2019\xc3\x84\xc3\xaa9\xc3\x94\xc3\x8225\xc3\x88\xc3\x9515\xc3\x8a\xc2\xb152\xc2\xb7\xc3\x9618\xc3\x83\xc3\xab'	-10.93	-10.62	102.37	0	0	0	0	0	0	-203	-201	-684
