# Supplementary material for: Data acquired by a single object sensor for the detection and quality evaluation of table tennis forehand strokes
Source: Data Brief. 2020 Nov 6;33:106504. doi: 10.1016/j.dib.2020.106504 (PMC7683218; doi:10.1016/j.dib.2020.106504)
Supplement: Supplementary file 2 [file mmc2.zip › Raw/Sensory-Data/1032.csv]

#	Time/Date	Roll	Pitch	Yaw	acc(x)	acc(y)	acc(z)	gyro(x)	gyro(y)	gyro(z)	mag(x)	mag(y)	mag(z)
2	b'2019\xc3\x84\xc3\xaa9\xc3\x94\xc3\x8225\xc3\x88\xc3\x9515\xc3\x8a\xc2\xb152\xc2\xb7\xc3\x9626\xc3\x83\xc3\xab'	-73.87	38.5	128.5	0	0	0	0	0	0	606	-67	-488
3	b'2019\xc3\x84\xc3\xaa9\xc3\x94\xc3\x8225\xc3\x88\xc3\x9515\xc3\x8a\xc2\xb152\xc2\xb7\xc3\x9626\xc3\x83\xc3\xab'	-72.93	35.93	128.56	0	0	0	0	0	0	600	-80	-483
4	b'2019\xc3\x84\xc3\xaa9\xc3\x94\xc3\x8225\xc3\x88\xc3\x9515\xc3\x8a\xc2\xb152\xc2\xb7\xc3\x9626\xc3\x83\xc3\xab'	-71.5	33	128.75	0	0	0	0	0	0	630	-84	-496
5	b'2019\xc3\x84\xc3\xaa9\xc3\x94\xc3\x8225\xc3\x88\xc3\x9515\xc3\x8a\xc2\xb152\xc2\xb7\xc3\x9626\xc3\x83\xc3\xab'	-71.5	33	128.75	0	0	0	0	0	0	630	-84	-496
6	b'2019\xc3\x84\xc3\xaa9\xc3\x94\xc3\x8225\xc3\x88\xc3\x9515\xc3\x8a\xc2\xb152\xc2\xb7\xc3\x9626\xc3\x83\xc3\xab'	-68.43	24.56	127.5	0	0	0	0	0	0	512	-73	-528
7	b'2019\xc3\x84\xc3\xaa9\xc3\x94\xc3\x8225\xc3\x88\xc3\x9515\xc3\x8a\xc2\xb152\xc2\xb7\xc3\x9626\xc3\x83\xc3\xab'	-68.43	24.56	127.5	0	0	0	0	0	0	512	-73	-528
8	b'2019\xc3\x84\xc3\xaa9\xc3\x94\xc3\x8225\xc3\x88\xc3\x9515\xc3\x8a\xc2\xb152\xc2\xb7\xc3\x9626\xc3\x83\xc3\xab'	-66.62	18.31	125.75	0	0	0	0	0	0	524	-102	-534
9	b'2019\xc3\x84\xc3\xaa9\xc3\x94\xc3\x8225\xc3\x88\xc3\x9515\xc3\x8a\xc2\xb152\xc2\xb7\xc3\x9626\xc3\x83\xc3\xab'	-66	15.43	124.5	0	0	0	0	0	0	502	-108	-547
10	b'2019\xc3\x84\xc3\xaa9\xc3\x94\xc3\x8225\xc3\x88\xc3\x9515\xc3\x8a\xc2\xb152\xc2\xb7\xc3\x9626\xc3\x83\xc3\xab'	-65.31	12.62	123.37	0	0	0	0	0	0	478	-108	-574
11	b'2019\xc3\x84\xc3\xaa9\xc3\x94\xc3\x8225\xc3\x88\xc3\x9515\xc3\x8a\xc2\xb152\xc2\xb7\xc3\x9626\xc3\x83\xc3\xab'	-65.31	12.62	123.37	0	0	0	0	0	0	478	-108	-574
12	b'2019\xc3\x84\xc3\xaa9\xc3\x94\xc3\x8225\xc3\x88\xc3\x9515\xc3\x8a\xc2\xb152\xc2\xb7\xc3\x9626\xc3\x83\xc3\xab'	-63.75	7.75	121.37	0	0	0	0	0	0	512	-120	-568
13	b'2019\xc3\x84\xc3\xaa9\xc3\x94\xc3\x8225\xc3\x88\xc3\x9515\xc3\x8a\xc2\xb152\xc2\xb7\xc3\x9627\xc3\x83\xc3\xab'	-63.06	5.87	120.43	0	0	0	0	0	0	488	-129	-580
14	b'2019\xc3\x84\xc3\xaa9\xc3\x94\xc3\x8225\xc3\x88\xc3\x9515\xc3\x8a\xc2\xb152\xc2\xb7\xc3\x9627\xc3\x83\xc3\xab'	-61.81	4.12	119.31	0	0	0	0	0	0	452	-147	-600
15	b'2019\xc3\x84\xc3\xaa9\xc3\x94\xc3\x8225\xc3\x88\xc3\x9515\xc3\x8a\xc2\xb152\xc2\xb7\xc3\x9627\xc3\x83\xc3\xab'	-60.31	2.18	118	0	0	0	0	0	0	459	-136	-620
16	b'2019\xc3\x84\xc3\xaa9\xc3\x94\xc3\x8225\xc3\x88\xc3\x9515\xc3\x8a\xc2\xb152\xc2\xb7\xc3\x9627\xc3\x83\xc3\xab'	-59.56	1.18	117.43	0	0	0	0	0	0	424	-160	-612
17	b'2019\xc3\x84\xc3\xaa9\xc3\x94\xc3\x8225\xc3\x88\xc3\x9515\xc3\x8a\xc2\xb152\xc2\xb7\xc3\x9627\xc3\x83\xc3\xab'	-59.56	1.18	117.43	0	0	0	0	0	0	424	-160	-612
18	b'2019\xc3\x84\xc3\xaa9\xc3\x94\xc3\x8225\xc3\x88\xc3\x9515\xc3\x8a\xc2\xb152\xc2\xb7\xc3\x9627\xc3\x83\xc3\xab'	-55.06	-1.62	115.37	0	0	0	0	0	0	353	-160	-646
19	b'2019\xc3\x84\xc3\xaa9\xc3\x94\xc3\x8225\xc3\x88\xc3\x9515\xc3\x8a\xc2\xb152\xc2\xb7\xc3\x9627\xc3\x83\xc3\xab'	-52.56	-3.06	114.31	0	0	0	0	0	0	347	-164	-646
20	b'2019\xc3\x84\xc3\xaa9\xc3\x94\xc3\x8225\xc3\x88\xc3\x9515\xc3\x8a\xc2\xb152\xc2\xb7\xc3\x9627\xc3\x83\xc3\xab'	-50.25	-4.62	112.75	0	0	0	0	0	0	318	-184	-672
21	b'2019\xc3\x84\xc3\xaa9\xc3\x94\xc3\x8225\xc3\x88\xc3\x9515\xc3\x8a\xc2\xb152\xc2\xb7\xc3\x9627\xc3\x83\xc3\xab'	-45.68	-7.12	110.81	0	0	0	0	0	0	225	-188	-659
22	b'2019\xc3\x84\xc3\xaa9\xc3\x94\xc3\x8225\xc3\x88\xc3\x9515\xc3\x8a\xc2\xb152\xc2\xb7\xc3\x9627\xc3\x83\xc3\xab'	-43	-9	109.5	0	0	0	0	0	0	219	-208	-686
23	b'2019\xc3\x84\xc3\xaa9\xc3\x94\xc3\x8225\xc3\x88\xc3\x9515\xc3\x8a\xc2\xb152\xc2\xb7\xc3\x9627\xc3\x83\xc3\xab'	-40.81	-9.81	108.5	0	0	0	0	0	0	184	-208	-700
24	b'2019\xc3\x84\xc3\xaa9\xc3\x94\xc3\x8225\xc3\x88\xc3\x9515\xc3\x8a\xc2\xb152\xc2\xb7\xc3\x9627\xc3\x83\xc3\xab'	-40.81	-9.81	108.5	0	0	0	0	0	0	184	-208	-700
25	b'2019\xc3\x84\xc3\xaa9\xc3\x94\xc3\x8225\xc3\x88\xc3\x9515\xc3\x8a\xc2\xb152\xc2\xb7\xc3\x9627\xc3\x83\xc3\xab'	-36.87	-11.43	106.87	0	0	0	0	0	0	84	-232	-707
26	b'2019\xc3\x84\xc3\xaa9\xc3\x94\xc3\x8225\xc3\x88\xc3\x9515\xc3\x8a\xc2\xb152\xc2\xb7\xc3\x9628\xc3\x83\xc3\xab'	-34	-11.87	105.87	0	0	0	0	0	0	91	-232	-707
27	b'2019\xc3\x84\xc3\xaa9\xc3\x94\xc3\x8225\xc3\x88\xc3\x9515\xc3\x8a\xc2\xb152\xc2\xb7\xc3\x9628\xc3\x83\xc3\xab'	-34	-11.87	105.87	0	0	0	0	0	0	91	-232	-707
28	b'2019\xc3\x84\xc3\xaa9\xc3\x94\xc3\x8225\xc3\x88\xc3\x9515\xc3\x8a\xc2\xb152\xc2\xb7\xc3\x9628\xc3\x83\xc3\xab'	-31.06	-12	104.62	0	0	0	0	0	0	14	-233	-708
29	b'2019\xc3\x84\xc3\xaa9\xc3\x94\xc3\x8225\xc3\x88\xc3\x9515\xc3\x8a\xc2\xb152\xc2\xb7\xc3\x9628\xc3\x83\xc3\xab'	-28.56	-12.06	104.18	0	0	0	0	0	0	14	-238	-721
30	b'2019\xc3\x84\xc3\xaa9\xc3\x94\xc3\x8225\xc3\x88\xc3\x9515\xc3\x8a\xc2\xb152\xc2\xb7\xc3\x9628\xc3\x83\xc3\xab'	-27	-11.87	103.37	0	0	0	0	0	0	-36	-209	-728
31	b'2019\xc3\x84\xc3\xaa9\xc3\x94\xc3\x8225\xc3\x88\xc3\x9515\xc3\x8a\xc2\xb152\xc2\xb7\xc3\x9628\xc3\x83\xc3\xab'	-25.12	-11.68	102.87	0	0	0	0	0	0	-20	-238	-708
32	b'2019\xc3\x84\xc3\xaa9\xc3\x94\xc3\x8225\xc3\x88\xc3\x9515\xc3\x8a\xc2\xb152\xc2\xb7\xc3\x9628\xc3\x83\xc3\xab'	-24	-11.5	102.37	0	0	0	0	0	0	-43	-214	-734
33	b'2019\xc3\x84\xc3\xaa9\xc3\x94\xc3\x8225\xc3\x88\xc3\x9515\xc3\x8a\xc2\xb152\xc2\xb7\xc3\x9628\xc3\x83\xc3\xab'	-22.75	-11.43	102.06	0	0	0	0	0	0	-60	-220	-720
34	b'2019\xc3\x84\xc3\xaa9\xc3\x94\xc3\x8225\xc3\x88\xc3\x9515\xc3\x8a\xc2\xb152\xc2\xb7\xc3\x9628\xc3\x83\xc3\xab'	-21.93	-11.56	101.62	0	0	0	0	0	0	-60	-220	-720
35	b'2019\xc3\x84\xc3\xaa9\xc3\x94\xc3\x8225\xc3\x88\xc3\x9515\xc3\x8a\xc2\xb152\xc2\xb7\xc3\x9628\xc3\x83\xc3\xab'	-21.93	-11.56	101.62	0	0	0	0	0	0	-60	-220	-720
36	b'2019\xc3\x84\xc3\xaa9\xc3\x94\xc3\x8225\xc3\x88\xc3\x9515\xc3\x8a\xc2\xb152\xc2\xb7\xc3\x9628\xc3\x83\xc3\xab'	-20.68	-11.62	100.87	0	0	0	0	0	0	-102	-219	-740
37	b'2019\xc3\x84\xc3\xaa9\xc3\x94\xc3\x8225\xc3\x88\xc3\x9515\xc3\x8a\xc2\xb152\xc2\xb7\xc3\x9628\xc3\x83\xc3\xab'	-19.31	-11.68	100.5	0	0	0	0	0	0	-116	-203	-720
38	b'2019\xc3\x84\xc3\xaa9\xc3\x94\xc3\x8225\xc3\x88\xc3\x9515\xc3\x8a\xc2\xb152\xc2\xb7\xc3\x9628\xc3\x83\xc3\xab'	-19.31	-11.68	100.5	0	0	0	0	0	0	-116	-203	-720
39	b'2019\xc3\x84\xc3\xaa9\xc3\x94\xc3\x8225\xc3\x88\xc3\x9515\xc3\x8a\xc2\xb152\xc2\xb7\xc3\x9628\xc3\x83\xc3\xab'	-17.31	-11.68	100.56	0	0	0	0	0	0	-142	-208	-726
40	b'2019\xc3\x84\xc3\xaa9\xc3\x94\xc3\x8225\xc3\x88\xc3\x9515\xc3\x8a\xc2\xb152\xc2\xb7\xc3\x9628\xc3\x83\xc3\xab'	-16.5	-11.75	100.43	0	0	0	0	0	0	-158	-203	-713
41	b'2019\xc3\x84\xc3\xaa9\xc3\x94\xc3\x8225\xc3\x88\xc3\x9515\xc3\x8a\xc2\xb152\xc2\xb7\xc3\x9628\xc3\x83\xc3\xab'	-16.5	-11.75	100.43	0	0	0	0	0	0	-158	-203	-713
42	b'2019\xc3\x84\xc3\xaa9\xc3\x94\xc3\x8225\xc3\x88\xc3\x9515\xc3\x8a\xc2\xb152\xc2\xb7\xc3\x9628\xc3\x83\xc3\xab'	-15.31	-11.87	100.06	0	0	0	0	0	0	-164	-214	-700
43	b'2019\xc3\x84\xc3\xaa9\xc3\x94\xc3\x8225\xc3\x88\xc3\x9515\xc3\x8a\xc2\xb152\xc2\xb7\xc3\x9629\xc3\x83\xc3\xab'	-15.31	-11.87	100.06	0	0	0	0	0	0	-164	-214	-700
44	b'2019\xc3\x84\xc3\xaa9\xc3\x94\xc3\x8225\xc3\x88\xc3\x9515\xc3\x8a\xc2\xb152\xc2\xb7\xc3\x9629\xc3\x83\xc3\xab'	-13.43	-12.31	100.12	0	0	0	0	0	0	-171	-209	-672
45	b'2019\xc3\x84\xc3\xaa9\xc3\x94\xc3\x8225\xc3\x88\xc3\x9515\xc3\x8a\xc2\xb152\xc2\xb7\xc3\x9629\xc3\x83\xc3\xab'	-12.81	-12.75	99.93	0	0	0	0	0	0	-212	-214	-692
46	b'2019\xc3\x84\xc3\xaa9\xc3\x94\xc3\x8225\xc3\x88\xc3\x9515\xc3\x8a\xc2\xb152\xc2\xb7\xc3\x9629\xc3\x83\xc3\xab'	-11.87	-12.81	99.75	0	0	0	0	0	0	-195	-203	-680
47	b'2019\xc3\x84\xc3\xaa9\xc3\x94\xc3\x8225\xc3\x88\xc3\x9515\xc3\x8a\xc2\xb152\xc2\xb7\xc3\x9629\xc3\x83\xc3\xab'	-11.87	-12.81	99.75	0	0	0	0	0	0	-195	-203	-680
48	b'2019\xc3\x84\xc3\xaa9\xc3\x94\xc3\x8225\xc3\x88\xc3\x9515\xc3\x8a\xc2\xb152\xc2\xb7\xc3\x9629\xc3\x83\xc3\xab'	-10.81	-12.87	99.18	0	0	0	0	0	0	-195	-185	-680
49	b'2019\xc3\x84\xc3\xaa9\xc3\x94\xc3\x8225\xc3\x88\xc3\x9515\xc3\x8a\xc2\xb152\xc2\xb7\xc3\x9629\xc3\x83\xc3\xab'	-10.37	-12.93	99	0	0	0	0	0	0	-236	-214	-699
50	b'2019\xc3\x84\xc3\xaa9\xc3\x94\xc3\x8225\xc3\x88\xc3\x9515\xc3\x8a\xc2\xb152\xc2\xb7\xc3\x9629\xc3\x83\xc3\xab'	-9.75	-12.81	98.75	0	0	0	0	0	0	-246	-209	-667
51	b'2019\xc3\x84\xc3\xaa9\xc3\x94\xc3\x8225\xc3\x88\xc3\x9515\xc3\x8a\xc2\xb152\xc2\xb7\xc3\x9629\xc3\x83\xc3\xab'	-9.5	-12.81	98.5	0	0	0	0	0	0	-252	-220	-672
52	b'2019\xc3\x84\xc3\xaa9\xc3\x94\xc3\x8225\xc3\x88\xc3\x9515\xc3\x8a\xc2\xb152\xc2\xb7\xc3\x9629\xc3\x83\xc3\xab'	-9.5	-12.81	98.5	0	0	0	0	0	0	-252	-220	-672
53	b'2019\xc3\x84\xc3\xaa9\xc3\x94\xc3\x8225\xc3\x88\xc3\x9515\xc3\x8a\xc2\xb152\xc2\xb7\xc3\x9629\xc3\x83\xc3\xab'	-9.5	-12.81	98.5	0	0	0	0	0	0	-252	-220	-672
54	b'2019\xc3\x84\xc3\xaa9\xc3\x94\xc3\x8225\xc3\x88\xc3\x9515\xc3\x8a\xc2\xb152\xc2\xb7\xc3\x9629\xc3\x83\xc3\xab'	-9.37	-12.62	98.06	0	0	0	0	0	0	-236	-203	-684
55	b'2019\xc3\x84\xc3\xaa9\xc3\x94\xc3\x8225\xc3\x88\xc3\x9515\xc3\x8a\xc2\xb152\xc2\xb7\xc3\x9629\xc3\x83\xc3\xab'	-9.43	-12.25	98.25	0	0	0	0	0	0	-259	-203	-680
56	b'2019\xc3\x84\xc3\xaa9\xc3\x94\xc3\x8225\xc3\x88\xc3\x9515\xc3\x8a\xc2\xb152\xc2\xb7\xc3\x9629\xc3\x83\xc3\xab'	-9.43	-12.25	98.25	0	0	0	0	0	0	-259	-203	-680
57	b'2019\xc3\x84\xc3\xaa9\xc3\x94\xc3\x8225\xc3\x88\xc3\x9515\xc3\x8a\xc2\xb152\xc2\xb7\xc3\x9629\xc3\x83\xc3\xab'	-9.12	-11.93	98.56	0	0	0	0	0	0	-281	-203	-672
