# Supplementary material for: Data acquired by a single object sensor for the detection and quality evaluation of table tennis forehand strokes
Source: Data Brief. 2020 Nov 6;33:106504. doi: 10.1016/j.dib.2020.106504 (PMC7683218; doi:10.1016/j.dib.2020.106504)
Supplement: Supplementary file 2 [file mmc2.zip › Raw/Sensory-Data/1033.csv]

#	Time/Date	Roll	Pitch	Yaw	acc(x)	acc(y)	acc(z)	gyro(x)	gyro(y)	gyro(z)	mag(x)	mag(y)	mag(z)
2	b'2019\xc3\x84\xc3\xaa9\xc3\x94\xc3\x8225\xc3\x88\xc3\x9515\xc3\x8a\xc2\xb152\xc2\xb7\xc3\x9654\xc3\x83\xc3\xab'	-46.75	179.06	126.62	0	0	0	0	0	0	686	-264	137
3	b'2019\xc3\x84\xc3\xaa9\xc3\x94\xc3\x8225\xc3\x88\xc3\x9515\xc3\x8a\xc2\xb152\xc2\xb7\xc3\x9654\xc3\x83\xc3\xab'	-46.75	179.06	126.62	0	0	0	0	0	0	686	-264	137
4	b'2019\xc3\x84\xc3\xaa9\xc3\x94\xc3\x8225\xc3\x88\xc3\x9515\xc3\x8a\xc2\xb152\xc2\xb7\xc3\x9654\xc3\x83\xc3\xab'	-46.75	179.06	126.62	0	0	0	0	0	0	686	-264	137
5	b'2019\xc3\x84\xc3\xaa9\xc3\x94\xc3\x8225\xc3\x88\xc3\x9515\xc3\x8a\xc2\xb152\xc2\xb7\xc3\x9654\xc3\x83\xc3\xab'	-48.06	174.87	129.93	0	0	0	0	0	0	708	-224	124
6	b'2019\xc3\x84\xc3\xaa9\xc3\x94\xc3\x8225\xc3\x88\xc3\x9515\xc3\x8a\xc2\xb152\xc2\xb7\xc3\x9654\xc3\x83\xc3\xab'	-48.68	172.68	131.18	0	0	0	0	0	0	672	-193	118
7	b'2019\xc3\x84\xc3\xaa9\xc3\x94\xc3\x8225\xc3\x88\xc3\x9515\xc3\x8a\xc2\xb152\xc2\xb7\xc3\x9655\xc3\x83\xc3\xab'	-49.37	170.75	132.06	0	0	0	0	0	0	673	-176	99
8	b'2019\xc3\x84\xc3\xaa9\xc3\x94\xc3\x8225\xc3\x88\xc3\x9515\xc3\x8a\xc2\xb152\xc2\xb7\xc3\x9655\xc3\x83\xc3\xab'	-49.37	170.75	132.06	0	0	0	0	0	0	673	-176	99
9	b'2019\xc3\x84\xc3\xaa9\xc3\x94\xc3\x8225\xc3\x88\xc3\x9515\xc3\x8a\xc2\xb152\xc2\xb7\xc3\x9655\xc3\x83\xc3\xab'	-50.25	166.56	133.25	0	0	0	0	0	0	673	-123	86
10	b'2019\xc3\x84\xc3\xaa9\xc3\x94\xc3\x8225\xc3\x88\xc3\x9515\xc3\x8a\xc2\xb152\xc2\xb7\xc3\x9655\xc3\x83\xc3\xab'	-50.56	164.87	133.31	0	0	0	0	0	0	726	-121	80
11	b'2019\xc3\x84\xc3\xaa9\xc3\x94\xc3\x8225\xc3\x88\xc3\x9515\xc3\x8a\xc2\xb152\xc2\xb7\xc3\x9655\xc3\x83\xc3\xab'	-50.75	162.87	132.87	0	0	0	0	0	0	736	-86	59
12	b'2019\xc3\x84\xc3\xaa9\xc3\x94\xc3\x8225\xc3\x88\xc3\x9515\xc3\x8a\xc2\xb152\xc2\xb7\xc3\x9655\xc3\x83\xc3\xab'	-50.68	161.31	132.81	0	0	0	0	0	0	707	-59	46
13	b'2019\xc3\x84\xc3\xaa9\xc3\x94\xc3\x8225\xc3\x88\xc3\x9515\xc3\x8a\xc2\xb152\xc2\xb7\xc3\x9655\xc3\x83\xc3\xab'	-50.25	160.5	132.81	0	0	0	0	0	0	736	-57	46
14	b'2019\xc3\x84\xc3\xaa9\xc3\x94\xc3\x8225\xc3\x88\xc3\x9515\xc3\x8a\xc2\xb152\xc2\xb7\xc3\x9655\xc3\x83\xc3\xab'	-50.12	159.31	133.06	0	0	0	0	0	0	729	-30	27
15	b'2019\xc3\x84\xc3\xaa9\xc3\x94\xc3\x8225\xc3\x88\xc3\x9515\xc3\x8a\xc2\xb152\xc2\xb7\xc3\x9655\xc3\x83\xc3\xab'	-49.87	158.56	132.93	0	0	0	0	0	0	742	-12	41
16	b'2019\xc3\x84\xc3\xaa9\xc3\x94\xc3\x8225\xc3\x88\xc3\x9515\xc3\x8a\xc2\xb152\xc2\xb7\xc3\x9655\xc3\x83\xc3\xab'	-49.62	157.68	132.81	0	0	0	0	0	0	723	11	41
17	b'2019\xc3\x84\xc3\xaa9\xc3\x94\xc3\x8225\xc3\x88\xc3\x9515\xc3\x8a\xc2\xb152\xc2\xb7\xc3\x9655\xc3\x83\xc3\xab'	-49.37	156.81	132.93	0	0	0	0	0	0	712	4	41
18	b'2019\xc3\x84\xc3\xaa9\xc3\x94\xc3\x8225\xc3\x88\xc3\x9515\xc3\x8a\xc2\xb152\xc2\xb7\xc3\x9655\xc3\x83\xc3\xab'	-49.37	156.81	132.93	0	0	0	0	0	0	712	4	41
19	b'2019\xc3\x84\xc3\xaa9\xc3\x94\xc3\x8225\xc3\x88\xc3\x9515\xc3\x8a\xc2\xb152\xc2\xb7\xc3\x9655\xc3\x83\xc3\xab'	-48.93	154.75	132.75	0	0	0	0	0	0	716	35	27
20	b'2019\xc3\x84\xc3\xaa9\xc3\x94\xc3\x8225\xc3\x88\xc3\x9515\xc3\x8a\xc2\xb152\xc2\xb7\xc3\x9656\xc3\x83\xc3\xab'	-48.81	154	132.81	0	0	0	0	0	0	659	35	27
21	b'2019\xc3\x84\xc3\xaa9\xc3\x94\xc3\x8225\xc3\x88\xc3\x9515\xc3\x8a\xc2\xb152\xc2\xb7\xc3\x9656\xc3\x83\xc3\xab'	-48.62	152.68	133.31	0	0	0	0	0	0	699	59	14
22	b'2019\xc3\x84\xc3\xaa9\xc3\x94\xc3\x8225\xc3\x88\xc3\x9515\xc3\x8a\xc2\xb152\xc2\xb7\xc3\x9656\xc3\x83\xc3\xab'	-48.62	152.68	133.31	0	0	0	0	0	0	699	59	14
23	b'2019\xc3\x84\xc3\xaa9\xc3\x94\xc3\x8225\xc3\x88\xc3\x9515\xc3\x8a\xc2\xb152\xc2\xb7\xc3\x9656\xc3\x83\xc3\xab'	-48.43	151	133.75	0	0	0	0	0	0	683	83	9
24	b'2019\xc3\x84\xc3\xaa9\xc3\x94\xc3\x8225\xc3\x88\xc3\x9515\xc3\x8a\xc2\xb152\xc2\xb7\xc3\x9656\xc3\x83\xc3\xab'	-48.43	151	133.75	0	0	0	0	0	0	683	83	9
25	b'2019\xc3\x84\xc3\xaa9\xc3\x94\xc3\x8225\xc3\x88\xc3\x9515\xc3\x8a\xc2\xb152\xc2\xb7\xc3\x9656\xc3\x83\xc3\xab'	-48.5	149.18	133.43	0	0	0	0	0	0	723	100	-11
26	b'2019\xc3\x84\xc3\xaa9\xc3\x94\xc3\x8225\xc3\x88\xc3\x9515\xc3\x8a\xc2\xb152\xc2\xb7\xc3\x9656\xc3\x83\xc3\xab'	-48.62	147.75	134	0	0	0	0	0	0	716	112	-4
27	b'2019\xc3\x84\xc3\xaa9\xc3\x94\xc3\x8225\xc3\x88\xc3\x9515\xc3\x8a\xc2\xb152\xc2\xb7\xc3\x9656\xc3\x83\xc3\xab'	-48.62	147.75	134	0	0	0	0	0	0	716	112	-4
28	b'2019\xc3\x84\xc3\xaa9\xc3\x94\xc3\x8225\xc3\x88\xc3\x9515\xc3\x8a\xc2\xb152\xc2\xb7\xc3\x9656\xc3\x83\xc3\xab'	-48.81	145.5	134.18	0	0	0	0	0	0	662	160	-30
29	b'2019\xc3\x84\xc3\xaa9\xc3\x94\xc3\x8225\xc3\x88\xc3\x9515\xc3\x8a\xc2\xb152\xc2\xb7\xc3\x9656\xc3\x83\xc3\xab'	-48.68	144.81	134.12	0	0	0	0	0	0	692	164	-24
30	b'2019\xc3\x84\xc3\xaa9\xc3\x94\xc3\x8225\xc3\x88\xc3\x9515\xc3\x8a\xc2\xb152\xc2\xb7\xc3\x9656\xc3\x83\xc3\xab'	-48.68	144.81	134.12	0	0	0	0	0	0	692	164	-24
31	b'2019\xc3\x84\xc3\xaa9\xc3\x94\xc3\x8225\xc3\x88\xc3\x9515\xc3\x8a\xc2\xb152\xc2\xb7\xc3\x9656\xc3\x83\xc3\xab'	-48.5	143.62	134.31	0	0	0	0	0	0	710	187	-56
32	b'2019\xc3\x84\xc3\xaa9\xc3\x94\xc3\x8225\xc3\x88\xc3\x9515\xc3\x8a\xc2\xb152\xc2\xb7\xc3\x9656\xc3\x83\xc3\xab'	-48.37	143.06	134.12	0	0	0	0	0	0	668	187	-35
33	b'2019\xc3\x84\xc3\xaa9\xc3\x94\xc3\x8225\xc3\x88\xc3\x9515\xc3\x8a\xc2\xb152\xc2\xb7\xc3\x9657\xc3\x83\xc3\xab'	-48.06	142.12	134.25	0	0	0	0	0	0	651	206	-60
34	b'2019\xc3\x84\xc3\xaa9\xc3\x94\xc3\x8225\xc3\x88\xc3\x9515\xc3\x8a\xc2\xb152\xc2\xb7\xc3\x9657\xc3\x83\xc3\xab'	-48.06	142.12	134.25	0	0	0	0	0	0	651	206	-60
35	b'2019\xc3\x84\xc3\xaa9\xc3\x94\xc3\x8225\xc3\x88\xc3\x9515\xc3\x8a\xc2\xb152\xc2\xb7\xc3\x9657\xc3\x83\xc3\xab'	-48.12	141.56	134.18	0	0	0	0	0	0	646	200	-62
36	b'2019\xc3\x84\xc3\xaa9\xc3\x94\xc3\x8225\xc3\x88\xc3\x9515\xc3\x8a\xc2\xb152\xc2\xb7\xc3\x9657\xc3\x83\xc3\xab'	-48.06	141.31	134.25	0	0	0	0	0	0	640	217	-70
37	b'2019\xc3\x84\xc3\xaa9\xc3\x94\xc3\x8225\xc3\x88\xc3\x9515\xc3\x8a\xc2\xb152\xc2\xb7\xc3\x9657\xc3\x83\xc3\xab'	-48.06	141.31	134.25	0	0	0	0	0	0	640	217	-70
38	b'2019\xc3\x84\xc3\xaa9\xc3\x94\xc3\x8225\xc3\x88\xc3\x9515\xc3\x8a\xc2\xb152\xc2\xb7\xc3\x9657\xc3\x83\xc3\xab'	-47.75	141.37	134.5	0	0	0	0	0	0	668	211	-62
39	b'2019\xc3\x84\xc3\xaa9\xc3\x94\xc3\x8225\xc3\x88\xc3\x9515\xc3\x8a\xc2\xb152\xc2\xb7\xc3\x9657\xc3\x83\xc3\xab'	-47.62	141.56	134.43	0	0	0	0	0	0	633	224	-62
40	b'2019\xc3\x84\xc3\xaa9\xc3\x94\xc3\x8225\xc3\x88\xc3\x9515\xc3\x8a\xc2\xb152\xc2\xb7\xc3\x9657\xc3\x83\xc3\xab'	-47.43	141.5	134.81	0	0	0	0	0	0	640	206	-62
41	b'2019\xc3\x84\xc3\xaa9\xc3\x94\xc3\x8225\xc3\x88\xc3\x9515\xc3\x8a\xc2\xb152\xc2\xb7\xc3\x9657\xc3\x83\xc3\xab'	-47.43	141.5	134.81	0	0	0	0	0	0	640	206	-62
42	b'2019\xc3\x84\xc3\xaa9\xc3\x94\xc3\x8225\xc3\x88\xc3\x9515\xc3\x8a\xc2\xb152\xc2\xb7\xc3\x9657\xc3\x83\xc3\xab'	-47.31	141.25	135.62	0	0	0	0	0	0	651	211	-70
43	b'2019\xc3\x84\xc3\xaa9\xc3\x94\xc3\x8225\xc3\x88\xc3\x9515\xc3\x8a\xc2\xb152\xc2\xb7\xc3\x9657\xc3\x83\xc3\xab'	-47.31	141.25	135.62	0	0	0	0	0	0	651	211	-70
44	b'2019\xc3\x84\xc3\xaa9\xc3\x94\xc3\x8225\xc3\x88\xc3\x9515\xc3\x8a\xc2\xb152\xc2\xb7\xc3\x9657\xc3\x83\xc3\xab'	-47.37	141.12	135.81	0	0	0	0	0	0	691	224	-70
45	b'2019\xc3\x84\xc3\xaa9\xc3\x94\xc3\x8225\xc3\x88\xc3\x9515\xc3\x8a\xc2\xb152\xc2\xb7\xc3\x9657\xc3\x83\xc3\xab'	-47.37	140.93	136	0	0	0	0	0	0	662	240	-62
