# Supplementary material for: Data acquired by a single object sensor for the detection and quality evaluation of table tennis forehand strokes
Source: Data Brief. 2020 Nov 6;33:106504. doi: 10.1016/j.dib.2020.106504 (PMC7683218; doi:10.1016/j.dib.2020.106504)
Supplement: Supplementary file 2 [file mmc2.zip › Raw/Sensory-Data/1034.csv]

#	Time/Date	Roll	Pitch	Yaw	acc(x)	acc(y)	acc(z)	gyro(x)	gyro(y)	gyro(z)	mag(x)	mag(y)	mag(z)
2	b'2019\xc3\x84\xc3\xaa9\xc3\x94\xc3\x8225\xc3\x88\xc3\x9515\xc3\x8a\xc2\xb153\xc2\xb7\xc3\x965\xc3\x83\xc3\xab'	-55	169	132.43	0	0	0	0	0	0	720	-140	30
3	b'2019\xc3\x84\xc3\xaa9\xc3\x94\xc3\x8225\xc3\x88\xc3\x9515\xc3\x8a\xc2\xb153\xc2\xb7\xc3\x965\xc3\x83\xc3\xab'	-55	169	132.43	0	0	0	0	0	0	720	-140	30
4	b'2019\xc3\x84\xc3\xaa9\xc3\x94\xc3\x8225\xc3\x88\xc3\x9515\xc3\x8a\xc2\xb153\xc2\xb7\xc3\x965\xc3\x83\xc3\xab'	-54.56	168.43	132.5	0	0	0	0	0	0	704	-140	51
5	b'2019\xc3\x84\xc3\xaa9\xc3\x94\xc3\x8225\xc3\x88\xc3\x9515\xc3\x8a\xc2\xb153\xc2\xb7\xc3\x965\xc3\x83\xc3\xab'	-54.56	168.43	132.5	0	0	0	0	0	0	704	-140	51
6	b'2019\xc3\x84\xc3\xaa9\xc3\x94\xc3\x8225\xc3\x88\xc3\x9515\xc3\x8a\xc2\xb153\xc2\xb7\xc3\x965\xc3\x83\xc3\xab'	-54.31	167.31	132.81	0	0	0	0	0	0	704	-112	44
7	b'2019\xc3\x84\xc3\xaa9\xc3\x94\xc3\x8225\xc3\x88\xc3\x9515\xc3\x8a\xc2\xb153\xc2\xb7\xc3\x965\xc3\x83\xc3\xab'	-53.93	166.93	132.87	0	0	0	0	0	0	732	-123	44
8	b'2019\xc3\x84\xc3\xaa9\xc3\x94\xc3\x8225\xc3\x88\xc3\x9515\xc3\x8a\xc2\xb153\xc2\xb7\xc3\x965\xc3\x83\xc3\xab'	-53.68	166.5	132.93	0	0	0	0	0	0	739	-123	44
9	b'2019\xc3\x84\xc3\xaa9\xc3\x94\xc3\x8225\xc3\x88\xc3\x9515\xc3\x8a\xc2\xb153\xc2\xb7\xc3\x965\xc3\x83\xc3\xab'	-53.56	166.12	132.87	0	0	0	0	0	0	675	-100	38
10	b'2019\xc3\x84\xc3\xaa9\xc3\x94\xc3\x8225\xc3\x88\xc3\x9515\xc3\x8a\xc2\xb153\xc2\xb7\xc3\x965\xc3\x83\xc3\xab'	-53.43	165.68	132.56	0	0	0	0	0	0	708	-105	57
11	b'2019\xc3\x84\xc3\xaa9\xc3\x94\xc3\x8225\xc3\x88\xc3\x9515\xc3\x8a\xc2\xb153\xc2\xb7\xc3\x965\xc3\x83\xc3\xab'	-53.18	165.18	132.62	0	0	0	0	0	0	761	-94	51
12	b'2019\xc3\x84\xc3\xaa9\xc3\x94\xc3\x8225\xc3\x88\xc3\x9515\xc3\x8a\xc2\xb153\xc2\xb7\xc3\x965\xc3\x83\xc3\xab'	-52.81	165.12	132.18	0	0	0	0	0	0	726	-81	38
13	b'2019\xc3\x84\xc3\xaa9\xc3\x94\xc3\x8225\xc3\x88\xc3\x9515\xc3\x8a\xc2\xb153\xc2\xb7\xc3\x965\xc3\x83\xc3\xab'	-52.81	165.12	132.18	0	0	0	0	0	0	726	-81	38
14	b'2019\xc3\x84\xc3\xaa9\xc3\x94\xc3\x8225\xc3\x88\xc3\x9515\xc3\x8a\xc2\xb153\xc2\xb7\xc3\x966\xc3\x83\xc3\xab'	-52.5	164.93	131.68	0	0	0	0	0	0	761	-81	51
15	b'2019\xc3\x84\xc3\xaa9\xc3\x94\xc3\x8225\xc3\x88\xc3\x9515\xc3\x8a\xc2\xb153\xc2\xb7\xc3\x966\xc3\x83\xc3\xab'	-52.5	164.93	131.68	0	0	0	0	0	0	761	-81	51
16	b'2019\xc3\x84\xc3\xaa9\xc3\x94\xc3\x8225\xc3\x88\xc3\x9515\xc3\x8a\xc2\xb153\xc2\xb7\xc3\x966\xc3\x83\xc3\xab'	-52.68	164.43	129.93	0	0	0	0	0	0	761	-70	17
17	b'2019\xc3\x84\xc3\xaa9\xc3\x94\xc3\x8225\xc3\x88\xc3\x9515\xc3\x8a\xc2\xb153\xc2\xb7\xc3\x966\xc3\x83\xc3\xab'	-52.68	164.43	129.93	0	0	0	0	0	0	761	-70	17
18	b'2019\xc3\x84\xc3\xaa9\xc3\x94\xc3\x8225\xc3\x88\xc3\x9515\xc3\x8a\xc2\xb153\xc2\xb7\xc3\x966\xc3\x83\xc3\xab'	-53.06	163.25	128.81	0	0	0	0	0	0	720	-46	25
19	b'2019\xc3\x84\xc3\xaa9\xc3\x94\xc3\x8225\xc3\x88\xc3\x9515\xc3\x8a\xc2\xb153\xc2\xb7\xc3\x966\xc3\x83\xc3\xab'	-53.43	162.31	128.62	0	0	0	0	0	0	704	-41	25
20	b'2019\xc3\x84\xc3\xaa9\xc3\x94\xc3\x8225\xc3\x88\xc3\x9515\xc3\x8a\xc2\xb153\xc2\xb7\xc3\x966\xc3\x83\xc3\xab'	-53.75	161.68	127.75	0	0	0	0	0	0	697	-36	17
21	b'2019\xc3\x84\xc3\xaa9\xc3\x94\xc3\x8225\xc3\x88\xc3\x9515\xc3\x8a\xc2\xb153\xc2\xb7\xc3\x966\xc3\x83\xc3\xab'	-53.75	161.68	127.75	0	0	0	0	0	0	697	-36	17
22	b'2019\xc3\x84\xc3\xaa9\xc3\x94\xc3\x8225\xc3\x88\xc3\x9515\xc3\x8a\xc2\xb153\xc2\xb7\xc3\x966\xc3\x83\xc3\xab'	-54.25	160.62	125.31	0	0	0	0	0	0	715	-24	-14
23	b'2019\xc3\x84\xc3\xaa9\xc3\x94\xc3\x8225\xc3\x88\xc3\x9515\xc3\x8a\xc2\xb153\xc2\xb7\xc3\x966\xc3\x83\xc3\xab'	-54.43	160.18	123.93	0	0	0	0	0	0	697	-6	-8
24	b'2019\xc3\x84\xc3\xaa9\xc3\x94\xc3\x8225\xc3\x88\xc3\x9515\xc3\x8a\xc2\xb153\xc2\xb7\xc3\x966\xc3\x83\xc3\xab'	-54.43	160.18	123.93	0	0	0	0	0	0	697	-6	-8
25	b'2019\xc3\x84\xc3\xaa9\xc3\x94\xc3\x8225\xc3\x88\xc3\x9515\xc3\x8a\xc2\xb153\xc2\xb7\xc3\x966\xc3\x83\xc3\xab'	-54.68	158.75	121.87	0	0	0	0	0	0	708	17	-32
26	b'2019\xc3\x84\xc3\xaa9\xc3\x94\xc3\x8225\xc3\x88\xc3\x9515\xc3\x8a\xc2\xb153\xc2\xb7\xc3\x966\xc3\x83\xc3\xab'	-54.93	157.81	120.81	0	0	0	0	0	0	684	41	-32
27	b'2019\xc3\x84\xc3\xaa9\xc3\x94\xc3\x8225\xc3\x88\xc3\x9515\xc3\x8a\xc2\xb153\xc2\xb7\xc3\x967\xc3\x83\xc3\xab'	-54.93	157.81	120.81	0	0	0	0	0	0	684	41	-32
28	b'2019\xc3\x84\xc3\xaa9\xc3\x94\xc3\x8225\xc3\x88\xc3\x9515\xc3\x8a\xc2\xb153\xc2\xb7\xc3\x967\xc3\x83\xc3\xab'	-55.87	155.75	119.68	0	0	0	0	0	0	660	59	-72
29	b'2019\xc3\x84\xc3\xaa9\xc3\x94\xc3\x8225\xc3\x88\xc3\x9515\xc3\x8a\xc2\xb153\xc2\xb7\xc3\x967\xc3\x83\xc3\xab'	-56.56	154.56	119.75	0	0	0	0	0	0	689	48	-65
30	b'2019\xc3\x84\xc3\xaa9\xc3\x94\xc3\x8225\xc3\x88\xc3\x9515\xc3\x8a\xc2\xb153\xc2\xb7\xc3\x967\xc3\x83\xc3\xab'	-56.56	154.56	119.75	0	0	0	0	0	0	689	48	-65
31	b'2019\xc3\x84\xc3\xaa9\xc3\x94\xc3\x8225\xc3\x88\xc3\x9515\xc3\x8a\xc2\xb153\xc2\xb7\xc3\x967\xc3\x83\xc3\xab'	-58.56	152.25	117.5	0	0	0	0	0	0	696	78	-97
32	b'2019\xc3\x84\xc3\xaa9\xc3\x94\xc3\x8225\xc3\x88\xc3\x9515\xc3\x8a\xc2\xb153\xc2\xb7\xc3\x967\xc3\x83\xc3\xab'	-59.43	151.31	116.25	0	0	0	0	0	0	678	84	-104
33	b'2019\xc3\x84\xc3\xaa9\xc3\x94\xc3\x8225\xc3\x88\xc3\x9515\xc3\x8a\xc2\xb153\xc2\xb7\xc3\x967\xc3\x83\xc3\xab'	-59.43	151.31	116.25	0	0	0	0	0	0	678	84	-104
34	b'2019\xc3\x84\xc3\xaa9\xc3\x94\xc3\x8225\xc3\x88\xc3\x9515\xc3\x8a\xc2\xb153\xc2\xb7\xc3\x967\xc3\x83\xc3\xab'	-60.87	149.18	114.56	0	0	0	0	0	0	659	118	-129
35	b'2019\xc3\x84\xc3\xaa9\xc3\x94\xc3\x8225\xc3\x88\xc3\x9515\xc3\x8a\xc2\xb153\xc2\xb7\xc3\x967\xc3\x83\xc3\xab'	-61.68	147.93	114	0	0	0	0	0	0	678	107	-123
36	b'2019\xc3\x84\xc3\xaa9\xc3\x94\xc3\x8225\xc3\x88\xc3\x9515\xc3\x8a\xc2\xb153\xc2\xb7\xc3\x967\xc3\x83\xc3\xab'	-61.87	146.75	113.5	0	0	0	0	0	0	705	124	-142
37	b'2019\xc3\x84\xc3\xaa9\xc3\x94\xc3\x8225\xc3\x88\xc3\x9515\xc3\x8a\xc2\xb153\xc2\xb7\xc3\x967\xc3\x83\xc3\xab'	-61.93	146.18	112.87	0	0	0	0	0	0	648	118	-161
38	b'2019\xc3\x84\xc3\xaa9\xc3\x94\xc3\x8225\xc3\x88\xc3\x9515\xc3\x8a\xc2\xb153\xc2\xb7\xc3\x968\xc3\x83\xc3\xab'	-61.62	146.06	112.87	0	0	0	0	0	0	641	142	-142
39	b'2019\xc3\x84\xc3\xaa9\xc3\x94\xc3\x8225\xc3\x88\xc3\x9515\xc3\x8a\xc2\xb153\xc2\xb7\xc3\x968\xc3\x83\xc3\xab'	-61.37	145	112.68	0	0	0	0	0	0	672	148	-168
40	b'2019\xc3\x84\xc3\xaa9\xc3\x94\xc3\x8225\xc3\x88\xc3\x9515\xc3\x8a\xc2\xb153\xc2\xb7\xc3\x968\xc3\x83\xc3\xab'	-61.31	145.25	112.81	0	0	0	0	0	0	676	160	-148
41	b'2019\xc3\x84\xc3\xaa9\xc3\x94\xc3\x8225\xc3\x88\xc3\x9515\xc3\x8a\xc2\xb153\xc2\xb7\xc3\x968\xc3\x83\xc3\xab'	-61.31	145.25	112.81	0	0	0	0	0	0	676	160	-148
42	b'2019\xc3\x84\xc3\xaa9\xc3\x94\xc3\x8225\xc3\x88\xc3\x9515\xc3\x8a\xc2\xb153\xc2\xb7\xc3\x968\xc3\x83\xc3\xab'	-61	145.75	112.93	0	0	0	0	0	0	672	148	-155
43	b'2019\xc3\x84\xc3\xaa9\xc3\x94\xc3\x8225\xc3\x88\xc3\x9515\xc3\x8a\xc2\xb153\xc2\xb7\xc3\x968\xc3\x83\xc3\xab'	-60.62	146.5	113	0	0	0	0	0	0	636	131	-168
44	b'2019\xc3\x84\xc3\xaa9\xc3\x94\xc3\x8225\xc3\x88\xc3\x9515\xc3\x8a\xc2\xb153\xc2\xb7\xc3\x968\xc3\x83\xc3\xab'	-60.37	146.43	113.43	0	0	0	0	0	0	659	136	-161
45	b'2019\xc3\x84\xc3\xaa9\xc3\x94\xc3\x8225\xc3\x88\xc3\x9515\xc3\x8a\xc2\xb153\xc2\xb7\xc3\x968\xc3\x83\xc3\xab'	-60.18	146.56	113.5	0	0	0	0	0	0	617	142	-142
46	b'2019\xc3\x84\xc3\xaa9\xc3\x94\xc3\x8225\xc3\x88\xc3\x9515\xc3\x8a\xc2\xb153\xc2\xb7\xc3\x968\xc3\x83\xc3\xab'	-60.18	146.25	113.68	0	0	0	0	0	0	624	148	-123
47	b'2019\xc3\x84\xc3\xaa9\xc3\x94\xc3\x8225\xc3\x88\xc3\x9515\xc3\x8a\xc2\xb153\xc2\xb7\xc3\x968\xc3\x83\xc3\xab'	-60.18	146.25	113.68	0	0	0	0	0	0	624	148	-123
48	b'2019\xc3\x84\xc3\xaa9\xc3\x94\xc3\x8225\xc3\x88\xc3\x9515\xc3\x8a\xc2\xb153\xc2\xb7\xc3\x968\xc3\x83\xc3\xab'	-60	146.25	114.06	0	0	0	0	0	0	641	166	-161
49	b'2019\xc3\x84\xc3\xaa9\xc3\x94\xc3\x8225\xc3\x88\xc3\x9515\xc3\x8a\xc2\xb153\xc2\xb7\xc3\x968\xc3\x83\xc3\xab'	-60	146.25	114.06	0	0	0	0	0	0	641	166	-161
50	b'2019\xc3\x84\xc3\xaa9\xc3\x94\xc3\x8225\xc3\x88\xc3\x9515\xc3\x8a\xc2\xb153\xc2\xb7\xc3\x968\xc3\x83\xc3\xab'	-60.06	145.68	114.31	0	0	0	0	0	0	665	160	-148
51	b'2019\xc3\x84\xc3\xaa9\xc3\x94\xc3\x8225\xc3\x88\xc3\x9515\xc3\x8a\xc2\xb153\xc2\xb7\xc3\x968\xc3\x83\xc3\xab'	-60.06	145.37	114.5	0	0	0	0	0	0	665	153	-136
