# Supplementary material for: Data acquired by a single object sensor for the detection and quality evaluation of table tennis forehand strokes
Source: Data Brief. 2020 Nov 6;33:106504. doi: 10.1016/j.dib.2020.106504 (PMC7683218; doi:10.1016/j.dib.2020.106504)
Supplement: Supplementary file 2 [file mmc2.zip › Raw/Sensory-Data/1035.csv]

#	Time/Date	Roll	Pitch	Yaw	acc(x)	acc(y)	acc(z)	gyro(x)	gyro(y)	gyro(z)	mag(x)	mag(y)	mag(z)
2	b'2019\xc3\x84\xc3\xaa9\xc3\x94\xc3\x8225\xc3\x88\xc3\x9515\xc3\x8a\xc2\xb153\xc2\xb7\xc3\x9616\xc3\x83\xc3\xab'	-51.12	173	133.5	0	0	0	0	0	0	708	-196	91
3	b'2019\xc3\x84\xc3\xaa9\xc3\x94\xc3\x8225\xc3\x88\xc3\x9515\xc3\x8a\xc2\xb153\xc2\xb7\xc3\x9616\xc3\x83\xc3\xab'	-51.12	173	133.5	0	0	0	0	0	0	708	-196	91
4	b'2019\xc3\x84\xc3\xaa9\xc3\x94\xc3\x8225\xc3\x88\xc3\x9515\xc3\x8a\xc2\xb153\xc2\xb7\xc3\x9616\xc3\x83\xc3\xab'	-50.93	172.87	133.06	0	0	0	0	0	0	667	-190	96
5	b'2019\xc3\x84\xc3\xaa9\xc3\x94\xc3\x8225\xc3\x88\xc3\x9515\xc3\x8a\xc2\xb153\xc2\xb7\xc3\x9616\xc3\x83\xc3\xab'	-50.93	172.87	133.06	0	0	0	0	0	0	667	-190	96
6	b'2019\xc3\x84\xc3\xaa9\xc3\x94\xc3\x8225\xc3\x88\xc3\x9515\xc3\x8a\xc2\xb153\xc2\xb7\xc3\x9616\xc3\x83\xc3\xab'	-51	172.87	132.06	0	0	0	0	0	0	673	-174	83
7	b'2019\xc3\x84\xc3\xaa9\xc3\x94\xc3\x8225\xc3\x88\xc3\x9515\xc3\x8a\xc2\xb153\xc2\xb7\xc3\x9616\xc3\x83\xc3\xab'	-51.31	172.87	131.25	0	0	0	0	0	0	627	-168	96
8	b'2019\xc3\x84\xc3\xaa9\xc3\x94\xc3\x8225\xc3\x88\xc3\x9515\xc3\x8a\xc2\xb153\xc2\xb7\xc3\x9616\xc3\x83\xc3\xab'	-51.37	172.75	130.93	0	0	0	0	0	0	691	-172	83
9	b'2019\xc3\x84\xc3\xaa9\xc3\x94\xc3\x8225\xc3\x88\xc3\x9515\xc3\x8a\xc2\xb153\xc2\xb7\xc3\x9617\xc3\x83\xc3\xab'	-51.37	172.75	130.93	0	0	0	0	0	0	691	-172	83
10	b'2019\xc3\x84\xc3\xaa9\xc3\x94\xc3\x8225\xc3\x88\xc3\x9515\xc3\x8a\xc2\xb153\xc2\xb7\xc3\x9617\xc3\x83\xc3\xab'	-51.68	172.56	130.06	0	0	0	0	0	0	697	-161	76
11	b'2019\xc3\x84\xc3\xaa9\xc3\x94\xc3\x8225\xc3\x88\xc3\x9515\xc3\x8a\xc2\xb153\xc2\xb7\xc3\x9617\xc3\x83\xc3\xab'	-51.87	172.43	129.62	0	0	0	0	0	0	644	-161	76
12	b'2019\xc3\x84\xc3\xaa9\xc3\x94\xc3\x8225\xc3\x88\xc3\x9515\xc3\x8a\xc2\xb153\xc2\xb7\xc3\x9617\xc3\x83\xc3\xab'	-51.87	172.43	129	0	0	0	0	0	0	680	-156	96
13	b'2019\xc3\x84\xc3\xaa9\xc3\x94\xc3\x8225\xc3\x88\xc3\x9515\xc3\x8a\xc2\xb153\xc2\xb7\xc3\x9617\xc3\x83\xc3\xab'	-51.87	172.43	128.37	0	0	0	0	0	0	708	-160	70
14	b'2019\xc3\x84\xc3\xaa9\xc3\x94\xc3\x8225\xc3\x88\xc3\x9515\xc3\x8a\xc2\xb153\xc2\xb7\xc3\x9617\xc3\x83\xc3\xab'	-51.75	172.31	128	0	0	0	0	0	0	667	-144	70
15	b'2019\xc3\x84\xc3\xaa9\xc3\x94\xc3\x8225\xc3\x88\xc3\x9515\xc3\x8a\xc2\xb153\xc2\xb7\xc3\x9617\xc3\x83\xc3\xab'	-51.62	172.12	127.68	0	0	0	0	0	0	680	-156	76
16	b'2019\xc3\x84\xc3\xaa9\xc3\x94\xc3\x8225\xc3\x88\xc3\x9515\xc3\x8a\xc2\xb153\xc2\xb7\xc3\x9617\xc3\x83\xc3\xab'	-51.56	171.93	127.37	0	0	0	0	0	0	726	-132	64
17	b'2019\xc3\x84\xc3\xaa9\xc3\x94\xc3\x8225\xc3\x88\xc3\x9515\xc3\x8a\xc2\xb153\xc2\xb7\xc3\x9617\xc3\x83\xc3\xab'	-51.56	171.43	127.37	0	0	0	0	0	0	708	-132	70
18	b'2019\xc3\x84\xc3\xaa9\xc3\x94\xc3\x8225\xc3\x88\xc3\x9515\xc3\x8a\xc2\xb153\xc2\xb7\xc3\x9617\xc3\x83\xc3\xab'	-51.81	170.93	127.12	0	0	0	0	0	0	702	-139	76
19	b'2019\xc3\x84\xc3\xaa9\xc3\x94\xc3\x8225\xc3\x88\xc3\x9515\xc3\x8a\xc2\xb153\xc2\xb7\xc3\x9617\xc3\x83\xc3\xab'	-52.06	170.43	126.68	0	0	0	0	0	0	657	-121	64
20	b'2019\xc3\x84\xc3\xaa9\xc3\x94\xc3\x8225\xc3\x88\xc3\x9515\xc3\x8a\xc2\xb153\xc2\xb7\xc3\x9617\xc3\x83\xc3\xab'	-52.56	169.5	126.87	0	0	0	0	0	0	686	-107	57
21	b'2019\xc3\x84\xc3\xaa9\xc3\x94\xc3\x8225\xc3\x88\xc3\x9515\xc3\x8a\xc2\xb153\xc2\xb7\xc3\x9617\xc3\x83\xc3\xab'	-52.56	169.5	126.87	0	0	0	0	0	0	686	-107	57
22	b'2019\xc3\x84\xc3\xaa9\xc3\x94\xc3\x8225\xc3\x88\xc3\x9515\xc3\x8a\xc2\xb153\xc2\xb7\xc3\x9618\xc3\x83\xc3\xab'	-52.81	168	125.06	0	0	0	0	0	0	697	-84	32
23	b'2019\xc3\x84\xc3\xaa9\xc3\x94\xc3\x8225\xc3\x88\xc3\x9515\xc3\x8a\xc2\xb153\xc2\xb7\xc3\x9618\xc3\x83\xc3\xab'	-53.18	167.12	124.56	0	0	0	0	0	0	686	-84	24
24	b'2019\xc3\x84\xc3\xaa9\xc3\x94\xc3\x8225\xc3\x88\xc3\x9515\xc3\x8a\xc2\xb153\xc2\xb7\xc3\x9618\xc3\x83\xc3\xab'	-53.18	167.12	124.56	0	0	0	0	0	0	686	-84	24
25	b'2019\xc3\x84\xc3\xaa9\xc3\x94\xc3\x8225\xc3\x88\xc3\x9515\xc3\x8a\xc2\xb153\xc2\xb7\xc3\x9618\xc3\x83\xc3\xab'	-54	165.62	123.25	0	0	0	0	0	0	686	-48	32
26	b'2019\xc3\x84\xc3\xaa9\xc3\x94\xc3\x8225\xc3\x88\xc3\x9515\xc3\x8a\xc2\xb153\xc2\xb7\xc3\x9618\xc3\x83\xc3\xab'	-54.25	165.5	121.56	0	0	0	0	0	0	657	-48	4
27	b'2019\xc3\x84\xc3\xaa9\xc3\x94\xc3\x8225\xc3\x88\xc3\x9515\xc3\x8a\xc2\xb153\xc2\xb7\xc3\x9618\xc3\x83\xc3\xab'	-54.25	165.5	121.56	0	0	0	0	0	0	657	-48	4
28	b'2019\xc3\x84\xc3\xaa9\xc3\x94\xc3\x8225\xc3\x88\xc3\x9515\xc3\x8a\xc2\xb153\xc2\xb7\xc3\x9618\xc3\x83\xc3\xab'	-55.43	165.25	117.87	0	0	0	0	0	0	686	-54	-1
29	b'2019\xc3\x84\xc3\xaa9\xc3\x94\xc3\x8225\xc3\x88\xc3\x9515\xc3\x8a\xc2\xb153\xc2\xb7\xc3\x9618\xc3\x83\xc3\xab'	-56.12	164.93	116.31	0	0	0	0	0	0	651	-41	0
30	b'2019\xc3\x84\xc3\xaa9\xc3\x94\xc3\x8225\xc3\x88\xc3\x9515\xc3\x8a\xc2\xb153\xc2\xb7\xc3\x9618\xc3\x83\xc3\xab'	-56.43	164.43	114.43	0	0	0	0	0	0	660	-6	-12
31	b'2019\xc3\x84\xc3\xaa9\xc3\x94\xc3\x8225\xc3\x88\xc3\x9515\xc3\x8a\xc2\xb153\xc2\xb7\xc3\x9618\xc3\x83\xc3\xab'	-57.31	164	113	0	0	0	0	0	0	707	-6	-46
32	b'2019\xc3\x84\xc3\xaa9\xc3\x94\xc3\x8225\xc3\x88\xc3\x9515\xc3\x8a\xc2\xb153\xc2\xb7\xc3\x9618\xc3\x83\xc3\xab'	-57.31	164	113	0	0	0	0	0	0	707	-6	-46
33	b'2019\xc3\x84\xc3\xaa9\xc3\x94\xc3\x8225\xc3\x88\xc3\x9515\xc3\x8a\xc2\xb153\xc2\xb7\xc3\x9618\xc3\x83\xc3\xab'	-57.87	162.43	111.43	0	0	0	0	0	0	678	4	-65
34	b'2019\xc3\x84\xc3\xaa9\xc3\x94\xc3\x8225\xc3\x88\xc3\x9515\xc3\x8a\xc2\xb153\xc2\xb7\xc3\x9618\xc3\x83\xc3\xab'	-57.87	162.43	111.43	0	0	0	0	0	0	678	4	-65
35	b'2019\xc3\x84\xc3\xaa9\xc3\x94\xc3\x8225\xc3\x88\xc3\x9515\xc3\x8a\xc2\xb153\xc2\xb7\xc3\x9619\xc3\x83\xc3\xab'	-58.43	161.31	111.18	0	0	0	0	0	0	665	22	-72
36	b'2019\xc3\x84\xc3\xaa9\xc3\x94\xc3\x8225\xc3\x88\xc3\x9515\xc3\x8a\xc2\xb153\xc2\xb7\xc3\x9619\xc3\x83\xc3\xab'	-58.43	160.56	110.75	0	0	0	0	0	0	672	16	-72
37	b'2019\xc3\x84\xc3\xaa9\xc3\x94\xc3\x8225\xc3\x88\xc3\x9515\xc3\x8a\xc2\xb153\xc2\xb7\xc3\x9619\xc3\x83\xc3\xab'	-58.5	160.06	110.37	0	0	0	0	0	0	672	33	-70
38	b'2019\xc3\x84\xc3\xaa9\xc3\x94\xc3\x8225\xc3\x88\xc3\x9515\xc3\x8a\xc2\xb153\xc2\xb7\xc3\x9619\xc3\x83\xc3\xab'	-58.5	159.56	109.87	0	0	0	0	0	0	643	38	-84
39	b'2019\xc3\x84\xc3\xaa9\xc3\x94\xc3\x8225\xc3\x88\xc3\x9515\xc3\x8a\xc2\xb153\xc2\xb7\xc3\x9619\xc3\x83\xc3\xab'	-58.5	159.56	109.87	0	0	0	0	0	0	643	38	-84
40	b'2019\xc3\x84\xc3\xaa9\xc3\x94\xc3\x8225\xc3\x88\xc3\x9515\xc3\x8a\xc2\xb153\xc2\xb7\xc3\x9619\xc3\x83\xc3\xab'	-59.06	158.31	109.37	0	0	0	0	0	0	672	68	-91
41	b'2019\xc3\x84\xc3\xaa9\xc3\x94\xc3\x8225\xc3\x88\xc3\x9515\xc3\x8a\xc2\xb153\xc2\xb7\xc3\x9619\xc3\x83\xc3\xab'	-59.25	157.93	109	0	0	0	0	0	0	656	68	-72
42	b'2019\xc3\x84\xc3\xaa9\xc3\x94\xc3\x8225\xc3\x88\xc3\x9515\xc3\x8a\xc2\xb153\xc2\xb7\xc3\x9619\xc3\x83\xc3\xab'	-59.62	156.62	108.68	0	0	0	0	0	0	660	62	-91
43	b'2019\xc3\x84\xc3\xaa9\xc3\x94\xc3\x8225\xc3\x88\xc3\x9515\xc3\x8a\xc2\xb153\xc2\xb7\xc3\x9619\xc3\x83\xc3\xab'	-60	155.81	108.56	0	0	0	0	0	0	649	75	-97
