# Supplementary material for: Data acquired by a single object sensor for the detection and quality evaluation of table tennis forehand strokes
Source: Data Brief. 2020 Nov 6;33:106504. doi: 10.1016/j.dib.2020.106504 (PMC7683218; doi:10.1016/j.dib.2020.106504)
Supplement: Supplementary file 2 [file mmc2.zip › Raw/Sensory-Data/1036.csv]

#	Time/Date	Roll	Pitch	Yaw	acc(x)	acc(y)	acc(z)	gyro(x)	gyro(y)	gyro(z)	mag(x)	mag(y)	mag(z)
2	b'2019\xc3\x84\xc3\xaa9\xc3\x94\xc3\x8225\xc3\x88\xc3\x9515\xc3\x8a\xc2\xb153\xc2\xb7\xc3\x9626\xc3\x83\xc3\xab'	-51.25	175.81	127.87	0	0	0	0	0	0	648	-180	97
3	b'2019\xc3\x84\xc3\xaa9\xc3\x94\xc3\x8225\xc3\x88\xc3\x9515\xc3\x8a\xc2\xb153\xc2\xb7\xc3\x9626\xc3\x83\xc3\xab'	-51.18	175.62	128.06	0	0	0	0	0	0	641	-180	83
4	b'2019\xc3\x84\xc3\xaa9\xc3\x94\xc3\x8225\xc3\x88\xc3\x9515\xc3\x8a\xc2\xb153\xc2\xb7\xc3\x9626\xc3\x83\xc3\xab'	-51.37	174.62	129.37	0	0	0	0	0	0	635	-176	83
5	b'2019\xc3\x84\xc3\xaa9\xc3\x94\xc3\x8225\xc3\x88\xc3\x9515\xc3\x8a\xc2\xb153\xc2\xb7\xc3\x9626\xc3\x83\xc3\xab'	-51.37	173.56	130.5	0	0	0	0	0	0	676	-180	97
6	b'2019\xc3\x84\xc3\xaa9\xc3\x94\xc3\x8225\xc3\x88\xc3\x9515\xc3\x8a\xc2\xb153\xc2\xb7\xc3\x9627\xc3\x83\xc3\xab'	-51.37	173.56	130.5	0	0	0	0	0	0	676	-180	97
7	b'2019\xc3\x84\xc3\xaa9\xc3\x94\xc3\x8225\xc3\x88\xc3\x9515\xc3\x8a\xc2\xb153\xc2\xb7\xc3\x9627\xc3\x83\xc3\xab'	-51.37	171.93	132	0	0	0	0	0	0	676	-152	89
8	b'2019\xc3\x84\xc3\xaa9\xc3\x94\xc3\x8225\xc3\x88\xc3\x9515\xc3\x8a\xc2\xb153\xc2\xb7\xc3\x9627\xc3\x83\xc3\xab'	-51.5	171.56	132.12	0	0	0	0	0	0	664	-164	110
9	b'2019\xc3\x84\xc3\xaa9\xc3\x94\xc3\x8225\xc3\x88\xc3\x9515\xc3\x8a\xc2\xb153\xc2\xb7\xc3\x9627\xc3\x83\xc3\xab'	-51.5	171.56	132.12	0	0	0	0	0	0	664	-164	110
10	b'2019\xc3\x84\xc3\xaa9\xc3\x94\xc3\x8225\xc3\x88\xc3\x9515\xc3\x8a\xc2\xb153\xc2\xb7\xc3\x9627\xc3\x83\xc3\xab'	-52	170.5	131.87	0	0	0	0	0	0	670	-140	83
11	b'2019\xc3\x84\xc3\xaa9\xc3\x94\xc3\x8225\xc3\x88\xc3\x9515\xc3\x8a\xc2\xb153\xc2\xb7\xc3\x9627\xc3\x83\xc3\xab'	-52	170.5	131.87	0	0	0	0	0	0	670	-140	83
12	b'2019\xc3\x84\xc3\xaa9\xc3\x94\xc3\x8225\xc3\x88\xc3\x9515\xc3\x8a\xc2\xb153\xc2\xb7\xc3\x9627\xc3\x83\xc3\xab'	-52.56	170	131	0	0	0	0	0	0	681	-134	76
13	b'2019\xc3\x84\xc3\xaa9\xc3\x94\xc3\x8225\xc3\x88\xc3\x9515\xc3\x8a\xc2\xb153\xc2\xb7\xc3\x9627\xc3\x83\xc3\xab'	-52.68	169.56	130.81	0	0	0	0	0	0	664	-116	76
14	b'2019\xc3\x84\xc3\xaa9\xc3\x94\xc3\x8225\xc3\x88\xc3\x9515\xc3\x8a\xc2\xb153\xc2\xb7\xc3\x9627\xc3\x83\xc3\xab'	-52.68	169.56	130.81	0	0	0	0	0	0	664	-116	76
15	b'2019\xc3\x84\xc3\xaa9\xc3\x94\xc3\x8225\xc3\x88\xc3\x9515\xc3\x8a\xc2\xb153\xc2\xb7\xc3\x9627\xc3\x83\xc3\xab'	-53.31	169	130.06	0	0	0	0	0	0	659	-94	57
16	b'2019\xc3\x84\xc3\xaa9\xc3\x94\xc3\x8225\xc3\x88\xc3\x9515\xc3\x8a\xc2\xb153\xc2\xb7\xc3\x9627\xc3\x83\xc3\xab'	-53.68	168.75	129.43	0	0	0	0	0	0	636	-123	38
17	b'2019\xc3\x84\xc3\xaa9\xc3\x94\xc3\x8225\xc3\x88\xc3\x9515\xc3\x8a\xc2\xb153\xc2\xb7\xc3\x9627\xc3\x83\xc3\xab'	-53.93	168.37	129	0	0	0	0	0	0	649	-94	51
18	b'2019\xc3\x84\xc3\xaa9\xc3\x94\xc3\x8225\xc3\x88\xc3\x9515\xc3\x8a\xc2\xb153\xc2\xb7\xc3\x9628\xc3\x83\xc3\xab'	-53.93	168.37	129	0	0	0	0	0	0	649	-94	51
19	b'2019\xc3\x84\xc3\xaa9\xc3\x94\xc3\x8225\xc3\x88\xc3\x9515\xc3\x8a\xc2\xb153\xc2\xb7\xc3\x9628\xc3\x83\xc3\xab'	-54.75	166.93	128.37	0	0	0	0	0	0	683	-88	25
20	b'2019\xc3\x84\xc3\xaa9\xc3\x94\xc3\x8225\xc3\x88\xc3\x9515\xc3\x8a\xc2\xb153\xc2\xb7\xc3\x9628\xc3\x83\xc3\xab'	-54.75	166.93	128.37	0	0	0	0	0	0	683	-88	25
21	b'2019\xc3\x84\xc3\xaa9\xc3\x94\xc3\x8225\xc3\x88\xc3\x9515\xc3\x8a\xc2\xb153\xc2\xb7\xc3\x9628\xc3\x83\xc3\xab'	-55.5	166.12	126.68	0	0	0	0	0	0	670	-83	30
22	b'2019\xc3\x84\xc3\xaa9\xc3\x94\xc3\x8225\xc3\x88\xc3\x9515\xc3\x8a\xc2\xb153\xc2\xb7\xc3\x9628\xc3\x83\xc3\xab'	-56.06	165.56	126.18	0	0	0	0	0	0	670	-64	17
23	b'2019\xc3\x84\xc3\xaa9\xc3\x94\xc3\x8225\xc3\x88\xc3\x9515\xc3\x8a\xc2\xb153\xc2\xb7\xc3\x9628\xc3\x83\xc3\xab'	-56.62	164.93	125.31	0	0	0	0	0	0	688	-59	4
24	b'2019\xc3\x84\xc3\xaa9\xc3\x94\xc3\x8225\xc3\x88\xc3\x9515\xc3\x8a\xc2\xb153\xc2\xb7\xc3\x9628\xc3\x83\xc3\xab'	-56.62	164.93	125.31	0	0	0	0	0	0	688	-59	4
25	b'2019\xc3\x84\xc3\xaa9\xc3\x94\xc3\x8225\xc3\x88\xc3\x9515\xc3\x8a\xc2\xb153\xc2\xb7\xc3\x9628\xc3\x83\xc3\xab'	-57.68	164.31	121.87	0	0	0	0	0	0	692	-48	-14
26	b'2019\xc3\x84\xc3\xaa9\xc3\x94\xc3\x8225\xc3\x88\xc3\x9515\xc3\x8a\xc2\xb153\xc2\xb7\xc3\x9628\xc3\x83\xc3\xab'	-58.25	163.75	120.62	0	0	0	0	0	0	740	-48	-33
27	b'2019\xc3\x84\xc3\xaa9\xc3\x94\xc3\x8225\xc3\x88\xc3\x9515\xc3\x8a\xc2\xb153\xc2\xb7\xc3\x9628\xc3\x83\xc3\xab'	-58.93	162.56	119.43	0	0	0	0	0	0	716	-35	-46
28	b'2019\xc3\x84\xc3\xaa9\xc3\x94\xc3\x8225\xc3\x88\xc3\x9515\xc3\x8a\xc2\xb153\xc2\xb7\xc3\x9628\xc3\x83\xc3\xab'	-59.93	161.43	117.12	0	0	0	0	0	0	692	11	-59
29	b'2019\xc3\x84\xc3\xaa9\xc3\x94\xc3\x8225\xc3\x88\xc3\x9515\xc3\x8a\xc2\xb153\xc2\xb7\xc3\x9628\xc3\x83\xc3\xab'	-60.87	160.87	115.43	0	0	0	0	0	0	652	4	-52
30	b'2019\xc3\x84\xc3\xaa9\xc3\x94\xc3\x8225\xc3\x88\xc3\x9515\xc3\x8a\xc2\xb153\xc2\xb7\xc3\x9629\xc3\x83\xc3\xab'	-61.68	159.81	114.5	0	0	0	0	0	0	657	-6	-72
31	b'2019\xc3\x84\xc3\xaa9\xc3\x94\xc3\x8225\xc3\x88\xc3\x9515\xc3\x8a\xc2\xb153\xc2\xb7\xc3\x9629\xc3\x83\xc3\xab'	-62.56	159	112.75	0	0	0	0	0	0	641	-4	-84
32	b'2019\xc3\x84\xc3\xaa9\xc3\x94\xc3\x8225\xc3\x88\xc3\x9515\xc3\x8a\xc2\xb153\xc2\xb7\xc3\x9629\xc3\x83\xc3\xab'	-63.12	158.06	111.18	0	0	0	0	0	0	662	24	-91
33	b'2019\xc3\x84\xc3\xaa9\xc3\x94\xc3\x8225\xc3\x88\xc3\x9515\xc3\x8a\xc2\xb153\xc2\xb7\xc3\x9629\xc3\x83\xc3\xab'	-63.62	158.06	109.75	0	0	0	0	0	0	651	30	-105
34	b'2019\xc3\x84\xc3\xaa9\xc3\x94\xc3\x8225\xc3\x88\xc3\x9515\xc3\x8a\xc2\xb153\xc2\xb7\xc3\x9629\xc3\x83\xc3\xab'	-63.62	158.06	109.75	0	0	0	0	0	0	651	30	-105
35	b'2019\xc3\x84\xc3\xaa9\xc3\x94\xc3\x8225\xc3\x88\xc3\x9515\xc3\x8a\xc2\xb153\xc2\xb7\xc3\x9629\xc3\x83\xc3\xab'	-65.75	157.06	106.75	0	0	0	0	0	0	656	32	-132
36	b'2019\xc3\x84\xc3\xaa9\xc3\x94\xc3\x8225\xc3\x88\xc3\x9515\xc3\x8a\xc2\xb153\xc2\xb7\xc3\x9629\xc3\x83\xc3\xab'	-66.43	156.31	105.43	0	0	0	0	0	0	662	43	-139
37	b'2019\xc3\x84\xc3\xaa9\xc3\x94\xc3\x8225\xc3\x88\xc3\x9515\xc3\x8a\xc2\xb153\xc2\xb7\xc3\x9629\xc3\x83\xc3\xab'	-66.43	156.31	105.43	0	0	0	0	0	0	662	43	-139
38	b'2019\xc3\x84\xc3\xaa9\xc3\x94\xc3\x8225\xc3\x88\xc3\x9515\xc3\x8a\xc2\xb153\xc2\xb7\xc3\x9629\xc3\x83\xc3\xab'	-68.5	153.18	103.31	0	0	0	0	0	0	633	60	-164
39	b'2019\xc3\x84\xc3\xaa9\xc3\x94\xc3\x8225\xc3\x88\xc3\x9515\xc3\x8a\xc2\xb153\xc2\xb7\xc3\x9629\xc3\x83\xc3\xab'	-68.5	153.18	103.31	0	0	0	0	0	0	633	60	-164
40	b'2019\xc3\x84\xc3\xaa9\xc3\x94\xc3\x8225\xc3\x88\xc3\x9515\xc3\x8a\xc2\xb153\xc2\xb7\xc3\x9629\xc3\x83\xc3\xab'	-69.18	150.37	102.25	0	0	0	0	0	0	651	72	-177
41	b'2019\xc3\x84\xc3\xaa9\xc3\x94\xc3\x8225\xc3\x88\xc3\x9515\xc3\x8a\xc2\xb153\xc2\xb7\xc3\x9629\xc3\x83\xc3\xab'	-69.68	147.93	101.68	0	0	0	0	0	0	616	96	-177
42	b'2019\xc3\x84\xc3\xaa9\xc3\x94\xc3\x8225\xc3\x88\xc3\x9515\xc3\x8a\xc2\xb153\xc2\xb7\xc3\x9629\xc3\x83\xc3\xab'	-69.68	147.93	101.68	0	0	0	0	0	0	616	96	-177
43	b'2019\xc3\x84\xc3\xaa9\xc3\x94\xc3\x8225\xc3\x88\xc3\x9515\xc3\x8a\xc2\xb153\xc2\xb7\xc3\x9629\xc3\x83\xc3\xab'	-70.31	146.12	100.31	0	0	0	0	0	0	603	102	-196
44	b'2019\xc3\x84\xc3\xaa9\xc3\x94\xc3\x8225\xc3\x88\xc3\x9515\xc3\x8a\xc2\xb153\xc2\xb7\xc3\x9629\xc3\x83\xc3\xab'	-70.31	146.12	100.31	0	0	0	0	0	0	603	102	-196
45	b'2019\xc3\x84\xc3\xaa9\xc3\x94\xc3\x8225\xc3\x88\xc3\x9515\xc3\x8a\xc2\xb153\xc2\xb7\xc3\x9629\xc3\x83\xc3\xab'	-70.81	143.37	99.12	0	0	0	0	0	0	585	118	-217
46	b'2019\xc3\x84\xc3\xaa9\xc3\x94\xc3\x8225\xc3\x88\xc3\x9515\xc3\x8a\xc2\xb153\xc2\xb7\xc3\x9630\xc3\x83\xc3\xab'	-70.81	143.37	99.12	0	0	0	0	0	0	585	118	-217
47	b'2019\xc3\x84\xc3\xaa9\xc3\x94\xc3\x8225\xc3\x88\xc3\x9515\xc3\x8a\xc2\xb153\xc2\xb7\xc3\x9630\xc3\x83\xc3\xab'	-71	141.43	98.37	0	0	0	0	0	0	632	124	-211
48	b'2019\xc3\x84\xc3\xaa9\xc3\x94\xc3\x8225\xc3\x88\xc3\x9515\xc3\x8a\xc2\xb153\xc2\xb7\xc3\x9630\xc3\x83\xc3\xab'	-71	141.43	98.37	0	0	0	0	0	0	632	124	-211
49	b'2019\xc3\x84\xc3\xaa9\xc3\x94\xc3\x8225\xc3\x88\xc3\x9515\xc3\x8a\xc2\xb153\xc2\xb7\xc3\x9630\xc3\x83\xc3\xab'	-71.12	139.87	97.37	0	0	0	0	0	0	590	136	-228
50	b'2019\xc3\x84\xc3\xaa9\xc3\x94\xc3\x8225\xc3\x88\xc3\x9515\xc3\x8a\xc2\xb153\xc2\xb7\xc3\x9630\xc3\x83\xc3\xab'	-71.12	139.43	97.68	0	0	0	0	0	0	638	118	-224
51	b'2019\xc3\x84\xc3\xaa9\xc3\x94\xc3\x8225\xc3\x88\xc3\x9515\xc3\x8a\xc2\xb153\xc2\xb7\xc3\x9630\xc3\x83\xc3\xab'	-71.56	138.06	98.18	0	0	0	0	0	0	625	124	-228
52	b'2019\xc3\x84\xc3\xaa9\xc3\x94\xc3\x8225\xc3\x88\xc3\x9515\xc3\x8a\xc2\xb153\xc2\xb7\xc3\x9630\xc3\x83\xc3\xab'	-71.75	137.68	98	0	0	0	0	0	0	603	142	-241
53	b'2019\xc3\x84\xc3\xaa9\xc3\x94\xc3\x8225\xc3\x88\xc3\x9515\xc3\x8a\xc2\xb153\xc2\xb7\xc3\x9630\xc3\x83\xc3\xab'	-71.75	137.68	98	0	0	0	0	0	0	603	142	-241
54	b'2019\xc3\x84\xc3\xaa9\xc3\x94\xc3\x8225\xc3\x88\xc3\x9515\xc3\x8a\xc2\xb153\xc2\xb7\xc3\x9630\xc3\x83\xc3\xab'	-72	136	97.93	0	0	0	0	0	0	620	160	-241
55	b'2019\xc3\x84\xc3\xaa9\xc3\x94\xc3\x8225\xc3\x88\xc3\x9515\xc3\x8a\xc2\xb153\xc2\xb7\xc3\x9630\xc3\x83\xc3\xab'	-72.62	134.25	98.31	0	0	0	0	0	0	590	148	-254
56	b'2019\xc3\x84\xc3\xaa9\xc3\x94\xc3\x8225\xc3\x88\xc3\x9515\xc3\x8a\xc2\xb153\xc2\xb7\xc3\x9630\xc3\x83\xc3\xab'	-72.68	133.62	98.62	0	0	0	0	0	0	585	124	-268
57	b'2019\xc3\x84\xc3\xaa9\xc3\x94\xc3\x8225\xc3\x88\xc3\x9515\xc3\x8a\xc2\xb153\xc2\xb7\xc3\x9630\xc3\x83\xc3\xab'	-72.68	133.62	98.62	0	0	0	0	0	0	585	124	-268
