# Supplementary material for: Data acquired by a single object sensor for the detection and quality evaluation of table tennis forehand strokes
Source: Data Brief. 2020 Nov 6;33:106504. doi: 10.1016/j.dib.2020.106504 (PMC7683218; doi:10.1016/j.dib.2020.106504)
Supplement: Supplementary file 2 [file mmc2.zip › Raw/Sensory-Data/1037.csv]

#	Time/Date	Roll	Pitch	Yaw	acc(x)	acc(y)	acc(z)	gyro(x)	gyro(y)	gyro(z)	mag(x)	mag(y)	mag(z)
2	b'2019\xc3\x84\xc3\xaa9\xc3\x94\xc3\x8225\xc3\x88\xc3\x9515\xc3\x8a\xc2\xb153\xc2\xb7\xc3\x9640\xc3\x83\xc3\xab'	-53.43	172.62	122.87	0	0	0	0	0	0	672	-121	65
3	b'2019\xc3\x84\xc3\xaa9\xc3\x94\xc3\x8225\xc3\x88\xc3\x9515\xc3\x8a\xc2\xb153\xc2\xb7\xc3\x9640\xc3\x83\xc3\xab'	-53.68	172.62	122.18	0	0	0	0	0	0	636	-126	33
4	b'2019\xc3\x84\xc3\xaa9\xc3\x94\xc3\x8225\xc3\x88\xc3\x9515\xc3\x8a\xc2\xb153\xc2\xb7\xc3\x9640\xc3\x83\xc3\xab'	-53.87	172.62	121.56	0	0	0	0	0	0	619	-121	33
5	b'2019\xc3\x84\xc3\xaa9\xc3\x94\xc3\x8225\xc3\x88\xc3\x9515\xc3\x8a\xc2\xb153\xc2\xb7\xc3\x9640\xc3\x83\xc3\xab'	-54.25	172.62	120.68	0	0	0	0	0	0	683	-108	38
6	b'2019\xc3\x84\xc3\xaa9\xc3\x94\xc3\x8225\xc3\x88\xc3\x9515\xc3\x8a\xc2\xb153\xc2\xb7\xc3\x9640\xc3\x83\xc3\xab'	-54.43	172.56	119.62	0	0	0	0	0	0	672	-115	25
7	b'2019\xc3\x84\xc3\xaa9\xc3\x94\xc3\x8225\xc3\x88\xc3\x9515\xc3\x8a\xc2\xb153\xc2\xb7\xc3\x9640\xc3\x83\xc3\xab'	-54.62	172.25	118.93	0	0	0	0	0	0	660	-115	25
8	b'2019\xc3\x84\xc3\xaa9\xc3\x94\xc3\x8225\xc3\x88\xc3\x9515\xc3\x8a\xc2\xb153\xc2\xb7\xc3\x9641\xc3\x83\xc3\xab'	-54.81	171.81	118.06	0	0	0	0	0	0	654	-86	25
9	b'2019\xc3\x84\xc3\xaa9\xc3\x94\xc3\x8225\xc3\x88\xc3\x9515\xc3\x8a\xc2\xb153\xc2\xb7\xc3\x9641\xc3\x83\xc3\xab'	-55.62	171.56	117.12	0	0	0	0	0	0	672	-107	0
10	b'2019\xc3\x84\xc3\xaa9\xc3\x94\xc3\x8225\xc3\x88\xc3\x9515\xc3\x8a\xc2\xb153\xc2\xb7\xc3\x9641\xc3\x83\xc3\xab'	-55.68	171.87	115.62	0	0	0	0	0	0	632	-91	1
11	b'2019\xc3\x84\xc3\xaa9\xc3\x94\xc3\x8225\xc3\x88\xc3\x9515\xc3\x8a\xc2\xb153\xc2\xb7\xc3\x9641\xc3\x83\xc3\xab'	-56	172	114.37	0	0	0	0	0	0	696	-86	8
12	b'2019\xc3\x84\xc3\xaa9\xc3\x94\xc3\x8225\xc3\x88\xc3\x9515\xc3\x8a\xc2\xb153\xc2\xb7\xc3\x9641\xc3\x83\xc3\xab'	-56.75	172.18	112.62	0	0	0	0	0	0	705	-80	-4
13	b'2019\xc3\x84\xc3\xaa9\xc3\x94\xc3\x8225\xc3\x88\xc3\x9515\xc3\x8a\xc2\xb153\xc2\xb7\xc3\x9641\xc3\x83\xc3\xab'	-56.75	172.18	112.62	0	0	0	0	0	0	705	-80	-4
14	b'2019\xc3\x84\xc3\xaa9\xc3\x94\xc3\x8225\xc3\x88\xc3\x9515\xc3\x8a\xc2\xb153\xc2\xb7\xc3\x9641\xc3\x83\xc3\xab'	-57.37	171.62	109.87	0	0	0	0	0	0	648	-62	-24
15	b'2019\xc3\x84\xc3\xaa9\xc3\x94\xc3\x8225\xc3\x88\xc3\x9515\xc3\x8a\xc2\xb153\xc2\xb7\xc3\x9641\xc3\x83\xc3\xab'	-58.06	171.12	108.5	0	0	0	0	0	0	660	-51	-36
16	b'2019\xc3\x84\xc3\xaa9\xc3\x94\xc3\x8225\xc3\x88\xc3\x9515\xc3\x8a\xc2\xb153\xc2\xb7\xc3\x9641\xc3\x83\xc3\xab'	-58.06	171.12	108.5	0	0	0	0	0	0	660	-51	-36
17	b'2019\xc3\x84\xc3\xaa9\xc3\x94\xc3\x8225\xc3\x88\xc3\x9515\xc3\x8a\xc2\xb153\xc2\xb7\xc3\x9641\xc3\x83\xc3\xab'	-59.12	170.12	107.25	0	0	0	0	0	0	664	-43	-36
18	b'2019\xc3\x84\xc3\xaa9\xc3\x94\xc3\x8225\xc3\x88\xc3\x9515\xc3\x8a\xc2\xb153\xc2\xb7\xc3\x9641\xc3\x83\xc3\xab'	-59.12	170.12	107.25	0	0	0	0	0	0	664	-43	-36
19	b'2019\xc3\x84\xc3\xaa9\xc3\x94\xc3\x8225\xc3\x88\xc3\x9515\xc3\x8a\xc2\xb153\xc2\xb7\xc3\x9641\xc3\x83\xc3\xab'	-60.37	168.93	105.75	0	0	0	0	0	0	635	-14	-64
20	b'2019\xc3\x84\xc3\xaa9\xc3\x94\xc3\x8225\xc3\x88\xc3\x9515\xc3\x8a\xc2\xb153\xc2\xb7\xc3\x9642\xc3\x83\xc3\xab'	-61.37	168.62	104.81	0	0	0	0	0	0	646	-9	-76
21	b'2019\xc3\x84\xc3\xaa9\xc3\x94\xc3\x8225\xc3\x88\xc3\x9515\xc3\x8a\xc2\xb153\xc2\xb7\xc3\x9642\xc3\x83\xc3\xab'	-62.56	167.25	104.25	0	0	0	0	0	0	681	-9	-89
22	b'2019\xc3\x84\xc3\xaa9\xc3\x94\xc3\x8225\xc3\x88\xc3\x9515\xc3\x8a\xc2\xb153\xc2\xb7\xc3\x9642\xc3\x83\xc3\xab'	-63.06	166.12	103.5	0	0	0	0	0	0	681	3	-104
23	b'2019\xc3\x84\xc3\xaa9\xc3\x94\xc3\x8225\xc3\x88\xc3\x9515\xc3\x8a\xc2\xb153\xc2\xb7\xc3\x9642\xc3\x83\xc3\xab'	-63.93	165.06	102.43	0	0	0	0	0	0	659	3	-116
24	b'2019\xc3\x84\xc3\xaa9\xc3\x94\xc3\x8225\xc3\x88\xc3\x9515\xc3\x8a\xc2\xb153\xc2\xb7\xc3\x9642\xc3\x83\xc3\xab'	-64.87	163.68	101.31	0	0	0	0	0	0	652	25	-121
25	b'2019\xc3\x84\xc3\xaa9\xc3\x94\xc3\x8225\xc3\x88\xc3\x9515\xc3\x8a\xc2\xb153\xc2\xb7\xc3\x9642\xc3\x83\xc3\xab'	-65.43	162.56	100.56	0	0	0	0	0	0	611	32	-142
26	b'2019\xc3\x84\xc3\xaa9\xc3\x94\xc3\x8225\xc3\x88\xc3\x9515\xc3\x8a\xc2\xb153\xc2\xb7\xc3\x9642\xc3\x83\xc3\xab'	-66.18	161.25	99.68	0	0	0	0	0	0	635	38	-136
27	b'2019\xc3\x84\xc3\xaa9\xc3\x94\xc3\x8225\xc3\x88\xc3\x9515\xc3\x8a\xc2\xb153\xc2\xb7\xc3\x9642\xc3\x83\xc3\xab'	-66.18	161.25	99.68	0	0	0	0	0	0	635	38	-136
28	b'2019\xc3\x84\xc3\xaa9\xc3\x94\xc3\x8225\xc3\x88\xc3\x9515\xc3\x8a\xc2\xb153\xc2\xb7\xc3\x9642\xc3\x83\xc3\xab'	-67.56	158.25	98	0	0	0	0	0	0	611	56	-169
29	b'2019\xc3\x84\xc3\xaa9\xc3\x94\xc3\x8225\xc3\x88\xc3\x9515\xc3\x8a\xc2\xb153\xc2\xb7\xc3\x9642\xc3\x83\xc3\xab'	-67.56	158.25	98	0	0	0	0	0	0	611	56	-169
30	b'2019\xc3\x84\xc3\xaa9\xc3\x94\xc3\x8225\xc3\x88\xc3\x9515\xc3\x8a\xc2\xb153\xc2\xb7\xc3\x9642\xc3\x83\xc3\xab'	-69.81	153.81	96.56	0	0	0	0	0	0	595	80	-188
31	b'2019\xc3\x84\xc3\xaa9\xc3\x94\xc3\x8225\xc3\x88\xc3\x9515\xc3\x8a\xc2\xb153\xc2\xb7\xc3\x9642\xc3\x83\xc3\xab'	-70.62	151.25	95.93	0	0	0	0	0	0	611	75	-208
32	b'2019\xc3\x84\xc3\xaa9\xc3\x94\xc3\x8225\xc3\x88\xc3\x9515\xc3\x8a\xc2\xb153\xc2\xb7\xc3\x9642\xc3\x83\xc3\xab'	-71.62	148.5	95.5	0	0	0	0	0	0	588	86	-214
33	b'2019\xc3\x84\xc3\xaa9\xc3\x94\xc3\x8225\xc3\x88\xc3\x9515\xc3\x8a\xc2\xb153\xc2\xb7\xc3\x9643\xc3\x83\xc3\xab'	-71.62	148.5	95.5	0	0	0	0	0	0	588	86	-214
34	b'2019\xc3\x84\xc3\xaa9\xc3\x94\xc3\x8225\xc3\x88\xc3\x9515\xc3\x8a\xc2\xb153\xc2\xb7\xc3\x9643\xc3\x83\xc3\xab'	-72.5	143.5	95	0	0	0	0	0	0	582	121	-233
35	b'2019\xc3\x84\xc3\xaa9\xc3\x94\xc3\x8225\xc3\x88\xc3\x9515\xc3\x8a\xc2\xb153\xc2\xb7\xc3\x9643\xc3\x83\xc3\xab'	-72.93	141.43	94.68	0	0	0	0	0	0	576	126	-246
36	b'2019\xc3\x84\xc3\xaa9\xc3\x94\xc3\x8225\xc3\x88\xc3\x9515\xc3\x8a\xc2\xb153\xc2\xb7\xc3\x9643\xc3\x83\xc3\xab'	-72.93	141.43	94.68	0	0	0	0	0	0	576	126	-246
37	b'2019\xc3\x84\xc3\xaa9\xc3\x94\xc3\x8225\xc3\x88\xc3\x9515\xc3\x8a\xc2\xb153\xc2\xb7\xc3\x9643\xc3\x83\xc3\xab'	-73.5	135.37	94.93	0	0	0	0	0	0	564	115	-248
38	b'2019\xc3\x84\xc3\xaa9\xc3\x94\xc3\x8225\xc3\x88\xc3\x9515\xc3\x8a\xc2\xb153\xc2\xb7\xc3\x9643\xc3\x83\xc3\xab'	-73.87	130.31	95	0	0	0	0	0	0	588	144	-268
39	b'2019\xc3\x84\xc3\xaa9\xc3\x94\xc3\x8225\xc3\x88\xc3\x9515\xc3\x8a\xc2\xb153\xc2\xb7\xc3\x9643\xc3\x83\xc3\xab'	-74.12	128	94.93	0	0	0	0	0	0	576	156	-273
40	b'2019\xc3\x84\xc3\xaa9\xc3\x94\xc3\x8225\xc3\x88\xc3\x9515\xc3\x8a\xc2\xb153\xc2\xb7\xc3\x9643\xc3\x83\xc3\xab'	-74.12	125.18	94.93	0	0	0	0	0	0	529	132	-273
41	b'2019\xc3\x84\xc3\xaa9\xc3\x94\xc3\x8225\xc3\x88\xc3\x9515\xc3\x8a\xc2\xb153\xc2\xb7\xc3\x9643\xc3\x83\xc3\xab'	-74.12	125.18	94.93	0	0	0	0	0	0	529	132	-273
42	b'2019\xc3\x84\xc3\xaa9\xc3\x94\xc3\x8225\xc3\x88\xc3\x9515\xc3\x8a\xc2\xb153\xc2\xb7\xc3\x9643\xc3\x83\xc3\xab'	-74.18	123.31	94.5	0	0	0	0	0	0	534	150	-300
43	b'2019\xc3\x84\xc3\xaa9\xc3\x94\xc3\x8225\xc3\x88\xc3\x9515\xc3\x8a\xc2\xb153\xc2\xb7\xc3\x9643\xc3\x83\xc3\xab'	-74.18	122.12	94.37	0	0	0	0	0	0	529	150	-307
44	b'2019\xc3\x84\xc3\xaa9\xc3\x94\xc3\x8225\xc3\x88\xc3\x9515\xc3\x8a\xc2\xb153\xc2\xb7\xc3\x9643\xc3\x83\xc3\xab'	-73.75	120.93	94.62	0	0	0	0	0	0	536	156	-300
45	b'2019\xc3\x84\xc3\xaa9\xc3\x94\xc3\x8225\xc3\x88\xc3\x9515\xc3\x8a\xc2\xb153\xc2\xb7\xc3\x9643\xc3\x83\xc3\xab'	-74	120.18	94.18	0	0	0	0	0	0	518	174	-300
46	b'2019\xc3\x84\xc3\xaa9\xc3\x94\xc3\x8225\xc3\x88\xc3\x9515\xc3\x8a\xc2\xb153\xc2\xb7\xc3\x9643\xc3\x83\xc3\xab'	-74	120.18	94.18	0	0	0	0	0	0	518	174	-300
47	b'2019\xc3\x84\xc3\xaa9\xc3\x94\xc3\x8225\xc3\x88\xc3\x9515\xc3\x8a\xc2\xb153\xc2\xb7\xc3\x9643\xc3\x83\xc3\xab'	-73.93	119.5	94.25	0	0	0	0	0	0	571	179	-294
48	b'2019\xc3\x84\xc3\xaa9\xc3\x94\xc3\x8225\xc3\x88\xc3\x9515\xc3\x8a\xc2\xb153\xc2\xb7\xc3\x9643\xc3\x83\xc3\xab'	-74.18	119.18	94	0	0	0	0	0	0	560	161	-307
49	b'2019\xc3\x84\xc3\xaa9\xc3\x94\xc3\x8225\xc3\x88\xc3\x9515\xc3\x8a\xc2\xb153\xc2\xb7\xc3\x9644\xc3\x83\xc3\xab'	-74.18	119.18	94	0	0	0	0	0	0	560	161	-307
