# Supplementary material for: Data acquired by a single object sensor for the detection and quality evaluation of table tennis forehand strokes
Source: Data Brief. 2020 Nov 6;33:106504. doi: 10.1016/j.dib.2020.106504 (PMC7683218; doi:10.1016/j.dib.2020.106504)
Supplement: Supplementary file 2 [file mmc2.zip › Raw/Sensory-Data/1038.csv]

#	Time/Date	Roll	Pitch	Yaw	acc(x)	acc(y)	acc(z)	gyro(x)	gyro(y)	gyro(z)	mag(x)	mag(y)	mag(z)
2	b'2019\xc3\x84\xc3\xaa9\xc3\x94\xc3\x8225\xc3\x88\xc3\x9515\xc3\x8a\xc2\xb153\xc2\xb7\xc3\x9651\xc3\x83\xc3\xab'	-57.06	171.18	126	0	0	0	0	0	0	656	-115	35
3	b'2019\xc3\x84\xc3\xaa9\xc3\x94\xc3\x8225\xc3\x88\xc3\x9515\xc3\x8a\xc2\xb153\xc2\xb7\xc3\x9651\xc3\x83\xc3\xab'	-57.06	171	126.06	0	0	0	0	0	0	619	-137	48
4	b'2019\xc3\x84\xc3\xaa9\xc3\x94\xc3\x8225\xc3\x88\xc3\x9515\xc3\x8a\xc2\xb153\xc2\xb7\xc3\x9651\xc3\x83\xc3\xab'	-57.06	171	126.06	0	0	0	0	0	0	619	-137	48
5	b'2019\xc3\x84\xc3\xaa9\xc3\x94\xc3\x8225\xc3\x88\xc3\x9515\xc3\x8a\xc2\xb153\xc2\xb7\xc3\x9651\xc3\x83\xc3\xab'	-57	170.81	125.5	0	0	0	0	0	0	635	-120	20
6	b'2019\xc3\x84\xc3\xaa9\xc3\x94\xc3\x8225\xc3\x88\xc3\x9515\xc3\x8a\xc2\xb153\xc2\xb7\xc3\x9651\xc3\x83\xc3\xab'	-57.12	170.81	125.25	0	0	0	0	0	0	699	-126	33
7	b'2019\xc3\x84\xc3\xaa9\xc3\x94\xc3\x8225\xc3\x88\xc3\x9515\xc3\x8a\xc2\xb153\xc2\xb7\xc3\x9652\xc3\x83\xc3\xab'	-57.31	170.87	124.68	0	0	0	0	0	0	670	-115	6
8	b'2019\xc3\x84\xc3\xaa9\xc3\x94\xc3\x8225\xc3\x88\xc3\x9515\xc3\x8a\xc2\xb153\xc2\xb7\xc3\x9652\xc3\x83\xc3\xab'	-57.31	170.87	124.68	0	0	0	0	0	0	670	-115	6
9	b'2019\xc3\x84\xc3\xaa9\xc3\x94\xc3\x8225\xc3\x88\xc3\x9515\xc3\x8a\xc2\xb153\xc2\xb7\xc3\x9652\xc3\x83\xc3\xab'	-57.62	171.31	123.37	0	0	0	0	0	0	665	-132	6
10	b'2019\xc3\x84\xc3\xaa9\xc3\x94\xc3\x8225\xc3\x88\xc3\x9515\xc3\x8a\xc2\xb153\xc2\xb7\xc3\x9652\xc3\x83\xc3\xab'	-57.75	171.31	123	0	0	0	0	0	0	676	-115	6
11	b'2019\xc3\x84\xc3\xaa9\xc3\x94\xc3\x8225\xc3\x88\xc3\x9515\xc3\x8a\xc2\xb153\xc2\xb7\xc3\x9652\xc3\x83\xc3\xab'	-57.75	171.18	122.68	0	0	0	0	0	0	689	-126	6
12	b'2019\xc3\x84\xc3\xaa9\xc3\x94\xc3\x8225\xc3\x88\xc3\x9515\xc3\x8a\xc2\xb153\xc2\xb7\xc3\x9652\xc3\x83\xc3\xab'	-57.75	170.93	122.37	0	0	0	0	0	0	619	-97	6
13	b'2019\xc3\x84\xc3\xaa9\xc3\x94\xc3\x8225\xc3\x88\xc3\x9515\xc3\x8a\xc2\xb153\xc2\xb7\xc3\x9652\xc3\x83\xc3\xab'	-57.75	170.87	121.93	0	0	0	0	0	0	654	-102	-6
14	b'2019\xc3\x84\xc3\xaa9\xc3\x94\xc3\x8225\xc3\x88\xc3\x9515\xc3\x8a\xc2\xb153\xc2\xb7\xc3\x9652\xc3\x83\xc3\xab'	-57.75	170.87	121.93	0	0	0	0	0	0	654	-102	-6
15	b'2019\xc3\x84\xc3\xaa9\xc3\x94\xc3\x8225\xc3\x88\xc3\x9515\xc3\x8a\xc2\xb153\xc2\xb7\xc3\x9652\xc3\x83\xc3\xab'	-57.62	170.37	121.18	0	0	0	0	0	0	676	-108	-6
16	b'2019\xc3\x84\xc3\xaa9\xc3\x94\xc3\x8225\xc3\x88\xc3\x9515\xc3\x8a\xc2\xb153\xc2\xb7\xc3\x9652\xc3\x83\xc3\xab'	-57.75	170.18	120.81	0	0	0	0	0	0	694	-115	6
17	b'2019\xc3\x84\xc3\xaa9\xc3\x94\xc3\x8225\xc3\x88\xc3\x9515\xc3\x8a\xc2\xb153\xc2\xb7\xc3\x9652\xc3\x83\xc3\xab'	-57.75	170.18	120.81	0	0	0	0	0	0	694	-115	6
18	b'2019\xc3\x84\xc3\xaa9\xc3\x94\xc3\x8225\xc3\x88\xc3\x9515\xc3\x8a\xc2\xb153\xc2\xb7\xc3\x9652\xc3\x83\xc3\xab'	-57.81	169.37	119.31	0	0	0	0	0	0	694	-80	-4
19	b'2019\xc3\x84\xc3\xaa9\xc3\x94\xc3\x8225\xc3\x88\xc3\x9515\xc3\x8a\xc2\xb153\xc2\xb7\xc3\x9653\xc3\x83\xc3\xab'	-57.93	169.31	118	0	0	0	0	0	0	659	-68	-17
20	b'2019\xc3\x84\xc3\xaa9\xc3\x94\xc3\x8225\xc3\x88\xc3\x9515\xc3\x8a\xc2\xb153\xc2\xb7\xc3\x9653\xc3\x83\xc3\xab'	-57.93	169.31	118	0	0	0	0	0	0	659	-68	-17
21	b'2019\xc3\x84\xc3\xaa9\xc3\x94\xc3\x8225\xc3\x88\xc3\x9515\xc3\x8a\xc2\xb153\xc2\xb7\xc3\x9653\xc3\x83\xc3\xab'	-58.62	168.12	115.87	0	0	0	0	0	0	683	-56	-24
22	b'2019\xc3\x84\xc3\xaa9\xc3\x94\xc3\x8225\xc3\x88\xc3\x9515\xc3\x8a\xc2\xb153\xc2\xb7\xc3\x9653\xc3\x83\xc3\xab'	-58.68	167.43	115.12	0	0	0	0	0	0	683	-38	-36
23	b'2019\xc3\x84\xc3\xaa9\xc3\x94\xc3\x8225\xc3\x88\xc3\x9515\xc3\x8a\xc2\xb153\xc2\xb7\xc3\x9653\xc3\x83\xc3\xab'	-58.56	167.18	113	0	0	0	0	0	0	676	-33	-32
24	b'2019\xc3\x84\xc3\xaa9\xc3\x94\xc3\x8225\xc3\x88\xc3\x9515\xc3\x8a\xc2\xb153\xc2\xb7\xc3\x9653\xc3\x83\xc3\xab'	-58.56	167.18	113	0	0	0	0	0	0	676	-33	-32
25	b'2019\xc3\x84\xc3\xaa9\xc3\x94\xc3\x8225\xc3\x88\xc3\x9515\xc3\x8a\xc2\xb153\xc2\xb7\xc3\x9653\xc3\x83\xc3\xab'	-58.68	167.12	110.31	0	0	0	0	0	0	630	-38	-64
26	b'2019\xc3\x84\xc3\xaa9\xc3\x94\xc3\x8225\xc3\x88\xc3\x9515\xc3\x8a\xc2\xb153\xc2\xb7\xc3\x9653\xc3\x83\xc3\xab'	-59.06	166.18	109.75	0	0	0	0	0	0	665	-12	-57
27	b'2019\xc3\x84\xc3\xaa9\xc3\x94\xc3\x8225\xc3\x88\xc3\x9515\xc3\x8a\xc2\xb153\xc2\xb7\xc3\x9653\xc3\x83\xc3\xab'	-59.06	166.18	109.75	0	0	0	0	0	0	665	-12	-57
28	b'2019\xc3\x84\xc3\xaa9\xc3\x94\xc3\x8225\xc3\x88\xc3\x9515\xc3\x8a\xc2\xb153\xc2\xb7\xc3\x9653\xc3\x83\xc3\xab'	-60.06	163.06	109	0	0	0	0	0	0	670	3	-64
29	b'2019\xc3\x84\xc3\xaa9\xc3\x94\xc3\x8225\xc3\x88\xc3\x9515\xc3\x8a\xc2\xb153\xc2\xb7\xc3\x9653\xc3\x83\xc3\xab'	-60.87	162.06	108.06	0	0	0	0	0	0	641	25	-76
30	b'2019\xc3\x84\xc3\xaa9\xc3\x94\xc3\x8225\xc3\x88\xc3\x9515\xc3\x8a\xc2\xb153\xc2\xb7\xc3\x9654\xc3\x83\xc3\xab'	-60.87	162.06	108.06	0	0	0	0	0	0	641	25	-76
31	b'2019\xc3\x84\xc3\xaa9\xc3\x94\xc3\x8225\xc3\x88\xc3\x9515\xc3\x8a\xc2\xb153\xc2\xb7\xc3\x9654\xc3\x83\xc3\xab'	-62.43	160.56	105.5	0	0	0	0	0	0	648	59	-116
32	b'2019\xc3\x84\xc3\xaa9\xc3\x94\xc3\x8225\xc3\x88\xc3\x9515\xc3\x8a\xc2\xb153\xc2\xb7\xc3\x9654\xc3\x83\xc3\xab'	-62.87	160.75	103.93	0	0	0	0	0	0	630	54	-108
33	b'2019\xc3\x84\xc3\xaa9\xc3\x94\xc3\x8225\xc3\x88\xc3\x9515\xc3\x8a\xc2\xb153\xc2\xb7\xc3\x9654\xc3\x83\xc3\xab'	-63.56	160.43	102.31	0	0	0	0	0	0	659	43	-108
34	b'2019\xc3\x84\xc3\xaa9\xc3\x94\xc3\x8225\xc3\x88\xc3\x9515\xc3\x8a\xc2\xb153\xc2\xb7\xc3\x9654\xc3\x83\xc3\xab'	-64.25	159.75	101.12	0	0	0	0	0	0	635	67	-116
35	b'2019\xc3\x84\xc3\xaa9\xc3\x94\xc3\x8225\xc3\x88\xc3\x9515\xc3\x8a\xc2\xb153\xc2\xb7\xc3\x9654\xc3\x83\xc3\xab'	-64.25	159.75	101.12	0	0	0	0	0	0	635	67	-116
36	b'2019\xc3\x84\xc3\xaa9\xc3\x94\xc3\x8225\xc3\x88\xc3\x9515\xc3\x8a\xc2\xb153\xc2\xb7\xc3\x9654\xc3\x83\xc3\xab'	-65.31	158.62	98.81	0	0	0	0	0	0	630	73	-155
37	b'2019\xc3\x84\xc3\xaa9\xc3\x94\xc3\x8225\xc3\x88\xc3\x9515\xc3\x8a\xc2\xb153\xc2\xb7\xc3\x9654\xc3\x83\xc3\xab'	-66.12	157.56	97.81	0	0	0	0	0	0	630	96	-148
38	b'2019\xc3\x84\xc3\xaa9\xc3\x94\xc3\x8225\xc3\x88\xc3\x9515\xc3\x8a\xc2\xb153\xc2\xb7\xc3\x9654\xc3\x83\xc3\xab'	-66.93	156.93	97.06	0	0	0	0	0	0	630	96	-148
39	b'2019\xc3\x84\xc3\xaa9\xc3\x94\xc3\x8225\xc3\x88\xc3\x9515\xc3\x8a\xc2\xb153\xc2\xb7\xc3\x9654\xc3\x83\xc3\xab'	-67.68	155.81	96.75	0	0	0	0	0	0	606	60	-182
40	b'2019\xc3\x84\xc3\xaa9\xc3\x94\xc3\x8225\xc3\x88\xc3\x9515\xc3\x8a\xc2\xb153\xc2\xb7\xc3\x9654\xc3\x83\xc3\xab'	-68.87	152.75	96.56	0	0	0	0	0	0	595	108	-193
41	b'2019\xc3\x84\xc3\xaa9\xc3\x94\xc3\x8225\xc3\x88\xc3\x9515\xc3\x8a\xc2\xb153\xc2\xb7\xc3\x9654\xc3\x83\xc3\xab'	-68.87	152.75	96.56	0	0	0	0	0	0	595	108	-193
42	b'2019\xc3\x84\xc3\xaa9\xc3\x94\xc3\x8225\xc3\x88\xc3\x9515\xc3\x8a\xc2\xb153\xc2\xb7\xc3\x9654\xc3\x83\xc3\xab'	-69.93	148.18	96.18	0	0	0	0	0	0	619	108	-214
43	b'2019\xc3\x84\xc3\xaa9\xc3\x94\xc3\x8225\xc3\x88\xc3\x9515\xc3\x8a\xc2\xb153\xc2\xb7\xc3\x9655\xc3\x83\xc3\xab'	-69.93	148.18	96.18	0	0	0	0	0	0	619	108	-214
44	b'2019\xc3\x84\xc3\xaa9\xc3\x94\xc3\x8225\xc3\x88\xc3\x9515\xc3\x8a\xc2\xb153\xc2\xb7\xc3\x9655\xc3\x83\xc3\xab'	-70.81	143.93	95.68	0	0	0	0	0	0	590	120	-220
45	b'2019\xc3\x84\xc3\xaa9\xc3\x94\xc3\x8225\xc3\x88\xc3\x9515\xc3\x8a\xc2\xb153\xc2\xb7\xc3\x9655\xc3\x83\xc3\xab'	-70.81	143.93	95.68	0	0	0	0	0	0	590	120	-220
46	b'2019\xc3\x84\xc3\xaa9\xc3\x94\xc3\x8225\xc3\x88\xc3\x9515\xc3\x8a\xc2\xb153\xc2\xb7\xc3\x9655\xc3\x83\xc3\xab'	-71.06	141.87	95.06	0	0	0	0	0	0	569	144	-240
47	b'2019\xc3\x84\xc3\xaa9\xc3\x94\xc3\x8225\xc3\x88\xc3\x9515\xc3\x8a\xc2\xb153\xc2\xb7\xc3\x9655\xc3\x83\xc3\xab'	-71.06	141.87	95.06	0	0	0	0	0	0	569	144	-240
48	b'2019\xc3\x84\xc3\xaa9\xc3\x94\xc3\x8225\xc3\x88\xc3\x9515\xc3\x8a\xc2\xb153\xc2\xb7\xc3\x9655\xc3\x83\xc3\xab'	-71.5	139.5	94.87	0	0	0	0	0	0	588	155	-240
49	b'2019\xc3\x84\xc3\xaa9\xc3\x94\xc3\x8225\xc3\x88\xc3\x9515\xc3\x8a\xc2\xb153\xc2\xb7\xc3\x9655\xc3\x83\xc3\xab'	-71.5	139.5	94.87	0	0	0	0	0	0	588	155	-240
50	b'2019\xc3\x84\xc3\xaa9\xc3\x94\xc3\x8225\xc3\x88\xc3\x9515\xc3\x8a\xc2\xb153\xc2\xb7\xc3\x9655\xc3\x83\xc3\xab'	-71.62	135.43	95	0	0	0	0	0	0	547	172	-252
51	b'2019\xc3\x84\xc3\xaa9\xc3\x94\xc3\x8225\xc3\x88\xc3\x9515\xc3\x8a\xc2\xb153\xc2\xb7\xc3\x9655\xc3\x83\xc3\xab'	-71.75	133.37	94.87	0	0	0	0	0	0	520	179	-252
52	b'2019\xc3\x84\xc3\xaa9\xc3\x94\xc3\x8225\xc3\x88\xc3\x9515\xc3\x8a\xc2\xb153\xc2\xb7\xc3\x9655\xc3\x83\xc3\xab'	-71.75	133.37	94.87	0	0	0	0	0	0	520	179	-252
53	b'2019\xc3\x84\xc3\xaa9\xc3\x94\xc3\x8225\xc3\x88\xc3\x9515\xc3\x8a\xc2\xb153\xc2\xb7\xc3\x9655\xc3\x83\xc3\xab'	-71.81	130.87	94.93	0	0	0	0	0	0	542	190	-273
54	b'2019\xc3\x84\xc3\xaa9\xc3\x94\xc3\x8225\xc3\x88\xc3\x9515\xc3\x8a\xc2\xb153\xc2\xb7\xc3\x9655\xc3\x83\xc3\xab'	-71.75	129.62	95.18	0	0	0	0	0	0	590	184	-280
55	b'2019\xc3\x84\xc3\xaa9\xc3\x94\xc3\x8225\xc3\x88\xc3\x9515\xc3\x8a\xc2\xb153\xc2\xb7\xc3\x9655\xc3\x83\xc3\xab'	-71.87	128.5	95.31	0	0	0	0	0	0	571	184	-259
56	b'2019\xc3\x84\xc3\xaa9\xc3\x94\xc3\x8225\xc3\x88\xc3\x9515\xc3\x8a\xc2\xb153\xc2\xb7\xc3\x9655\xc3\x83\xc3\xab'	-72	127.5	95.18	0	0	0	0	0	0	576	184	-273
57	b'2019\xc3\x84\xc3\xaa9\xc3\x94\xc3\x8225\xc3\x88\xc3\x9515\xc3\x8a\xc2\xb153\xc2\xb7\xc3\x9655\xc3\x83\xc3\xab'	-72	127.5	95.18	0	0	0	0	0	0	576	184	-273
58	b'2019\xc3\x84\xc3\xaa9\xc3\x94\xc3\x8225\xc3\x88\xc3\x9515\xc3\x8a\xc2\xb153\xc2\xb7\xc3\x9655\xc3\x83\xc3\xab'	-72.25	126.25	94.87	0	0	0	0	0	0	553	208	-280
59	b'2019\xc3\x84\xc3\xaa9\xc3\x94\xc3\x8225\xc3\x88\xc3\x9515\xc3\x8a\xc2\xb153\xc2\xb7\xc3\x9656\xc3\x83\xc3\xab'	-72.43	126	94.5	0	0	0	0	0	0	529	196	-280
60	b'2019\xc3\x84\xc3\xaa9\xc3\x94\xc3\x8225\xc3\x88\xc3\x9515\xc3\x8a\xc2\xb153\xc2\xb7\xc3\x9656\xc3\x83\xc3\xab'	-72.43	126	94.5	0	0	0	0	0	0	529	196	-280
61	b'2019\xc3\x84\xc3\xaa9\xc3\x94\xc3\x8225\xc3\x88\xc3\x9515\xc3\x8a\xc2\xb153\xc2\xb7\xc3\x9656\xc3\x83\xc3\xab'	-72.43	125.25	94.81	0	0	0	0	0	0	566	179	-286
62	b'2019\xc3\x84\xc3\xaa9\xc3\x94\xc3\x8225\xc3\x88\xc3\x9515\xc3\x8a\xc2\xb153\xc2\xb7\xc3\x9656\xc3\x83\xc3\xab'	-72.81	124.93	94.37	0	0	0	0	0	0	537	196	-286
63	b'2019\xc3\x84\xc3\xaa9\xc3\x94\xc3\x8225\xc3\x88\xc3\x9515\xc3\x8a\xc2\xb153\xc2\xb7\xc3\x9656\xc3\x83\xc3\xab'	-72.75	125.31	94.5	0	0	0	0	0	0	566	184	-286
64	b'2019\xc3\x84\xc3\xaa9\xc3\x94\xc3\x8225\xc3\x88\xc3\x9515\xc3\x8a\xc2\xb153\xc2\xb7\xc3\x9656\xc3\x83\xc3\xab'	-72.68	125.06	94.56	0	0	0	0	0	0	560	190	-280
65	b'2019\xc3\x84\xc3\xaa9\xc3\x94\xc3\x8225\xc3\x88\xc3\x9515\xc3\x8a\xc2\xb153\xc2\xb7\xc3\x9656\xc3\x83\xc3\xab'	-72.68	125.06	94.56	0	0	0	0	0	0	560	190	-280
66	b'2019\xc3\x84\xc3\xaa9\xc3\x94\xc3\x8225\xc3\x88\xc3\x9515\xc3\x8a\xc2\xb153\xc2\xb7\xc3\x9656\xc3\x83\xc3\xab'	-72.62	124.81	94.81	0	0	0	0	0	0	518	201	-265
67	b'2019\xc3\x84\xc3\xaa9\xc3\x94\xc3\x8225\xc3\x88\xc3\x9515\xc3\x8a\xc2\xb153\xc2\xb7\xc3\x9656\xc3\x83\xc3\xab'	-72.56	124.68	94.81	0	0	0	0	0	0	540	201	-259
68	b'2019\xc3\x84\xc3\xaa9\xc3\x94\xc3\x8225\xc3\x88\xc3\x9515\xc3\x8a\xc2\xb153\xc2\xb7\xc3\x9656\xc3\x83\xc3\xab'	-72.56	124.68	94.81	0	0	0	0	0	0	540	201	-259
