# Supplementary material for: Data acquired by a single object sensor for the detection and quality evaluation of table tennis forehand strokes
Source: Data Brief. 2020 Nov 6;33:106504. doi: 10.1016/j.dib.2020.106504 (PMC7683218; doi:10.1016/j.dib.2020.106504)
Supplement: Supplementary file 2 [file mmc2.zip › Raw/Sensory-Data/1039.csv]

#	Time/Date	Roll	Pitch	Yaw	acc(x)	acc(y)	acc(z)	gyro(x)	gyro(y)	gyro(z)	mag(x)	mag(y)	mag(z)
2	b'2019\xc3\x84\xc3\xaa9\xc3\x94\xc3\x8225\xc3\x88\xc3\x9515\xc3\x8a\xc2\xb154\xc2\xb7\xc3\x9627\xc3\x83\xc3\xab'	-46.62	171.62	133.43	0	0	0	0	0	0	707	-134	168
3	b'2019\xc3\x84\xc3\xaa9\xc3\x94\xc3\x8225\xc3\x88\xc3\x9515\xc3\x8a\xc2\xb154\xc2\xb7\xc3\x9627\xc3\x83\xc3\xab'	-46.62	171.62	133.43	0	0	0	0	0	0	707	-134	168
4	b'2019\xc3\x84\xc3\xaa9\xc3\x94\xc3\x8225\xc3\x88\xc3\x9515\xc3\x8a\xc2\xb154\xc2\xb7\xc3\x9627\xc3\x83\xc3\xab'	-46.62	171.62	133.43	0	0	0	0	0	0	707	-134	168
5	b'2019\xc3\x84\xc3\xaa9\xc3\x94\xc3\x8225\xc3\x88\xc3\x9515\xc3\x8a\xc2\xb154\xc2\xb7\xc3\x9627\xc3\x83\xc3\xab'	-46.43	171	132.75	0	0	0	0	0	0	707	-137	168
6	b'2019\xc3\x84\xc3\xaa9\xc3\x94\xc3\x8225\xc3\x88\xc3\x9515\xc3\x8a\xc2\xb154\xc2\xb7\xc3\x9627\xc3\x83\xc3\xab'	-46.5	170.62	132.43	0	0	0	0	0	0	742	-115	168
7	b'2019\xc3\x84\xc3\xaa9\xc3\x94\xc3\x8225\xc3\x88\xc3\x9515\xc3\x8a\xc2\xb154\xc2\xb7\xc3\x9627\xc3\x83\xc3\xab'	-46.68	170.18	132.25	0	0	0	0	0	0	724	-104	155
8	b'2019\xc3\x84\xc3\xaa9\xc3\x94\xc3\x8225\xc3\x88\xc3\x9515\xc3\x8a\xc2\xb154\xc2\xb7\xc3\x9627\xc3\x83\xc3\xab'	-46.81	169.87	131.75	0	0	0	0	0	0	667	-110	148
9	b'2019\xc3\x84\xc3\xaa9\xc3\x94\xc3\x8225\xc3\x88\xc3\x9515\xc3\x8a\xc2\xb154\xc2\xb7\xc3\x9627\xc3\x83\xc3\xab'	-46.81	169.75	131.25	0	0	0	0	0	0	702	-80	142
10	b'2019\xc3\x84\xc3\xaa9\xc3\x94\xc3\x8225\xc3\x88\xc3\x9515\xc3\x8a\xc2\xb154\xc2\xb7\xc3\x9627\xc3\x83\xc3\xab'	-46.93	169.18	131.31	0	0	0	0	0	0	689	-91	142
11	b'2019\xc3\x84\xc3\xaa9\xc3\x94\xc3\x8225\xc3\x88\xc3\x9515\xc3\x8a\xc2\xb154\xc2\xb7\xc3\x9628\xc3\x83\xc3\xab'	-46.93	169.18	131.31	0	0	0	0	0	0	689	-91	142
12	b'2019\xc3\x84\xc3\xaa9\xc3\x94\xc3\x8225\xc3\x88\xc3\x9515\xc3\x8a\xc2\xb154\xc2\xb7\xc3\x9628\xc3\x83\xc3\xab'	-46.87	167.75	131.68	0	0	0	0	0	0	673	-86	134
13	b'2019\xc3\x84\xc3\xaa9\xc3\x94\xc3\x8225\xc3\x88\xc3\x9515\xc3\x8a\xc2\xb154\xc2\xb7\xc3\x9628\xc3\x83\xc3\xab'	-47	167	131.37	0	0	0	0	0	0	702	-80	108
14	b'2019\xc3\x84\xc3\xaa9\xc3\x94\xc3\x8225\xc3\x88\xc3\x9515\xc3\x8a\xc2\xb154\xc2\xb7\xc3\x9628\xc3\x83\xc3\xab'	-47.06	166.31	130.31	0	0	0	0	0	0	673	-38	115
15	b'2019\xc3\x84\xc3\xaa9\xc3\x94\xc3\x8225\xc3\x88\xc3\x9515\xc3\x8a\xc2\xb154\xc2\xb7\xc3\x9628\xc3\x83\xc3\xab'	-47.43	166	128.68	0	0	0	0	0	0	689	-27	121
16	b'2019\xc3\x84\xc3\xaa9\xc3\x94\xc3\x8225\xc3\x88\xc3\x9515\xc3\x8a\xc2\xb154\xc2\xb7\xc3\x9628\xc3\x83\xc3\xab'	-47.75	165.18	128.43	0	0	0	0	0	0	678	-32	121
17	b'2019\xc3\x84\xc3\xaa9\xc3\x94\xc3\x8225\xc3\x88\xc3\x9515\xc3\x8a\xc2\xb154\xc2\xb7\xc3\x9628\xc3\x83\xc3\xab'	-48.25	164.75	127.18	0	0	0	0	0	0	713	-8	121
18	b'2019\xc3\x84\xc3\xaa9\xc3\x94\xc3\x8225\xc3\x88\xc3\x9515\xc3\x8a\xc2\xb154\xc2\xb7\xc3\x9628\xc3\x83\xc3\xab'	-48.25	164.75	127.18	0	0	0	0	0	0	713	-8	121
19	b'2019\xc3\x84\xc3\xaa9\xc3\x94\xc3\x8225\xc3\x88\xc3\x9515\xc3\x8a\xc2\xb154\xc2\xb7\xc3\x9628\xc3\x83\xc3\xab'	-50.06	163.43	121.5	0	0	0	0	0	0	718	8	89
20	b'2019\xc3\x84\xc3\xaa9\xc3\x94\xc3\x8225\xc3\x88\xc3\x9515\xc3\x8a\xc2\xb154\xc2\xb7\xc3\x9628\xc3\x83\xc3\xab'	-51.18	162.81	119.62	0	0	0	0	0	0	702	25	57
21	b'2019\xc3\x84\xc3\xaa9\xc3\x94\xc3\x8225\xc3\x88\xc3\x9515\xc3\x8a\xc2\xb154\xc2\xb7\xc3\x9629\xc3\x83\xc3\xab'	-53.31	161.56	117	0	0	0	0	0	0	694	48	36
22	b'2019\xc3\x84\xc3\xaa9\xc3\x94\xc3\x8225\xc3\x88\xc3\x9515\xc3\x8a\xc2\xb154\xc2\xb7\xc3\x9629\xc3\x83\xc3\xab'	-54.75	160.56	115.37	0	0	0	0	0	0	705	49	17
23	b'2019\xc3\x84\xc3\xaa9\xc3\x94\xc3\x8225\xc3\x88\xc3\x9515\xc3\x8a\xc2\xb154\xc2\xb7\xc3\x9629\xc3\x83\xc3\xab'	-55.93	159.37	113.37	0	0	0	0	0	0	705	62	-1
24	b'2019\xc3\x84\xc3\xaa9\xc3\x94\xc3\x8225\xc3\x88\xc3\x9515\xc3\x8a\xc2\xb154\xc2\xb7\xc3\x9629\xc3\x83\xc3\xab'	-55.93	159.37	113.37	0	0	0	0	0	0	705	62	-1
25	b'2019\xc3\x84\xc3\xaa9\xc3\x94\xc3\x8225\xc3\x88\xc3\x9515\xc3\x8a\xc2\xb154\xc2\xb7\xc3\x9629\xc3\x83\xc3\xab'	-55.93	159.37	113.37	0	0	0	0	0	0	705	62	-1
26	b'2019\xc3\x84\xc3\xaa9\xc3\x94\xc3\x8225\xc3\x88\xc3\x9515\xc3\x8a\xc2\xb154\xc2\xb7\xc3\x9629\xc3\x83\xc3\xab'	-58.75	156.5	109.37	0	0	0	0	0	0	712	76	-27
27	b'2019\xc3\x84\xc3\xaa9\xc3\x94\xc3\x8225\xc3\x88\xc3\x9515\xc3\x8a\xc2\xb154\xc2\xb7\xc3\x9629\xc3\x83\xc3\xab'	-59.81	154.43	108.37	0	0	0	0	0	0	700	97	-59
28	b'2019\xc3\x84\xc3\xaa9\xc3\x94\xc3\x8225\xc3\x88\xc3\x9515\xc3\x8a\xc2\xb154\xc2\xb7\xc3\x9629\xc3\x83\xc3\xab'	-61.81	151.56	106.93	0	0	0	0	0	0	670	126	-80
29	b'2019\xc3\x84\xc3\xaa9\xc3\x94\xc3\x8225\xc3\x88\xc3\x9515\xc3\x8a\xc2\xb154\xc2\xb7\xc3\x9629\xc3\x83\xc3\xab'	-63.12	148.93	106.62	0	0	0	0	0	0	692	120	-86
30	b'2019\xc3\x84\xc3\xaa9\xc3\x94\xc3\x8225\xc3\x88\xc3\x9515\xc3\x8a\xc2\xb154\xc2\xb7\xc3\x9629\xc3\x83\xc3\xab'	-64.18	146.43	105.93	0	0	0	0	0	0	657	120	-105
31	b'2019\xc3\x84\xc3\xaa9\xc3\x94\xc3\x8225\xc3\x88\xc3\x9515\xc3\x8a\xc2\xb154\xc2\xb7\xc3\x9629\xc3\x83\xc3\xab'	-64.18	146.43	105.93	0	0	0	0	0	0	657	120	-105
32	b'2019\xc3\x84\xc3\xaa9\xc3\x94\xc3\x8225\xc3\x88\xc3\x9515\xc3\x8a\xc2\xb154\xc2\xb7\xc3\x9629\xc3\x83\xc3\xab'	-66.06	142.62	104.5	0	0	0	0	0	0	686	144	-152
33	b'2019\xc3\x84\xc3\xaa9\xc3\x94\xc3\x8225\xc3\x88\xc3\x9515\xc3\x8a\xc2\xb154\xc2\xb7\xc3\x9629\xc3\x83\xc3\xab'	-66.06	142.62	104.5	0	0	0	0	0	0	686	144	-152
34	b'2019\xc3\x84\xc3\xaa9\xc3\x94\xc3\x8225\xc3\x88\xc3\x9515\xc3\x8a\xc2\xb154\xc2\xb7\xc3\x9630\xc3\x83\xc3\xab'	-67.18	138.37	104	0	0	0	0	0	0	640	144	-145
35	b'2019\xc3\x84\xc3\xaa9\xc3\x94\xc3\x8225\xc3\x88\xc3\x9515\xc3\x8a\xc2\xb154\xc2\xb7\xc3\x9630\xc3\x83\xc3\xab'	-67.81	136.68	103.37	0	0	0	0	0	0	635	144	-179
36	b'2019\xc3\x84\xc3\xaa9\xc3\x94\xc3\x8225\xc3\x88\xc3\x9515\xc3\x8a\xc2\xb154\xc2\xb7\xc3\x9630\xc3\x83\xc3\xab'	-68.06	134.93	103.06	0	0	0	0	0	0	627	155	-179
37	b'2019\xc3\x84\xc3\xaa9\xc3\x94\xc3\x8225\xc3\x88\xc3\x9515\xc3\x8a\xc2\xb154\xc2\xb7\xc3\x9630\xc3\x83\xc3\xab'	-68.31	132.62	102.75	0	0	0	0	0	0	609	161	-192
38	b'2019\xc3\x84\xc3\xaa9\xc3\x94\xc3\x8225\xc3\x88\xc3\x9515\xc3\x8a\xc2\xb154\xc2\xb7\xc3\x9630\xc3\x83\xc3\xab'	-68.43	131.75	102.43	0	0	0	0	0	0	627	174	-185
39	b'2019\xc3\x84\xc3\xaa9\xc3\x94\xc3\x8225\xc3\x88\xc3\x9515\xc3\x8a\xc2\xb154\xc2\xb7\xc3\x9630\xc3\x83\xc3\xab'	-68.56	130.5	102.18	0	0	0	0	0	0	633	179	-217
40	b'2019\xc3\x84\xc3\xaa9\xc3\x94\xc3\x8225\xc3\x88\xc3\x9515\xc3\x8a\xc2\xb154\xc2\xb7\xc3\x9630\xc3\x83\xc3\xab'	-68.56	130.5	102.18	0	0	0	0	0	0	633	179	-217
41	b'2019\xc3\x84\xc3\xaa9\xc3\x94\xc3\x8225\xc3\x88\xc3\x9515\xc3\x8a\xc2\xb154\xc2\xb7\xc3\x9630\xc3\x83\xc3\xab'	-68.56	127.93	102.31	0	0	0	0	0	0	592	192	-224
42	b'2019\xc3\x84\xc3\xaa9\xc3\x94\xc3\x8225\xc3\x88\xc3\x9515\xc3\x8a\xc2\xb154\xc2\xb7\xc3\x9630\xc3\x83\xc3\xab'	-68.62	126.87	102.31	0	0	0	0	0	0	580	196	-217
43	b'2019\xc3\x84\xc3\xaa9\xc3\x94\xc3\x8225\xc3\x88\xc3\x9515\xc3\x8a\xc2\xb154\xc2\xb7\xc3\x9630\xc3\x83\xc3\xab'	-68.62	126.87	102.31	0	0	0	0	0	0	580	196	-217
44	b'2019\xc3\x84\xc3\xaa9\xc3\x94\xc3\x8225\xc3\x88\xc3\x9515\xc3\x8a\xc2\xb154\xc2\xb7\xc3\x9630\xc3\x83\xc3\xab'	-68.56	125.81	102.56	0	0	0	0	0	0	592	180	-225
45	b'2019\xc3\x84\xc3\xaa9\xc3\x94\xc3\x8225\xc3\x88\xc3\x9515\xc3\x8a\xc2\xb154\xc2\xb7\xc3\x9630\xc3\x83\xc3\xab'	-68.56	125.06	102.93	0	0	0	0	0	0	568	192	-246
46	b'2019\xc3\x84\xc3\xaa9\xc3\x94\xc3\x8225\xc3\x88\xc3\x9515\xc3\x8a\xc2\xb154\xc2\xb7\xc3\x9630\xc3\x83\xc3\xab'	-68.56	125.06	102.93	0	0	0	0	0	0	568	192	-246
47	b'2019\xc3\x84\xc3\xaa9\xc3\x94\xc3\x8225\xc3\x88\xc3\x9515\xc3\x8a\xc2\xb154\xc2\xb7\xc3\x9630\xc3\x83\xc3\xab'	-68.43	124.87	103	0	0	0	0	0	0	585	209	-219
