# Supplementary material for: Data acquired by a single object sensor for the detection and quality evaluation of table tennis forehand strokes
Source: Data Brief. 2020 Nov 6;33:106504. doi: 10.1016/j.dib.2020.106504 (PMC7683218; doi:10.1016/j.dib.2020.106504)
Supplement: Supplementary file 2 [file mmc2.zip › Raw/Sensory-Data/104.csv]

#	Time/Date	Roll	Pitch	Yaw	acc(x)	acc(y)	acc(z)	gyro(x)	gyro(y)	gyro(z)	mag(x)	mag(y)	mag(z)
2	b'2019\xc3\x84\xc3\xaa9\xc3\x94\xc3\x8217\xc3\x88\xc3\x9512\xc3\x8a\xc2\xb110\xc2\xb7\xc3\x962\xc3\x83\xc3\xab'	-54.31	111.87	139.81	-781	-489	-222	-367	-315	-414	587	225	-238
3	b'2019\xc3\x84\xc3\xaa9\xc3\x94\xc3\x8217\xc3\x88\xc3\x9512\xc3\x8a\xc2\xb110\xc2\xb7\xc3\x963\xc3\x83\xc3\xab'	-54.31	111.87	139.81	-781	-489	-222	-367	-315	-414	587	225	-238
4	b'2019\xc3\x84\xc3\xaa9\xc3\x94\xc3\x8217\xc3\x88\xc3\x9512\xc3\x8a\xc2\xb110\xc2\xb7\xc3\x963\xc3\x83\xc3\xab'	-49.56	109.93	134.12	-798	-570	-194	-351	-275	-356	545	350	-248
5	b'2019\xc3\x84\xc3\xaa9\xc3\x94\xc3\x8217\xc3\x88\xc3\x9512\xc3\x8a\xc2\xb110\xc2\xb7\xc3\x963\xc3\x83\xc3\xab'	-46.62	108.75	131	-742	-606	-221	-370	-375	-372	446	401	-240
6	b'2019\xc3\x84\xc3\xaa9\xc3\x94\xc3\x8217\xc3\x88\xc3\x9512\xc3\x8a\xc2\xb110\xc2\xb7\xc3\x963\xc3\x83\xc3\xab'	-39.56	106.37	123.06	-796	-684	-261	-533	-684	-1006	342	502	-256
7	b'2019\xc3\x84\xc3\xaa9\xc3\x94\xc3\x8217\xc3\x88\xc3\x9512\xc3\x8a\xc2\xb110\xc2\xb7\xc3\x963\xc3\x83\xc3\xab'	-27.75	106.31	122.81	-339	-726	-407	-832	-515	-1591	174	590	-217
8	b'2019\xc3\x84\xc3\xaa9\xc3\x94\xc3\x8217\xc3\x88\xc3\x9512\xc3\x8a\xc2\xb110\xc2\xb7\xc3\x964\xc3\x83\xc3\xab'	-21.12	108	123.25	-275	-810	-383	-215	116	-306	73	664	-171
9	b'2019\xc3\x84\xc3\xaa9\xc3\x94\xc3\x8217\xc3\x88\xc3\x9512\xc3\x8a\xc2\xb110\xc2\xb7\xc3\x964\xc3\x83\xc3\xab'	-21.25	108.43	123.25	-409	-851	-323	-126	65	54	40	665	-168
10	b'2019\xc3\x84\xc3\xaa9\xc3\x94\xc3\x8217\xc3\x88\xc3\x9512\xc3\x8a\xc2\xb110\xc2\xb7\xc3\x964\xc3\x83\xc3\xab'	-21.5	108.68	123.68	-368	-858	-299	-29	36	24	27	657	-168
11	b'2019\xc3\x84\xc3\xaa9\xc3\x94\xc3\x8217\xc3\x88\xc3\x9512\xc3\x8a\xc2\xb110\xc2\xb7\xc3\x964\xc3\x83\xc3\xab'	-21.62	108.87	123.68	-360	-853	-287	-8	5	6	4	659	-161
