# Supplementary material for: Data acquired by a single object sensor for the detection and quality evaluation of table tennis forehand strokes
Source: Data Brief. 2020 Nov 6;33:106504. doi: 10.1016/j.dib.2020.106504 (PMC7683218; doi:10.1016/j.dib.2020.106504)
Supplement: Supplementary file 2 [file mmc2.zip › Raw/Sensory-Data/1040.csv]

#	Time/Date	Roll	Pitch	Yaw	acc(x)	acc(y)	acc(z)	gyro(x)	gyro(y)	gyro(z)	mag(x)	mag(y)	mag(z)
2	b'2019\xc3\x84\xc3\xaa9\xc3\x94\xc3\x8225\xc3\x88\xc3\x9515\xc3\x8a\xc2\xb154\xc2\xb7\xc3\x9638\xc3\x83\xc3\xab'	-50.12	173.56	133.43	0	0	0	0	0	0	632	-179	145
3	b'2019\xc3\x84\xc3\xaa9\xc3\x94\xc3\x8225\xc3\x88\xc3\x9515\xc3\x8a\xc2\xb154\xc2\xb7\xc3\x9638\xc3\x83\xc3\xab'	-50.12	173.56	133.43	0	0	0	0	0	0	632	-179	145
4	b'2019\xc3\x84\xc3\xaa9\xc3\x94\xc3\x8225\xc3\x88\xc3\x9515\xc3\x8a\xc2\xb154\xc2\xb7\xc3\x9638\xc3\x83\xc3\xab'	-50.43	173.25	132.75	0	0	0	0	0	0	651	-161	139
5	b'2019\xc3\x84\xc3\xaa9\xc3\x94\xc3\x8225\xc3\x88\xc3\x9515\xc3\x8a\xc2\xb154\xc2\xb7\xc3\x9638\xc3\x83\xc3\xab'	-50.43	173.25	132.75	0	0	0	0	0	0	651	-161	139
6	b'2019\xc3\x84\xc3\xaa9\xc3\x94\xc3\x8225\xc3\x88\xc3\x9515\xc3\x8a\xc2\xb154\xc2\xb7\xc3\x9638\xc3\x83\xc3\xab'	-50.18	173.93	130.06	0	0	0	0	0	0	667	-155	139
7	b'2019\xc3\x84\xc3\xaa9\xc3\x94\xc3\x8225\xc3\x88\xc3\x9515\xc3\x8a\xc2\xb154\xc2\xb7\xc3\x9639\xc3\x83\xc3\xab'	-50.62	173.87	128.18	0	0	0	0	0	0	651	-168	118
8	b'2019\xc3\x84\xc3\xaa9\xc3\x94\xc3\x8225\xc3\x88\xc3\x9515\xc3\x8a\xc2\xb154\xc2\xb7\xc3\x9639\xc3\x83\xc3\xab'	-51.06	173.56	127.06	0	0	0	0	0	0	667	-179	131
9	b'2019\xc3\x84\xc3\xaa9\xc3\x94\xc3\x8225\xc3\x88\xc3\x9515\xc3\x8a\xc2\xb154\xc2\xb7\xc3\x9639\xc3\x83\xc3\xab'	-52	172.87	125.37	0	0	0	0	0	0	720	-120	105
10	b'2019\xc3\x84\xc3\xaa9\xc3\x94\xc3\x8225\xc3\x88\xc3\x9515\xc3\x8a\xc2\xb154\xc2\xb7\xc3\x9639\xc3\x83\xc3\xab'	-52.56	171.93	124.75	0	0	0	0	0	0	684	-134	99
11	b'2019\xc3\x84\xc3\xaa9\xc3\x94\xc3\x8225\xc3\x88\xc3\x9515\xc3\x8a\xc2\xb154\xc2\xb7\xc3\x9639\xc3\x83\xc3\xab'	-53.25	170.87	123.56	0	0	0	0	0	0	684	-120	80
12	b'2019\xc3\x84\xc3\xaa9\xc3\x94\xc3\x8225\xc3\x88\xc3\x9515\xc3\x8a\xc2\xb154\xc2\xb7\xc3\x9639\xc3\x83\xc3\xab'	-53.93	170.31	122.43	0	0	0	0	0	0	691	-91	72
13	b'2019\xc3\x84\xc3\xaa9\xc3\x94\xc3\x8225\xc3\x88\xc3\x9515\xc3\x8a\xc2\xb154\xc2\xb7\xc3\x9639\xc3\x83\xc3\xab'	-53.93	170.31	122.43	0	0	0	0	0	0	691	-91	72
14	b'2019\xc3\x84\xc3\xaa9\xc3\x94\xc3\x8225\xc3\x88\xc3\x9515\xc3\x8a\xc2\xb154\xc2\xb7\xc3\x9639\xc3\x83\xc3\xab'	-55.12	168.75	121	0	0	0	0	0	0	708	-73	54
15	b'2019\xc3\x84\xc3\xaa9\xc3\x94\xc3\x8225\xc3\x88\xc3\x9515\xc3\x8a\xc2\xb154\xc2\xb7\xc3\x9639\xc3\x83\xc3\xab'	-55.87	167.62	120.43	0	0	0	0	0	0	691	-67	33
16	b'2019\xc3\x84\xc3\xaa9\xc3\x94\xc3\x8225\xc3\x88\xc3\x9515\xc3\x8a\xc2\xb154\xc2\xb7\xc3\x9639\xc3\x83\xc3\xab'	-56.68	166.68	119.06	0	0	0	0	0	0	673	-44	20
17	b'2019\xc3\x84\xc3\xaa9\xc3\x94\xc3\x8225\xc3\x88\xc3\x9515\xc3\x8a\xc2\xb154\xc2\xb7\xc3\x9639\xc3\x83\xc3\xab'	-57.5	165.31	118.31	0	0	0	0	0	0	680	-36	-4
18	b'2019\xc3\x84\xc3\xaa9\xc3\x94\xc3\x8225\xc3\x88\xc3\x9515\xc3\x8a\xc2\xb154\xc2\xb7\xc3\x9639\xc3\x83\xc3\xab'	-57.5	165.31	118.31	0	0	0	0	0	0	680	-36	-4
19	b'2019\xc3\x84\xc3\xaa9\xc3\x94\xc3\x8225\xc3\x88\xc3\x9515\xc3\x8a\xc2\xb154\xc2\xb7\xc3\x9640\xc3\x83\xc3\xab'	-58.31	163.43	117.18	0	0	0	0	0	0	680	-9	-12
20	b'2019\xc3\x84\xc3\xaa9\xc3\x94\xc3\x8225\xc3\x88\xc3\x9515\xc3\x8a\xc2\xb154\xc2\xb7\xc3\x9640\xc3\x83\xc3\xab'	-58.62	163.18	116.12	0	0	0	0	0	0	691	-20	0
21	b'2019\xc3\x84\xc3\xaa9\xc3\x94\xc3\x8225\xc3\x88\xc3\x9515\xc3\x8a\xc2\xb154\xc2\xb7\xc3\x9640\xc3\x83\xc3\xab'	-59	162.31	115.37	0	0	0	0	0	0	683	-1	-32
22	b'2019\xc3\x84\xc3\xaa9\xc3\x94\xc3\x8225\xc3\x88\xc3\x9515\xc3\x8a\xc2\xb154\xc2\xb7\xc3\x9640\xc3\x83\xc3\xab'	-59.43	161.81	114.5	0	0	0	0	0	0	672	14	-17
23	b'2019\xc3\x84\xc3\xaa9\xc3\x94\xc3\x8225\xc3\x88\xc3\x9515\xc3\x8a\xc2\xb154\xc2\xb7\xc3\x9640\xc3\x83\xc3\xab'	-60.06	161.43	113	0	0	0	0	0	0	713	27	-25
24	b'2019\xc3\x84\xc3\xaa9\xc3\x94\xc3\x8225\xc3\x88\xc3\x9515\xc3\x8a\xc2\xb154\xc2\xb7\xc3\x9640\xc3\x83\xc3\xab'	-60.06	161.43	113	0	0	0	0	0	0	713	27	-25
25	b'2019\xc3\x84\xc3\xaa9\xc3\x94\xc3\x8225\xc3\x88\xc3\x9515\xc3\x8a\xc2\xb154\xc2\xb7\xc3\x9640\xc3\x83\xc3\xab'	-61.31	159.75	111.81	0	0	0	0	0	0	672	9	-44
26	b'2019\xc3\x84\xc3\xaa9\xc3\x94\xc3\x8225\xc3\x88\xc3\x9515\xc3\x8a\xc2\xb154\xc2\xb7\xc3\x9640\xc3\x83\xc3\xab'	-62.43	158.25	110.31	0	0	0	0	0	0	659	43	-72
27	b'2019\xc3\x84\xc3\xaa9\xc3\x94\xc3\x8225\xc3\x88\xc3\x9515\xc3\x8a\xc2\xb154\xc2\xb7\xc3\x9640\xc3\x83\xc3\xab'	-62.43	158.25	110.31	0	0	0	0	0	0	659	43	-72
28	b'2019\xc3\x84\xc3\xaa9\xc3\x94\xc3\x8225\xc3\x88\xc3\x9515\xc3\x8a\xc2\xb154\xc2\xb7\xc3\x9640\xc3\x83\xc3\xab'	-63.81	157.06	107.62	0	0	0	0	0	0	636	49	-91
29	b'2019\xc3\x84\xc3\xaa9\xc3\x94\xc3\x8225\xc3\x88\xc3\x9515\xc3\x8a\xc2\xb154\xc2\xb7\xc3\x9640\xc3\x83\xc3\xab'	-65.12	155.37	106.12	0	0	0	0	0	0	608	56	-91
30	b'2019\xc3\x84\xc3\xaa9\xc3\x94\xc3\x8225\xc3\x88\xc3\x9515\xc3\x8a\xc2\xb154\xc2\xb7\xc3\x9641\xc3\x83\xc3\xab'	-65.93	154.37	104.93	0	0	0	0	0	0	608	57	-112
31	b'2019\xc3\x84\xc3\xaa9\xc3\x94\xc3\x8225\xc3\x88\xc3\x9515\xc3\x8a\xc2\xb154\xc2\xb7\xc3\x9641\xc3\x83\xc3\xab'	-67	153	103.68	0	0	0	0	0	0	630	75	-131
32	b'2019\xc3\x84\xc3\xaa9\xc3\x94\xc3\x8225\xc3\x88\xc3\x9515\xc3\x8a\xc2\xb154\xc2\xb7\xc3\x9641\xc3\x83\xc3\xab'	-67.87	151	102	0	0	0	0	0	0	608	92	-131
33	b'2019\xc3\x84\xc3\xaa9\xc3\x94\xc3\x8225\xc3\x88\xc3\x9515\xc3\x8a\xc2\xb154\xc2\xb7\xc3\x9641\xc3\x83\xc3\xab'	-67.87	151	102	0	0	0	0	0	0	608	92	-131
34	b'2019\xc3\x84\xc3\xaa9\xc3\x94\xc3\x8225\xc3\x88\xc3\x9515\xc3\x8a\xc2\xb154\xc2\xb7\xc3\x9641\xc3\x83\xc3\xab'	-68.43	147.31	101.56	0	0	0	0	0	0	625	110	-158
35	b'2019\xc3\x84\xc3\xaa9\xc3\x94\xc3\x8225\xc3\x88\xc3\x9515\xc3\x8a\xc2\xb154\xc2\xb7\xc3\x9641\xc3\x83\xc3\xab'	-68.93	143.75	101.93	0	0	0	0	0	0	619	115	-152
36	b'2019\xc3\x84\xc3\xaa9\xc3\x94\xc3\x8225\xc3\x88\xc3\x9515\xc3\x8a\xc2\xb154\xc2\xb7\xc3\x9641\xc3\x83\xc3\xab'	-68.93	143.75	101.93	0	0	0	0	0	0	619	115	-152
37	b'2019\xc3\x84\xc3\xaa9\xc3\x94\xc3\x8225\xc3\x88\xc3\x9515\xc3\x8a\xc2\xb154\xc2\xb7\xc3\x9641\xc3\x83\xc3\xab'	-69.25	138	102.75	0	0	0	0	0	0	608	128	-190
38	b'2019\xc3\x84\xc3\xaa9\xc3\x94\xc3\x8225\xc3\x88\xc3\x9515\xc3\x8a\xc2\xb154\xc2\xb7\xc3\x9641\xc3\x83\xc3\xab'	-69.25	138	102.75	0	0	0	0	0	0	608	128	-190
39	b'2019\xc3\x84\xc3\xaa9\xc3\x94\xc3\x8225\xc3\x88\xc3\x9515\xc3\x8a\xc2\xb154\xc2\xb7\xc3\x9641\xc3\x83\xc3\xab'	-70.12	132.56	102.87	0	0	0	0	0	0	614	128	-196
40	b'2019\xc3\x84\xc3\xaa9\xc3\x94\xc3\x8225\xc3\x88\xc3\x9515\xc3\x8a\xc2\xb154\xc2\xb7\xc3\x9641\xc3\x83\xc3\xab'	-70.18	129.12	103.18	0	0	0	0	0	0	572	145	-203
41	b'2019\xc3\x84\xc3\xaa9\xc3\x94\xc3\x8225\xc3\x88\xc3\x9515\xc3\x8a\xc2\xb154\xc2\xb7\xc3\x9641\xc3\x83\xc3\xab'	-70.18	129.12	103.18	0	0	0	0	0	0	572	145	-203
42	b'2019\xc3\x84\xc3\xaa9\xc3\x94\xc3\x8225\xc3\x88\xc3\x9515\xc3\x8a\xc2\xb154\xc2\xb7\xc3\x9641\xc3\x83\xc3\xab'	-70.25	123.81	104.06	0	0	0	0	0	0	590	156	-228
43	b'2019\xc3\x84\xc3\xaa9\xc3\x94\xc3\x8225\xc3\x88\xc3\x9515\xc3\x8a\xc2\xb154\xc2\xb7\xc3\x9641\xc3\x83\xc3\xab'	-69.87	121.37	104.81	0	0	0	0	0	0	584	150	-236
44	b'2019\xc3\x84\xc3\xaa9\xc3\x94\xc3\x8225\xc3\x88\xc3\x9515\xc3\x8a\xc2\xb154\xc2\xb7\xc3\x9641\xc3\x83\xc3\xab'	-69.25	118.68	105.56	0	0	0	0	0	0	544	185	-243
45	b'2019\xc3\x84\xc3\xaa9\xc3\x94\xc3\x8225\xc3\x88\xc3\x9515\xc3\x8a\xc2\xb154\xc2\xb7\xc3\x9642\xc3\x83\xc3\xab'	-69.25	118.68	105.56	0	0	0	0	0	0	544	185	-243
46	b'2019\xc3\x84\xc3\xaa9\xc3\x94\xc3\x8225\xc3\x88\xc3\x9515\xc3\x8a\xc2\xb154\xc2\xb7\xc3\x9642\xc3\x83\xc3\xab'	-69.25	115.93	105.75	0	0	0	0	0	0	566	185	-268
47	b'2019\xc3\x84\xc3\xaa9\xc3\x94\xc3\x8225\xc3\x88\xc3\x9515\xc3\x8a\xc2\xb154\xc2\xb7\xc3\x9642\xc3\x83\xc3\xab'	-69.18	113.75	105.93	0	0	0	0	0	0	544	192	-281
48	b'2019\xc3\x84\xc3\xaa9\xc3\x94\xc3\x8225\xc3\x88\xc3\x9515\xc3\x8a\xc2\xb154\xc2\xb7\xc3\x9642\xc3\x83\xc3\xab'	-69.37	112.18	105.68	0	0	0	0	0	0	513	185	-288
49	b'2019\xc3\x84\xc3\xaa9\xc3\x94\xc3\x8225\xc3\x88\xc3\x9515\xc3\x8a\xc2\xb154\xc2\xb7\xc3\x9642\xc3\x83\xc3\xab'	-69.37	112.18	105.68	0	0	0	0	0	0	513	185	-288
