# Supplementary material for: Data acquired by a single object sensor for the detection and quality evaluation of table tennis forehand strokes
Source: Data Brief. 2020 Nov 6;33:106504. doi: 10.1016/j.dib.2020.106504 (PMC7683218; doi:10.1016/j.dib.2020.106504)
Supplement: Supplementary file 2 [file mmc2.zip › Raw/Sensory-Data/1041.csv]

#	Time/Date	Roll	Pitch	Yaw	acc(x)	acc(y)	acc(z)	gyro(x)	gyro(y)	gyro(z)	mag(x)	mag(y)	mag(z)
2	b'2019\xc3\x84\xc3\xaa9\xc3\x94\xc3\x8225\xc3\x88\xc3\x9515\xc3\x8a\xc2\xb154\xc2\xb7\xc3\x9650\xc3\x83\xc3\xab'	-54.68	173.12	127.93	0	0	0	0	0	0	692	-152	73
3	b'2019\xc3\x84\xc3\xaa9\xc3\x94\xc3\x8225\xc3\x88\xc3\x9515\xc3\x8a\xc2\xb154\xc2\xb7\xc3\x9650\xc3\x83\xc3\xab'	-54.68	173.12	127.93	0	0	0	0	0	0	692	-152	73
4	b'2019\xc3\x84\xc3\xaa9\xc3\x94\xc3\x8225\xc3\x88\xc3\x9515\xc3\x8a\xc2\xb154\xc2\xb7\xc3\x9650\xc3\x83\xc3\xab'	-54.68	173.25	126.31	0	0	0	0	0	0	657	-147	65
5	b'2019\xc3\x84\xc3\xaa9\xc3\x94\xc3\x8225\xc3\x88\xc3\x9515\xc3\x8a\xc2\xb154\xc2\xb7\xc3\x9650\xc3\x83\xc3\xab'	-54.68	173.25	126.31	0	0	0	0	0	0	657	-147	65
6	b'2019\xc3\x84\xc3\xaa9\xc3\x94\xc3\x8225\xc3\x88\xc3\x9515\xc3\x8a\xc2\xb154\xc2\xb7\xc3\x9651\xc3\x83\xc3\xab'	-54.06	172.93	125	0	0	0	0	0	0	651	-152	48
7	b'2019\xc3\x84\xc3\xaa9\xc3\x94\xc3\x8225\xc3\x88\xc3\x9515\xc3\x8a\xc2\xb154\xc2\xb7\xc3\x9651\xc3\x83\xc3\xab'	-54.06	172.93	125	0	0	0	0	0	0	651	-152	48
8	b'2019\xc3\x84\xc3\xaa9\xc3\x94\xc3\x8225\xc3\x88\xc3\x9515\xc3\x8a\xc2\xb154\xc2\xb7\xc3\x9651\xc3\x83\xc3\xab'	-53.56	172	123.75	0	0	0	0	0	0	664	-123	52
9	b'2019\xc3\x84\xc3\xaa9\xc3\x94\xc3\x8225\xc3\x88\xc3\x9515\xc3\x8a\xc2\xb154\xc2\xb7\xc3\x9651\xc3\x83\xc3\xab'	-54	171.56	123.06	0	0	0	0	0	0	675	-123	48
10	b'2019\xc3\x84\xc3\xaa9\xc3\x94\xc3\x8225\xc3\x88\xc3\x9515\xc3\x8a\xc2\xb154\xc2\xb7\xc3\x9651\xc3\x83\xc3\xab'	-54	171.56	123.06	0	0	0	0	0	0	675	-123	48
11	b'2019\xc3\x84\xc3\xaa9\xc3\x94\xc3\x8225\xc3\x88\xc3\x9515\xc3\x8a\xc2\xb154\xc2\xb7\xc3\x9651\xc3\x83\xc3\xab'	-54.75	170.37	121.75	0	0	0	0	0	0	670	-88	40
12	b'2019\xc3\x84\xc3\xaa9\xc3\x94\xc3\x8225\xc3\x88\xc3\x9515\xc3\x8a\xc2\xb154\xc2\xb7\xc3\x9651\xc3\x83\xc3\xab'	-55.12	170.06	121.31	0	0	0	0	0	0	675	-99	33
13	b'2019\xc3\x84\xc3\xaa9\xc3\x94\xc3\x8225\xc3\x88\xc3\x9515\xc3\x8a\xc2\xb154\xc2\xb7\xc3\x9651\xc3\x83\xc3\xab'	-55.56	169.62	120.56	0	0	0	0	0	0	628	-88	14
14	b'2019\xc3\x84\xc3\xaa9\xc3\x94\xc3\x8225\xc3\x88\xc3\x9515\xc3\x8a\xc2\xb154\xc2\xb7\xc3\x9651\xc3\x83\xc3\xab'	-55.62	168.5	119.87	0	0	0	0	0	0	686	-64	20
15	b'2019\xc3\x84\xc3\xaa9\xc3\x94\xc3\x8225\xc3\x88\xc3\x9515\xc3\x8a\xc2\xb154\xc2\xb7\xc3\x9651\xc3\x83\xc3\xab'	-55.56	168	119.31	0	0	0	0	0	0	664	-52	27
16	b'2019\xc3\x84\xc3\xaa9\xc3\x94\xc3\x8225\xc3\x88\xc3\x9515\xc3\x8a\xc2\xb154\xc2\xb7\xc3\x9652\xc3\x83\xc3\xab'	-55.56	168	119.31	0	0	0	0	0	0	664	-52	27
17	b'2019\xc3\x84\xc3\xaa9\xc3\x94\xc3\x8225\xc3\x88\xc3\x9515\xc3\x8a\xc2\xb154\xc2\xb7\xc3\x9652\xc3\x83\xc3\xab'	-55.56	168	119.31	0	0	0	0	0	0	664	-52	27
18	b'2019\xc3\x84\xc3\xaa9\xc3\x94\xc3\x8225\xc3\x88\xc3\x9515\xc3\x8a\xc2\xb154\xc2\xb7\xc3\x9652\xc3\x83\xc3\xab'	-56.18	168	116.12	0	0	0	0	0	0	675	-41	14
19	b'2019\xc3\x84\xc3\xaa9\xc3\x94\xc3\x8225\xc3\x88\xc3\x9515\xc3\x8a\xc2\xb154\xc2\xb7\xc3\x9652\xc3\x83\xc3\xab'	-56.75	167.75	115.12	0	0	0	0	0	0	715	-28	8
20	b'2019\xc3\x84\xc3\xaa9\xc3\x94\xc3\x8225\xc3\x88\xc3\x9515\xc3\x8a\xc2\xb154\xc2\xb7\xc3\x9652\xc3\x83\xc3\xab'	-56.75	167.75	115.12	0	0	0	0	0	0	715	-28	8
21	b'2019\xc3\x84\xc3\xaa9\xc3\x94\xc3\x8225\xc3\x88\xc3\x9515\xc3\x8a\xc2\xb154\xc2\xb7\xc3\x9652\xc3\x83\xc3\xab'	-58.37	167.31	111.93	0	0	0	0	0	0	657	-12	-19
22	b'2019\xc3\x84\xc3\xaa9\xc3\x94\xc3\x8225\xc3\x88\xc3\x9515\xc3\x8a\xc2\xb154\xc2\xb7\xc3\x9652\xc3\x83\xc3\xab'	-59.06	166.18	111.68	0	0	0	0	0	0	635	-24	-32
23	b'2019\xc3\x84\xc3\xaa9\xc3\x94\xc3\x8225\xc3\x88\xc3\x9515\xc3\x8a\xc2\xb154\xc2\xb7\xc3\x9652\xc3\x83\xc3\xab'	-60.31	164.81	110.5	0	0	0	0	0	0	686	-6	-38
24	b'2019\xc3\x84\xc3\xaa9\xc3\x94\xc3\x8225\xc3\x88\xc3\x9515\xc3\x8a\xc2\xb154\xc2\xb7\xc3\x9652\xc3\x83\xc3\xab'	-60.31	164.81	110.5	0	0	0	0	0	0	686	-6	-38
25	b'2019\xc3\x84\xc3\xaa9\xc3\x94\xc3\x8225\xc3\x88\xc3\x9515\xc3\x8a\xc2\xb154\xc2\xb7\xc3\x9652\xc3\x83\xc3\xab'	-61.56	162.81	109.06	0	0	0	0	0	0	651	4	-70
26	b'2019\xc3\x84\xc3\xaa9\xc3\x94\xc3\x8225\xc3\x88\xc3\x9515\xc3\x8a\xc2\xb154\xc2\xb7\xc3\x9652\xc3\x83\xc3\xab'	-62	161.93	107.87	0	0	0	0	0	0	651	17	-70
27	b'2019\xc3\x84\xc3\xaa9\xc3\x94\xc3\x8225\xc3\x88\xc3\x9515\xc3\x8a\xc2\xb154\xc2\xb7\xc3\x9652\xc3\x83\xc3\xab'	-63.12	160.25	107	0	0	0	0	0	0	640	44	-91
28	b'2019\xc3\x84\xc3\xaa9\xc3\x94\xc3\x8225\xc3\x88\xc3\x9515\xc3\x8a\xc2\xb154\xc2\xb7\xc3\x9653\xc3\x83\xc3\xab'	-63.62	159.31	106.18	0	0	0	0	0	0	651	36	-104
29	b'2019\xc3\x84\xc3\xaa9\xc3\x94\xc3\x8225\xc3\x88\xc3\x9515\xc3\x8a\xc2\xb154\xc2\xb7\xc3\x9653\xc3\x83\xc3\xab'	-64.56	158.25	105.12	0	0	0	0	0	0	662	46	-116
30	b'2019\xc3\x84\xc3\xaa9\xc3\x94\xc3\x8225\xc3\x88\xc3\x9515\xc3\x8a\xc2\xb154\xc2\xb7\xc3\x9653\xc3\x83\xc3\xab'	-65.43	157.06	103.87	0	0	0	0	0	0	640	51	-116
31	b'2019\xc3\x84\xc3\xaa9\xc3\x94\xc3\x8225\xc3\x88\xc3\x9515\xc3\x8a\xc2\xb154\xc2\xb7\xc3\x9653\xc3\x83\xc3\xab'	-66.25	156.25	102.43	0	0	0	0	0	0	649	52	-136
32	b'2019\xc3\x84\xc3\xaa9\xc3\x94\xc3\x8225\xc3\x88\xc3\x9515\xc3\x8a\xc2\xb154\xc2\xb7\xc3\x9653\xc3\x83\xc3\xab'	-66.87	155.18	101.75	0	0	0	0	0	0	598	76	-123
33	b'2019\xc3\x84\xc3\xaa9\xc3\x94\xc3\x8225\xc3\x88\xc3\x9515\xc3\x8a\xc2\xb154\xc2\xb7\xc3\x9653\xc3\x83\xc3\xab'	-67.56	154	100.87	0	0	0	0	0	0	644	76	-150
34	b'2019\xc3\x84\xc3\xaa9\xc3\x94\xc3\x8225\xc3\x88\xc3\x9515\xc3\x8a\xc2\xb154\xc2\xb7\xc3\x9653\xc3\x83\xc3\xab'	-68.18	153.06	99.87	0	0	0	0	0	0	644	88	-156
35	b'2019\xc3\x84\xc3\xaa9\xc3\x94\xc3\x8225\xc3\x88\xc3\x9515\xc3\x8a\xc2\xb154\xc2\xb7\xc3\x9653\xc3\x83\xc3\xab'	-68.18	153.06	99.87	0	0	0	0	0	0	644	88	-156
36	b'2019\xc3\x84\xc3\xaa9\xc3\x94\xc3\x8225\xc3\x88\xc3\x9515\xc3\x8a\xc2\xb154\xc2\xb7\xc3\x9653\xc3\x83\xc3\xab'	-70.06	151.18	98.93	0	0	0	0	0	0	616	88	-163
37	b'2019\xc3\x84\xc3\xaa9\xc3\x94\xc3\x8225\xc3\x88\xc3\x9515\xc3\x8a\xc2\xb154\xc2\xb7\xc3\x9653\xc3\x83\xc3\xab'	-70.06	151.18	98.93	0	0	0	0	0	0	616	88	-163
38	b'2019\xc3\x84\xc3\xaa9\xc3\x94\xc3\x8225\xc3\x88\xc3\x9515\xc3\x8a\xc2\xb154\xc2\xb7\xc3\x9653\xc3\x83\xc3\xab'	-71.81	147.68	98.81	0	0	0	0	0	0	668	76	-195
39	b'2019\xc3\x84\xc3\xaa9\xc3\x94\xc3\x8225\xc3\x88\xc3\x9515\xc3\x8a\xc2\xb154\xc2\xb7\xc3\x9653\xc3\x83\xc3\xab'	-71.81	147.68	98.81	0	0	0	0	0	0	668	76	-195
40	b'2019\xc3\x84\xc3\xaa9\xc3\x94\xc3\x8225\xc3\x88\xc3\x9515\xc3\x8a\xc2\xb154\xc2\xb7\xc3\x9653\xc3\x83\xc3\xab'	-73	143.31	98.62	0	0	0	0	0	0	609	100	-200
41	b'2019\xc3\x84\xc3\xaa9\xc3\x94\xc3\x8225\xc3\x88\xc3\x9515\xc3\x8a\xc2\xb154\xc2\xb7\xc3\x9654\xc3\x83\xc3\xab'	-73.75	139.43	99.06	0	0	0	0	0	0	598	94	-214
42	b'2019\xc3\x84\xc3\xaa9\xc3\x94\xc3\x8225\xc3\x88\xc3\x9515\xc3\x8a\xc2\xb154\xc2\xb7\xc3\x9654\xc3\x83\xc3\xab'	-73.75	139.43	99.06	0	0	0	0	0	0	598	94	-214
43	b'2019\xc3\x84\xc3\xaa9\xc3\x94\xc3\x8225\xc3\x88\xc3\x9515\xc3\x8a\xc2\xb154\xc2\xb7\xc3\x9654\xc3\x83\xc3\xab'	-74.5	134.06	98.68	0	0	0	0	0	0	592	112	-227
44	b'2019\xc3\x84\xc3\xaa9\xc3\x94\xc3\x8225\xc3\x88\xc3\x9515\xc3\x8a\xc2\xb154\xc2\xb7\xc3\x9654\xc3\x83\xc3\xab'	-75	129.93	99.12	0	0	0	0	0	0	561	116	-273
45	b'2019\xc3\x84\xc3\xaa9\xc3\x94\xc3\x8225\xc3\x88\xc3\x9515\xc3\x8a\xc2\xb154\xc2\xb7\xc3\x9654\xc3\x83\xc3\xab'	-75.12	128.43	99.25	0	0	0	0	0	0	592	134	-260
46	b'2019\xc3\x84\xc3\xaa9\xc3\x94\xc3\x8225\xc3\x88\xc3\x9515\xc3\x8a\xc2\xb154\xc2\xb7\xc3\x9654\xc3\x83\xc3\xab'	-75.5	125.68	99.37	0	0	0	0	0	0	585	116	-254
47	b'2019\xc3\x84\xc3\xaa9\xc3\x94\xc3\x8225\xc3\x88\xc3\x9515\xc3\x8a\xc2\xb154\xc2\xb7\xc3\x9654\xc3\x83\xc3\xab'	-75.56	123.56	99.81	0	0	0	0	0	0	574	116	-248
48	b'2019\xc3\x84\xc3\xaa9\xc3\x94\xc3\x8225\xc3\x88\xc3\x9515\xc3\x8a\xc2\xb154\xc2\xb7\xc3\x9654\xc3\x83\xc3\xab'	-75.56	121.93	99.56	0	0	0	0	0	0	550	140	-260
