# Supplementary material for: Data acquired by a single object sensor for the detection and quality evaluation of table tennis forehand strokes
Source: Data Brief. 2020 Nov 6;33:106504. doi: 10.1016/j.dib.2020.106504 (PMC7683218; doi:10.1016/j.dib.2020.106504)
Supplement: Supplementary file 2 [file mmc2.zip › Raw/Sensory-Data/1042.csv]

#	Time/Date	Roll	Pitch	Yaw	acc(x)	acc(y)	acc(z)	gyro(x)	gyro(y)	gyro(z)	mag(x)	mag(y)	mag(z)
2	b'2019\xc3\x84\xc3\xaa9\xc3\x94\xc3\x8225\xc3\x88\xc3\x9515\xc3\x8a\xc2\xb155\xc2\xb7\xc3\x962\xc3\x83\xc3\xab'	-49.5	178.81	129.68	0	0	0	0	0	0	630	-232	131
3	b'2019\xc3\x84\xc3\xaa9\xc3\x94\xc3\x8225\xc3\x88\xc3\x9515\xc3\x8a\xc2\xb155\xc2\xb7\xc3\x962\xc3\x83\xc3\xab'	-49.5	178.81	129.68	0	0	0	0	0	0	630	-232	131
4	b'2019\xc3\x84\xc3\xaa9\xc3\x94\xc3\x8225\xc3\x88\xc3\x9515\xc3\x8a\xc2\xb155\xc2\xb7\xc3\x962\xc3\x83\xc3\xab'	-49.5	178.81	129.68	0	0	0	0	0	0	630	-232	131
5	b'2019\xc3\x84\xc3\xaa9\xc3\x94\xc3\x8225\xc3\x88\xc3\x9515\xc3\x8a\xc2\xb155\xc2\xb7\xc3\x962\xc3\x83\xc3\xab'	-49.37	178.68	128.75	0	0	0	0	0	0	619	-219	137
6	b'2019\xc3\x84\xc3\xaa9\xc3\x94\xc3\x8225\xc3\x88\xc3\x9515\xc3\x8a\xc2\xb155\xc2\xb7\xc3\x962\xc3\x83\xc3\xab'	-49.5	178.37	128.81	0	0	0	0	0	0	630	-219	131
7	b'2019\xc3\x84\xc3\xaa9\xc3\x94\xc3\x8225\xc3\x88\xc3\x9515\xc3\x8a\xc2\xb155\xc2\xb7\xc3\x962\xc3\x83\xc3\xab'	-49.62	178.25	128.37	0	0	0	0	0	0	659	-208	137
8	b'2019\xc3\x84\xc3\xaa9\xc3\x94\xc3\x8225\xc3\x88\xc3\x9515\xc3\x8a\xc2\xb155\xc2\xb7\xc3\x963\xc3\x83\xc3\xab'	-49.75	178.25	127.87	0	0	0	0	0	0	625	-201	137
9	b'2019\xc3\x84\xc3\xaa9\xc3\x94\xc3\x8225\xc3\x88\xc3\x9515\xc3\x8a\xc2\xb155\xc2\xb7\xc3\x963\xc3\x83\xc3\xab'	-49.75	178	127.5	0	0	0	0	0	0	630	-212	137
10	b'2019\xc3\x84\xc3\xaa9\xc3\x94\xc3\x8225\xc3\x88\xc3\x9515\xc3\x8a\xc2\xb155\xc2\xb7\xc3\x963\xc3\x83\xc3\xab'	-50.06	177.81	127.25	0	0	0	0	0	0	584	-219	118
11	b'2019\xc3\x84\xc3\xaa9\xc3\x94\xc3\x8225\xc3\x88\xc3\x9515\xc3\x8a\xc2\xb155\xc2\xb7\xc3\x963\xc3\x83\xc3\xab'	-50.18	177.31	127.12	0	0	0	0	0	0	625	-200	118
12	b'2019\xc3\x84\xc3\xaa9\xc3\x94\xc3\x8225\xc3\x88\xc3\x9515\xc3\x8a\xc2\xb155\xc2\xb7\xc3\x963\xc3\x83\xc3\xab'	-50.18	177.31	127.12	0	0	0	0	0	0	625	-200	118
13	b'2019\xc3\x84\xc3\xaa9\xc3\x94\xc3\x8225\xc3\x88\xc3\x9515\xc3\x8a\xc2\xb155\xc2\xb7\xc3\x963\xc3\x83\xc3\xab'	-50.56	176.75	125.62	0	0	0	0	0	0	620	-188	123
14	b'2019\xc3\x84\xc3\xaa9\xc3\x94\xc3\x8225\xc3\x88\xc3\x9515\xc3\x8a\xc2\xb155\xc2\xb7\xc3\x963\xc3\x83\xc3\xab'	-51.18	176.12	125.12	0	0	0	0	0	0	620	-164	123
15	b'2019\xc3\x84\xc3\xaa9\xc3\x94\xc3\x8225\xc3\x88\xc3\x9515\xc3\x8a\xc2\xb155\xc2\xb7\xc3\x963\xc3\x83\xc3\xab'	-51.5	175.62	124.31	0	0	0	0	0	0	643	-153	97
16	b'2019\xc3\x84\xc3\xaa9\xc3\x94\xc3\x8225\xc3\x88\xc3\x9515\xc3\x8a\xc2\xb155\xc2\xb7\xc3\x963\xc3\x83\xc3\xab'	-51.5	175.62	124.31	0	0	0	0	0	0	643	-153	97
17	b'2019\xc3\x84\xc3\xaa9\xc3\x94\xc3\x8225\xc3\x88\xc3\x9515\xc3\x8a\xc2\xb155\xc2\xb7\xc3\x963\xc3\x83\xc3\xab'	-52.25	174.75	123.62	0	0	0	0	0	0	654	-136	99
18	b'2019\xc3\x84\xc3\xaa9\xc3\x94\xc3\x8225\xc3\x88\xc3\x9515\xc3\x8a\xc2\xb155\xc2\xb7\xc3\x963\xc3\x83\xc3\xab'	-52.25	174.75	123.62	0	0	0	0	0	0	654	-136	99
19	b'2019\xc3\x84\xc3\xaa9\xc3\x94\xc3\x8225\xc3\x88\xc3\x9515\xc3\x8a\xc2\xb155\xc2\xb7\xc3\x963\xc3\x83\xc3\xab'	-53.25	173.62	123.25	0	0	0	0	0	0	656	-147	59
20	b'2019\xc3\x84\xc3\xaa9\xc3\x94\xc3\x8225\xc3\x88\xc3\x9515\xc3\x8a\xc2\xb155\xc2\xb7\xc3\x964\xc3\x83\xc3\xab'	-53.5	173.68	122.43	0	0	0	0	0	0	659	-126	60
21	b'2019\xc3\x84\xc3\xaa9\xc3\x94\xc3\x8225\xc3\x88\xc3\x9515\xc3\x8a\xc2\xb155\xc2\xb7\xc3\x964\xc3\x83\xc3\xab'	-53.5	173.68	122.43	0	0	0	0	0	0	659	-126	60
22	b'2019\xc3\x84\xc3\xaa9\xc3\x94\xc3\x8225\xc3\x88\xc3\x9515\xc3\x8a\xc2\xb155\xc2\xb7\xc3\x964\xc3\x83\xc3\xab'	-54.37	173.37	119.93	0	0	0	0	0	0	648	-120	65
23	b'2019\xc3\x84\xc3\xaa9\xc3\x94\xc3\x8225\xc3\x88\xc3\x9515\xc3\x8a\xc2\xb155\xc2\xb7\xc3\x964\xc3\x83\xc3\xab'	-54.75	173.31	118.81	0	0	0	0	0	0	630	-100	48
24	b'2019\xc3\x84\xc3\xaa9\xc3\x94\xc3\x8225\xc3\x88\xc3\x9515\xc3\x8a\xc2\xb155\xc2\xb7\xc3\x964\xc3\x83\xc3\xab'	-55.56	173.06	117.68	0	0	0	0	0	0	649	-89	46
25	b'2019\xc3\x84\xc3\xaa9\xc3\x94\xc3\x8225\xc3\x88\xc3\x9515\xc3\x8a\xc2\xb155\xc2\xb7\xc3\x964\xc3\x83\xc3\xab'	-56.12	172.18	117	0	0	0	0	0	0	660	-83	6
26	b'2019\xc3\x84\xc3\xaa9\xc3\x94\xc3\x8225\xc3\x88\xc3\x9515\xc3\x8a\xc2\xb155\xc2\xb7\xc3\x964\xc3\x83\xc3\xab'	-57.31	169.81	116.43	0	0	0	0	0	0	649	-65	19
27	b'2019\xc3\x84\xc3\xaa9\xc3\x94\xc3\x8225\xc3\x88\xc3\x9515\xc3\x8a\xc2\xb155\xc2\xb7\xc3\x964\xc3\x83\xc3\xab'	-58.06	169.56	114.68	0	0	0	0	0	0	648	-48	-8
28	b'2019\xc3\x84\xc3\xaa9\xc3\x94\xc3\x8225\xc3\x88\xc3\x9515\xc3\x8a\xc2\xb155\xc2\xb7\xc3\x964\xc3\x83\xc3\xab'	-58.12	169.43	113.62	0	0	0	0	0	0	660	-36	-8
29	b'2019\xc3\x84\xc3\xaa9\xc3\x94\xc3\x8225\xc3\x88\xc3\x9515\xc3\x8a\xc2\xb155\xc2\xb7\xc3\x964\xc3\x83\xc3\xab'	-58.5	168.81	113	0	0	0	0	0	0	678	-54	-20
30	b'2019\xc3\x84\xc3\xaa9\xc3\x94\xc3\x8225\xc3\x88\xc3\x9515\xc3\x8a\xc2\xb155\xc2\xb7\xc3\x965\xc3\x83\xc3\xab'	-58.5	168.81	113	0	0	0	0	0	0	678	-54	-20
31	b'2019\xc3\x84\xc3\xaa9\xc3\x94\xc3\x8225\xc3\x88\xc3\x9515\xc3\x8a\xc2\xb155\xc2\xb7\xc3\x965\xc3\x83\xc3\xab'	-59.93	168.25	110.75	0	0	0	0	0	0	625	-30	-46
32	b'2019\xc3\x84\xc3\xaa9\xc3\x94\xc3\x8225\xc3\x88\xc3\x9515\xc3\x8a\xc2\xb155\xc2\xb7\xc3\x965\xc3\x83\xc3\xab'	-59.93	168.25	110.75	0	0	0	0	0	0	625	-30	-46
33	b'2019\xc3\x84\xc3\xaa9\xc3\x94\xc3\x8225\xc3\x88\xc3\x9515\xc3\x8a\xc2\xb155\xc2\xb7\xc3\x965\xc3\x83\xc3\xab'	-61.37	168.43	108.18	0	0	0	0	0	0	648	-24	-52
34	b'2019\xc3\x84\xc3\xaa9\xc3\x94\xc3\x8225\xc3\x88\xc3\x9515\xc3\x8a\xc2\xb155\xc2\xb7\xc3\x965\xc3\x83\xc3\xab'	-62.37	167.81	107.25	0	0	0	0	0	0	649	-19	-59
35	b'2019\xc3\x84\xc3\xaa9\xc3\x94\xc3\x8225\xc3\x88\xc3\x9515\xc3\x8a\xc2\xb155\xc2\xb7\xc3\x965\xc3\x83\xc3\xab'	-62.81	166.81	106.87	0	0	0	0	0	0	625	-1	-72
36	b'2019\xc3\x84\xc3\xaa9\xc3\x94\xc3\x8225\xc3\x88\xc3\x9515\xc3\x8a\xc2\xb155\xc2\xb7\xc3\x965\xc3\x83\xc3\xab'	-62.81	166.81	106.87	0	0	0	0	0	0	625	-1	-72
37	b'2019\xc3\x84\xc3\xaa9\xc3\x94\xc3\x8225\xc3\x88\xc3\x9515\xc3\x8a\xc2\xb155\xc2\xb7\xc3\x965\xc3\x83\xc3\xab'	-63.37	165.75	106.5	0	0	0	0	0	0	630	-6	-80
38	b'2019\xc3\x84\xc3\xaa9\xc3\x94\xc3\x8225\xc3\x88\xc3\x9515\xc3\x8a\xc2\xb155\xc2\xb7\xc3\x965\xc3\x83\xc3\xab'	-63.37	165.18	106.31	0	0	0	0	0	0	612	0	-86
39	b'2019\xc3\x84\xc3\xaa9\xc3\x94\xc3\x8225\xc3\x88\xc3\x9515\xc3\x8a\xc2\xb155\xc2\xb7\xc3\x965\xc3\x83\xc3\xab'	-63.5	165	106.12	0	0	0	0	0	0	630	17	-99
40	b'2019\xc3\x84\xc3\xaa9\xc3\x94\xc3\x8225\xc3\x88\xc3\x9515\xc3\x8a\xc2\xb155\xc2\xb7\xc3\x965\xc3\x83\xc3\xab'	-63.75	163.93	105.81	0	0	0	0	0	0	630	6	-80
41	b'2019\xc3\x84\xc3\xaa9\xc3\x94\xc3\x8225\xc3\x88\xc3\x9515\xc3\x8a\xc2\xb155\xc2\xb7\xc3\x965\xc3\x83\xc3\xab'	-63.68	163	105.31	0	0	0	0	0	0	665	6	-92
42	b'2019\xc3\x84\xc3\xaa9\xc3\x94\xc3\x8225\xc3\x88\xc3\x9515\xc3\x8a\xc2\xb155\xc2\xb7\xc3\x965\xc3\x83\xc3\xab'	-64.68	162.06	104.37	0	0	0	0	0	0	635	16	-104
43	b'2019\xc3\x84\xc3\xaa9\xc3\x94\xc3\x8225\xc3\x88\xc3\x9515\xc3\x8a\xc2\xb155\xc2\xb7\xc3\x966\xc3\x83\xc3\xab'	-65.12	160.87	104.12	0	0	0	0	0	0	641	27	-97
44	b'2019\xc3\x84\xc3\xaa9\xc3\x94\xc3\x8225\xc3\x88\xc3\x9515\xc3\x8a\xc2\xb155\xc2\xb7\xc3\x966\xc3\x83\xc3\xab'	-65.56	159.5	103.68	0	0	0	0	0	0	659	62	-123
45	b'2019\xc3\x84\xc3\xaa9\xc3\x94\xc3\x8225\xc3\x88\xc3\x9515\xc3\x8a\xc2\xb155\xc2\xb7\xc3\x966\xc3\x83\xc3\xab'	-66.43	157.87	103.37	0	0	0	0	0	0	630	40	-116
46	b'2019\xc3\x84\xc3\xaa9\xc3\x94\xc3\x8225\xc3\x88\xc3\x9515\xc3\x8a\xc2\xb155\xc2\xb7\xc3\x966\xc3\x83\xc3\xab'	-66.43	157.87	103.37	0	0	0	0	0	0	630	40	-116
47	b'2019\xc3\x84\xc3\xaa9\xc3\x94\xc3\x8225\xc3\x88\xc3\x9515\xc3\x8a\xc2\xb155\xc2\xb7\xc3\x966\xc3\x83\xc3\xab'	-67.25	154.81	103	0	0	0	0	0	0	635	56	-144
48	b'2019\xc3\x84\xc3\xaa9\xc3\x94\xc3\x8225\xc3\x88\xc3\x9515\xc3\x8a\xc2\xb155\xc2\xb7\xc3\x966\xc3\x83\xc3\xab'	-68.06	152.06	102.81	0	0	0	0	0	0	625	68	-163
49	b'2019\xc3\x84\xc3\xaa9\xc3\x94\xc3\x8225\xc3\x88\xc3\x9515\xc3\x8a\xc2\xb155\xc2\xb7\xc3\x966\xc3\x83\xc3\xab'	-68.06	152.06	102.81	0	0	0	0	0	0	625	68	-163
50	b'2019\xc3\x84\xc3\xaa9\xc3\x94\xc3\x8225\xc3\x88\xc3\x9515\xc3\x8a\xc2\xb155\xc2\xb7\xc3\x966\xc3\x83\xc3\xab'	-68.37	147.87	103.37	0	0	0	0	0	0	590	116	-177
51	b'2019\xc3\x84\xc3\xaa9\xc3\x94\xc3\x8225\xc3\x88\xc3\x9515\xc3\x8a\xc2\xb155\xc2\xb7\xc3\x966\xc3\x83\xc3\xab'	-68.56	146.62	103.56	0	0	0	0	0	0	625	105	-164
52	b'2019\xc3\x84\xc3\xaa9\xc3\x94\xc3\x8225\xc3\x88\xc3\x9515\xc3\x8a\xc2\xb155\xc2\xb7\xc3\x966\xc3\x83\xc3\xab'	-68.62	144.81	104	0	0	0	0	0	0	606	110	-177
53	b'2019\xc3\x84\xc3\xaa9\xc3\x94\xc3\x8225\xc3\x88\xc3\x9515\xc3\x8a\xc2\xb155\xc2\xb7\xc3\x966\xc3\x83\xc3\xab'	-68.75	143.31	104.25	0	0	0	0	0	0	595	128	-184
54	b'2019\xc3\x84\xc3\xaa9\xc3\x94\xc3\x8225\xc3\x88\xc3\x9515\xc3\x8a\xc2\xb155\xc2\xb7\xc3\x966\xc3\x83\xc3\xab'	-68.75	143.31	104.25	0	0	0	0	0	0	595	128	-184
55	b'2019\xc3\x84\xc3\xaa9\xc3\x94\xc3\x8225\xc3\x88\xc3\x9515\xc3\x8a\xc2\xb155\xc2\xb7\xc3\x966\xc3\x83\xc3\xab'	-68.75	142.5	104.12	0	0	0	0	0	0	571	134	-184
