# Supplementary material for: Data acquired by a single object sensor for the detection and quality evaluation of table tennis forehand strokes
Source: Data Brief. 2020 Nov 6;33:106504. doi: 10.1016/j.dib.2020.106504 (PMC7683218; doi:10.1016/j.dib.2020.106504)
Supplement: Supplementary file 2 [file mmc2.zip › Raw/Sensory-Data/1043.csv]

#	Time/Date	Roll	Pitch	Yaw	acc(x)	acc(y)	acc(z)	gyro(x)	gyro(y)	gyro(z)	mag(x)	mag(y)	mag(z)
2	b'2019\xc3\x84\xc3\xaa9\xc3\x94\xc3\x8225\xc3\x88\xc3\x9515\xc3\x8a\xc2\xb155\xc2\xb7\xc3\x9614\xc3\x83\xc3\xab'	-51.68	166.18	141.81	0	0	0	0	0	0	636	-113	123
3	b'2019\xc3\x84\xc3\xaa9\xc3\x94\xc3\x8225\xc3\x88\xc3\x9515\xc3\x8a\xc2\xb155\xc2\xb7\xc3\x9614\xc3\x83\xc3\xab'	-52	166	141	0	0	0	0	0	0	672	-120	131
4	b'2019\xc3\x84\xc3\xaa9\xc3\x94\xc3\x8225\xc3\x88\xc3\x9515\xc3\x8a\xc2\xb155\xc2\xb7\xc3\x9614\xc3\x83\xc3\xab'	-52.43	165.93	139.87	0	0	0	0	0	0	654	-124	97
5	b'2019\xc3\x84\xc3\xaa9\xc3\x94\xc3\x8225\xc3\x88\xc3\x9515\xc3\x8a\xc2\xb155\xc2\xb7\xc3\x9615\xc3\x83\xc3\xab'	-52.81	165.87	139.12	0	0	0	0	0	0	672	-142	110
6	b'2019\xc3\x84\xc3\xaa9\xc3\x94\xc3\x8225\xc3\x88\xc3\x9515\xc3\x8a\xc2\xb155\xc2\xb7\xc3\x9615\xc3\x83\xc3\xab'	-53.56	165.5	138.37	0	0	0	0	0	0	665	-137	97
7	b'2019\xc3\x84\xc3\xaa9\xc3\x94\xc3\x8225\xc3\x88\xc3\x9515\xc3\x8a\xc2\xb155\xc2\xb7\xc3\x9615\xc3\x83\xc3\xab'	-54.18	165.06	137.87	0	0	0	0	0	0	649	-113	97
8	b'2019\xc3\x84\xc3\xaa9\xc3\x94\xc3\x8225\xc3\x88\xc3\x9515\xc3\x8a\xc2\xb155\xc2\xb7\xc3\x9615\xc3\x83\xc3\xab'	-54.81	164.31	137.5	0	0	0	0	0	0	660	-102	91
9	b'2019\xc3\x84\xc3\xaa9\xc3\x94\xc3\x8225\xc3\x88\xc3\x9515\xc3\x8a\xc2\xb155\xc2\xb7\xc3\x9615\xc3\x83\xc3\xab'	-55.12	163.93	137	0	0	0	0	0	0	660	-113	72
10	b'2019\xc3\x84\xc3\xaa9\xc3\x94\xc3\x8225\xc3\x88\xc3\x9515\xc3\x8a\xc2\xb155\xc2\xb7\xc3\x9615\xc3\x83\xc3\xab'	-55.12	163.93	137	0	0	0	0	0	0	660	-113	72
11	b'2019\xc3\x84\xc3\xaa9\xc3\x94\xc3\x8225\xc3\x88\xc3\x9515\xc3\x8a\xc2\xb155\xc2\xb7\xc3\x9615\xc3\x83\xc3\xab'	-56.5	162.81	134.68	0	0	0	0	0	0	636	-89	59
12	b'2019\xc3\x84\xc3\xaa9\xc3\x94\xc3\x8225\xc3\x88\xc3\x9515\xc3\x8a\xc2\xb155\xc2\xb7\xc3\x9615\xc3\x83\xc3\xab'	-57	162.5	133.93	0	0	0	0	0	0	643	-78	51
13	b'2019\xc3\x84\xc3\xaa9\xc3\x94\xc3\x8225\xc3\x88\xc3\x9515\xc3\x8a\xc2\xb155\xc2\xb7\xc3\x9615\xc3\x83\xc3\xab'	-57.68	162.12	132.87	0	0	0	0	0	0	672	-89	46
14	b'2019\xc3\x84\xc3\xaa9\xc3\x94\xc3\x8225\xc3\x88\xc3\x9515\xc3\x8a\xc2\xb155\xc2\xb7\xc3\x9615\xc3\x83\xc3\xab'	-57.68	162.12	132.87	0	0	0	0	0	0	672	-89	46
15	b'2019\xc3\x84\xc3\xaa9\xc3\x94\xc3\x8225\xc3\x88\xc3\x9515\xc3\x8a\xc2\xb155\xc2\xb7\xc3\x9615\xc3\x83\xc3\xab'	-58.37	161.62	131.12	0	0	0	0	0	0	659	-60	19
16	b'2019\xc3\x84\xc3\xaa9\xc3\x94\xc3\x8225\xc3\x88\xc3\x9515\xc3\x8a\xc2\xb155\xc2\xb7\xc3\x9616\xc3\x83\xc3\xab'	-58.87	161.31	130	0	0	0	0	0	0	665	-73	19
17	b'2019\xc3\x84\xc3\xaa9\xc3\x94\xc3\x8225\xc3\x88\xc3\x9515\xc3\x8a\xc2\xb155\xc2\xb7\xc3\x9616\xc3\x83\xc3\xab'	-59.31	160.75	128.56	0	0	0	0	0	0	688	-59	-8
18	b'2019\xc3\x84\xc3\xaa9\xc3\x94\xc3\x8225\xc3\x88\xc3\x9515\xc3\x8a\xc2\xb155\xc2\xb7\xc3\x9616\xc3\x83\xc3\xab'	-60.06	159.87	127.37	0	0	0	0	0	0	716	-43	12
19	b'2019\xc3\x84\xc3\xaa9\xc3\x94\xc3\x8225\xc3\x88\xc3\x9515\xc3\x8a\xc2\xb155\xc2\xb7\xc3\x9616\xc3\x83\xc3\xab'	-60.5	158.87	126.68	0	0	0	0	0	0	664	-43	-8
20	b'2019\xc3\x84\xc3\xaa9\xc3\x94\xc3\x8225\xc3\x88\xc3\x9515\xc3\x8a\xc2\xb155\xc2\xb7\xc3\x9616\xc3\x83\xc3\xab'	-61.37	157.18	125.81	0	0	0	0	0	0	676	-49	-38
21	b'2019\xc3\x84\xc3\xaa9\xc3\x94\xc3\x8225\xc3\x88\xc3\x9515\xc3\x8a\xc2\xb155\xc2\xb7\xc3\x9616\xc3\x83\xc3\xab'	-61.37	157.18	125.81	0	0	0	0	0	0	676	-49	-38
22	b'2019\xc3\x84\xc3\xaa9\xc3\x94\xc3\x8225\xc3\x88\xc3\x9515\xc3\x8a\xc2\xb155\xc2\xb7\xc3\x9616\xc3\x83\xc3\xab'	-63.18	154.31	124.12	0	0	0	0	0	0	676	-30	-52
23	b'2019\xc3\x84\xc3\xaa9\xc3\x94\xc3\x8225\xc3\x88\xc3\x9515\xc3\x8a\xc2\xb155\xc2\xb7\xc3\x9616\xc3\x83\xc3\xab'	-63.87	153.18	122.5	0	0	0	0	0	0	692	-12	-84
24	b'2019\xc3\x84\xc3\xaa9\xc3\x94\xc3\x8225\xc3\x88\xc3\x9515\xc3\x8a\xc2\xb155\xc2\xb7\xc3\x9616\xc3\x83\xc3\xab'	-64.31	151.81	121.87	0	0	0	0	0	0	705	4	-70
25	b'2019\xc3\x84\xc3\xaa9\xc3\x94\xc3\x8225\xc3\x88\xc3\x9515\xc3\x8a\xc2\xb155\xc2\xb7\xc3\x9616\xc3\x83\xc3\xab'	-64.87	150.25	120.87	0	0	0	0	0	0	612	16	-91
26	b'2019\xc3\x84\xc3\xaa9\xc3\x94\xc3\x8225\xc3\x88\xc3\x9515\xc3\x8a\xc2\xb155\xc2\xb7\xc3\x9616\xc3\x83\xc3\xab'	-65.43	147.87	120.25	0	0	0	0	0	0	635	22	-112
27	b'2019\xc3\x84\xc3\xaa9\xc3\x94\xc3\x8225\xc3\x88\xc3\x9515\xc3\x8a\xc2\xb155\xc2\xb7\xc3\x9617\xc3\x83\xc3\xab'	-65.43	147.87	120.25	0	0	0	0	0	0	635	22	-112
28	b'2019\xc3\x84\xc3\xaa9\xc3\x94\xc3\x8225\xc3\x88\xc3\x9515\xc3\x8a\xc2\xb155\xc2\xb7\xc3\x9617\xc3\x83\xc3\xab'	-66.12	143.56	118.5	0	0	0	0	0	0	635	40	-132
29	b'2019\xc3\x84\xc3\xaa9\xc3\x94\xc3\x8225\xc3\x88\xc3\x9515\xc3\x8a\xc2\xb155\xc2\xb7\xc3\x9617\xc3\x83\xc3\xab'	-66.68	142.37	117.31	0	0	0	0	0	0	635	48	-132
30	b'2019\xc3\x84\xc3\xaa9\xc3\x94\xc3\x8225\xc3\x88\xc3\x9515\xc3\x8a\xc2\xb155\xc2\xb7\xc3\x9617\xc3\x83\xc3\xab'	-66.68	142.37	117.31	0	0	0	0	0	0	635	48	-132
31	b'2019\xc3\x84\xc3\xaa9\xc3\x94\xc3\x8225\xc3\x88\xc3\x9515\xc3\x8a\xc2\xb155\xc2\xb7\xc3\x9617\xc3\x83\xc3\xab'	-67.43	139	116.12	0	0	0	0	0	0	635	81	-177
32	b'2019\xc3\x84\xc3\xaa9\xc3\x94\xc3\x8225\xc3\x88\xc3\x9515\xc3\x8a\xc2\xb155\xc2\xb7\xc3\x9617\xc3\x83\xc3\xab'	-67.43	139	116.12	0	0	0	0	0	0	635	81	-177
33	b'2019\xc3\x84\xc3\xaa9\xc3\x94\xc3\x8225\xc3\x88\xc3\x9515\xc3\x8a\xc2\xb155\xc2\xb7\xc3\x9617\xc3\x83\xc3\xab'	-68	135.18	115.81	0	0	0	0	0	0	624	76	-179
34	b'2019\xc3\x84\xc3\xaa9\xc3\x94\xc3\x8225\xc3\x88\xc3\x9515\xc3\x8a\xc2\xb155\xc2\xb7\xc3\x9617\xc3\x83\xc3\xab'	-68.56	132.12	115.06	0	0	0	0	0	0	624	99	-185
35	b'2019\xc3\x84\xc3\xaa9\xc3\x94\xc3\x8225\xc3\x88\xc3\x9515\xc3\x8a\xc2\xb155\xc2\xb7\xc3\x9617\xc3\x83\xc3\xab'	-68.56	132.12	115.06	0	0	0	0	0	0	624	99	-185
36	b'2019\xc3\x84\xc3\xaa9\xc3\x94\xc3\x8225\xc3\x88\xc3\x9515\xc3\x8a\xc2\xb155\xc2\xb7\xc3\x9617\xc3\x83\xc3\xab'	-69.18	129.43	114.87	0	0	0	0	0	0	595	112	-196
37	b'2019\xc3\x84\xc3\xaa9\xc3\x94\xc3\x8225\xc3\x88\xc3\x9515\xc3\x8a\xc2\xb155\xc2\xb7\xc3\x9617\xc3\x83\xc3\xab'	-69.31	127.37	114.81	0	0	0	0	0	0	606	92	-203
38	b'2019\xc3\x84\xc3\xaa9\xc3\x94\xc3\x8225\xc3\x88\xc3\x9515\xc3\x8a\xc2\xb155\xc2\xb7\xc3\x9617\xc3\x83\xc3\xab'	-69.31	125.31	114.62	0	0	0	0	0	0	584	116	-224
39	b'2019\xc3\x84\xc3\xaa9\xc3\x94\xc3\x8225\xc3\x88\xc3\x9515\xc3\x8a\xc2\xb155\xc2\xb7\xc3\x9618\xc3\x83\xc3\xab'	-69.12	124.75	114.18	0	0	0	0	0	0	584	128	-236
40	b'2019\xc3\x84\xc3\xaa9\xc3\x94\xc3\x8225\xc3\x88\xc3\x9515\xc3\x8a\xc2\xb155\xc2\xb7\xc3\x9618\xc3\x83\xc3\xab'	-69.18	121.25	113.75	0	0	0	0	0	0	553	140	-211
41	b'2019\xc3\x84\xc3\xaa9\xc3\x94\xc3\x8225\xc3\x88\xc3\x9515\xc3\x8a\xc2\xb155\xc2\xb7\xc3\x9618\xc3\x83\xc3\xab'	-69.18	121.25	113.75	0	0	0	0	0	0	553	140	-211
42	b'2019\xc3\x84\xc3\xaa9\xc3\x94\xc3\x8225\xc3\x88\xc3\x9515\xc3\x8a\xc2\xb155\xc2\xb7\xc3\x9618\xc3\x83\xc3\xab'	-69.18	118.12	112.5	0	0	0	0	0	0	524	152	-236
43	b'2019\xc3\x84\xc3\xaa9\xc3\x94\xc3\x8225\xc3\x88\xc3\x9515\xc3\x8a\xc2\xb155\xc2\xb7\xc3\x9618\xc3\x83\xc3\xab'	-68.68	116.68	112.87	0	0	0	0	0	0	518	152	-238
44	b'2019\xc3\x84\xc3\xaa9\xc3\x94\xc3\x8225\xc3\x88\xc3\x9515\xc3\x8a\xc2\xb155\xc2\xb7\xc3\x9618\xc3\x83\xc3\xab'	-68.43	114.75	112.81	0	0	0	0	0	0	531	145	-252
45	b'2019\xc3\x84\xc3\xaa9\xc3\x94\xc3\x8225\xc3\x88\xc3\x9515\xc3\x8a\xc2\xb155\xc2\xb7\xc3\x9618\xc3\x83\xc3\xab'	-68.18	113.31	112.68	0	0	0	0	0	0	524	163	-265
46	b'2019\xc3\x84\xc3\xaa9\xc3\x94\xc3\x8225\xc3\x88\xc3\x9515\xc3\x8a\xc2\xb155\xc2\xb7\xc3\x9618\xc3\x83\xc3\xab'	-67.93	111.81	112.56	0	0	0	0	0	0	531	180	-265
47	b'2019\xc3\x84\xc3\xaa9\xc3\x94\xc3\x8225\xc3\x88\xc3\x9515\xc3\x8a\xc2\xb155\xc2\xb7\xc3\x9618\xc3\x83\xc3\xab'	-67.68	110.37	112.87	0	0	0	0	0	0	553	163	-246
48	b'2019\xc3\x84\xc3\xaa9\xc3\x94\xc3\x8225\xc3\x88\xc3\x9515\xc3\x8a\xc2\xb155\xc2\xb7\xc3\x9618\xc3\x83\xc3\xab'	-67.56	109.18	112.81	0	0	0	0	0	0	500	187	-278
49	b'2019\xc3\x84\xc3\xaa9\xc3\x94\xc3\x8225\xc3\x88\xc3\x9515\xc3\x8a\xc2\xb155\xc2\xb7\xc3\x9618\xc3\x83\xc3\xab'	-67.06	108.12	113.31	0	0	0	0	0	0	548	180	-272
50	b'2019\xc3\x84\xc3\xaa9\xc3\x94\xc3\x8225\xc3\x88\xc3\x9515\xc3\x8a\xc2\xb155\xc2\xb7\xc3\x9618\xc3\x83\xc3\xab'	-67.06	108.12	113.31	0	0	0	0	0	0	548	180	-272
51	b'2019\xc3\x84\xc3\xaa9\xc3\x94\xc3\x8225\xc3\x88\xc3\x9515\xc3\x8a\xc2\xb155\xc2\xb7\xc3\x9618\xc3\x83\xc3\xab'	-66.56	107.18	113.56	0	0	0	0	0	0	531	204	-278
52	b'2019\xc3\x84\xc3\xaa9\xc3\x94\xc3\x8225\xc3\x88\xc3\x9515\xc3\x8a\xc2\xb155\xc2\xb7\xc3\x9618\xc3\x83\xc3\xab'	-66.43	107.31	113.43	0	0	0	0	0	0	513	204	-278
53	b'2019\xc3\x84\xc3\xaa9\xc3\x94\xc3\x8225\xc3\x88\xc3\x9515\xc3\x8a\xc2\xb155\xc2\xb7\xc3\x9619\xc3\x83\xc3\xab'	-66.43	107.31	113.43	0	0	0	0	0	0	513	204	-278
