# Supplementary material for: Data acquired by a single object sensor for the detection and quality evaluation of table tennis forehand strokes
Source: Data Brief. 2020 Nov 6;33:106504. doi: 10.1016/j.dib.2020.106504 (PMC7683218; doi:10.1016/j.dib.2020.106504)
Supplement: Supplementary file 2 [file mmc2.zip › Raw/Sensory-Data/1044.csv]

#	Time/Date	Roll	Pitch	Yaw	acc(x)	acc(y)	acc(z)	gyro(x)	gyro(y)	gyro(z)	mag(x)	mag(y)	mag(z)
2	b'2019\xc3\x84\xc3\xaa9\xc3\x94\xc3\x8225\xc3\x88\xc3\x9515\xc3\x8a\xc2\xb155\xc2\xb7\xc3\x9627\xc3\x83\xc3\xab'	-55.62	161.43	137.93	0	0	0	0	0	0	632	-94	57
3	b'2019\xc3\x84\xc3\xaa9\xc3\x94\xc3\x8225\xc3\x88\xc3\x9515\xc3\x8a\xc2\xb155\xc2\xb7\xc3\x9627\xc3\x83\xc3\xab'	-55.62	161.43	137.93	0	0	0	0	0	0	632	-94	57
4	b'2019\xc3\x84\xc3\xaa9\xc3\x94\xc3\x8225\xc3\x88\xc3\x9515\xc3\x8a\xc2\xb155\xc2\xb7\xc3\x9627\xc3\x83\xc3\xab'	-56.43	160.93	136.75	0	0	0	0	0	0	680	-76	41
5	b'2019\xc3\x84\xc3\xaa9\xc3\x94\xc3\x8225\xc3\x88\xc3\x9515\xc3\x8a\xc2\xb155\xc2\xb7\xc3\x9627\xc3\x83\xc3\xab'	-56.43	160.93	136.75	0	0	0	0	0	0	680	-76	41
6	b'2019\xc3\x84\xc3\xaa9\xc3\x94\xc3\x8225\xc3\x88\xc3\x9515\xc3\x8a\xc2\xb155\xc2\xb7\xc3\x9627\xc3\x83\xc3\xab'	-57.75	161.31	134.06	0	0	0	0	0	0	644	-59	40
7	b'2019\xc3\x84\xc3\xaa9\xc3\x94\xc3\x8225\xc3\x88\xc3\x9515\xc3\x8a\xc2\xb155\xc2\xb7\xc3\x9627\xc3\x83\xc3\xab'	-57.75	161.31	134.06	0	0	0	0	0	0	644	-59	40
8	b'2019\xc3\x84\xc3\xaa9\xc3\x94\xc3\x8225\xc3\x88\xc3\x9515\xc3\x8a\xc2\xb155\xc2\xb7\xc3\x9627\xc3\x83\xc3\xab'	-58.06	161.43	132	0	0	0	0	0	0	680	-59	12
9	b'2019\xc3\x84\xc3\xaa9\xc3\x94\xc3\x8225\xc3\x88\xc3\x9515\xc3\x8a\xc2\xb155\xc2\xb7\xc3\x9627\xc3\x83\xc3\xab'	-58.12	161.56	130.62	0	0	0	0	0	0	649	-52	12
10	b'2019\xc3\x84\xc3\xaa9\xc3\x94\xc3\x8225\xc3\x88\xc3\x9515\xc3\x8a\xc2\xb155\xc2\xb7\xc3\x9627\xc3\x83\xc3\xab'	-58.68	161.62	129	0	0	0	0	0	0	656	-52	25
11	b'2019\xc3\x84\xc3\xaa9\xc3\x94\xc3\x8225\xc3\x88\xc3\x9515\xc3\x8a\xc2\xb155\xc2\xb7\xc3\x9627\xc3\x83\xc3\xab'	-59.37	161.37	127.5	0	0	0	0	0	0	632	-46	12
12	b'2019\xc3\x84\xc3\xaa9\xc3\x94\xc3\x8225\xc3\x88\xc3\x9515\xc3\x8a\xc2\xb155\xc2\xb7\xc3\x9627\xc3\x83\xc3\xab'	-59.37	161.37	127.5	0	0	0	0	0	0	632	-46	12
13	b'2019\xc3\x84\xc3\xaa9\xc3\x94\xc3\x8225\xc3\x88\xc3\x9515\xc3\x8a\xc2\xb155\xc2\xb7\xc3\x9628\xc3\x83\xc3\xab'	-61.5	160.18	124.81	0	0	0	0	0	0	689	-35	-27
14	b'2019\xc3\x84\xc3\xaa9\xc3\x94\xc3\x8225\xc3\x88\xc3\x9515\xc3\x8a\xc2\xb155\xc2\xb7\xc3\x9628\xc3\x83\xc3\xab'	-62.37	159.75	122.93	0	0	0	0	0	0	660	-24	-40
15	b'2019\xc3\x84\xc3\xaa9\xc3\x94\xc3\x8225\xc3\x88\xc3\x9515\xc3\x8a\xc2\xb155\xc2\xb7\xc3\x9628\xc3\x83\xc3\xab'	-63.12	159.5	120.18	0	0	0	0	0	0	667	-41	-44
16	b'2019\xc3\x84\xc3\xaa9\xc3\x94\xc3\x8225\xc3\x88\xc3\x9515\xc3\x8a\xc2\xb155\xc2\xb7\xc3\x9628\xc3\x83\xc3\xab'	-63.12	159.5	120.18	0	0	0	0	0	0	667	-41	-44
17	b'2019\xc3\x84\xc3\xaa9\xc3\x94\xc3\x8225\xc3\x88\xc3\x9515\xc3\x8a\xc2\xb155\xc2\xb7\xc3\x9628\xc3\x83\xc3\xab'	-64.68	157.5	117.18	0	0	0	0	0	0	638	-6	-64
18	b'2019\xc3\x84\xc3\xaa9\xc3\x94\xc3\x8225\xc3\x88\xc3\x9515\xc3\x8a\xc2\xb155\xc2\xb7\xc3\x9628\xc3\x83\xc3\xab'	-66.12	154.62	115.37	0	0	0	0	0	0	625	-11	-110
19	b'2019\xc3\x84\xc3\xaa9\xc3\x94\xc3\x8225\xc3\x88\xc3\x9515\xc3\x8a\xc2\xb155\xc2\xb7\xc3\x9628\xc3\x83\xc3\xab'	-66.12	154.62	115.37	0	0	0	0	0	0	625	-11	-110
20	b'2019\xc3\x84\xc3\xaa9\xc3\x94\xc3\x8225\xc3\x88\xc3\x9515\xc3\x8a\xc2\xb155\xc2\xb7\xc3\x9628\xc3\x83\xc3\xab'	-67.81	149.75	113.81	0	0	0	0	0	0	620	28	-129
21	b'2019\xc3\x84\xc3\xaa9\xc3\x94\xc3\x8225\xc3\x88\xc3\x9515\xc3\x8a\xc2\xb155\xc2\xb7\xc3\x9628\xc3\x83\xc3\xab'	-68.68	146.68	112.68	0	0	0	0	0	0	625	40	-163
22	b'2019\xc3\x84\xc3\xaa9\xc3\x94\xc3\x8225\xc3\x88\xc3\x9515\xc3\x8a\xc2\xb155\xc2\xb7\xc3\x9628\xc3\x83\xc3\xab'	-69.18	144.75	111.62	0	0	0	0	0	0	592	57	-156
23	b'2019\xc3\x84\xc3\xaa9\xc3\x94\xc3\x8225\xc3\x88\xc3\x9515\xc3\x8a\xc2\xb155\xc2\xb7\xc3\x9628\xc3\x83\xc3\xab'	-69.87	141.75	111	0	0	0	0	0	0	596	64	-164
24	b'2019\xc3\x84\xc3\xaa9\xc3\x94\xc3\x8225\xc3\x88\xc3\x9515\xc3\x8a\xc2\xb155\xc2\xb7\xc3\x9629\xc3\x83\xc3\xab'	-70.37	139.06	109.43	0	0	0	0	0	0	596	72	-192
25	b'2019\xc3\x84\xc3\xaa9\xc3\x94\xc3\x8225\xc3\x88\xc3\x9515\xc3\x8a\xc2\xb155\xc2\xb7\xc3\x9629\xc3\x83\xc3\xab'	-71.43	136.56	108	0	0	0	0	0	0	580	78	-230
26	b'2019\xc3\x84\xc3\xaa9\xc3\x94\xc3\x8225\xc3\x88\xc3\x9515\xc3\x8a\xc2\xb155\xc2\xb7\xc3\x9629\xc3\x83\xc3\xab'	-72.18	133.87	106.87	0	0	0	0	0	0	574	94	-217
27	b'2019\xc3\x84\xc3\xaa9\xc3\x94\xc3\x8225\xc3\x88\xc3\x9515\xc3\x8a\xc2\xb155\xc2\xb7\xc3\x9629\xc3\x83\xc3\xab'	-73.12	130.56	105.43	0	0	0	0	0	0	585	94	-211
28	b'2019\xc3\x84\xc3\xaa9\xc3\x94\xc3\x8225\xc3\x88\xc3\x9515\xc3\x8a\xc2\xb155\xc2\xb7\xc3\x9629\xc3\x83\xc3\xab'	-73.62	127.81	104.75	0	0	0	0	0	0	548	107	-256
29	b'2019\xc3\x84\xc3\xaa9\xc3\x94\xc3\x8225\xc3\x88\xc3\x9515\xc3\x8a\xc2\xb155\xc2\xb7\xc3\x9629\xc3\x83\xc3\xab'	-74.68	122.68	103.68	0	0	0	0	0	0	532	100	-276
30	b'2019\xc3\x84\xc3\xaa9\xc3\x94\xc3\x8225\xc3\x88\xc3\x9515\xc3\x8a\xc2\xb155\xc2\xb7\xc3\x9629\xc3\x83\xc3\xab'	-74.68	122.68	103.68	0	0	0	0	0	0	532	100	-276
31	b'2019\xc3\x84\xc3\xaa9\xc3\x94\xc3\x8225\xc3\x88\xc3\x9515\xc3\x8a\xc2\xb155\xc2\xb7\xc3\x9629\xc3\x83\xc3\xab'	-75.5	116.37	102.5	0	0	0	0	0	0	532	107	-283
32	b'2019\xc3\x84\xc3\xaa9\xc3\x94\xc3\x8225\xc3\x88\xc3\x9515\xc3\x8a\xc2\xb155\xc2\xb7\xc3\x9629\xc3\x83\xc3\xab'	-75.81	111.12	101.56	0	0	0	0	0	0	515	113	-304
33	b'2019\xc3\x84\xc3\xaa9\xc3\x94\xc3\x8225\xc3\x88\xc3\x9515\xc3\x8a\xc2\xb155\xc2\xb7\xc3\x9629\xc3\x83\xc3\xab'	-76.37	108.18	100.68	0	0	0	0	0	0	497	124	-297
34	b'2019\xc3\x84\xc3\xaa9\xc3\x94\xc3\x8225\xc3\x88\xc3\x9515\xc3\x8a\xc2\xb155\xc2\xb7\xc3\x9629\xc3\x83\xc3\xab'	-76.37	108.18	100.68	0	0	0	0	0	0	497	124	-297
35	b'2019\xc3\x84\xc3\xaa9\xc3\x94\xc3\x8225\xc3\x88\xc3\x9515\xc3\x8a\xc2\xb155\xc2\xb7\xc3\x9630\xc3\x83\xc3\xab'	-76.56	99.25	100.31	0	0	0	0	0	0	515	123	-350
36	b'2019\xc3\x84\xc3\xaa9\xc3\x94\xc3\x8225\xc3\x88\xc3\x9515\xc3\x8a\xc2\xb155\xc2\xb7\xc3\x9630\xc3\x83\xc3\xab'	-76.37	95.75	100.25	0	0	0	0	0	0	497	118	-331
37	b'2019\xc3\x84\xc3\xaa9\xc3\x94\xc3\x8225\xc3\x88\xc3\x9515\xc3\x8a\xc2\xb155\xc2\xb7\xc3\x9630\xc3\x83\xc3\xab'	-75.68	94.5	100.56	0	0	0	0	0	0	492	129	-337
38	b'2019\xc3\x84\xc3\xaa9\xc3\x94\xc3\x8225\xc3\x88\xc3\x9515\xc3\x8a\xc2\xb155\xc2\xb7\xc3\x9630\xc3\x83\xc3\xab'	-75.68	94.5	100.56	0	0	0	0	0	0	492	129	-337
39	b'2019\xc3\x84\xc3\xaa9\xc3\x94\xc3\x8225\xc3\x88\xc3\x9515\xc3\x8a\xc2\xb155\xc2\xb7\xc3\x9630\xc3\x83\xc3\xab'	-74.81	92.12	101.18	0	0	0	0	0	0	510	134	-350
40	b'2019\xc3\x84\xc3\xaa9\xc3\x94\xc3\x8225\xc3\x88\xc3\x9515\xc3\x8a\xc2\xb155\xc2\xb7\xc3\x9630\xc3\x83\xc3\xab'	-74.81	92.12	101.18	0	0	0	0	0	0	510	134	-350
41	b'2019\xc3\x84\xc3\xaa9\xc3\x94\xc3\x8225\xc3\x88\xc3\x9515\xc3\x8a\xc2\xb155\xc2\xb7\xc3\x9630\xc3\x83\xc3\xab'	-74.25	89.62	101.56	0	0	0	0	0	0	457	152	-342
42	b'2019\xc3\x84\xc3\xaa9\xc3\x94\xc3\x8225\xc3\x88\xc3\x9515\xc3\x8a\xc2\xb155\xc2\xb7\xc3\x9630\xc3\x83\xc3\xab'	-74.06	89.18	101.62	0	0	0	0	0	0	468	142	-350
