# Supplementary material for: Data acquired by a single object sensor for the detection and quality evaluation of table tennis forehand strokes
Source: Data Brief. 2020 Nov 6;33:106504. doi: 10.1016/j.dib.2020.106504 (PMC7683218; doi:10.1016/j.dib.2020.106504)
Supplement: Supplementary file 2 [file mmc2.zip › Raw/Sensory-Data/1045.csv]

#	Time/Date	Roll	Pitch	Yaw	acc(x)	acc(y)	acc(z)	gyro(x)	gyro(y)	gyro(z)	mag(x)	mag(y)	mag(z)
2	b'2019\xc3\x84\xc3\xaa9\xc3\x94\xc3\x8225\xc3\x88\xc3\x9515\xc3\x8a\xc2\xb155\xc2\xb7\xc3\x9638\xc3\x83\xc3\xab'	-50.43	168.62	143.25	0	0	0	0	0	0	614	-161	112
3	b'2019\xc3\x84\xc3\xaa9\xc3\x94\xc3\x8225\xc3\x88\xc3\x9515\xc3\x8a\xc2\xb155\xc2\xb7\xc3\x9638\xc3\x83\xc3\xab'	-50.43	168.62	143.25	0	0	0	0	0	0	614	-161	112
4	b'2019\xc3\x84\xc3\xaa9\xc3\x94\xc3\x8225\xc3\x88\xc3\x9515\xc3\x8a\xc2\xb155\xc2\xb7\xc3\x9638\xc3\x83\xc3\xab'	-50.68	169.56	140.81	0	0	0	0	0	0	619	-156	124
5	b'2019\xc3\x84\xc3\xaa9\xc3\x94\xc3\x8225\xc3\x88\xc3\x9515\xc3\x8a\xc2\xb155\xc2\xb7\xc3\x9638\xc3\x83\xc3\xab'	-50.87	169.87	139.12	0	0	0	0	0	0	603	-161	137
6	b'2019\xc3\x84\xc3\xaa9\xc3\x94\xc3\x8225\xc3\x88\xc3\x9515\xc3\x8a\xc2\xb155\xc2\xb7\xc3\x9638\xc3\x83\xc3\xab'	-50.87	169.87	139.12	0	0	0	0	0	0	603	-161	137
7	b'2019\xc3\x84\xc3\xaa9\xc3\x94\xc3\x8225\xc3\x88\xc3\x9515\xc3\x8a\xc2\xb155\xc2\xb7\xc3\x9638\xc3\x83\xc3\xab'	-51.37	170.12	136.62	0	0	0	0	0	0	596	-145	112
8	b'2019\xc3\x84\xc3\xaa9\xc3\x94\xc3\x8225\xc3\x88\xc3\x9515\xc3\x8a\xc2\xb155\xc2\xb7\xc3\x9638\xc3\x83\xc3\xab'	-52	169.68	136	0	0	0	0	0	0	596	-137	105
9	b'2019\xc3\x84\xc3\xaa9\xc3\x94\xc3\x8225\xc3\x88\xc3\x9515\xc3\x8a\xc2\xb155\xc2\xb7\xc3\x9639\xc3\x83\xc3\xab'	-52.68	169.18	135.43	0	0	0	0	0	0	614	-137	104
10	b'2019\xc3\x84\xc3\xaa9\xc3\x94\xc3\x8225\xc3\x88\xc3\x9515\xc3\x8a\xc2\xb155\xc2\xb7\xc3\x9639\xc3\x83\xc3\xab'	-52.93	169	134.75	0	0	0	0	0	0	643	-131	84
11	b'2019\xc3\x84\xc3\xaa9\xc3\x94\xc3\x8225\xc3\x88\xc3\x9515\xc3\x8a\xc2\xb155\xc2\xb7\xc3\x9639\xc3\x83\xc3\xab'	-53.43	168.68	133.93	0	0	0	0	0	0	603	-137	91
12	b'2019\xc3\x84\xc3\xaa9\xc3\x94\xc3\x8225\xc3\x88\xc3\x9515\xc3\x8a\xc2\xb155\xc2\xb7\xc3\x9639\xc3\x83\xc3\xab'	-53.43	168.68	133.93	0	0	0	0	0	0	603	-137	91
13	b'2019\xc3\x84\xc3\xaa9\xc3\x94\xc3\x8225\xc3\x88\xc3\x9515\xc3\x8a\xc2\xb155\xc2\xb7\xc3\x9639\xc3\x83\xc3\xab'	-53.56	167.56	132.37	0	0	0	0	0	0	643	-120	65
14	b'2019\xc3\x84\xc3\xaa9\xc3\x94\xc3\x8225\xc3\x88\xc3\x9515\xc3\x8a\xc2\xb155\xc2\xb7\xc3\x9639\xc3\x83\xc3\xab'	-53.62	167	131.5	0	0	0	0	0	0	603	-108	72
15	b'2019\xc3\x84\xc3\xaa9\xc3\x94\xc3\x8225\xc3\x88\xc3\x9515\xc3\x8a\xc2\xb155\xc2\xb7\xc3\x9639\xc3\x83\xc3\xab'	-53.62	166.5	130.87	0	0	0	0	0	0	619	-96	72
16	b'2019\xc3\x84\xc3\xaa9\xc3\x94\xc3\x8225\xc3\x88\xc3\x9515\xc3\x8a\xc2\xb155\xc2\xb7\xc3\x9639\xc3\x83\xc3\xab'	-54.43	165.06	129.75	0	0	0	0	0	0	619	-78	40
17	b'2019\xc3\x84\xc3\xaa9\xc3\x94\xc3\x8225\xc3\x88\xc3\x9515\xc3\x8a\xc2\xb155\xc2\xb7\xc3\x9639\xc3\x83\xc3\xab'	-55.12	164.56	128.68	0	0	0	0	0	0	638	-67	32
18	b'2019\xc3\x84\xc3\xaa9\xc3\x94\xc3\x8225\xc3\x88\xc3\x9515\xc3\x8a\xc2\xb155\xc2\xb7\xc3\x9639\xc3\x83\xc3\xab'	-56.37	163	127.06	0	0	0	0	0	0	649	-56	32
19	b'2019\xc3\x84\xc3\xaa9\xc3\x94\xc3\x8225\xc3\x88\xc3\x9515\xc3\x8a\xc2\xb155\xc2\xb7\xc3\x9639\xc3\x83\xc3\xab'	-56.87	163.12	125.18	0	0	0	0	0	0	667	-38	0
20	b'2019\xc3\x84\xc3\xaa9\xc3\x94\xc3\x8225\xc3\x88\xc3\x9515\xc3\x8a\xc2\xb155\xc2\xb7\xc3\x9640\xc3\x83\xc3\xab'	-58.37	162.87	121.93	0	0	0	0	0	0	614	-27	-11
21	b'2019\xc3\x84\xc3\xaa9\xc3\x94\xc3\x8225\xc3\x88\xc3\x9515\xc3\x8a\xc2\xb155\xc2\xb7\xc3\x9640\xc3\x83\xc3\xab'	-58.37	162.87	121.93	0	0	0	0	0	0	614	-27	-11
22	b'2019\xc3\x84\xc3\xaa9\xc3\x94\xc3\x8225\xc3\x88\xc3\x9515\xc3\x8a\xc2\xb155\xc2\xb7\xc3\x9640\xc3\x83\xc3\xab'	-60.12	162.75	117.93	0	0	0	0	0	0	638	-14	-27
23	b'2019\xc3\x84\xc3\xaa9\xc3\x94\xc3\x8225\xc3\x88\xc3\x9515\xc3\x8a\xc2\xb155\xc2\xb7\xc3\x9640\xc3\x83\xc3\xab'	-61.68	162.5	115.5	0	0	0	0	0	0	636	-27	-64
24	b'2019\xc3\x84\xc3\xaa9\xc3\x94\xc3\x8225\xc3\x88\xc3\x9515\xc3\x8a\xc2\xb155\xc2\xb7\xc3\x9640\xc3\x83\xc3\xab'	-61.68	162.5	115.5	0	0	0	0	0	0	636	-27	-64
25	b'2019\xc3\x84\xc3\xaa9\xc3\x94\xc3\x8225\xc3\x88\xc3\x9515\xc3\x8a\xc2\xb155\xc2\xb7\xc3\x9640\xc3\x83\xc3\xab'	-64.25	160.43	112.75	0	0	0	0	0	0	652	-27	-76
26	b'2019\xc3\x84\xc3\xaa9\xc3\x94\xc3\x8225\xc3\x88\xc3\x9515\xc3\x8a\xc2\xb155\xc2\xb7\xc3\x9640\xc3\x83\xc3\xab'	-64.25	160.43	112.75	0	0	0	0	0	0	652	-27	-76
27	b'2019\xc3\x84\xc3\xaa9\xc3\x94\xc3\x8225\xc3\x88\xc3\x9515\xc3\x8a\xc2\xb155\xc2\xb7\xc3\x9640\xc3\x83\xc3\xab'	-66.75	155.62	110.87	0	0	0	0	0	0	659	14	-134
28	b'2019\xc3\x84\xc3\xaa9\xc3\x94\xc3\x8225\xc3\x88\xc3\x9515\xc3\x8a\xc2\xb155\xc2\xb7\xc3\x9640\xc3\x83\xc3\xab'	-67.87	152.68	109.43	0	0	0	0	0	0	632	25	-140
29	b'2019\xc3\x84\xc3\xaa9\xc3\x94\xc3\x8225\xc3\x88\xc3\x9515\xc3\x8a\xc2\xb155\xc2\xb7\xc3\x9640\xc3\x83\xc3\xab'	-69.12	150.43	107.68	0	0	0	0	0	0	636	43	-153
30	b'2019\xc3\x84\xc3\xaa9\xc3\x94\xc3\x8225\xc3\x88\xc3\x9515\xc3\x8a\xc2\xb155\xc2\xb7\xc3\x9641\xc3\x83\xc3\xab'	-69.12	150.43	107.68	0	0	0	0	0	0	636	43	-153
31	b'2019\xc3\x84\xc3\xaa9\xc3\x94\xc3\x8225\xc3\x88\xc3\x9515\xc3\x8a\xc2\xb155\xc2\xb7\xc3\x9641\xc3\x83\xc3\xab'	-70.56	144.18	105.81	0	0	0	0	0	0	608	56	-193
32	b'2019\xc3\x84\xc3\xaa9\xc3\x94\xc3\x8225\xc3\x88\xc3\x9515\xc3\x8a\xc2\xb155\xc2\xb7\xc3\x9641\xc3\x83\xc3\xab'	-71.12	139.06	104.62	0	0	0	0	0	0	624	78	-208
33	b'2019\xc3\x84\xc3\xaa9\xc3\x94\xc3\x8225\xc3\x88\xc3\x9515\xc3\x8a\xc2\xb155\xc2\xb7\xc3\x9641\xc3\x83\xc3\xab'	-71.31	134.12	104.25	0	0	0	0	0	0	584	84	-206
34	b'2019\xc3\x84\xc3\xaa9\xc3\x94\xc3\x8225\xc3\x88\xc3\x9515\xc3\x8a\xc2\xb155\xc2\xb7\xc3\x9641\xc3\x83\xc3\xab'	-71.81	130.81	103.18	0	0	0	0	0	0	572	91	-238
35	b'2019\xc3\x84\xc3\xaa9\xc3\x94\xc3\x8225\xc3\x88\xc3\x9515\xc3\x8a\xc2\xb155\xc2\xb7\xc3\x9641\xc3\x83\xc3\xab'	-72.06	127.06	102.25	0	0	0	0	0	0	572	115	-244
36	b'2019\xc3\x84\xc3\xaa9\xc3\x94\xc3\x8225\xc3\x88\xc3\x9515\xc3\x8a\xc2\xb155\xc2\xb7\xc3\x9641\xc3\x83\xc3\xab'	-72.06	124.81	101.93	0	0	0	0	0	0	577	115	-273
37	b'2019\xc3\x84\xc3\xaa9\xc3\x94\xc3\x8225\xc3\x88\xc3\x9515\xc3\x8a\xc2\xb155\xc2\xb7\xc3\x9641\xc3\x83\xc3\xab'	-72.06	124.81	101.93	0	0	0	0	0	0	577	115	-273
38	b'2019\xc3\x84\xc3\xaa9\xc3\x94\xc3\x8225\xc3\x88\xc3\x9515\xc3\x8a\xc2\xb155\xc2\xb7\xc3\x9641\xc3\x83\xc3\xab'	-72.18	121.43	100.75	0	0	0	0	0	0	548	131	-265
39	b'2019\xc3\x84\xc3\xaa9\xc3\x94\xc3\x8225\xc3\x88\xc3\x9515\xc3\x8a\xc2\xb155\xc2\xb7\xc3\x9641\xc3\x83\xc3\xab'	-72.18	121.43	100.75	0	0	0	0	0	0	548	131	-265
40	b'2019\xc3\x84\xc3\xaa9\xc3\x94\xc3\x8225\xc3\x88\xc3\x9515\xc3\x8a\xc2\xb155\xc2\xb7\xc3\x9641\xc3\x83\xc3\xab'	-71.62	119.31	100.18	0	0	0	0	0	0	548	168	-284
