# Supplementary material for: Data acquired by a single object sensor for the detection and quality evaluation of table tennis forehand strokes
Source: Data Brief. 2020 Nov 6;33:106504. doi: 10.1016/j.dib.2020.106504 (PMC7683218; doi:10.1016/j.dib.2020.106504)
Supplement: Supplementary file 2 [file mmc2.zip › Raw/Sensory-Data/1046.csv]

#	Time/Date	Roll	Pitch	Yaw	acc(x)	acc(y)	acc(z)	gyro(x)	gyro(y)	gyro(z)	mag(x)	mag(y)	mag(z)
2	b'2019\xc3\x84\xc3\xaa9\xc3\x94\xc3\x8225\xc3\x88\xc3\x9515\xc3\x8a\xc2\xb155\xc2\xb7\xc3\x9650\xc3\x83\xc3\xab'	-52.37	166.18	137.75	0	0	0	0	0	0	617	-120	100
3	b'2019\xc3\x84\xc3\xaa9\xc3\x94\xc3\x8225\xc3\x88\xc3\x9515\xc3\x8a\xc2\xb155\xc2\xb7\xc3\x9650\xc3\x83\xc3\xab'	-52.37	166.18	137.75	0	0	0	0	0	0	617	-120	100
4	b'2019\xc3\x84\xc3\xaa9\xc3\x94\xc3\x8225\xc3\x88\xc3\x9515\xc3\x8a\xc2\xb155\xc2\xb7\xc3\x9650\xc3\x83\xc3\xab'	-53.12	165.5	135.43	0	0	0	0	0	0	665	-108	80
5	b'2019\xc3\x84\xc3\xaa9\xc3\x94\xc3\x8225\xc3\x88\xc3\x9515\xc3\x8a\xc2\xb155\xc2\xb7\xc3\x9650\xc3\x83\xc3\xab'	-53.12	165.5	135.43	0	0	0	0	0	0	665	-108	80
6	b'2019\xc3\x84\xc3\xaa9\xc3\x94\xc3\x8225\xc3\x88\xc3\x9515\xc3\x8a\xc2\xb155\xc2\xb7\xc3\x9650\xc3\x83\xc3\xab'	-53.93	165.56	131.75	0	0	0	0	0	0	611	-78	60
7	b'2019\xc3\x84\xc3\xaa9\xc3\x94\xc3\x8225\xc3\x88\xc3\x9515\xc3\x8a\xc2\xb155\xc2\xb7\xc3\x9650\xc3\x83\xc3\xab'	-53.93	165.56	131.75	0	0	0	0	0	0	611	-78	60
8	b'2019\xc3\x84\xc3\xaa9\xc3\x94\xc3\x8225\xc3\x88\xc3\x9515\xc3\x8a\xc2\xb155\xc2\xb7\xc3\x9651\xc3\x83\xc3\xab'	-55.43	165	128.43	0	0	0	0	0	0	670	-78	46
9	b'2019\xc3\x84\xc3\xaa9\xc3\x94\xc3\x8225\xc3\x88\xc3\x9515\xc3\x8a\xc2\xb155\xc2\xb7\xc3\x9651\xc3\x83\xc3\xab'	-56.31	164.56	126.62	0	0	0	0	0	0	630	-73	33
10	b'2019\xc3\x84\xc3\xaa9\xc3\x94\xc3\x8225\xc3\x88\xc3\x9515\xc3\x8a\xc2\xb155\xc2\xb7\xc3\x9651\xc3\x83\xc3\xab'	-56.31	164.56	126.62	0	0	0	0	0	0	630	-73	33
11	b'2019\xc3\x84\xc3\xaa9\xc3\x94\xc3\x8225\xc3\x88\xc3\x9515\xc3\x8a\xc2\xb155\xc2\xb7\xc3\x9651\xc3\x83\xc3\xab'	-57.75	163.12	125	0	0	0	0	0	0	611	-38	-4
12	b'2019\xc3\x84\xc3\xaa9\xc3\x94\xc3\x8225\xc3\x88\xc3\x9515\xc3\x8a\xc2\xb155\xc2\xb7\xc3\x9651\xc3\x83\xc3\xab'	-58.5	161.93	124.18	0	0	0	0	0	0	635	-43	-11
13	b'2019\xc3\x84\xc3\xaa9\xc3\x94\xc3\x8225\xc3\x88\xc3\x9515\xc3\x8a\xc2\xb155\xc2\xb7\xc3\x9651\xc3\x83\xc3\xab'	-58.5	161.93	124.18	0	0	0	0	0	0	635	-43	-11
14	b'2019\xc3\x84\xc3\xaa9\xc3\x94\xc3\x8225\xc3\x88\xc3\x9515\xc3\x8a\xc2\xb155\xc2\xb7\xc3\x9651\xc3\x83\xc3\xab'	-59.37	160.06	122.06	0	0	0	0	0	0	617	-20	-38
15	b'2019\xc3\x84\xc3\xaa9\xc3\x94\xc3\x8225\xc3\x88\xc3\x9515\xc3\x8a\xc2\xb155\xc2\xb7\xc3\x9651\xc3\x83\xc3\xab'	-59.62	159.37	121.18	0	0	0	0	0	0	646	-14	-30
16	b'2019\xc3\x84\xc3\xaa9\xc3\x94\xc3\x8225\xc3\x88\xc3\x9515\xc3\x8a\xc2\xb155\xc2\xb7\xc3\x9651\xc3\x83\xc3\xab'	-60.18	158.5	119.93	0	0	0	0	0	0	611	-8	-64
17	b'2019\xc3\x84\xc3\xaa9\xc3\x94\xc3\x8225\xc3\x88\xc3\x9515\xc3\x8a\xc2\xb155\xc2\xb7\xc3\x9651\xc3\x83\xc3\xab'	-60.18	158.5	119.93	0	0	0	0	0	0	611	-8	-64
18	b'2019\xc3\x84\xc3\xaa9\xc3\x94\xc3\x8225\xc3\x88\xc3\x9515\xc3\x8a\xc2\xb155\xc2\xb7\xc3\x9651\xc3\x83\xc3\xab'	-61.43	157.5	117.25	0	0	0	0	0	0	624	-1	-70
19	b'2019\xc3\x84\xc3\xaa9\xc3\x94\xc3\x8225\xc3\x88\xc3\x9515\xc3\x8a\xc2\xb155\xc2\xb7\xc3\x9652\xc3\x83\xc3\xab'	-62.43	156.56	116	0	0	0	0	0	0	617	22	-88
20	b'2019\xc3\x84\xc3\xaa9\xc3\x94\xc3\x8225\xc3\x88\xc3\x9515\xc3\x8a\xc2\xb155\xc2\xb7\xc3\x9652\xc3\x83\xc3\xab'	-62.43	156.56	116	0	0	0	0	0	0	617	22	-88
21	b'2019\xc3\x84\xc3\xaa9\xc3\x94\xc3\x8225\xc3\x88\xc3\x9515\xc3\x8a\xc2\xb155\xc2\xb7\xc3\x9652\xc3\x83\xc3\xab'	-63.81	154.93	113.93	0	0	0	0	0	0	606	27	-104
22	b'2019\xc3\x84\xc3\xaa9\xc3\x94\xc3\x8225\xc3\x88\xc3\x9515\xc3\x8a\xc2\xb155\xc2\xb7\xc3\x9652\xc3\x83\xc3\xab'	-63.81	154.93	113.93	0	0	0	0	0	0	606	27	-104
23	b'2019\xc3\x84\xc3\xaa9\xc3\x94\xc3\x8225\xc3\x88\xc3\x9515\xc3\x8a\xc2\xb155\xc2\xb7\xc3\x9652\xc3\x83\xc3\xab'	-65.62	152.25	112	0	0	0	0	0	0	601	51	-129
24	b'2019\xc3\x84\xc3\xaa9\xc3\x94\xc3\x8225\xc3\x88\xc3\x9515\xc3\x8a\xc2\xb155\xc2\xb7\xc3\x9652\xc3\x83\xc3\xab'	-66.31	150.5	111.81	0	0	0	0	0	0	617	51	-148
25	b'2019\xc3\x84\xc3\xaa9\xc3\x94\xc3\x8225\xc3\x88\xc3\x9515\xc3\x8a\xc2\xb155\xc2\xb7\xc3\x9652\xc3\x83\xc3\xab'	-66.31	150.5	111.81	0	0	0	0	0	0	617	51	-148
26	b'2019\xc3\x84\xc3\xaa9\xc3\x94\xc3\x8225\xc3\x88\xc3\x9515\xc3\x8a\xc2\xb155\xc2\xb7\xc3\x9652\xc3\x83\xc3\xab'	-67.87	148.5	109.93	0	0	0	0	0	0	571	62	-163
27	b'2019\xc3\x84\xc3\xaa9\xc3\x94\xc3\x8225\xc3\x88\xc3\x9515\xc3\x8a\xc2\xb155\xc2\xb7\xc3\x9652\xc3\x83\xc3\xab'	-68.37	147.62	109.12	0	0	0	0	0	0	601	62	-155
28	b'2019\xc3\x84\xc3\xaa9\xc3\x94\xc3\x8225\xc3\x88\xc3\x9515\xc3\x8a\xc2\xb155\xc2\xb7\xc3\x9652\xc3\x83\xc3\xab'	-69.12	145.06	108.62	0	0	0	0	0	0	611	67	-188
29	b'2019\xc3\x84\xc3\xaa9\xc3\x94\xc3\x8225\xc3\x88\xc3\x9515\xc3\x8a\xc2\xb155\xc2\xb7\xc3\x9653\xc3\x83\xc3\xab'	-69.87	142.87	107.56	0	0	0	0	0	0	611	51	-200
30	b'2019\xc3\x84\xc3\xaa9\xc3\x94\xc3\x8225\xc3\x88\xc3\x9515\xc3\x8a\xc2\xb155\xc2\xb7\xc3\x9653\xc3\x83\xc3\xab'	-69.87	142.87	107.56	0	0	0	0	0	0	611	51	-200
31	b'2019\xc3\x84\xc3\xaa9\xc3\x94\xc3\x8225\xc3\x88\xc3\x9515\xc3\x8a\xc2\xb155\xc2\xb7\xc3\x9653\xc3\x83\xc3\xab'	-71.87	139	105.06	0	0	0	0	0	0	560	67	-232
32	b'2019\xc3\x84\xc3\xaa9\xc3\x94\xc3\x8225\xc3\x88\xc3\x9515\xc3\x8a\xc2\xb155\xc2\xb7\xc3\x9653\xc3\x83\xc3\xab'	-72.37	137.68	103.56	0	0	0	0	0	0	560	91	-238
33	b'2019\xc3\x84\xc3\xaa9\xc3\x94\xc3\x8225\xc3\x88\xc3\x9515\xc3\x8a\xc2\xb155\xc2\xb7\xc3\x9653\xc3\x83\xc3\xab'	-72.37	137.68	103.56	0	0	0	0	0	0	560	91	-238
34	b'2019\xc3\x84\xc3\xaa9\xc3\x94\xc3\x8225\xc3\x88\xc3\x9515\xc3\x8a\xc2\xb155\xc2\xb7\xc3\x9653\xc3\x83\xc3\xab'	-73.06	136.43	101.87	0	0	0	0	0	0	588	91	-238
35	b'2019\xc3\x84\xc3\xaa9\xc3\x94\xc3\x8225\xc3\x88\xc3\x9515\xc3\x8a\xc2\xb155\xc2\xb7\xc3\x9653\xc3\x83\xc3\xab'	-73.56	135.5	101.18	0	0	0	0	0	0	547	91	-232
36	b'2019\xc3\x84\xc3\xaa9\xc3\x94\xc3\x8225\xc3\x88\xc3\x9515\xc3\x8a\xc2\xb155\xc2\xb7\xc3\x9653\xc3\x83\xc3\xab'	-74.06	132.93	100.12	0	0	0	0	0	0	577	91	-267
37	b'2019\xc3\x84\xc3\xaa9\xc3\x94\xc3\x8225\xc3\x88\xc3\x9515\xc3\x8a\xc2\xb155\xc2\xb7\xc3\x9653\xc3\x83\xc3\xab'	-74.43	129.87	99.62	0	0	0	0	0	0	560	91	-272
38	b'2019\xc3\x84\xc3\xaa9\xc3\x94\xc3\x8225\xc3\x88\xc3\x9515\xc3\x8a\xc2\xb155\xc2\xb7\xc3\x9653\xc3\x83\xc3\xab'	-74.43	129.87	99.62	0	0	0	0	0	0	560	91	-272
39	b'2019\xc3\x84\xc3\xaa9\xc3\x94\xc3\x8225\xc3\x88\xc3\x9515\xc3\x8a\xc2\xb155\xc2\xb7\xc3\x9653\xc3\x83\xc3\xab'	-75	125.31	98.62	0	0	0	0	0	0	553	97	-291
40	b'2019\xc3\x84\xc3\xaa9\xc3\x94\xc3\x8225\xc3\x88\xc3\x9515\xc3\x8a\xc2\xb155\xc2\xb7\xc3\x9653\xc3\x83\xc3\xab'	-75.25	121.31	98	0	0	0	0	0	0	553	108	-304
41	b'2019\xc3\x84\xc3\xaa9\xc3\x94\xc3\x8225\xc3\x88\xc3\x9515\xc3\x8a\xc2\xb155\xc2\xb7\xc3\x9653\xc3\x83\xc3\xab'	-75.43	119	97.31	0	0	0	0	0	0	547	121	-297
42	b'2019\xc3\x84\xc3\xaa9\xc3\x94\xc3\x8225\xc3\x88\xc3\x9515\xc3\x8a\xc2\xb155\xc2\xb7\xc3\x9654\xc3\x83\xc3\xab'	-75.31	117.87	97.06	0	0	0	0	0	0	547	126	-297
43	b'2019\xc3\x84\xc3\xaa9\xc3\x94\xc3\x8225\xc3\x88\xc3\x9515\xc3\x8a\xc2\xb155\xc2\xb7\xc3\x9654\xc3\x83\xc3\xab'	-75.31	116.06	96.5	0	0	0	0	0	0	524	126	-310
44	b'2019\xc3\x84\xc3\xaa9\xc3\x94\xc3\x8225\xc3\x88\xc3\x9515\xc3\x8a\xc2\xb155\xc2\xb7\xc3\x9654\xc3\x83\xc3\xab'	-75.12	113.75	96.12	0	0	0	0	0	0	553	132	-310
45	b'2019\xc3\x84\xc3\xaa9\xc3\x94\xc3\x8225\xc3\x88\xc3\x9515\xc3\x8a\xc2\xb155\xc2\xb7\xc3\x9654\xc3\x83\xc3\xab'	-75.18	111	95.75	0	0	0	0	0	0	496	155	-297
46	b'2019\xc3\x84\xc3\xaa9\xc3\x94\xc3\x8225\xc3\x88\xc3\x9515\xc3\x8a\xc2\xb155\xc2\xb7\xc3\x9654\xc3\x83\xc3\xab'	-74.93	108.75	95.62	0	0	0	0	0	0	518	150	-304
47	b'2019\xc3\x84\xc3\xaa9\xc3\x94\xc3\x8225\xc3\x88\xc3\x9515\xc3\x8a\xc2\xb155\xc2\xb7\xc3\x9654\xc3\x83\xc3\xab'	-74.75	107.37	95.43	0	0	0	0	0	0	496	161	-310
48	b'2019\xc3\x84\xc3\xaa9\xc3\x94\xc3\x8225\xc3\x88\xc3\x9515\xc3\x8a\xc2\xb155\xc2\xb7\xc3\x9654\xc3\x83\xc3\xab'	-75.18	102.43	94.5	0	0	0	0	0	0	483	172	-337
49	b'2019\xc3\x84\xc3\xaa9\xc3\x94\xc3\x8225\xc3\x88\xc3\x9515\xc3\x8a\xc2\xb155\xc2\xb7\xc3\x9654\xc3\x83\xc3\xab'	-74.68	100.62	94.56	0	0	0	0	0	0	500	172	-352
50	b'2019\xc3\x84\xc3\xaa9\xc3\x94\xc3\x8225\xc3\x88\xc3\x9515\xc3\x8a\xc2\xb155\xc2\xb7\xc3\x9654\xc3\x83\xc3\xab'	-75	96.87	93.56	0	0	0	0	0	0	472	168	-331
51	b'2019\xc3\x84\xc3\xaa9\xc3\x94\xc3\x8225\xc3\x88\xc3\x9515\xc3\x8a\xc2\xb155\xc2\xb7\xc3\x9654\xc3\x83\xc3\xab'	-75	94.37	92.87	0	0	0	0	0	0	465	161	-350
52	b'2019\xc3\x84\xc3\xaa9\xc3\x94\xc3\x8225\xc3\x88\xc3\x9515\xc3\x8a\xc2\xb155\xc2\xb7\xc3\x9654\xc3\x83\xc3\xab'	-74.68	93.37	92.56	0	0	0	0	0	0	436	172	-350
53	b'2019\xc3\x84\xc3\xaa9\xc3\x94\xc3\x8225\xc3\x88\xc3\x9515\xc3\x8a\xc2\xb155\xc2\xb7\xc3\x9654\xc3\x83\xc3\xab'	-74.93	91.5	91.93	0	0	0	0	0	0	472	190	-352
54	b'2019\xc3\x84\xc3\xaa9\xc3\x94\xc3\x8225\xc3\x88\xc3\x9515\xc3\x8a\xc2\xb155\xc2\xb7\xc3\x9654\xc3\x83\xc3\xab'	-74.87	91.18	91.62	0	0	0	0	0	0	460	190	-364
55	b'2019\xc3\x84\xc3\xaa9\xc3\x94\xc3\x8225\xc3\x88\xc3\x9515\xc3\x8a\xc2\xb155\xc2\xb7\xc3\x9654\xc3\x83\xc3\xab'	-75.06	90.25	91.31	0	0	0	0	0	0	449	190	-377
56	b'2019\xc3\x84\xc3\xaa9\xc3\x94\xc3\x8225\xc3\x88\xc3\x9515\xc3\x8a\xc2\xb155\xc2\xb7\xc3\x9655\xc3\x83\xc3\xab'	-75.06	90.25	91.31	0	0	0	0	0	0	449	190	-377
57	b'2019\xc3\x84\xc3\xaa9\xc3\x94\xc3\x8225\xc3\x88\xc3\x9515\xc3\x8a\xc2\xb155\xc2\xb7\xc3\x9655\xc3\x83\xc3\xab'	-75.12	89.43	91.18	0	0	0	0	0	0	419	179	-385
