# Supplementary material for: Data acquired by a single object sensor for the detection and quality evaluation of table tennis forehand strokes
Source: Data Brief. 2020 Nov 6;33:106504. doi: 10.1016/j.dib.2020.106504 (PMC7683218; doi:10.1016/j.dib.2020.106504)
Supplement: Supplementary file 2 [file mmc2.zip › Raw/Sensory-Data/1047.csv]

#	Time/Date	Roll	Pitch	Yaw	acc(x)	acc(y)	acc(z)	gyro(x)	gyro(y)	gyro(z)	mag(x)	mag(y)	mag(z)
2	b'2019\xc3\x84\xc3\xaa9\xc3\x94\xc3\x8225\xc3\x88\xc3\x9515\xc3\x8a\xc2\xb156\xc2\xb7\xc3\x965\xc3\x83\xc3\xab'	-58.25	167.81	120.06	0	0	0	0	0	0	646	-68	4
3	b'2019\xc3\x84\xc3\xaa9\xc3\x94\xc3\x8225\xc3\x88\xc3\x9515\xc3\x8a\xc2\xb156\xc2\xb7\xc3\x965\xc3\x83\xc3\xab'	-58.25	167.81	120.06	0	0	0	0	0	0	646	-68	4
4	b'2019\xc3\x84\xc3\xaa9\xc3\x94\xc3\x8225\xc3\x88\xc3\x9515\xc3\x8a\xc2\xb156\xc2\xb7\xc3\x965\xc3\x83\xc3\xab'	-60.06	165.25	117.87	0	0	0	0	0	0	651	-56	-33
5	b'2019\xc3\x84\xc3\xaa9\xc3\x94\xc3\x8225\xc3\x88\xc3\x9515\xc3\x8a\xc2\xb156\xc2\xb7\xc3\x965\xc3\x83\xc3\xab'	-60.81	163.93	116.93	0	0	0	0	0	0	651	-43	-46
6	b'2019\xc3\x84\xc3\xaa9\xc3\x94\xc3\x8225\xc3\x88\xc3\x9515\xc3\x8a\xc2\xb156\xc2\xb7\xc3\x965\xc3\x83\xc3\xab'	-62.12	161.93	115.68	0	0	0	0	0	0	651	-20	-60
7	b'2019\xc3\x84\xc3\xaa9\xc3\x94\xc3\x8225\xc3\x88\xc3\x9515\xc3\x8a\xc2\xb156\xc2\xb7\xc3\x965\xc3\x83\xc3\xab'	-62.12	161.93	115.68	0	0	0	0	0	0	651	-20	-60
8	b'2019\xc3\x84\xc3\xaa9\xc3\x94\xc3\x8225\xc3\x88\xc3\x9515\xc3\x8a\xc2\xb156\xc2\xb7\xc3\x965\xc3\x83\xc3\xab'	-64.75	157.81	113.68	0	0	0	0	0	0	640	1	-107
9	b'2019\xc3\x84\xc3\xaa9\xc3\x94\xc3\x8225\xc3\x88\xc3\x9515\xc3\x8a\xc2\xb156\xc2\xb7\xc3\x965\xc3\x83\xc3\xab'	-64.75	157.81	113.68	0	0	0	0	0	0	640	1	-107
10	b'2019\xc3\x84\xc3\xaa9\xc3\x94\xc3\x8225\xc3\x88\xc3\x9515\xc3\x8a\xc2\xb156\xc2\xb7\xc3\x965\xc3\x83\xc3\xab'	-67.18	152.5	111.06	0	0	0	0	0	0	664	36	-145
11	b'2019\xc3\x84\xc3\xaa9\xc3\x94\xc3\x8225\xc3\x88\xc3\x9515\xc3\x8a\xc2\xb156\xc2\xb7\xc3\x966\xc3\x83\xc3\xab'	-68	148.75	110.31	0	0	0	0	0	0	616	49	-179
12	b'2019\xc3\x84\xc3\xaa9\xc3\x94\xc3\x8225\xc3\x88\xc3\x9515\xc3\x8a\xc2\xb156\xc2\xb7\xc3\x966\xc3\x83\xc3\xab'	-68	148.75	110.31	0	0	0	0	0	0	616	49	-179
13	b'2019\xc3\x84\xc3\xaa9\xc3\x94\xc3\x8225\xc3\x88\xc3\x9515\xc3\x8a\xc2\xb156\xc2\xb7\xc3\x966\xc3\x83\xc3\xab'	-69	139.75	109.37	0	0	0	0	0	0	576	91	-206
14	b'2019\xc3\x84\xc3\xaa9\xc3\x94\xc3\x8225\xc3\x88\xc3\x9515\xc3\x8a\xc2\xb156\xc2\xb7\xc3\x966\xc3\x83\xc3\xab'	-69.06	134.93	109.18	0	0	0	0	0	0	582	132	-232
15	b'2019\xc3\x84\xc3\xaa9\xc3\x94\xc3\x8225\xc3\x88\xc3\x9515\xc3\x8a\xc2\xb156\xc2\xb7\xc3\x966\xc3\x83\xc3\xab'	-69.06	134.93	109.18	0	0	0	0	0	0	582	132	-232
16	b'2019\xc3\x84\xc3\xaa9\xc3\x94\xc3\x8225\xc3\x88\xc3\x9515\xc3\x8a\xc2\xb156\xc2\xb7\xc3\x966\xc3\x83\xc3\xab'	-68	124.31	107.75	0	0	0	0	0	0	564	152	-251
17	b'2019\xc3\x84\xc3\xaa9\xc3\x94\xc3\x8225\xc3\x88\xc3\x9515\xc3\x8a\xc2\xb156\xc2\xb7\xc3\x966\xc3\x83\xc3\xab'	-67.43	120	107.37	0	0	0	0	0	0	529	190	-257
18	b'2019\xc3\x84\xc3\xaa9\xc3\x94\xc3\x8225\xc3\x88\xc3\x9515\xc3\x8a\xc2\xb156\xc2\xb7\xc3\x966\xc3\x83\xc3\xab'	-66.93	115.12	107	0	0	0	0	0	0	536	198	-284
19	b'2019\xc3\x84\xc3\xaa9\xc3\x94\xc3\x8225\xc3\x88\xc3\x9515\xc3\x8a\xc2\xb156\xc2\xb7\xc3\x966\xc3\x83\xc3\xab'	-65.93	111.18	106.43	0	0	0	0	0	0	531	225	-272
20	b'2019\xc3\x84\xc3\xaa9\xc3\x94\xc3\x8225\xc3\x88\xc3\x9515\xc3\x8a\xc2\xb156\xc2\xb7\xc3\x966\xc3\x83\xc3\xab'	-65.62	108.5	106.06	0	0	0	0	0	0	494	254	-310
21	b'2019\xc3\x84\xc3\xaa9\xc3\x94\xc3\x8225\xc3\x88\xc3\x9515\xc3\x8a\xc2\xb156\xc2\xb7\xc3\x967\xc3\x83\xc3\xab'	-65.18	105.93	105.93	0	0	0	0	0	0	496	267	-304
22	b'2019\xc3\x84\xc3\xaa9\xc3\x94\xc3\x8225\xc3\x88\xc3\x9515\xc3\x8a\xc2\xb156\xc2\xb7\xc3\x967\xc3\x83\xc3\xab'	-65.18	105.93	105.93	0	0	0	0	0	0	496	267	-304
23	b'2019\xc3\x84\xc3\xaa9\xc3\x94\xc3\x8225\xc3\x88\xc3\x9515\xc3\x8a\xc2\xb156\xc2\xb7\xc3\x967\xc3\x83\xc3\xab'	-63.68	99.81	106.31	0	0	0	0	0	0	443	275	-344
24	b'2019\xc3\x84\xc3\xaa9\xc3\x94\xc3\x8225\xc3\x88\xc3\x9515\xc3\x8a\xc2\xb156\xc2\xb7\xc3\x967\xc3\x83\xc3\xab'	-62.93	98.56	107	0	0	0	0	0	0	467	289	-337
25	b'2019\xc3\x84\xc3\xaa9\xc3\x94\xc3\x8225\xc3\x88\xc3\x9515\xc3\x8a\xc2\xb156\xc2\xb7\xc3\x967\xc3\x83\xc3\xab'	-62.56	97.56	107.31	0	0	0	0	0	0	432	289	-323
26	b'2019\xc3\x84\xc3\xaa9\xc3\x94\xc3\x8225\xc3\x88\xc3\x9515\xc3\x8a\xc2\xb156\xc2\xb7\xc3\x967\xc3\x83\xc3\xab'	-61.93	97.18	107.5	0	0	0	0	0	0	443	289	-331
27	b'2019\xc3\x84\xc3\xaa9\xc3\x94\xc3\x8225\xc3\x88\xc3\x9515\xc3\x8a\xc2\xb156\xc2\xb7\xc3\x967\xc3\x83\xc3\xab'	-61.75	96.43	107.43	0	0	0	0	0	0	396	302	-344
28	b'2019\xc3\x84\xc3\xaa9\xc3\x94\xc3\x8225\xc3\x88\xc3\x9515\xc3\x8a\xc2\xb156\xc2\xb7\xc3\x967\xc3\x83\xc3\xab'	-61.37	96.31	107.25	0	0	0	0	0	0	408	315	-337
29	b'2019\xc3\x84\xc3\xaa9\xc3\x94\xc3\x8225\xc3\x88\xc3\x9515\xc3\x8a\xc2\xb156\xc2\xb7\xc3\x967\xc3\x83\xc3\xab'	-61.37	96.31	107.25	0	0	0	0	0	0	408	315	-337
30	b'2019\xc3\x84\xc3\xaa9\xc3\x94\xc3\x8225\xc3\x88\xc3\x9515\xc3\x8a\xc2\xb156\xc2\xb7\xc3\x967\xc3\x83\xc3\xab'	-60.62	95	107.18	0	0	0	0	0	0	379	313	-337
31	b'2019\xc3\x84\xc3\xaa9\xc3\x94\xc3\x8225\xc3\x88\xc3\x9515\xc3\x8a\xc2\xb156\xc2\xb7\xc3\x968\xc3\x83\xc3\xab'	-60.37	94.43	107.43	0	0	0	0	0	0	436	344	-356
32	b'2019\xc3\x84\xc3\xaa9\xc3\x94\xc3\x8225\xc3\x88\xc3\x9515\xc3\x8a\xc2\xb156\xc2\xb7\xc3\x968\xc3\x83\xc3\xab'	-60.12	94.62	107.68	0	0	0	0	0	0	425	308	-369
33	b'2019\xc3\x84\xc3\xaa9\xc3\x94\xc3\x8225\xc3\x88\xc3\x9515\xc3\x8a\xc2\xb156\xc2\xb7\xc3\x968\xc3\x83\xc3\xab'	-60.06	94.5	107.68	0	0	0	0	0	0	420	326	-356
