# Supplementary material for: Data acquired by a single object sensor for the detection and quality evaluation of table tennis forehand strokes
Source: Data Brief. 2020 Nov 6;33:106504. doi: 10.1016/j.dib.2020.106504 (PMC7683218; doi:10.1016/j.dib.2020.106504)
Supplement: Supplementary file 2 [file mmc2.zip › Raw/Sensory-Data/1048.csv]

#	Time/Date	Roll	Pitch	Yaw	acc(x)	acc(y)	acc(z)	gyro(x)	gyro(y)	gyro(z)	mag(x)	mag(y)	mag(z)
2	b'2019\xc3\x84\xc3\xaa9\xc3\x94\xc3\x8225\xc3\x88\xc3\x9515\xc3\x8a\xc2\xb156\xc2\xb7\xc3\x9616\xc3\x83\xc3\xab'	-51.25	166.56	140.12	0	0	0	0	0	0	627	-131	126
3	b'2019\xc3\x84\xc3\xaa9\xc3\x94\xc3\x8225\xc3\x88\xc3\x9515\xc3\x8a\xc2\xb156\xc2\xb7\xc3\x9616\xc3\x83\xc3\xab'	-51.25	166.56	140.12	0	0	0	0	0	0	627	-131	126
4	b'2019\xc3\x84\xc3\xaa9\xc3\x94\xc3\x8225\xc3\x88\xc3\x9515\xc3\x8a\xc2\xb156\xc2\xb7\xc3\x9616\xc3\x83\xc3\xab'	-52.5	165.68	137.62	0	0	0	0	0	0	614	-116	94
5	b'2019\xc3\x84\xc3\xaa9\xc3\x94\xc3\x8225\xc3\x88\xc3\x9515\xc3\x8a\xc2\xb156\xc2\xb7\xc3\x9616\xc3\x83\xc3\xab'	-53.37	165.06	136.18	0	0	0	0	0	0	649	-94	107
6	b'2019\xc3\x84\xc3\xaa9\xc3\x94\xc3\x8225\xc3\x88\xc3\x9515\xc3\x8a\xc2\xb156\xc2\xb7\xc3\x9616\xc3\x83\xc3\xab'	-54.12	164.31	134.5	0	0	0	0	0	0	638	-112	48
7	b'2019\xc3\x84\xc3\xaa9\xc3\x94\xc3\x8225\xc3\x88\xc3\x9515\xc3\x8a\xc2\xb156\xc2\xb7\xc3\x9616\xc3\x83\xc3\xab'	-54.75	163.75	133.06	0	0	0	0	0	0	592	-94	48
8	b'2019\xc3\x84\xc3\xaa9\xc3\x94\xc3\x8225\xc3\x88\xc3\x9515\xc3\x8a\xc2\xb156\xc2\xb7\xc3\x9616\xc3\x83\xc3\xab'	-55.62	162.75	131.31	0	0	0	0	0	0	649	-70	48
9	b'2019\xc3\x84\xc3\xaa9\xc3\x94\xc3\x8225\xc3\x88\xc3\x9515\xc3\x8a\xc2\xb156\xc2\xb7\xc3\x9616\xc3\x83\xc3\xab'	-56.56	161.31	129.56	0	0	0	0	0	0	644	-67	27
10	b'2019\xc3\x84\xc3\xaa9\xc3\x94\xc3\x8225\xc3\x88\xc3\x9515\xc3\x8a\xc2\xb156\xc2\xb7\xc3\x9617\xc3\x83\xc3\xab'	-56.56	161.31	129.56	0	0	0	0	0	0	644	-67	27
11	b'2019\xc3\x84\xc3\xaa9\xc3\x94\xc3\x8225\xc3\x88\xc3\x9515\xc3\x8a\xc2\xb156\xc2\xb7\xc3\x9617\xc3\x83\xc3\xab'	-58.62	159.25	126.68	0	0	0	0	0	0	644	-41	1
12	b'2019\xc3\x84\xc3\xaa9\xc3\x94\xc3\x8225\xc3\x88\xc3\x9515\xc3\x8a\xc2\xb156\xc2\xb7\xc3\x9617\xc3\x83\xc3\xab'	-59.81	158.93	123.68	0	0	0	0	0	0	668	-41	-24
13	b'2019\xc3\x84\xc3\xaa9\xc3\x94\xc3\x8225\xc3\x88\xc3\x9515\xc3\x8a\xc2\xb156\xc2\xb7\xc3\x9617\xc3\x83\xc3\xab'	-60.93	158.06	121.43	0	0	0	0	0	0	627	-30	-57
14	b'2019\xc3\x84\xc3\xaa9\xc3\x94\xc3\x8225\xc3\x88\xc3\x9515\xc3\x8a\xc2\xb156\xc2\xb7\xc3\x9617\xc3\x83\xc3\xab'	-61.68	157.31	119.81	0	0	0	0	0	0	649	-11	-83
15	b'2019\xc3\x84\xc3\xaa9\xc3\x94\xc3\x8225\xc3\x88\xc3\x9515\xc3\x8a\xc2\xb156\xc2\xb7\xc3\x9617\xc3\x83\xc3\xab'	-62.68	155.37	118.06	0	0	0	0	0	0	644	-6	-104
16	b'2019\xc3\x84\xc3\xaa9\xc3\x94\xc3\x8225\xc3\x88\xc3\x9515\xc3\x8a\xc2\xb156\xc2\xb7\xc3\x9617\xc3\x83\xc3\xab'	-63.75	153.25	115.81	0	0	0	0	0	0	620	11	-110
17	b'2019\xc3\x84\xc3\xaa9\xc3\x94\xc3\x8225\xc3\x88\xc3\x9515\xc3\x8a\xc2\xb156\xc2\xb7\xc3\x9617\xc3\x83\xc3\xab'	-65.06	150.68	114	0	0	0	0	0	0	649	33	-116
18	b'2019\xc3\x84\xc3\xaa9\xc3\x94\xc3\x8225\xc3\x88\xc3\x9515\xc3\x8a\xc2\xb156\xc2\xb7\xc3\x9617\xc3\x83\xc3\xab'	-65.06	150.68	114	0	0	0	0	0	0	649	33	-116
19	b'2019\xc3\x84\xc3\xaa9\xc3\x94\xc3\x8225\xc3\x88\xc3\x9515\xc3\x8a\xc2\xb156\xc2\xb7\xc3\x9617\xc3\x83\xc3\xab'	-66.37	145.18	111.56	0	0	0	0	0	0	604	52	-160
20	b'2019\xc3\x84\xc3\xaa9\xc3\x94\xc3\x8225\xc3\x88\xc3\x9515\xc3\x8a\xc2\xb156\xc2\xb7\xc3\x9617\xc3\x83\xc3\xab'	-66.87	143	110.25	0	0	0	0	0	0	620	62	-168
21	b'2019\xc3\x84\xc3\xaa9\xc3\x94\xc3\x8225\xc3\x88\xc3\x9515\xc3\x8a\xc2\xb156\xc2\xb7\xc3\x9618\xc3\x83\xc3\xab'	-67.68	139.25	108.5	0	0	0	0	0	0	598	86	-206
22	b'2019\xc3\x84\xc3\xaa9\xc3\x94\xc3\x8225\xc3\x88\xc3\x9515\xc3\x8a\xc2\xb156\xc2\xb7\xc3\x9618\xc3\x83\xc3\xab'	-67.93	135.37	107.62	0	0	0	0	0	0	569	97	-200
23	b'2019\xc3\x84\xc3\xaa9\xc3\x94\xc3\x8225\xc3\x88\xc3\x9515\xc3\x8a\xc2\xb156\xc2\xb7\xc3\x9618\xc3\x83\xc3\xab'	-68.18	132.5	106.81	0	0	0	0	0	0	563	110	-206
24	b'2019\xc3\x84\xc3\xaa9\xc3\x94\xc3\x8225\xc3\x88\xc3\x9515\xc3\x8a\xc2\xb156\xc2\xb7\xc3\x9618\xc3\x83\xc3\xab'	-67.87	124.43	106.37	0	0	0	0	0	0	545	164	-246
25	b'2019\xc3\x84\xc3\xaa9\xc3\x94\xc3\x8225\xc3\x88\xc3\x9515\xc3\x8a\xc2\xb156\xc2\xb7\xc3\x9618\xc3\x83\xc3\xab'	-67.81	121.75	105.31	0	0	0	0	0	0	521	187	-259
26	b'2019\xc3\x84\xc3\xaa9\xc3\x94\xc3\x8225\xc3\x88\xc3\x9515\xc3\x8a\xc2\xb156\xc2\xb7\xc3\x9618\xc3\x83\xc3\xab'	-67.81	121.75	105.31	0	0	0	0	0	0	521	187	-259
27	b'2019\xc3\x84\xc3\xaa9\xc3\x94\xc3\x8225\xc3\x88\xc3\x9515\xc3\x8a\xc2\xb156\xc2\xb7\xc3\x9618\xc3\x83\xc3\xab'	-67.68	116.43	103.81	0	0	0	0	0	0	528	200	-273
28	b'2019\xc3\x84\xc3\xaa9\xc3\x94\xc3\x8225\xc3\x88\xc3\x9515\xc3\x8a\xc2\xb156\xc2\xb7\xc3\x9618\xc3\x83\xc3\xab'	-67.81	111.5	102.81	0	0	0	0	0	0	510	216	-305
29	b'2019\xc3\x84\xc3\xaa9\xc3\x94\xc3\x8225\xc3\x88\xc3\x9515\xc3\x8a\xc2\xb156\xc2\xb7\xc3\x9618\xc3\x83\xc3\xab'	-67.81	111.5	102.81	0	0	0	0	0	0	510	216	-305
30	b'2019\xc3\x84\xc3\xaa9\xc3\x94\xc3\x8225\xc3\x88\xc3\x9515\xc3\x8a\xc2\xb156\xc2\xb7\xc3\x9619\xc3\x83\xc3\xab'	-65.93	103.68	102.75	0	0	0	0	0	0	475	222	-324
31	b'2019\xc3\x84\xc3\xaa9\xc3\x94\xc3\x8225\xc3\x88\xc3\x9515\xc3\x8a\xc2\xb156\xc2\xb7\xc3\x9619\xc3\x83\xc3\xab'	-65.37	101.31	103.06	0	0	0	0	0	0	452	251	-332
32	b'2019\xc3\x84\xc3\xaa9\xc3\x94\xc3\x8225\xc3\x88\xc3\x9515\xc3\x8a\xc2\xb156\xc2\xb7\xc3\x9619\xc3\x83\xc3\xab'	-64.62	100.12	103.37	0	0	0	0	0	0	464	257	-345
33	b'2019\xc3\x84\xc3\xaa9\xc3\x94\xc3\x8225\xc3\x88\xc3\x9515\xc3\x8a\xc2\xb156\xc2\xb7\xc3\x9619\xc3\x83\xc3\xab'	-64.62	100.12	103.37	0	0	0	0	0	0	464	257	-345
34	b'2019\xc3\x84\xc3\xaa9\xc3\x94\xc3\x8225\xc3\x88\xc3\x9515\xc3\x8a\xc2\xb156\xc2\xb7\xc3\x9619\xc3\x83\xc3\xab'	-64.37	98.31	102.75	0	0	0	0	0	0	468	280	-345
35	b'2019\xc3\x84\xc3\xaa9\xc3\x94\xc3\x8225\xc3\x88\xc3\x9515\xc3\x8a\xc2\xb156\xc2\xb7\xc3\x9619\xc3\x83\xc3\xab'	-64	98.18	102.75	0	0	0	0	0	0	457	275	-324
36	b'2019\xc3\x84\xc3\xaa9\xc3\x94\xc3\x8225\xc3\x88\xc3\x9515\xc3\x8a\xc2\xb156\xc2\xb7\xc3\x9619\xc3\x83\xc3\xab'	-63.68	98.5	102.75	0	0	0	0	0	0	433	264	-364
37	b'2019\xc3\x84\xc3\xaa9\xc3\x94\xc3\x8225\xc3\x88\xc3\x9515\xc3\x8a\xc2\xb156\xc2\xb7\xc3\x9619\xc3\x83\xc3\xab'	-63.75	98.62	102.75	0	0	0	0	0	0	440	292	-358
38	b'2019\xc3\x84\xc3\xaa9\xc3\x94\xc3\x8225\xc3\x88\xc3\x9515\xc3\x8a\xc2\xb156\xc2\xb7\xc3\x9619\xc3\x83\xc3\xab'	-63.75	98.62	102.75	0	0	0	0	0	0	440	292	-358
39	b'2019\xc3\x84\xc3\xaa9\xc3\x94\xc3\x8225\xc3\x88\xc3\x9515\xc3\x8a\xc2\xb156\xc2\xb7\xc3\x9619\xc3\x83\xc3\xab'	-63.62	98.87	103.31	0	0	0	0	0	0	428	275	-339
40	b'2019\xc3\x84\xc3\xaa9\xc3\x94\xc3\x8225\xc3\x88\xc3\x9515\xc3\x8a\xc2\xb156\xc2\xb7\xc3\x9619\xc3\x83\xc3\xab'	-63.43	98.81	103.56	0	0	0	0	0	0	404	275	-345
41	b'2019\xc3\x84\xc3\xaa9\xc3\x94\xc3\x8225\xc3\x88\xc3\x9515\xc3\x8a\xc2\xb156\xc2\xb7\xc3\x9620\xc3\x83\xc3\xab'	-63.43	98.81	103.56	0	0	0	0	0	0	404	275	-345
42	b'2019\xc3\x84\xc3\xaa9\xc3\x94\xc3\x8225\xc3\x88\xc3\x9515\xc3\x8a\xc2\xb156\xc2\xb7\xc3\x9620\xc3\x83\xc3\xab'	-63.43	97.43	104.06	0	0	0	0	0	0	406	286	-339
43	b'2019\xc3\x84\xc3\xaa9\xc3\x94\xc3\x8225\xc3\x88\xc3\x9515\xc3\x8a\xc2\xb156\xc2\xb7\xc3\x9620\xc3\x83\xc3\xab'	-63.37	97.37	104.43	0	0	0	0	0	0	470	286	-345
44	b'2019\xc3\x84\xc3\xaa9\xc3\x94\xc3\x8225\xc3\x88\xc3\x9515\xc3\x8a\xc2\xb156\xc2\xb7\xc3\x9620\xc3\x83\xc3\xab'	-63.12	97.81	104.56	0	0	0	0	0	0	459	299	-332
45	b'2019\xc3\x84\xc3\xaa9\xc3\x94\xc3\x8225\xc3\x88\xc3\x9515\xc3\x8a\xc2\xb156\xc2\xb7\xc3\x9620\xc3\x83\xc3\xab'	-62.43	98	105.31	0	0	0	0	0	0	428	286	-364
46	b'2019\xc3\x84\xc3\xaa9\xc3\x94\xc3\x8225\xc3\x88\xc3\x9515\xc3\x8a\xc2\xb156\xc2\xb7\xc3\x9620\xc3\x83\xc3\xab'	-62.31	98.37	105.62	0	0	0	0	0	0	440	299	-352
