# Supplementary material for: Data acquired by a single object sensor for the detection and quality evaluation of table tennis forehand strokes
Source: Data Brief. 2020 Nov 6;33:106504. doi: 10.1016/j.dib.2020.106504 (PMC7683218; doi:10.1016/j.dib.2020.106504)
Supplement: Supplementary file 2 [file mmc2.zip › Raw/Sensory-Data/1049.csv]

#	Time/Date	Roll	Pitch	Yaw	acc(x)	acc(y)	acc(z)	gyro(x)	gyro(y)	gyro(z)	mag(x)	mag(y)	mag(z)
2	b'2019\xc3\x84\xc3\xaa9\xc3\x94\xc3\x8225\xc3\x88\xc3\x9515\xc3\x8a\xc2\xb156\xc2\xb7\xc3\x9628\xc3\x83\xc3\xab'	-54.93	158.5	147.93	0	0	0	0	0	0	638	-76	81
3	b'2019\xc3\x84\xc3\xaa9\xc3\x94\xc3\x8225\xc3\x88\xc3\x9515\xc3\x8a\xc2\xb156\xc2\xb7\xc3\x9628\xc3\x83\xc3\xab'	-54.93	158.5	147.93	0	0	0	0	0	0	638	-76	81
4	b'2019\xc3\x84\xc3\xaa9\xc3\x94\xc3\x8225\xc3\x88\xc3\x9515\xc3\x8a\xc2\xb156\xc2\xb7\xc3\x9628\xc3\x83\xc3\xab'	-55.43	158.62	145.18	0	0	0	0	0	0	656	-76	81
5	b'2019\xc3\x84\xc3\xaa9\xc3\x94\xc3\x8225\xc3\x88\xc3\x9515\xc3\x8a\xc2\xb156\xc2\xb7\xc3\x9628\xc3\x83\xc3\xab'	-56.25	158.25	143.62	0	0	0	0	0	0	644	-94	68
6	b'2019\xc3\x84\xc3\xaa9\xc3\x94\xc3\x8225\xc3\x88\xc3\x9515\xc3\x8a\xc2\xb156\xc2\xb7\xc3\x9629\xc3\x83\xc3\xab'	-56.25	158.25	143.62	0	0	0	0	0	0	644	-94	68
7	b'2019\xc3\x84\xc3\xaa9\xc3\x94\xc3\x8225\xc3\x88\xc3\x9515\xc3\x8a\xc2\xb156\xc2\xb7\xc3\x9629\xc3\x83\xc3\xab'	-58.12	157.18	141.25	0	0	0	0	0	0	644	-76	28
8	b'2019\xc3\x84\xc3\xaa9\xc3\x94\xc3\x8225\xc3\x88\xc3\x9515\xc3\x8a\xc2\xb156\xc2\xb7\xc3\x9629\xc3\x83\xc3\xab'	-58.12	157.18	141.25	0	0	0	0	0	0	644	-76	28
9	b'2019\xc3\x84\xc3\xaa9\xc3\x94\xc3\x8225\xc3\x88\xc3\x9515\xc3\x8a\xc2\xb156\xc2\xb7\xc3\x9629\xc3\x83\xc3\xab'	-59.93	155.12	138.25	0	0	0	0	0	0	633	-59	9
10	b'2019\xc3\x84\xc3\xaa9\xc3\x94\xc3\x8225\xc3\x88\xc3\x9515\xc3\x8a\xc2\xb156\xc2\xb7\xc3\x9629\xc3\x83\xc3\xab'	-59.93	155.12	138.25	0	0	0	0	0	0	633	-59	9
11	b'2019\xc3\x84\xc3\xaa9\xc3\x94\xc3\x8225\xc3\x88\xc3\x9515\xc3\x8a\xc2\xb156\xc2\xb7\xc3\x9629\xc3\x83\xc3\xab'	-61.18	152.87	135.43	0	0	0	0	0	0	604	-65	-22
12	b'2019\xc3\x84\xc3\xaa9\xc3\x94\xc3\x8225\xc3\x88\xc3\x9515\xc3\x8a\xc2\xb156\xc2\xb7\xc3\x9629\xc3\x83\xc3\xab'	-61.56	151.62	133.81	0	0	0	0	0	0	636	-40	-48
13	b'2019\xc3\x84\xc3\xaa9\xc3\x94\xc3\x8225\xc3\x88\xc3\x9515\xc3\x8a\xc2\xb156\xc2\xb7\xc3\x9629\xc3\x83\xc3\xab'	-61.56	151.62	133.81	0	0	0	0	0	0	636	-40	-48
14	b'2019\xc3\x84\xc3\xaa9\xc3\x94\xc3\x8225\xc3\x88\xc3\x9515\xc3\x8a\xc2\xb156\xc2\xb7\xc3\x9629\xc3\x83\xc3\xab'	-62.18	148.93	130.93	0	0	0	0	0	0	691	-4	-56
15	b'2019\xc3\x84\xc3\xaa9\xc3\x94\xc3\x8225\xc3\x88\xc3\x9515\xc3\x8a\xc2\xb156\xc2\xb7\xc3\x9629\xc3\x83\xc3\xab'	-62.93	148.12	129	0	0	0	0	0	0	632	-1	-81
16	b'2019\xc3\x84\xc3\xaa9\xc3\x94\xc3\x8225\xc3\x88\xc3\x9515\xc3\x8a\xc2\xb156\xc2\xb7\xc3\x9629\xc3\x83\xc3\xab'	-63.56	146.31	127.37	0	0	0	0	0	0	643	4	-94
17	b'2019\xc3\x84\xc3\xaa9\xc3\x94\xc3\x8225\xc3\x88\xc3\x9515\xc3\x8a\xc2\xb156\xc2\xb7\xc3\x9630\xc3\x83\xc3\xab'	-63.56	146.31	127.37	0	0	0	0	0	0	643	4	-94
18	b'2019\xc3\x84\xc3\xaa9\xc3\x94\xc3\x8225\xc3\x88\xc3\x9515\xc3\x8a\xc2\xb156\xc2\xb7\xc3\x9630\xc3\x83\xc3\xab'	-64.43	141.62	123.93	0	0	0	0	0	0	603	11	-128
19	b'2019\xc3\x84\xc3\xaa9\xc3\x94\xc3\x8225\xc3\x88\xc3\x9515\xc3\x8a\xc2\xb156\xc2\xb7\xc3\x9630\xc3\x83\xc3\xab'	-65	139.31	122.62	0	0	0	0	0	0	625	64	-153
20	b'2019\xc3\x84\xc3\xaa9\xc3\x94\xc3\x8225\xc3\x88\xc3\x9515\xc3\x8a\xc2\xb156\xc2\xb7\xc3\x9630\xc3\x83\xc3\xab'	-65.25	137.56	121.25	0	0	0	0	0	0	636	59	-160
21	b'2019\xc3\x84\xc3\xaa9\xc3\x94\xc3\x8225\xc3\x88\xc3\x9515\xc3\x8a\xc2\xb156\xc2\xb7\xc3\x9630\xc3\x83\xc3\xab'	-66.06	135.87	119.68	0	0	0	0	0	0	608	62	-168
22	b'2019\xc3\x84\xc3\xaa9\xc3\x94\xc3\x8225\xc3\x88\xc3\x9515\xc3\x8a\xc2\xb156\xc2\xb7\xc3\x9630\xc3\x83\xc3\xab'	-66.56	135.31	118	0	0	0	0	0	0	590	92	-153
23	b'2019\xc3\x84\xc3\xaa9\xc3\x94\xc3\x8225\xc3\x88\xc3\x9515\xc3\x8a\xc2\xb156\xc2\xb7\xc3\x9630\xc3\x83\xc3\xab'	-67	133.62	116.5	0	0	0	0	0	0	603	92	-187
24	b'2019\xc3\x84\xc3\xaa9\xc3\x94\xc3\x8225\xc3\x88\xc3\x9515\xc3\x8a\xc2\xb156\xc2\xb7\xc3\x9630\xc3\x83\xc3\xab'	-67.56	133.37	115.12	0	0	0	0	0	0	572	75	-187
25	b'2019\xc3\x84\xc3\xaa9\xc3\x94\xc3\x8225\xc3\x88\xc3\x9515\xc3\x8a\xc2\xb156\xc2\xb7\xc3\x9630\xc3\x83\xc3\xab'	-69.56	130.56	111.93	0	0	0	0	0	0	572	88	-219
26	b'2019\xc3\x84\xc3\xaa9\xc3\x94\xc3\x8225\xc3\x88\xc3\x9515\xc3\x8a\xc2\xb156\xc2\xb7\xc3\x9630\xc3\x83\xc3\xab'	-70.12	128.56	110.37	0	0	0	0	0	0	612	75	-238
27	b'2019\xc3\x84\xc3\xaa9\xc3\x94\xc3\x8225\xc3\x88\xc3\x9515\xc3\x8a\xc2\xb156\xc2\xb7\xc3\x9630\xc3\x83\xc3\xab'	-70.5	124.81	109.31	0	0	0	0	0	0	596	112	-249
28	b'2019\xc3\x84\xc3\xaa9\xc3\x94\xc3\x8225\xc3\x88\xc3\x9515\xc3\x8a\xc2\xb156\xc2\xb7\xc3\x9631\xc3\x83\xc3\xab'	-71.18	120.12	108.12	0	0	0	0	0	0	563	116	-249
29	b'2019\xc3\x84\xc3\xaa9\xc3\x94\xc3\x8225\xc3\x88\xc3\x9515\xc3\x8a\xc2\xb156\xc2\xb7\xc3\x9631\xc3\x83\xc3\xab'	-71.18	120.12	108.12	0	0	0	0	0	0	563	116	-249
30	b'2019\xc3\x84\xc3\xaa9\xc3\x94\xc3\x8225\xc3\x88\xc3\x9515\xc3\x8a\xc2\xb156\xc2\xb7\xc3\x9631\xc3\x83\xc3\xab'	-72	111.87	106.37	0	0	0	0	0	0	561	134	-302
31	b'2019\xc3\x84\xc3\xaa9\xc3\x94\xc3\x8225\xc3\x88\xc3\x9515\xc3\x8a\xc2\xb156\xc2\xb7\xc3\x9631\xc3\x83\xc3\xab'	-72.37	108.31	105.43	0	0	0	0	0	0	510	152	-308
32	b'2019\xc3\x84\xc3\xaa9\xc3\x94\xc3\x8225\xc3\x88\xc3\x9515\xc3\x8a\xc2\xb156\xc2\xb7\xc3\x9631\xc3\x83\xc3\xab'	-72.37	108.31	105.43	0	0	0	0	0	0	510	152	-308
33	b'2019\xc3\x84\xc3\xaa9\xc3\x94\xc3\x8225\xc3\x88\xc3\x9515\xc3\x8a\xc2\xb156\xc2\xb7\xc3\x9631\xc3\x83\xc3\xab'	-71.93	103.25	103.87	0	0	0	0	0	0	499	145	-337
34	b'2019\xc3\x84\xc3\xaa9\xc3\x94\xc3\x8225\xc3\x88\xc3\x9515\xc3\x8a\xc2\xb156\xc2\xb7\xc3\x9631\xc3\x83\xc3\xab'	-71.18	100.31	103.62	0	0	0	0	0	0	492	168	-344
35	b'2019\xc3\x84\xc3\xaa9\xc3\x94\xc3\x8225\xc3\x88\xc3\x9515\xc3\x8a\xc2\xb156\xc2\xb7\xc3\x9631\xc3\x83\xc3\xab'	-70.43	98.31	103.68	0	0	0	0	0	0	486	185	-344
36	b'2019\xc3\x84\xc3\xaa9\xc3\x94\xc3\x8225\xc3\x88\xc3\x9515\xc3\x8a\xc2\xb156\xc2\xb7\xc3\x9631\xc3\x83\xc3\xab'	-70.12	96.12	103.37	0	0	0	0	0	0	457	174	-331
37	b'2019\xc3\x84\xc3\xaa9\xc3\x94\xc3\x8225\xc3\x88\xc3\x9515\xc3\x8a\xc2\xb156\xc2\xb7\xc3\x9631\xc3\x83\xc3\xab'	-69.75	93.37	103.37	0	0	0	0	0	0	452	198	-363
38	b'2019\xc3\x84\xc3\xaa9\xc3\x94\xc3\x8225\xc3\x88\xc3\x9515\xc3\x8a\xc2\xb156\xc2\xb7\xc3\x9631\xc3\x83\xc3\xab'	-69.25	90.31	103.62	0	0	0	0	0	0	457	203	-358
39	b'2019\xc3\x84\xc3\xaa9\xc3\x94\xc3\x8225\xc3\x88\xc3\x9515\xc3\x8a\xc2\xb156\xc2\xb7\xc3\x9632\xc3\x83\xc3\xab'	-68.81	87.93	103.87	0	0	0	0	0	0	452	203	-371
40	b'2019\xc3\x84\xc3\xaa9\xc3\x94\xc3\x8225\xc3\x88\xc3\x9515\xc3\x8a\xc2\xb156\xc2\xb7\xc3\x9632\xc3\x83\xc3\xab'	-68.81	87.93	103.87	0	0	0	0	0	0	452	203	-371
41	b'2019\xc3\x84\xc3\xaa9\xc3\x94\xc3\x8225\xc3\x88\xc3\x9515\xc3\x8a\xc2\xb156\xc2\xb7\xc3\x9632\xc3\x83\xc3\xab'	-68.56	84.37	103.5	0	0	0	0	0	0	417	203	-392
42	b'2019\xc3\x84\xc3\xaa9\xc3\x94\xc3\x8225\xc3\x88\xc3\x9515\xc3\x8a\xc2\xb156\xc2\xb7\xc3\x9632\xc3\x83\xc3\xab'	-68.25	83.62	103.68	0	0	0	0	0	0	440	209	-384
43	b'2019\xc3\x84\xc3\xaa9\xc3\x94\xc3\x8225\xc3\x88\xc3\x9515\xc3\x8a\xc2\xb156\xc2\xb7\xc3\x9632\xc3\x83\xc3\xab'	-68.43	81.25	102.93	0	0	0	0	0	0	398	209	-396
44	b'2019\xc3\x84\xc3\xaa9\xc3\x94\xc3\x8225\xc3\x88\xc3\x9515\xc3\x8a\xc2\xb156\xc2\xb7\xc3\x9632\xc3\x83\xc3\xab'	-68.43	81.25	102.93	0	0	0	0	0	0	398	209	-396
45	b'2019\xc3\x84\xc3\xaa9\xc3\x94\xc3\x8225\xc3\x88\xc3\x9515\xc3\x8a\xc2\xb156\xc2\xb7\xc3\x9632\xc3\x83\xc3\xab'	-68.18	79.31	102.25	0	0	0	0	0	0	388	209	-411
46	b'2019\xc3\x84\xc3\xaa9\xc3\x94\xc3\x8225\xc3\x88\xc3\x9515\xc3\x8a\xc2\xb156\xc2\xb7\xc3\x9632\xc3\x83\xc3\xab'	-68.18	79.31	102.25	0	0	0	0	0	0	388	209	-411
47	b'2019\xc3\x84\xc3\xaa9\xc3\x94\xc3\x8225\xc3\x88\xc3\x9515\xc3\x8a\xc2\xb156\xc2\xb7\xc3\x9632\xc3\x83\xc3\xab'	-68.31	76.18	101.68	0	0	0	0	0	0	404	209	-396
48	b'2019\xc3\x84\xc3\xaa9\xc3\x94\xc3\x8225\xc3\x88\xc3\x9515\xc3\x8a\xc2\xb156\xc2\xb7\xc3\x9632\xc3\x83\xc3\xab'	-68.56	74.81	100.93	0	0	0	0	0	0	376	220	-430
49	b'2019\xc3\x84\xc3\xaa9\xc3\x94\xc3\x8225\xc3\x88\xc3\x9515\xc3\x8a\xc2\xb156\xc2\xb7\xc3\x9632\xc3\x83\xc3\xab'	-68.56	74.81	100.93	0	0	0	0	0	0	376	220	-430
50	b'2019\xc3\x84\xc3\xaa9\xc3\x94\xc3\x8225\xc3\x88\xc3\x9515\xc3\x8a\xc2\xb156\xc2\xb7\xc3\x9633\xc3\x83\xc3\xab'	-68.31	73.06	101.75	0	0	0	0	0	0	393	222	-424
51	b'2019\xc3\x84\xc3\xaa9\xc3\x94\xc3\x8225\xc3\x88\xc3\x9515\xc3\x8a\xc2\xb156\xc2\xb7\xc3\x9633\xc3\x83\xc3\xab'	-68.37	72.62	101.68	0	0	0	0	0	0	417	211	-430
52	b'2019\xc3\x84\xc3\xaa9\xc3\x94\xc3\x8225\xc3\x88\xc3\x9515\xc3\x8a\xc2\xb156\xc2\xb7\xc3\x9633\xc3\x83\xc3\xab'	-68.31	72.68	101.81	0	0	0	0	0	0	388	211	-436
53	b'2019\xc3\x84\xc3\xaa9\xc3\x94\xc3\x8225\xc3\x88\xc3\x9515\xc3\x8a\xc2\xb156\xc2\xb7\xc3\x9633\xc3\x83\xc3\xab'	-68.12	72.81	102.12	0	0	0	0	0	0	404	193	-436
54	b'2019\xc3\x84\xc3\xaa9\xc3\x94\xc3\x8225\xc3\x88\xc3\x9515\xc3\x8a\xc2\xb156\xc2\xb7\xc3\x9633\xc3\x83\xc3\xab'	-68.06	72.56	102.12	0	0	0	0	0	0	411	193	-451
55	b'2019\xc3\x84\xc3\xaa9\xc3\x94\xc3\x8225\xc3\x88\xc3\x9515\xc3\x8a\xc2\xb156\xc2\xb7\xc3\x9633\xc3\x83\xc3\xab'	-67.87	72.93	102.18	0	0	0	0	0	0	404	222	-430
56	b'2019\xc3\x84\xc3\xaa9\xc3\x94\xc3\x8225\xc3\x88\xc3\x9515\xc3\x8a\xc2\xb156\xc2\xb7\xc3\x9633\xc3\x83\xc3\xab'	-68	73	101.93	0	0	0	0	0	0	417	200	-422
57	b'2019\xc3\x84\xc3\xaa9\xc3\x94\xc3\x8225\xc3\x88\xc3\x9515\xc3\x8a\xc2\xb156\xc2\xb7\xc3\x9633\xc3\x83\xc3\xab'	-67.93	73.56	101.87	0	0	0	0	0	0	440	216	-417
58	b'2019\xc3\x84\xc3\xaa9\xc3\x94\xc3\x8225\xc3\x88\xc3\x9515\xc3\x8a\xc2\xb156\xc2\xb7\xc3\x9633\xc3\x83\xc3\xab'	-67.75	74.12	102.06	0	0	0	0	0	0	393	216	-436
59	b'2019\xc3\x84\xc3\xaa9\xc3\x94\xc3\x8225\xc3\x88\xc3\x9515\xc3\x8a\xc2\xb156\xc2\xb7\xc3\x9633\xc3\x83\xc3\xab'	-67.75	74.12	102.06	0	0	0	0	0	0	393	216	-436
60	b'2019\xc3\x84\xc3\xaa9\xc3\x94\xc3\x8225\xc3\x88\xc3\x9515\xc3\x8a\xc2\xb156\xc2\xb7\xc3\x9633\xc3\x83\xc3\xab'	-67.56	75.31	102.12	0	0	0	0	0	0	398	222	-435
61	b'2019\xc3\x84\xc3\xaa9\xc3\x94\xc3\x8225\xc3\x88\xc3\x9515\xc3\x8a\xc2\xb156\xc2\xb7\xc3\x9633\xc3\x83\xc3\xab'	-67.62	76.37	101.93	0	0	0	0	0	0	369	204	-422
62	b'2019\xc3\x84\xc3\xaa9\xc3\x94\xc3\x8225\xc3\x88\xc3\x9515\xc3\x8a\xc2\xb156\xc2\xb7\xc3\x9634\xc3\x83\xc3\xab'	-67.37	77.43	102.06	0	0	0	0	0	0	376	211	-416
