# Supplementary material for: Data acquired by a single object sensor for the detection and quality evaluation of table tennis forehand strokes
Source: Data Brief. 2020 Nov 6;33:106504. doi: 10.1016/j.dib.2020.106504 (PMC7683218; doi:10.1016/j.dib.2020.106504)
Supplement: Supplementary file 2 [file mmc2.zip › Raw/Sensory-Data/105.csv]

#	Time/Date	Roll	Pitch	Yaw	acc(x)	acc(y)	acc(z)	gyro(x)	gyro(y)	gyro(z)	mag(x)	mag(y)	mag(z)
2	b'2019\xc3\x84\xc3\xaa9\xc3\x94\xc3\x8217\xc3\x88\xc3\x9512\xc3\x8a\xc2\xb114\xc2\xb7\xc3\x9634\xc3\x83\xc3\xab'	-53.75	120.12	148.87	-828	-479	-266	-495	-532	-556	558	171	-163
3	b'2019\xc3\x84\xc3\xaa9\xc3\x94\xc3\x8217\xc3\x88\xc3\x9512\xc3\x8a\xc2\xb114\xc2\xb7\xc3\x9634\xc3\x83\xc3\xab'	-50.75	113.93	141.81	-869	-517	-185	-549	-598	-690	488	283	-198
4	b'2019\xc3\x84\xc3\xaa9\xc3\x94\xc3\x8217\xc3\x88\xc3\x9512\xc3\x8a\xc2\xb114\xc2\xb7\xc3\x9634\xc3\x83\xc3\xab'	-36.31	107.06	136.25	-1084	-450	-162	-1245	-1141	-2504	320	451	-243
5	b'2019\xc3\x84\xc3\xaa9\xc3\x94\xc3\x8217\xc3\x88\xc3\x9512\xc3\x8a\xc2\xb114\xc2\xb7\xc3\x9634\xc3\x83\xc3\xab'	-18	105.62	136.43	-375	-832	-281	102	-102	281	-38	612	-193
6	b'2019\xc3\x84\xc3\xaa9\xc3\x94\xc3\x8217\xc3\x88\xc3\x9512\xc3\x8a\xc2\xb114\xc2\xb7\xc3\x9634\xc3\x83\xc3\xab'	-18.37	105.18	137.06	-305	-888	-270	49	22	43	-12	608	-193
7	b'2019\xc3\x84\xc3\xaa9\xc3\x94\xc3\x8217\xc3\x88\xc3\x9512\xc3\x8a\xc2\xb114\xc2\xb7\xc3\x9635\xc3\x83\xc3\xab'	-18.93	105.75	135.43	-284	-901	-284	61	75	125	-6	612	-206
8	b'2019\xc3\x84\xc3\xaa9\xc3\x94\xc3\x8217\xc3\x88\xc3\x9512\xc3\x8a\xc2\xb114\xc2\xb7\xc3\x9635\xc3\x83\xc3\xab'	-19.62	105.81	132.12	-341	-884	-222	71	26	-12	-12	624	-200
