# Supplementary material for: Data acquired by a single object sensor for the detection and quality evaluation of table tennis forehand strokes
Source: Data Brief. 2020 Nov 6;33:106504. doi: 10.1016/j.dib.2020.106504 (PMC7683218; doi:10.1016/j.dib.2020.106504)
Supplement: Supplementary file 2 [file mmc2.zip › Raw/Sensory-Data/1050.csv]

#	Time/Date	Roll	Pitch	Yaw	acc(x)	acc(y)	acc(z)	gyro(x)	gyro(y)	gyro(z)	mag(x)	mag(y)	mag(z)
2	b'2019\xc3\x84\xc3\xaa9\xc3\x94\xc3\x8225\xc3\x88\xc3\x9515\xc3\x8a\xc2\xb156\xc2\xb7\xc3\x9642\xc3\x83\xc3\xab'	-54.81	148.5	150.5	0	0	0	0	0	0	678	4	27
3	b'2019\xc3\x84\xc3\xaa9\xc3\x94\xc3\x8225\xc3\x88\xc3\x9515\xc3\x8a\xc2\xb156\xc2\xb7\xc3\x9643\xc3\x83\xc3\xab'	-54.87	148.31	150.62	0	0	0	0	0	0	691	4	27
4	b'2019\xc3\x84\xc3\xaa9\xc3\x94\xc3\x8225\xc3\x88\xc3\x9515\xc3\x8a\xc2\xb156\xc2\xb7\xc3\x9643\xc3\x83\xc3\xab'	-55.06	148.31	150.43	0	0	0	0	0	0	649	-1	35
5	b'2019\xc3\x84\xc3\xaa9\xc3\x94\xc3\x8225\xc3\x88\xc3\x9515\xc3\x8a\xc2\xb156\xc2\xb7\xc3\x9643\xc3\x83\xc3\xab'	-54.93	148.37	150.56	0	0	0	0	0	0	644	-6	40
6	b'2019\xc3\x84\xc3\xaa9\xc3\x94\xc3\x8225\xc3\x88\xc3\x9515\xc3\x8a\xc2\xb156\xc2\xb7\xc3\x9643\xc3\x83\xc3\xab'	-54.87	148	151	0	0	0	0	0	0	678	-17	35
7	b'2019\xc3\x84\xc3\xaa9\xc3\x94\xc3\x8225\xc3\x88\xc3\x9515\xc3\x8a\xc2\xb156\xc2\xb7\xc3\x9643\xc3\x83\xc3\xab'	-54.87	148.06	150.93	0	0	0	0	0	0	691	-1	14
8	b'2019\xc3\x84\xc3\xaa9\xc3\x94\xc3\x8225\xc3\x88\xc3\x9515\xc3\x8a\xc2\xb156\xc2\xb7\xc3\x9643\xc3\x83\xc3\xab'	-54.87	148.06	150.93	0	0	0	0	0	0	691	-1	14
9	b'2019\xc3\x84\xc3\xaa9\xc3\x94\xc3\x8225\xc3\x88\xc3\x9515\xc3\x8a\xc2\xb156\xc2\xb7\xc3\x9643\xc3\x83\xc3\xab'	-55	148.12	150.5	0	0	0	0	0	0	684	-1	22
10	b'2019\xc3\x84\xc3\xaa9\xc3\x94\xc3\x8225\xc3\x88\xc3\x9515\xc3\x8a\xc2\xb156\xc2\xb7\xc3\x9643\xc3\x83\xc3\xab'	-54.93	148.12	150.37	0	0	0	0	0	0	644	-17	14
11	b'2019\xc3\x84\xc3\xaa9\xc3\x94\xc3\x8225\xc3\x88\xc3\x9515\xc3\x8a\xc2\xb156\xc2\xb7\xc3\x9643\xc3\x83\xc3\xab'	-54.93	148.12	150.37	0	0	0	0	0	0	644	-17	14
12	b'2019\xc3\x84\xc3\xaa9\xc3\x94\xc3\x8225\xc3\x88\xc3\x9515\xc3\x8a\xc2\xb156\xc2\xb7\xc3\x9643\xc3\x83\xc3\xab'	-54.81	148.37	150.12	0	0	0	0	0	0	678	4	27
13	b'2019\xc3\x84\xc3\xaa9\xc3\x94\xc3\x8225\xc3\x88\xc3\x9515\xc3\x8a\xc2\xb156\xc2\xb7\xc3\x9644\xc3\x83\xc3\xab'	-54.81	148.5	150	0	0	0	0	0	0	633	-11	35
14	b'2019\xc3\x84\xc3\xaa9\xc3\x94\xc3\x8225\xc3\x88\xc3\x9515\xc3\x8a\xc2\xb156\xc2\xb7\xc3\x9644\xc3\x83\xc3\xab'	-54.87	148.81	149.68	0	0	0	0	0	0	662	11	22
15	b'2019\xc3\x84\xc3\xaa9\xc3\x94\xc3\x8225\xc3\x88\xc3\x9515\xc3\x8a\xc2\xb156\xc2\xb7\xc3\x9644\xc3\x83\xc3\xab'	-54.87	148.93	149.62	0	0	0	0	0	0	668	-17	40
16	b'2019\xc3\x84\xc3\xaa9\xc3\x94\xc3\x8225\xc3\x88\xc3\x9515\xc3\x8a\xc2\xb156\xc2\xb7\xc3\x9644\xc3\x83\xc3\xab'	-54.87	148.5	150.18	0	0	0	0	0	0	668	-6	35
17	b'2019\xc3\x84\xc3\xaa9\xc3\x94\xc3\x8225\xc3\x88\xc3\x9515\xc3\x8a\xc2\xb156\xc2\xb7\xc3\x9644\xc3\x83\xc3\xab'	-54.87	148.18	150.43	0	0	0	0	0	0	662	-1	40
18	b'2019\xc3\x84\xc3\xaa9\xc3\x94\xc3\x8225\xc3\x88\xc3\x9515\xc3\x8a\xc2\xb156\xc2\xb7\xc3\x9644\xc3\x83\xc3\xab'	-54.75	148.5	150.18	0	0	0	0	0	0	691	-11	48
19	b'2019\xc3\x84\xc3\xaa9\xc3\x94\xc3\x8225\xc3\x88\xc3\x9515\xc3\x8a\xc2\xb156\xc2\xb7\xc3\x9644\xc3\x83\xc3\xab'	-54.75	148.5	150.18	0	0	0	0	0	0	691	-11	48
20	b'2019\xc3\x84\xc3\xaa9\xc3\x94\xc3\x8225\xc3\x88\xc3\x9515\xc3\x8a\xc2\xb156\xc2\xb7\xc3\x9644\xc3\x83\xc3\xab'	-54.62	149.37	149.43	0	0	0	0	0	0	678	-11	14
21	b'2019\xc3\x84\xc3\xaa9\xc3\x94\xc3\x8225\xc3\x88\xc3\x9515\xc3\x8a\xc2\xb156\xc2\xb7\xc3\x9644\xc3\x83\xc3\xab'	-55.25	150	148.18	0	0	0	0	0	0	684	-11	40
22	b'2019\xc3\x84\xc3\xaa9\xc3\x94\xc3\x8225\xc3\x88\xc3\x9515\xc3\x8a\xc2\xb156\xc2\xb7\xc3\x9644\xc3\x83\xc3\xab'	-56.06	150.06	147.25	0	0	0	0	0	0	656	-17	22
23	b'2019\xc3\x84\xc3\xaa9\xc3\x94\xc3\x8225\xc3\x88\xc3\x9515\xc3\x8a\xc2\xb156\xc2\xb7\xc3\x9644\xc3\x83\xc3\xab'	-56.06	150.06	147.25	0	0	0	0	0	0	656	-17	22
24	b'2019\xc3\x84\xc3\xaa9\xc3\x94\xc3\x8225\xc3\x88\xc3\x9515\xc3\x8a\xc2\xb156\xc2\xb7\xc3\x9645\xc3\x83\xc3\xab'	-56.12	149.43	146.81	0	0	0	0	0	0	662	-19	22
25	b'2019\xc3\x84\xc3\xaa9\xc3\x94\xc3\x8225\xc3\x88\xc3\x9515\xc3\x8a\xc2\xb156\xc2\xb7\xc3\x9645\xc3\x83\xc3\xab'	-55.87	149	147.12	0	0	0	0	0	0	662	-8	6
26	b'2019\xc3\x84\xc3\xaa9\xc3\x94\xc3\x8225\xc3\x88\xc3\x9515\xc3\x8a\xc2\xb156\xc2\xb7\xc3\x9645\xc3\x83\xc3\xab'	-55.87	148.87	146.81	0	0	0	0	0	0	620	9	6
27	b'2019\xc3\x84\xc3\xaa9\xc3\x94\xc3\x8225\xc3\x88\xc3\x9515\xc3\x8a\xc2\xb156\xc2\xb7\xc3\x9645\xc3\x83\xc3\xab'	-55.87	148.87	146.81	0	0	0	0	0	0	620	9	6
28	b'2019\xc3\x84\xc3\xaa9\xc3\x94\xc3\x8225\xc3\x88\xc3\x9515\xc3\x8a\xc2\xb156\xc2\xb7\xc3\x9645\xc3\x83\xc3\xab'	-55.43	149.37	147	0	0	0	0	0	0	644	-12	20
29	b'2019\xc3\x84\xc3\xaa9\xc3\x94\xc3\x8225\xc3\x88\xc3\x9515\xc3\x8a\xc2\xb156\xc2\xb7\xc3\x9645\xc3\x83\xc3\xab'	-55.43	149.37	147	0	0	0	0	0	0	644	-12	20
30	b'2019\xc3\x84\xc3\xaa9\xc3\x94\xc3\x8225\xc3\x88\xc3\x9515\xc3\x8a\xc2\xb156\xc2\xb7\xc3\x9645\xc3\x83\xc3\xab'	-55.25	149.43	147.25	0	0	0	0	0	0	673	-19	12
31	b'2019\xc3\x84\xc3\xaa9\xc3\x94\xc3\x8225\xc3\x88\xc3\x9515\xc3\x8a\xc2\xb156\xc2\xb7\xc3\x9645\xc3\x83\xc3\xab'	-55.37	149.56	147.18	0	0	0	0	0	0	638	-12	25
32	b'2019\xc3\x84\xc3\xaa9\xc3\x94\xc3\x8225\xc3\x88\xc3\x9515\xc3\x8a\xc2\xb156\xc2\xb7\xc3\x9645\xc3\x83\xc3\xab'	-55.37	149.56	147.18	0	0	0	0	0	0	638	-12	25
33	b'2019\xc3\x84\xc3\xaa9\xc3\x94\xc3\x8225\xc3\x88\xc3\x9515\xc3\x8a\xc2\xb156\xc2\xb7\xc3\x9645\xc3\x83\xc3\xab'	-55.18	149.75	146.81	0	0	0	0	0	0	673	-12	20
34	b'2019\xc3\x84\xc3\xaa9\xc3\x94\xc3\x8225\xc3\x88\xc3\x9515\xc3\x8a\xc2\xb156\xc2\xb7\xc3\x9645\xc3\x83\xc3\xab'	-55.12	150.06	146.18	0	0	0	0	0	0	656	-8	12
35	b'2019\xc3\x84\xc3\xaa9\xc3\x94\xc3\x8225\xc3\x88\xc3\x9515\xc3\x8a\xc2\xb156\xc2\xb7\xc3\x9646\xc3\x83\xc3\xab'	-55	150.12	146.06	0	0	0	0	0	0	633	-12	25
36	b'2019\xc3\x84\xc3\xaa9\xc3\x94\xc3\x8225\xc3\x88\xc3\x9515\xc3\x8a\xc2\xb156\xc2\xb7\xc3\x9646\xc3\x83\xc3\xab'	-54.81	149.93	146.43	0	0	0	0	0	0	644	-8	6
37	b'2019\xc3\x84\xc3\xaa9\xc3\x94\xc3\x8225\xc3\x88\xc3\x9515\xc3\x8a\xc2\xb156\xc2\xb7\xc3\x9646\xc3\x83\xc3\xab'	-54.81	149.93	146.43	0	0	0	0	0	0	644	-8	6
38	b'2019\xc3\x84\xc3\xaa9\xc3\x94\xc3\x8225\xc3\x88\xc3\x9515\xc3\x8a\xc2\xb156\xc2\xb7\xc3\x9646\xc3\x83\xc3\xab'	-54.43	149.25	146.93	0	0	0	0	0	0	644	-12	6
39	b'2019\xc3\x84\xc3\xaa9\xc3\x94\xc3\x8225\xc3\x88\xc3\x9515\xc3\x8a\xc2\xb156\xc2\xb7\xc3\x9646\xc3\x83\xc3\xab'	-54.43	149.25	146.93	0	0	0	0	0	0	644	-12	6
40	b'2019\xc3\x84\xc3\xaa9\xc3\x94\xc3\x8225\xc3\x88\xc3\x9515\xc3\x8a\xc2\xb156\xc2\xb7\xc3\x9646\xc3\x83\xc3\xab'	-54.43	149.25	146.93	0	0	0	0	0	0	644	-12	6
41	b'2019\xc3\x84\xc3\xaa9\xc3\x94\xc3\x8225\xc3\x88\xc3\x9515\xc3\x8a\xc2\xb156\xc2\xb7\xc3\x9646\xc3\x83\xc3\xab'	-54.25	149.43	146.68	0	0	0	0	0	0	673	11	22
42	b'2019\xc3\x84\xc3\xaa9\xc3\x94\xc3\x8225\xc3\x88\xc3\x9515\xc3\x8a\xc2\xb156\xc2\xb7\xc3\x9646\xc3\x83\xc3\xab'	-54.25	149.43	146.68	0	0	0	0	0	0	673	11	22
43	b'2019\xc3\x84\xc3\xaa9\xc3\x94\xc3\x8225\xc3\x88\xc3\x9515\xc3\x8a\xc2\xb156\xc2\xb7\xc3\x9646\xc3\x83\xc3\xab'	-53.75	148.93	147.62	0	0	0	0	0	0	633	16	22
44	b'2019\xc3\x84\xc3\xaa9\xc3\x94\xc3\x8225\xc3\x88\xc3\x9515\xc3\x8a\xc2\xb156\xc2\xb7\xc3\x9646\xc3\x83\xc3\xab'	-53.75	148.93	147.62	0	0	0	0	0	0	633	16	22
45	b'2019\xc3\x84\xc3\xaa9\xc3\x94\xc3\x8225\xc3\x88\xc3\x9515\xc3\x8a\xc2\xb156\xc2\xb7\xc3\x9646\xc3\x83\xc3\xab'	-53.93	148	148	0	0	0	0	0	0	662	20	-4
46	b'2019\xc3\x84\xc3\xaa9\xc3\x94\xc3\x8225\xc3\x88\xc3\x9515\xc3\x8a\xc2\xb156\xc2\xb7\xc3\x9646\xc3\x83\xc3\xab'	-54.25	147.87	147.25	0	0	0	0	0	0	691	9	1
47	b'2019\xc3\x84\xc3\xaa9\xc3\x94\xc3\x8225\xc3\x88\xc3\x9515\xc3\x8a\xc2\xb156\xc2\xb7\xc3\x9647\xc3\x83\xc3\xab'	-54.25	147.87	147.25	0	0	0	0	0	0	691	9	1
48	b'2019\xc3\x84\xc3\xaa9\xc3\x94\xc3\x8225\xc3\x88\xc3\x9515\xc3\x8a\xc2\xb156\xc2\xb7\xc3\x9647\xc3\x83\xc3\xab'	-55.43	147.37	146.43	0	0	0	0	0	0	656	9	6
49	b'2019\xc3\x84\xc3\xaa9\xc3\x94\xc3\x8225\xc3\x88\xc3\x9515\xc3\x8a\xc2\xb156\xc2\xb7\xc3\x9647\xc3\x83\xc3\xab'	-55.43	147.37	146.43	0	0	0	0	0	0	656	9	6
50	b'2019\xc3\x84\xc3\xaa9\xc3\x94\xc3\x8225\xc3\x88\xc3\x9515\xc3\x8a\xc2\xb156\xc2\xb7\xc3\x9647\xc3\x83\xc3\xab'	-55.81	147.87	145.5	0	0	0	0	0	0	649	-3	-4
51	b'2019\xc3\x84\xc3\xaa9\xc3\x94\xc3\x8225\xc3\x88\xc3\x9515\xc3\x8a\xc2\xb156\xc2\xb7\xc3\x9647\xc3\x83\xc3\xab'	-55.68	147.87	145.68	0	0	0	0	0	0	662	-8	-4
52	b'2019\xc3\x84\xc3\xaa9\xc3\x94\xc3\x8225\xc3\x88\xc3\x9515\xc3\x8a\xc2\xb156\xc2\xb7\xc3\x9647\xc3\x83\xc3\xab'	-55.81	147.81	145.75	0	0	0	0	0	0	673	9	1
53	b'2019\xc3\x84\xc3\xaa9\xc3\x94\xc3\x8225\xc3\x88\xc3\x9515\xc3\x8a\xc2\xb156\xc2\xb7\xc3\x9647\xc3\x83\xc3\xab'	-55.81	147.81	145.75	0	0	0	0	0	0	673	9	1
54	b'2019\xc3\x84\xc3\xaa9\xc3\x94\xc3\x8225\xc3\x88\xc3\x9515\xc3\x8a\xc2\xb156\xc2\xb7\xc3\x9647\xc3\x83\xc3\xab'	-56.5	147.18	145.75	0	0	0	0	0	0	649	9	1
55	b'2019\xc3\x84\xc3\xaa9\xc3\x94\xc3\x8225\xc3\x88\xc3\x9515\xc3\x8a\xc2\xb156\xc2\xb7\xc3\x9647\xc3\x83\xc3\xab'	-56.87	146.81	145.31	0	0	0	0	0	0	649	-3	-11
56	b'2019\xc3\x84\xc3\xaa9\xc3\x94\xc3\x8225\xc3\x88\xc3\x9515\xc3\x8a\xc2\xb156\xc2\xb7\xc3\x9647\xc3\x83\xc3\xab'	-56.87	146.68	145.06	0	0	0	0	0	0	649	-12	1
57	b'2019\xc3\x84\xc3\xaa9\xc3\x94\xc3\x8225\xc3\x88\xc3\x9515\xc3\x8a\xc2\xb156\xc2\xb7\xc3\x9647\xc3\x83\xc3\xab'	-56.75	147.12	144.75	0	0	0	0	0	0	673	-8	-38
58	b'2019\xc3\x84\xc3\xaa9\xc3\x94\xc3\x8225\xc3\x88\xc3\x9515\xc3\x8a\xc2\xb156\xc2\xb7\xc3\x9647\xc3\x83\xc3\xab'	-56.68	147.62	144.37	0	0	0	0	0	0	638	16	-12
59	b'2019\xc3\x84\xc3\xaa9\xc3\x94\xc3\x8225\xc3\x88\xc3\x9515\xc3\x8a\xc2\xb156\xc2\xb7\xc3\x9648\xc3\x83\xc3\xab'	-56.62	147.68	143.56	0	0	0	0	0	0	678	9	0
60	b'2019\xc3\x84\xc3\xaa9\xc3\x94\xc3\x8225\xc3\x88\xc3\x9515\xc3\x8a\xc2\xb156\xc2\xb7\xc3\x9648\xc3\x83\xc3\xab'	-56.87	148.37	142.06	0	0	0	0	0	0	662	16	6
61	b'2019\xc3\x84\xc3\xaa9\xc3\x94\xc3\x8225\xc3\x88\xc3\x9515\xc3\x8a\xc2\xb156\xc2\xb7\xc3\x9648\xc3\x83\xc3\xab'	-56.93	148.12	141.5	0	0	0	0	0	0	673	-8	-12
62	b'2019\xc3\x84\xc3\xaa9\xc3\x94\xc3\x8225\xc3\x88\xc3\x9515\xc3\x8a\xc2\xb156\xc2\xb7\xc3\x9648\xc3\x83\xc3\xab'	-56.87	148	140.87	0	0	0	0	0	0	702	9	-25
63	b'2019\xc3\x84\xc3\xaa9\xc3\x94\xc3\x8225\xc3\x88\xc3\x9515\xc3\x8a\xc2\xb156\xc2\xb7\xc3\x9648\xc3\x83\xc3\xab'	-56.87	147.87	140.31	0	0	0	0	0	0	697	9	-11
64	b'2019\xc3\x84\xc3\xaa9\xc3\x94\xc3\x8225\xc3\x88\xc3\x9515\xc3\x8a\xc2\xb156\xc2\xb7\xc3\x9648\xc3\x83\xc3\xab'	-57.06	147.93	139.81	0	0	0	0	0	0	656	16	-32
65	b'2019\xc3\x84\xc3\xaa9\xc3\x94\xc3\x8225\xc3\x88\xc3\x9515\xc3\x8a\xc2\xb156\xc2\xb7\xc3\x9648\xc3\x83\xc3\xab'	-57.5	148.06	138.5	0	0	0	0	0	0	684	16	-44
66	b'2019\xc3\x84\xc3\xaa9\xc3\x94\xc3\x8225\xc3\x88\xc3\x9515\xc3\x8a\xc2\xb156\xc2\xb7\xc3\x9648\xc3\x83\xc3\xab'	-57.5	148.06	138.5	0	0	0	0	0	0	684	16	-44
67	b'2019\xc3\x84\xc3\xaa9\xc3\x94\xc3\x8225\xc3\x88\xc3\x9515\xc3\x8a\xc2\xb156\xc2\xb7\xc3\x9648\xc3\x83\xc3\xab'	-58.12	148.37	135.68	0	0	0	0	0	0	638	32	-32
68	b'2019\xc3\x84\xc3\xaa9\xc3\x94\xc3\x8225\xc3\x88\xc3\x9515\xc3\x8a\xc2\xb156\xc2\xb7\xc3\x9648\xc3\x83\xc3\xab'	-59.56	147.68	131.81	0	0	0	0	0	0	614	16	-36
69	b'2019\xc3\x84\xc3\xaa9\xc3\x94\xc3\x8225\xc3\x88\xc3\x9515\xc3\x8a\xc2\xb156\xc2\xb7\xc3\x9648\xc3\x83\xc3\xab'	-59.56	147.68	131.81	0	0	0	0	0	0	614	16	-36
70	b'2019\xc3\x84\xc3\xaa9\xc3\x94\xc3\x8225\xc3\x88\xc3\x9515\xc3\x8a\xc2\xb156\xc2\xb7\xc3\x9649\xc3\x83\xc3\xab'	-59.56	147.68	131.81	0	0	0	0	0	0	614	16	-36
71	b'2019\xc3\x84\xc3\xaa9\xc3\x94\xc3\x8225\xc3\x88\xc3\x9515\xc3\x8a\xc2\xb156\xc2\xb7\xc3\x9649\xc3\x83\xc3\xab'	-62	146.87	125.37	0	0	0	0	0	0	656	38	-76
72	b'2019\xc3\x84\xc3\xaa9\xc3\x94\xc3\x8225\xc3\x88\xc3\x9515\xc3\x8a\xc2\xb156\xc2\xb7\xc3\x9649\xc3\x83\xc3\xab'	-62.87	145.37	123.18	0	0	0	0	0	0	644	44	-104
73	b'2019\xc3\x84\xc3\xaa9\xc3\x94\xc3\x8225\xc3\x88\xc3\x9515\xc3\x8a\xc2\xb156\xc2\xb7\xc3\x9649\xc3\x83\xc3\xab'	-62.87	145.37	123.18	0	0	0	0	0	0	644	44	-104
74	b'2019\xc3\x84\xc3\xaa9\xc3\x94\xc3\x8225\xc3\x88\xc3\x9515\xc3\x8a\xc2\xb156\xc2\xb7\xc3\x9649\xc3\x83\xc3\xab'	-63.81	143.31	120.93	0	0	0	0	0	0	609	62	-142
75	b'2019\xc3\x84\xc3\xaa9\xc3\x94\xc3\x8225\xc3\x88\xc3\x9515\xc3\x8a\xc2\xb156\xc2\xb7\xc3\x9649\xc3\x83\xc3\xab'	-64.62	141.5	119.81	0	0	0	0	0	0	620	68	-150
76	b'2019\xc3\x84\xc3\xaa9\xc3\x94\xc3\x8225\xc3\x88\xc3\x9515\xc3\x8a\xc2\xb156\xc2\xb7\xc3\x9649\xc3\x83\xc3\xab'	-65.43	140.12	118.12	0	0	0	0	0	0	609	81	-150
77	b'2019\xc3\x84\xc3\xaa9\xc3\x94\xc3\x8225\xc3\x88\xc3\x9515\xc3\x8a\xc2\xb156\xc2\xb7\xc3\x9649\xc3\x83\xc3\xab'	-65.43	140.12	118.12	0	0	0	0	0	0	609	81	-150
78	b'2019\xc3\x84\xc3\xaa9\xc3\x94\xc3\x8225\xc3\x88\xc3\x9515\xc3\x8a\xc2\xb156\xc2\xb7\xc3\x9649\xc3\x83\xc3\xab'	-67.31	137.06	115.5	0	0	0	0	0	0	604	68	-184
79	b'2019\xc3\x84\xc3\xaa9\xc3\x94\xc3\x8225\xc3\x88\xc3\x9515\xc3\x8a\xc2\xb156\xc2\xb7\xc3\x9649\xc3\x83\xc3\xab'	-68.18	135.75	114.12	0	0	0	0	0	0	620	92	-203
80	b'2019\xc3\x84\xc3\xaa9\xc3\x94\xc3\x8225\xc3\x88\xc3\x9515\xc3\x8a\xc2\xb156\xc2\xb7\xc3\x9650\xc3\x83\xc3\xab'	-70	133	111.75	0	0	0	0	0	0	580	86	-227
81	b'2019\xc3\x84\xc3\xaa9\xc3\x94\xc3\x8225\xc3\x88\xc3\x9515\xc3\x8a\xc2\xb156\xc2\xb7\xc3\x9650\xc3\x83\xc3\xab'	-70	133	111.75	0	0	0	0	0	0	580	86	-227
82	b'2019\xc3\x84\xc3\xaa9\xc3\x94\xc3\x8225\xc3\x88\xc3\x9515\xc3\x8a\xc2\xb156\xc2\xb7\xc3\x9650\xc3\x83\xc3\xab'	-71.56	127.56	110.25	0	0	0	0	0	0	574	97	-235
83	b'2019\xc3\x84\xc3\xaa9\xc3\x94\xc3\x8225\xc3\x88\xc3\x9515\xc3\x8a\xc2\xb156\xc2\xb7\xc3\x9650\xc3\x83\xc3\xab'	-72.12	123.68	108.93	0	0	0	0	0	0	539	97	-235
84	b'2019\xc3\x84\xc3\xaa9\xc3\x94\xc3\x8225\xc3\x88\xc3\x9515\xc3\x8a\xc2\xb156\xc2\xb7\xc3\x9650\xc3\x83\xc3\xab'	-73.25	119.25	107.43	0	0	0	0	0	0	521	116	-281
85	b'2019\xc3\x84\xc3\xaa9\xc3\x94\xc3\x8225\xc3\x88\xc3\x9515\xc3\x8a\xc2\xb156\xc2\xb7\xc3\x9650\xc3\x83\xc3\xab'	-74.12	114.12	106.75	0	0	0	0	0	0	516	97	-302
86	b'2019\xc3\x84\xc3\xaa9\xc3\x94\xc3\x8225\xc3\x88\xc3\x9515\xc3\x8a\xc2\xb156\xc2\xb7\xc3\x9650\xc3\x83\xc3\xab'	-74.5	107.75	105.93	0	0	0	0	0	0	504	110	-321
87	b'2019\xc3\x84\xc3\xaa9\xc3\x94\xc3\x8225\xc3\x88\xc3\x9515\xc3\x8a\xc2\xb156\xc2\xb7\xc3\x9650\xc3\x83\xc3\xab'	-74.93	102.81	104.87	0	0	0	0	0	0	529	110	-336
88	b'2019\xc3\x84\xc3\xaa9\xc3\x94\xc3\x8225\xc3\x88\xc3\x9515\xc3\x8a\xc2\xb156\xc2\xb7\xc3\x9650\xc3\x83\xc3\xab'	-75.06	98.5	103.5	0	0	0	0	0	0	494	110	-342
89	b'2019\xc3\x84\xc3\xaa9\xc3\x94\xc3\x8225\xc3\x88\xc3\x9515\xc3\x8a\xc2\xb156\xc2\xb7\xc3\x9650\xc3\x83\xc3\xab'	-75.12	95.31	102.31	0	0	0	0	0	0	470	108	-355
