# Supplementary material for: Data acquired by a single object sensor for the detection and quality evaluation of table tennis forehand strokes
Source: Data Brief. 2020 Nov 6;33:106504. doi: 10.1016/j.dib.2020.106504 (PMC7683218; doi:10.1016/j.dib.2020.106504)
Supplement: Supplementary file 2 [file mmc2.zip › Raw/Sensory-Data/1051.csv]

#	Time/Date	Roll	Pitch	Yaw	acc(x)	acc(y)	acc(z)	gyro(x)	gyro(y)	gyro(z)	mag(x)	mag(y)	mag(z)
2	b'2019\xc3\x84\xc3\xaa9\xc3\x94\xc3\x8225\xc3\x88\xc3\x9515\xc3\x8a\xc2\xb156\xc2\xb7\xc3\x9659\xc3\x83\xc3\xab'	-76	138.62	127.18	0	0	0	0	0	0	616	-81	-198
3	b'2019\xc3\x84\xc3\xaa9\xc3\x94\xc3\x8225\xc3\x88\xc3\x9515\xc3\x8a\xc2\xb156\xc2\xb7\xc3\x9659\xc3\x83\xc3\xab'	-76	138.62	127.18	0	0	0	0	0	0	616	-81	-198
4	b'2019\xc3\x84\xc3\xaa9\xc3\x94\xc3\x8225\xc3\x88\xc3\x9515\xc3\x8a\xc2\xb157\xc2\xb7\xc3\x96'	-76.37	136.93	124.56	0	0	0	0	0	0	616	-64	-217
5	b'2019\xc3\x84\xc3\xaa9\xc3\x94\xc3\x8225\xc3\x88\xc3\x9515\xc3\x8a\xc2\xb157\xc2\xb7\xc3\x96'	-76.68	135.37	123.37	0	0	0	0	0	0	582	-64	-224
6	b'2019\xc3\x84\xc3\xaa9\xc3\x94\xc3\x8225\xc3\x88\xc3\x9515\xc3\x8a\xc2\xb157\xc2\xb7\xc3\x96'	-76.87	131.81	121.75	0	0	0	0	0	0	558	-73	-230
7	b'2019\xc3\x84\xc3\xaa9\xc3\x94\xc3\x8225\xc3\x88\xc3\x9515\xc3\x8a\xc2\xb157\xc2\xb7\xc3\x96'	-77.37	126.75	119.75	0	0	0	0	0	0	622	-38	-262
8	b'2019\xc3\x84\xc3\xaa9\xc3\x94\xc3\x8225\xc3\x88\xc3\x9515\xc3\x8a\xc2\xb157\xc2\xb7\xc3\x96'	-77.93	119.68	117.93	0	0	0	0	0	0	571	-27	-270
9	b'2019\xc3\x84\xc3\xaa9\xc3\x94\xc3\x8225\xc3\x88\xc3\x9515\xc3\x8a\xc2\xb157\xc2\xb7\xc3\x96'	-78.43	112	115.12	0	0	0	0	0	0	536	-9	-302
10	b'2019\xc3\x84\xc3\xaa9\xc3\x94\xc3\x8225\xc3\x88\xc3\x9515\xc3\x8a\xc2\xb157\xc2\xb7\xc3\x96'	-78.62	99.18	113.12	0	0	0	0	0	0	547	-20	-321
11	b'2019\xc3\x84\xc3\xaa9\xc3\x94\xc3\x8225\xc3\x88\xc3\x9515\xc3\x8a\xc2\xb157\xc2\xb7\xc3\x96'	-79.18	94.93	110.56	0	0	0	0	0	0	529	19	-348
12	b'2019\xc3\x84\xc3\xaa9\xc3\x94\xc3\x8225\xc3\x88\xc3\x9515\xc3\x8a\xc2\xb157\xc2\xb7\xc3\x961\xc3\x83\xc3\xab'	-79.31	90.81	108.87	0	0	0	0	0	0	540	14	-374
13	b'2019\xc3\x84\xc3\xaa9\xc3\x94\xc3\x8225\xc3\x88\xc3\x9515\xc3\x8a\xc2\xb157\xc2\xb7\xc3\x961\xc3\x83\xc3\xab'	-79.31	90.81	108.87	0	0	0	0	0	0	540	14	-374
14	b'2019\xc3\x84\xc3\xaa9\xc3\x94\xc3\x8225\xc3\x88\xc3\x9515\xc3\x8a\xc2\xb157\xc2\xb7\xc3\x961\xc3\x83\xc3\xab'	-78.43	74.31	106.75	0	0	0	0	0	0	470	28	-395
15	b'2019\xc3\x84\xc3\xaa9\xc3\x94\xc3\x8225\xc3\x88\xc3\x9515\xc3\x8a\xc2\xb157\xc2\xb7\xc3\x961\xc3\x83\xc3\xab'	-78.43	74.31	106.75	0	0	0	0	0	0	470	28	-395
16	b'2019\xc3\x84\xc3\xaa9\xc3\x94\xc3\x8225\xc3\x88\xc3\x9515\xc3\x8a\xc2\xb157\xc2\xb7\xc3\x961\xc3\x83\xc3\xab'	-77.31	61.62	104.43	0	0	0	0	0	0	460	41	-420
17	b'2019\xc3\x84\xc3\xaa9\xc3\x94\xc3\x8225\xc3\x88\xc3\x9515\xc3\x8a\xc2\xb157\xc2\xb7\xc3\x961\xc3\x83\xc3\xab'	-76.31	54.31	102.93	0	0	0	0	0	0	436	52	-420
18	b'2019\xc3\x84\xc3\xaa9\xc3\x94\xc3\x8225\xc3\x88\xc3\x9515\xc3\x8a\xc2\xb157\xc2\xb7\xc3\x961\xc3\x83\xc3\xab'	-75.68	51.31	102.25	0	0	0	0	0	0	419	64	-427
19	b'2019\xc3\x84\xc3\xaa9\xc3\x94\xc3\x8225\xc3\x88\xc3\x9515\xc3\x8a\xc2\xb157\xc2\xb7\xc3\x961\xc3\x83\xc3\xab'	-75.68	51.31	102.25	0	0	0	0	0	0	419	64	-427
20	b'2019\xc3\x84\xc3\xaa9\xc3\x94\xc3\x8225\xc3\x88\xc3\x9515\xc3\x8a\xc2\xb157\xc2\xb7\xc3\x961\xc3\x83\xc3\xab'	-73.81	42.68	101.18	0	0	0	0	0	0	371	48	-481
21	b'2019\xc3\x84\xc3\xaa9\xc3\x94\xc3\x8225\xc3\x88\xc3\x9515\xc3\x8a\xc2\xb157\xc2\xb7\xc3\x961\xc3\x83\xc3\xab'	-72.81	42	100.37	0	0	0	0	0	0	406	64	-500
22	b'2019\xc3\x84\xc3\xaa9\xc3\x94\xc3\x8225\xc3\x88\xc3\x9515\xc3\x8a\xc2\xb157\xc2\xb7\xc3\x962\xc3\x83\xc3\xab'	-72	41.5	100.18	0	0	0	0	0	0	385	76	-480
23	b'2019\xc3\x84\xc3\xaa9\xc3\x94\xc3\x8225\xc3\x88\xc3\x9515\xc3\x8a\xc2\xb157\xc2\xb7\xc3\x962\xc3\x83\xc3\xab'	-72	41.5	100.18	0	0	0	0	0	0	385	76	-480
24	b'2019\xc3\x84\xc3\xaa9\xc3\x94\xc3\x8225\xc3\x88\xc3\x9515\xc3\x8a\xc2\xb157\xc2\xb7\xc3\x962\xc3\x83\xc3\xab'	-70.75	39.5	99.06	0	0	0	0	0	0	385	99	-499
25	b'2019\xc3\x84\xc3\xaa9\xc3\x94\xc3\x8225\xc3\x88\xc3\x9515\xc3\x8a\xc2\xb157\xc2\xb7\xc3\x962\xc3\x83\xc3\xab'	-70.06	37.87	98.93	0	0	0	0	0	0	337	76	-492
26	b'2019\xc3\x84\xc3\xaa9\xc3\x94\xc3\x8225\xc3\x88\xc3\x9515\xc3\x8a\xc2\xb157\xc2\xb7\xc3\x962\xc3\x83\xc3\xab'	-69.12	37.75	98.56	0	0	0	0	0	0	280	99	-512
27	b'2019\xc3\x84\xc3\xaa9\xc3\x94\xc3\x8225\xc3\x88\xc3\x9515\xc3\x8a\xc2\xb157\xc2\xb7\xc3\x962\xc3\x83\xc3\xab'	-69.12	37.75	98.56	0	0	0	0	0	0	280	99	-512
28	b'2019\xc3\x84\xc3\xaa9\xc3\x94\xc3\x8225\xc3\x88\xc3\x9515\xc3\x8a\xc2\xb157\xc2\xb7\xc3\x962\xc3\x83\xc3\xab'	-67.68	35.06	97.56	0	0	0	0	0	0	297	92	-513
29	b'2019\xc3\x84\xc3\xaa9\xc3\x94\xc3\x8225\xc3\x88\xc3\x9515\xc3\x8a\xc2\xb157\xc2\xb7\xc3\x962\xc3\x83\xc3\xab'	-67.68	35.06	97.56	0	0	0	0	0	0	297	92	-513
30	b'2019\xc3\x84\xc3\xaa9\xc3\x94\xc3\x8225\xc3\x88\xc3\x9515\xc3\x8a\xc2\xb157\xc2\xb7\xc3\x962\xc3\x83\xc3\xab'	-66.75	36.25	97.87	0	0	0	0	0	0	297	88	-520
31	b'2019\xc3\x84\xc3\xaa9\xc3\x94\xc3\x8225\xc3\x88\xc3\x9515\xc3\x8a\xc2\xb157\xc2\xb7\xc3\x962\xc3\x83\xc3\xab'	-66.12	35.81	97.81	0	0	0	0	0	0	321	112	-532
32	b'2019\xc3\x84\xc3\xaa9\xc3\x94\xc3\x8225\xc3\x88\xc3\x9515\xc3\x8a\xc2\xb157\xc2\xb7\xc3\x963\xc3\x83\xc3\xab'	-66.12	35.81	97.81	0	0	0	0	0	0	321	112	-532
33	b'2019\xc3\x84\xc3\xaa9\xc3\x94\xc3\x8225\xc3\x88\xc3\x9515\xc3\x8a\xc2\xb157\xc2\xb7\xc3\x963\xc3\x83\xc3\xab'	-65.18	35.62	97.62	0	0	0	0	0	0	273	134	-547
34	b'2019\xc3\x84\xc3\xaa9\xc3\x94\xc3\x8225\xc3\x88\xc3\x9515\xc3\x8a\xc2\xb157\xc2\xb7\xc3\x963\xc3\x83\xc3\xab'	-65.18	35.62	97.62	0	0	0	0	0	0	273	134	-547
35	b'2019\xc3\x84\xc3\xaa9\xc3\x94\xc3\x8225\xc3\x88\xc3\x9515\xc3\x8a\xc2\xb157\xc2\xb7\xc3\x963\xc3\x83\xc3\xab'	-64.68	35.31	97.31	0	0	0	0	0	0	291	123	-547
36	b'2019\xc3\x84\xc3\xaa9\xc3\x94\xc3\x8225\xc3\x88\xc3\x9515\xc3\x8a\xc2\xb157\xc2\xb7\xc3\x963\xc3\x83\xc3\xab'	-64.62	35.43	97.18	0	0	0	0	0	0	273	128	-528
37	b'2019\xc3\x84\xc3\xaa9\xc3\x94\xc3\x8225\xc3\x88\xc3\x9515\xc3\x8a\xc2\xb157\xc2\xb7\xc3\x963\xc3\x83\xc3\xab'	-64.56	35.81	97.31	0	0	0	0	0	0	286	134	-553
38	b'2019\xc3\x84\xc3\xaa9\xc3\x94\xc3\x8225\xc3\x88\xc3\x9515\xc3\x8a\xc2\xb157\xc2\xb7\xc3\x963\xc3\x83\xc3\xab'	-64.56	35.06	97.18	0	0	0	0	0	0	273	123	-553
