# Supplementary material for: Data acquired by a single object sensor for the detection and quality evaluation of table tennis forehand strokes
Source: Data Brief. 2020 Nov 6;33:106504. doi: 10.1016/j.dib.2020.106504 (PMC7683218; doi:10.1016/j.dib.2020.106504)
Supplement: Supplementary file 2 [file mmc2.zip › Raw/Sensory-Data/1052.csv]

#	Time/Date	Roll	Pitch	Yaw	acc(x)	acc(y)	acc(z)	gyro(x)	gyro(y)	gyro(z)	mag(x)	mag(y)	mag(z)
2	b'2019\xc3\x84\xc3\xaa9\xc3\x94\xc3\x8225\xc3\x88\xc3\x9515\xc3\x8a\xc2\xb157\xc2\xb7\xc3\x9614\xc3\x83\xc3\xab'	-58.31	161.81	133.06	0	0	0	0	0	0	622	-96	-6
3	b'2019\xc3\x84\xc3\xaa9\xc3\x94\xc3\x8225\xc3\x88\xc3\x9515\xc3\x8a\xc2\xb157\xc2\xb7\xc3\x9614\xc3\x83\xc3\xab'	-58.31	161.81	133.06	0	0	0	0	0	0	622	-96	-6
4	b'2019\xc3\x84\xc3\xaa9\xc3\x94\xc3\x8225\xc3\x88\xc3\x9515\xc3\x8a\xc2\xb157\xc2\xb7\xc3\x9614\xc3\x83\xc3\xab'	-59.81	160.31	131.43	0	0	0	0	0	0	635	-73	-32
5	b'2019\xc3\x84\xc3\xaa9\xc3\x94\xc3\x8225\xc3\x88\xc3\x9515\xc3\x8a\xc2\xb157\xc2\xb7\xc3\x9615\xc3\x83\xc3\xab'	-60.68	159.62	130	0	0	0	0	0	0	664	-96	-57
6	b'2019\xc3\x84\xc3\xaa9\xc3\x94\xc3\x8225\xc3\x88\xc3\x9515\xc3\x8a\xc2\xb157\xc2\xb7\xc3\x9615\xc3\x83\xc3\xab'	-60.68	159.62	130	0	0	0	0	0	0	664	-96	-57
7	b'2019\xc3\x84\xc3\xaa9\xc3\x94\xc3\x8225\xc3\x88\xc3\x9515\xc3\x8a\xc2\xb157\xc2\xb7\xc3\x9615\xc3\x83\xc3\xab'	-62.18	157.06	127.06	0	0	0	0	0	0	646	-60	-76
8	b'2019\xc3\x84\xc3\xaa9\xc3\x94\xc3\x8225\xc3\x88\xc3\x9515\xc3\x8a\xc2\xb157\xc2\xb7\xc3\x9615\xc3\x83\xc3\xab'	-63.37	154.93	125.18	0	0	0	0	0	0	640	-49	-76
9	b'2019\xc3\x84\xc3\xaa9\xc3\x94\xc3\x8225\xc3\x88\xc3\x9515\xc3\x8a\xc2\xb157\xc2\xb7\xc3\x9615\xc3\x83\xc3\xab'	-64.25	152.75	124.12	0	0	0	0	0	0	686	-16	-96
10	b'2019\xc3\x84\xc3\xaa9\xc3\x94\xc3\x8225\xc3\x88\xc3\x9515\xc3\x8a\xc2\xb157\xc2\xb7\xc3\x9615\xc3\x83\xc3\xab'	-64.06	151.68	121.75	0	0	0	0	0	0	628	-3	-96
11	b'2019\xc3\x84\xc3\xaa9\xc3\x94\xc3\x8225\xc3\x88\xc3\x9515\xc3\x8a\xc2\xb157\xc2\xb7\xc3\x9615\xc3\x83\xc3\xab'	-63.43	150.62	120.31	0	0	0	0	0	0	622	9	-142
12	b'2019\xc3\x84\xc3\xaa9\xc3\x94\xc3\x8225\xc3\x88\xc3\x9515\xc3\x8a\xc2\xb157\xc2\xb7\xc3\x9615\xc3\x83\xc3\xab'	-63.75	147.37	119.62	0	0	0	0	0	0	628	16	-136
13	b'2019\xc3\x84\xc3\xaa9\xc3\x94\xc3\x8225\xc3\x88\xc3\x9515\xc3\x8a\xc2\xb157\xc2\xb7\xc3\x9616\xc3\x83\xc3\xab'	-63.75	147.37	119.62	0	0	0	0	0	0	628	16	-136
14	b'2019\xc3\x84\xc3\xaa9\xc3\x94\xc3\x8225\xc3\x88\xc3\x9515\xc3\x8a\xc2\xb157\xc2\xb7\xc3\x9616\xc3\x83\xc3\xab'	-65.25	142	117.93	0	0	0	0	0	0	622	49	-161
15	b'2019\xc3\x84\xc3\xaa9\xc3\x94\xc3\x8225\xc3\x88\xc3\x9515\xc3\x8a\xc2\xb157\xc2\xb7\xc3\x9616\xc3\x83\xc3\xab'	-65.75	139.18	117.06	0	0	0	0	0	0	611	84	-208
16	b'2019\xc3\x84\xc3\xaa9\xc3\x94\xc3\x8225\xc3\x88\xc3\x9515\xc3\x8a\xc2\xb157\xc2\xb7\xc3\x9616\xc3\x83\xc3\xab'	-66.81	137.12	115.68	0	0	0	0	0	0	600	97	-188
17	b'2019\xc3\x84\xc3\xaa9\xc3\x94\xc3\x8225\xc3\x88\xc3\x9515\xc3\x8a\xc2\xb157\xc2\xb7\xc3\x9616\xc3\x83\xc3\xab'	-66.81	137.12	115.68	0	0	0	0	0	0	600	97	-188
18	b'2019\xc3\x84\xc3\xaa9\xc3\x94\xc3\x8225\xc3\x88\xc3\x9515\xc3\x8a\xc2\xb157\xc2\xb7\xc3\x9616\xc3\x83\xc3\xab'	-68	133.68	113.06	0	0	0	0	0	0	600	84	-220
19	b'2019\xc3\x84\xc3\xaa9\xc3\x94\xc3\x8225\xc3\x88\xc3\x9515\xc3\x8a\xc2\xb157\xc2\xb7\xc3\x9616\xc3\x83\xc3\xab'	-68.81	132.06	111.37	0	0	0	0	0	0	593	108	-214
20	b'2019\xc3\x84\xc3\xaa9\xc3\x94\xc3\x8225\xc3\x88\xc3\x9515\xc3\x8a\xc2\xb157\xc2\xb7\xc3\x9616\xc3\x83\xc3\xab'	-69.43	128.75	110.31	0	0	0	0	0	0	558	120	-265
21	b'2019\xc3\x84\xc3\xaa9\xc3\x94\xc3\x8225\xc3\x88\xc3\x9515\xc3\x8a\xc2\xb157\xc2\xb7\xc3\x9616\xc3\x83\xc3\xab'	-69.43	128.75	110.31	0	0	0	0	0	0	558	120	-265
22	b'2019\xc3\x84\xc3\xaa9\xc3\x94\xc3\x8225\xc3\x88\xc3\x9515\xc3\x8a\xc2\xb157\xc2\xb7\xc3\x9617\xc3\x83\xc3\xab'	-70.5	122.12	108.5	0	0	0	0	0	0	500	104	-286
23	b'2019\xc3\x84\xc3\xaa9\xc3\x94\xc3\x8225\xc3\x88\xc3\x9515\xc3\x8a\xc2\xb157\xc2\xb7\xc3\x9617\xc3\x83\xc3\xab'	-70.93	120.81	107.81	0	0	0	0	0	0	576	126	-286
24	b'2019\xc3\x84\xc3\xaa9\xc3\x94\xc3\x8225\xc3\x88\xc3\x9515\xc3\x8a\xc2\xb157\xc2\xb7\xc3\x9617\xc3\x83\xc3\xab'	-71.68	119.43	107.12	0	0	0	0	0	0	523	104	-299
25	b'2019\xc3\x84\xc3\xaa9\xc3\x94\xc3\x8225\xc3\x88\xc3\x9515\xc3\x8a\xc2\xb157\xc2\xb7\xc3\x9617\xc3\x83\xc3\xab'	-72.43	118.62	106.37	0	0	0	0	0	0	523	115	-292
26	b'2019\xc3\x84\xc3\xaa9\xc3\x94\xc3\x8225\xc3\x88\xc3\x9515\xc3\x8a\xc2\xb157\xc2\xb7\xc3\x9617\xc3\x83\xc3\xab'	-73.68	116.5	105.5	0	0	0	0	0	0	540	104	-312
27	b'2019\xc3\x84\xc3\xaa9\xc3\x94\xc3\x8225\xc3\x88\xc3\x9515\xc3\x8a\xc2\xb157\xc2\xb7\xc3\x9617\xc3\x83\xc3\xab'	-74.81	111.31	105.18	0	0	0	0	0	0	512	91	-331
28	b'2019\xc3\x84\xc3\xaa9\xc3\x94\xc3\x8225\xc3\x88\xc3\x9515\xc3\x8a\xc2\xb157\xc2\xb7\xc3\x9617\xc3\x83\xc3\xab'	-75.37	105.75	105.25	0	0	0	0	0	0	483	91	-345
29	b'2019\xc3\x84\xc3\xaa9\xc3\x94\xc3\x8225\xc3\x88\xc3\x9515\xc3\x8a\xc2\xb157\xc2\xb7\xc3\x9617\xc3\x83\xc3\xab'	-75.37	99.81	105.25	0	0	0	0	0	0	494	104	-352
30	b'2019\xc3\x84\xc3\xaa9\xc3\x94\xc3\x8225\xc3\x88\xc3\x9515\xc3\x8a\xc2\xb157\xc2\xb7\xc3\x9617\xc3\x83\xc3\xab'	-75.37	99.81	105.25	0	0	0	0	0	0	494	104	-352
31	b'2019\xc3\x84\xc3\xaa9\xc3\x94\xc3\x8225\xc3\x88\xc3\x9515\xc3\x8a\xc2\xb157\xc2\xb7\xc3\x9617\xc3\x83\xc3\xab'	-74.62	89.5	105.25	0	0	0	0	0	0	483	137	-392
32	b'2019\xc3\x84\xc3\xaa9\xc3\x94\xc3\x8225\xc3\x88\xc3\x9515\xc3\x8a\xc2\xb157\xc2\xb7\xc3\x9617\xc3\x83\xc3\xab'	-74.62	89.5	105.25	0	0	0	0	0	0	483	137	-392
33	b'2019\xc3\x84\xc3\xaa9\xc3\x94\xc3\x8225\xc3\x88\xc3\x9515\xc3\x8a\xc2\xb157\xc2\xb7\xc3\x9618\xc3\x83\xc3\xab'	-73.68	84.12	104.75	0	0	0	0	0	0	430	126	-404
34	b'2019\xc3\x84\xc3\xaa9\xc3\x94\xc3\x8225\xc3\x88\xc3\x9515\xc3\x8a\xc2\xb157\xc2\xb7\xc3\x9618\xc3\x83\xc3\xab'	-73.31	82.43	104.81	0	0	0	0	0	0	448	115	-392
35	b'2019\xc3\x84\xc3\xaa9\xc3\x94\xc3\x8225\xc3\x88\xc3\x9515\xc3\x8a\xc2\xb157\xc2\xb7\xc3\x9618\xc3\x83\xc3\xab'	-73.31	81.12	104.06	0	0	0	0	0	0	448	132	-404
36	b'2019\xc3\x84\xc3\xaa9\xc3\x94\xc3\x8225\xc3\x88\xc3\x9515\xc3\x8a\xc2\xb157\xc2\xb7\xc3\x9618\xc3\x83\xc3\xab'	-73.31	81.12	104.06	0	0	0	0	0	0	448	132	-404
37	b'2019\xc3\x84\xc3\xaa9\xc3\x94\xc3\x8225\xc3\x88\xc3\x9515\xc3\x8a\xc2\xb157\xc2\xb7\xc3\x9618\xc3\x83\xc3\xab'	-73.5	77.75	102.87	0	0	0	0	0	0	412	150	-412
38	b'2019\xc3\x84\xc3\xaa9\xc3\x94\xc3\x8225\xc3\x88\xc3\x9515\xc3\x8a\xc2\xb157\xc2\xb7\xc3\x9618\xc3\x83\xc3\xab'	-73.5	77.75	102.87	0	0	0	0	0	0	412	150	-412
39	b'2019\xc3\x84\xc3\xaa9\xc3\x94\xc3\x8225\xc3\x88\xc3\x9515\xc3\x8a\xc2\xb157\xc2\xb7\xc3\x9618\xc3\x83\xc3\xab'	-73.12	75.37	102.18	0	0	0	0	0	0	441	126	-432
40	b'2019\xc3\x84\xc3\xaa9\xc3\x94\xc3\x8225\xc3\x88\xc3\x9515\xc3\x8a\xc2\xb157\xc2\xb7\xc3\x9618\xc3\x83\xc3\xab'	-73.12	75.37	102.18	0	0	0	0	0	0	441	126	-432
41	b'2019\xc3\x84\xc3\xaa9\xc3\x94\xc3\x8225\xc3\x88\xc3\x9515\xc3\x8a\xc2\xb157\xc2\xb7\xc3\x9618\xc3\x83\xc3\xab'	-72.43	71.5	101.68	0	0	0	0	0	0	406	137	-438
42	b'2019\xc3\x84\xc3\xaa9\xc3\x94\xc3\x8225\xc3\x88\xc3\x9515\xc3\x8a\xc2\xb157\xc2\xb7\xc3\x9618\xc3\x83\xc3\xab'	-72.18	69.56	101.18	0	0	0	0	0	0	406	150	-444
43	b'2019\xc3\x84\xc3\xaa9\xc3\x94\xc3\x8225\xc3\x88\xc3\x9515\xc3\x8a\xc2\xb157\xc2\xb7\xc3\x9618\xc3\x83\xc3\xab'	-72.18	69.56	101.18	0	0	0	0	0	0	406	150	-444
44	b'2019\xc3\x84\xc3\xaa9\xc3\x94\xc3\x8225\xc3\x88\xc3\x9515\xc3\x8a\xc2\xb157\xc2\xb7\xc3\x9618\xc3\x83\xc3\xab'	-71.62	68.93	101.18	0	0	0	0	0	0	400	137	-444
45	b'2019\xc3\x84\xc3\xaa9\xc3\x94\xc3\x8225\xc3\x88\xc3\x9515\xc3\x8a\xc2\xb157\xc2\xb7\xc3\x9619\xc3\x83\xc3\xab'	-71.43	67.81	100.87	0	0	0	0	0	0	390	179	-444
46	b'2019\xc3\x84\xc3\xaa9\xc3\x94\xc3\x8225\xc3\x88\xc3\x9515\xc3\x8a\xc2\xb157\xc2\xb7\xc3\x9619\xc3\x83\xc3\xab'	-71.06	66.87	100.75	0	0	0	0	0	0	377	185	-451
47	b'2019\xc3\x84\xc3\xaa9\xc3\x94\xc3\x8225\xc3\x88\xc3\x9515\xc3\x8a\xc2\xb157\xc2\xb7\xc3\x9619\xc3\x83\xc3\xab'	-70.56	65.81	100.62	0	0	0	0	0	0	390	161	-459
48	b'2019\xc3\x84\xc3\xaa9\xc3\x94\xc3\x8225\xc3\x88\xc3\x9515\xc3\x8a\xc2\xb157\xc2\xb7\xc3\x9619\xc3\x83\xc3\xab'	-70.56	65.81	100.62	0	0	0	0	0	0	390	161	-459
