# Supplementary material for: Data acquired by a single object sensor for the detection and quality evaluation of table tennis forehand strokes
Source: Data Brief. 2020 Nov 6;33:106504. doi: 10.1016/j.dib.2020.106504 (PMC7683218; doi:10.1016/j.dib.2020.106504)
Supplement: Supplementary file 2 [file mmc2.zip › Raw/Sensory-Data/1053.csv]

#	Time/Date	Roll	Pitch	Yaw	acc(x)	acc(y)	acc(z)	gyro(x)	gyro(y)	gyro(z)	mag(x)	mag(y)	mag(z)
2	b'2019\xc3\x84\xc3\xaa9\xc3\x94\xc3\x8225\xc3\x88\xc3\x9515\xc3\x8a\xc2\xb157\xc2\xb7\xc3\x9628\xc3\x83\xc3\xab'	-68.12	132.81	137.31	0	0	0	0	0	0	651	-17	-145
3	b'2019\xc3\x84\xc3\xaa9\xc3\x94\xc3\x8225\xc3\x88\xc3\x9515\xc3\x8a\xc2\xb157\xc2\xb7\xc3\x9628\xc3\x83\xc3\xab'	-68.12	132.81	137.31	0	0	0	0	0	0	651	-17	-145
4	b'2019\xc3\x84\xc3\xaa9\xc3\x94\xc3\x8225\xc3\x88\xc3\x9515\xc3\x8a\xc2\xb157\xc2\xb7\xc3\x9628\xc3\x83\xc3\xab'	-69.31	130.5	133.75	0	0	0	0	0	0	651	-17	-180
5	b'2019\xc3\x84\xc3\xaa9\xc3\x94\xc3\x8225\xc3\x88\xc3\x9515\xc3\x8a\xc2\xb157\xc2\xb7\xc3\x9628\xc3\x83\xc3\xab'	-69.31	130.5	133.75	0	0	0	0	0	0	651	-17	-180
6	b'2019\xc3\x84\xc3\xaa9\xc3\x94\xc3\x8225\xc3\x88\xc3\x9515\xc3\x8a\xc2\xb157\xc2\xb7\xc3\x9628\xc3\x83\xc3\xab'	-70.43	126.81	131.5	0	0	0	0	0	0	620	1	-200
7	b'2019\xc3\x84\xc3\xaa9\xc3\x94\xc3\x8225\xc3\x88\xc3\x9515\xc3\x8a\xc2\xb157\xc2\xb7\xc3\x9628\xc3\x83\xc3\xab'	-71.12	124.56	129.93	0	0	0	0	0	0	627	8	-225
8	b'2019\xc3\x84\xc3\xaa9\xc3\x94\xc3\x8225\xc3\x88\xc3\x9515\xc3\x8a\xc2\xb157\xc2\xb7\xc3\x9628\xc3\x83\xc3\xab'	-71.12	124.56	129.93	0	0	0	0	0	0	627	8	-225
9	b'2019\xc3\x84\xc3\xaa9\xc3\x94\xc3\x8225\xc3\x88\xc3\x9515\xc3\x8a\xc2\xb157\xc2\xb7\xc3\x9628\xc3\x83\xc3\xab'	-72.37	120.06	125.43	0	0	0	0	0	0	640	12	-244
10	b'2019\xc3\x84\xc3\xaa9\xc3\x94\xc3\x8225\xc3\x88\xc3\x9515\xc3\x8a\xc2\xb157\xc2\xb7\xc3\x9629\xc3\x83\xc3\xab'	-72.81	118	123.68	0	0	0	0	0	0	580	19	-251
11	b'2019\xc3\x84\xc3\xaa9\xc3\x94\xc3\x8225\xc3\x88\xc3\x9515\xc3\x8a\xc2\xb157\xc2\xb7\xc3\x9629\xc3\x83\xc3\xab'	-72.81	118	123.68	0	0	0	0	0	0	580	19	-251
12	b'2019\xc3\x84\xc3\xaa9\xc3\x94\xc3\x8225\xc3\x88\xc3\x9515\xc3\x8a\xc2\xb157\xc2\xb7\xc3\x9629\xc3\x83\xc3\xab'	-73.75	114.75	120.43	0	0	0	0	0	0	611	36	-284
13	b'2019\xc3\x84\xc3\xaa9\xc3\x94\xc3\x8225\xc3\x88\xc3\x9515\xc3\x8a\xc2\xb157\xc2\xb7\xc3\x9629\xc3\x83\xc3\xab'	-73.81	112.25	119.06	0	0	0	0	0	0	611	36	-308
14	b'2019\xc3\x84\xc3\xaa9\xc3\x94\xc3\x8225\xc3\x88\xc3\x9515\xc3\x8a\xc2\xb157\xc2\xb7\xc3\x9629\xc3\x83\xc3\xab'	-73.81	112.25	119.06	0	0	0	0	0	0	611	36	-308
15	b'2019\xc3\x84\xc3\xaa9\xc3\x94\xc3\x8225\xc3\x88\xc3\x9515\xc3\x8a\xc2\xb157\xc2\xb7\xc3\x9629\xc3\x83\xc3\xab'	-73.81	105.43	116.93	0	0	0	0	0	0	569	48	-334
16	b'2019\xc3\x84\xc3\xaa9\xc3\x94\xc3\x8225\xc3\x88\xc3\x9515\xc3\x8a\xc2\xb157\xc2\xb7\xc3\x9629\xc3\x83\xc3\xab'	-73.93	100.93	115.87	0	0	0	0	0	0	516	72	-350
17	b'2019\xc3\x84\xc3\xaa9\xc3\x94\xc3\x8225\xc3\x88\xc3\x9515\xc3\x8a\xc2\xb157\xc2\xb7\xc3\x9629\xc3\x83\xc3\xab'	-74.31	96.06	113.43	0	0	0	0	0	0	500	52	-363
18	b'2019\xc3\x84\xc3\xaa9\xc3\x94\xc3\x8225\xc3\x88\xc3\x9515\xc3\x8a\xc2\xb157\xc2\xb7\xc3\x9629\xc3\x83\xc3\xab'	-74.31	92.5	111.87	0	0	0	0	0	0	507	59	-369
19	b'2019\xc3\x84\xc3\xaa9\xc3\x94\xc3\x8225\xc3\x88\xc3\x9515\xc3\x8a\xc2\xb157\xc2\xb7\xc3\x9629\xc3\x83\xc3\xab'	-74.68	87.43	110.06	0	0	0	0	0	0	507	65	-363
20	b'2019\xc3\x84\xc3\xaa9\xc3\x94\xc3\x8225\xc3\x88\xc3\x9515\xc3\x8a\xc2\xb157\xc2\xb7\xc3\x9630\xc3\x83\xc3\xab'	-74.93	82.75	108.68	0	0	0	0	0	0	524	83	-395
21	b'2019\xc3\x84\xc3\xaa9\xc3\x94\xc3\x8225\xc3\x88\xc3\x9515\xc3\x8a\xc2\xb157\xc2\xb7\xc3\x9630\xc3\x83\xc3\xab'	-74.93	75.62	106.56	0	0	0	0	0	0	472	72	-416
22	b'2019\xc3\x84\xc3\xaa9\xc3\x94\xc3\x8225\xc3\x88\xc3\x9515\xc3\x8a\xc2\xb157\xc2\xb7\xc3\x9630\xc3\x83\xc3\xab'	-74.93	75.62	106.56	0	0	0	0	0	0	472	72	-416
23	b'2019\xc3\x84\xc3\xaa9\xc3\x94\xc3\x8225\xc3\x88\xc3\x9515\xc3\x8a\xc2\xb157\xc2\xb7\xc3\x9630\xc3\x83\xc3\xab'	-74.18	67.81	104.81	0	0	0	0	0	0	475	83	-454
24	b'2019\xc3\x84\xc3\xaa9\xc3\x94\xc3\x8225\xc3\x88\xc3\x9515\xc3\x8a\xc2\xb157\xc2\xb7\xc3\x9630\xc3\x83\xc3\xab'	-73.18	63.25	103.37	0	0	0	0	0	0	448	88	-448
25	b'2019\xc3\x84\xc3\xaa9\xc3\x94\xc3\x8225\xc3\x88\xc3\x9515\xc3\x8a\xc2\xb157\xc2\xb7\xc3\x9630\xc3\x83\xc3\xab'	-73.18	63.25	103.37	0	0	0	0	0	0	448	88	-448
26	b'2019\xc3\x84\xc3\xaa9\xc3\x94\xc3\x8225\xc3\x88\xc3\x9515\xc3\x8a\xc2\xb157\xc2\xb7\xc3\x9630\xc3\x83\xc3\xab'	-71.68	54.5	101.25	0	0	0	0	0	0	448	100	-462
27	b'2019\xc3\x84\xc3\xaa9\xc3\x94\xc3\x8225\xc3\x88\xc3\x9515\xc3\x8a\xc2\xb157\xc2\xb7\xc3\x9630\xc3\x83\xc3\xab'	-70.56	51.43	100.56	0	0	0	0	0	0	411	112	-480
28	b'2019\xc3\x84\xc3\xaa9\xc3\x94\xc3\x8225\xc3\x88\xc3\x9515\xc3\x8a\xc2\xb157\xc2\xb7\xc3\x9630\xc3\x83\xc3\xab'	-69.81	47.75	100.31	0	0	0	0	0	0	372	83	-486
29	b'2019\xc3\x84\xc3\xaa9\xc3\x94\xc3\x8225\xc3\x88\xc3\x9515\xc3\x8a\xc2\xb157\xc2\xb7\xc3\x9631\xc3\x83\xc3\xab'	-69.25	44.12	100.06	0	0	0	0	0	0	361	107	-500
30	b'2019\xc3\x84\xc3\xaa9\xc3\x94\xc3\x8225\xc3\x88\xc3\x9515\xc3\x8a\xc2\xb157\xc2\xb7\xc3\x9631\xc3\x83\xc3\xab'	-68.5	41.06	99.06	0	0	0	0	0	0	366	123	-520
31	b'2019\xc3\x84\xc3\xaa9\xc3\x94\xc3\x8225\xc3\x88\xc3\x9515\xc3\x8a\xc2\xb157\xc2\xb7\xc3\x9631\xc3\x83\xc3\xab'	-68.5	41.06	99.06	0	0	0	0	0	0	366	123	-520
32	b'2019\xc3\x84\xc3\xaa9\xc3\x94\xc3\x8225\xc3\x88\xc3\x9515\xc3\x8a\xc2\xb157\xc2\xb7\xc3\x9631\xc3\x83\xc3\xab'	-66.93	39.43	98.87	0	0	0	0	0	0	313	112	-547
33	b'2019\xc3\x84\xc3\xaa9\xc3\x94\xc3\x8225\xc3\x88\xc3\x9515\xc3\x8a\xc2\xb157\xc2\xb7\xc3\x9631\xc3\x83\xc3\xab'	-66.93	39.43	98.87	0	0	0	0	0	0	313	112	-547
34	b'2019\xc3\x84\xc3\xaa9\xc3\x94\xc3\x8225\xc3\x88\xc3\x9515\xc3\x8a\xc2\xb157\xc2\xb7\xc3\x9631\xc3\x83\xc3\xab'	-65.25	37.81	98.25	0	0	0	0	0	0	291	116	-526
35	b'2019\xc3\x84\xc3\xaa9\xc3\x94\xc3\x8225\xc3\x88\xc3\x9515\xc3\x8a\xc2\xb157\xc2\xb7\xc3\x9631\xc3\x83\xc3\xab'	-64.56	37.43	98.31	0	0	0	0	0	0	278	121	-534
36	b'2019\xc3\x84\xc3\xaa9\xc3\x94\xc3\x8225\xc3\x88\xc3\x9515\xc3\x8a\xc2\xb157\xc2\xb7\xc3\x9631\xc3\x83\xc3\xab'	-64.56	37.43	98.31	0	0	0	0	0	0	278	121	-534
37	b'2019\xc3\x84\xc3\xaa9\xc3\x94\xc3\x8225\xc3\x88\xc3\x9515\xc3\x8a\xc2\xb157\xc2\xb7\xc3\x9631\xc3\x83\xc3\xab'	-63.12	36.81	98	0	0	0	0	0	0	284	128	-555
38	b'2019\xc3\x84\xc3\xaa9\xc3\x94\xc3\x8225\xc3\x88\xc3\x9515\xc3\x8a\xc2\xb157\xc2\xb7\xc3\x9631\xc3\x83\xc3\xab'	-63.06	36.43	97.87	0	0	0	0	0	0	296	128	-574
39	b'2019\xc3\x84\xc3\xaa9\xc3\x94\xc3\x8225\xc3\x88\xc3\x9515\xc3\x8a\xc2\xb157\xc2\xb7\xc3\x9632\xc3\x83\xc3\xab'	-63	36.31	97.56	0	0	0	0	0	0	320	116	-547
40	b'2019\xc3\x84\xc3\xaa9\xc3\x94\xc3\x8225\xc3\x88\xc3\x9515\xc3\x8a\xc2\xb157\xc2\xb7\xc3\x9632\xc3\x83\xc3\xab'	-63.18	36.18	97.31	0	0	0	0	0	0	256	121	-553
41	b'2019\xc3\x84\xc3\xaa9\xc3\x94\xc3\x8225\xc3\x88\xc3\x9515\xc3\x8a\xc2\xb157\xc2\xb7\xc3\x9632\xc3\x83\xc3\xab'	-63.25	36.12	97.06	0	0	0	0	0	0	302	121	-534
42	b'2019\xc3\x84\xc3\xaa9\xc3\x94\xc3\x8225\xc3\x88\xc3\x9515\xc3\x8a\xc2\xb157\xc2\xb7\xc3\x9632\xc3\x83\xc3\xab'	-63.25	36.12	97.06	0	0	0	0	0	0	302	121	-534
43	b'2019\xc3\x84\xc3\xaa9\xc3\x94\xc3\x8225\xc3\x88\xc3\x9515\xc3\x8a\xc2\xb157\xc2\xb7\xc3\x9632\xc3\x83\xc3\xab'	-63.31	35.25	96.81	0	0	0	0	0	0	278	129	-566
44	b'2019\xc3\x84\xc3\xaa9\xc3\x94\xc3\x8225\xc3\x88\xc3\x9515\xc3\x8a\xc2\xb157\xc2\xb7\xc3\x9632\xc3\x83\xc3\xab'	-63.12	35.56	97.18	0	0	0	0	0	0	273	136	-547
45	b'2019\xc3\x84\xc3\xaa9\xc3\x94\xc3\x8225\xc3\x88\xc3\x9515\xc3\x8a\xc2\xb157\xc2\xb7\xc3\x9632\xc3\x83\xc3\xab'	-63.12	35.56	97.18	0	0	0	0	0	0	273	136	-547
46	b'2019\xc3\x84\xc3\xaa9\xc3\x94\xc3\x8225\xc3\x88\xc3\x9515\xc3\x8a\xc2\xb157\xc2\xb7\xc3\x9632\xc3\x83\xc3\xab'	-63.12	34.93	97.25	0	0	0	0	0	0	260	140	-547
47	b'2019\xc3\x84\xc3\xaa9\xc3\x94\xc3\x8225\xc3\x88\xc3\x9515\xc3\x8a\xc2\xb157\xc2\xb7\xc3\x9632\xc3\x83\xc3\xab'	-63.12	34.93	97.25	0	0	0	0	0	0	260	140	-547
48	b'2019\xc3\x84\xc3\xaa9\xc3\x94\xc3\x8225\xc3\x88\xc3\x9515\xc3\x8a\xc2\xb157\xc2\xb7\xc3\x9632\xc3\x83\xc3\xab'	-63.06	35.43	97.62	0	0	0	0	0	0	268	128	-560
49	b'2019\xc3\x84\xc3\xaa9\xc3\x94\xc3\x8225\xc3\x88\xc3\x9515\xc3\x8a\xc2\xb157\xc2\xb7\xc3\x9632\xc3\x83\xc3\xab'	-62.93	35.31	97.81	0	0	0	0	0	0	280	136	-560
50	b'2019\xc3\x84\xc3\xaa9\xc3\x94\xc3\x8225\xc3\x88\xc3\x9515\xc3\x8a\xc2\xb157\xc2\xb7\xc3\x9632\xc3\x83\xc3\xab'	-63.06	35.18	97.56	0	0	0	0	0	0	251	140	-560
51	b'2019\xc3\x84\xc3\xaa9\xc3\x94\xc3\x8225\xc3\x88\xc3\x9515\xc3\x8a\xc2\xb157\xc2\xb7\xc3\x9633\xc3\x83\xc3\xab'	-63.12	34.87	97.37	0	0	0	0	0	0	262	121	-547
52	b'2019\xc3\x84\xc3\xaa9\xc3\x94\xc3\x8225\xc3\x88\xc3\x9515\xc3\x8a\xc2\xb157\xc2\xb7\xc3\x9633\xc3\x83\xc3\xab'	-63.12	35.18	97.37	0	0	0	0	0	0	251	134	-572
53	b'2019\xc3\x84\xc3\xaa9\xc3\x94\xc3\x8225\xc3\x88\xc3\x9515\xc3\x8a\xc2\xb157\xc2\xb7\xc3\x9633\xc3\x83\xc3\xab'	-63	35.62	97.62	0	0	0	0	0	0	268	134	-547
