# Supplementary material for: Data acquired by a single object sensor for the detection and quality evaluation of table tennis forehand strokes
Source: Data Brief. 2020 Nov 6;33:106504. doi: 10.1016/j.dib.2020.106504 (PMC7683218; doi:10.1016/j.dib.2020.106504)
Supplement: Supplementary file 2 [file mmc2.zip › Raw/Sensory-Data/1054.csv]

#	Time/Date	Roll	Pitch	Yaw	acc(x)	acc(y)	acc(z)	gyro(x)	gyro(y)	gyro(z)	mag(x)	mag(y)	mag(z)
2	b'2019\xc3\x84\xc3\xaa9\xc3\x94\xc3\x8225\xc3\x88\xc3\x9515\xc3\x8a\xc2\xb157\xc2\xb7\xc3\x9641\xc3\x83\xc3\xab'	-64.87	132.75	152.18	0	0	0	0	0	0	660	-24	-88
3	b'2019\xc3\x84\xc3\xaa9\xc3\x94\xc3\x8225\xc3\x88\xc3\x9515\xc3\x8a\xc2\xb157\xc2\xb7\xc3\x9641\xc3\x83\xc3\xab'	-65.75	131.25	151.5	0	0	0	0	0	0	660	-28	-115
4	b'2019\xc3\x84\xc3\xaa9\xc3\x94\xc3\x8225\xc3\x88\xc3\x9515\xc3\x8a\xc2\xb157\xc2\xb7\xc3\x9641\xc3\x83\xc3\xab'	-65.75	131.25	151.5	0	0	0	0	0	0	660	-28	-115
5	b'2019\xc3\x84\xc3\xaa9\xc3\x94\xc3\x8225\xc3\x88\xc3\x9515\xc3\x8a\xc2\xb157\xc2\xb7\xc3\x9641\xc3\x83\xc3\xab'	-67.81	127.75	149.18	0	0	0	0	0	0	630	-59	-120
6	b'2019\xc3\x84\xc3\xaa9\xc3\x94\xc3\x8225\xc3\x88\xc3\x9515\xc3\x8a\xc2\xb157\xc2\xb7\xc3\x9641\xc3\x83\xc3\xab'	-69	126.12	147.37	0	0	0	0	0	0	620	-41	-147
7	b'2019\xc3\x84\xc3\xaa9\xc3\x94\xc3\x8225\xc3\x88\xc3\x9515\xc3\x8a\xc2\xb157\xc2\xb7\xc3\x9642\xc3\x83\xc3\xab'	-70.06	123.93	145.62	0	0	0	0	0	0	643	-59	-166
8	b'2019\xc3\x84\xc3\xaa9\xc3\x94\xc3\x8225\xc3\x88\xc3\x9515\xc3\x8a\xc2\xb157\xc2\xb7\xc3\x9642\xc3\x83\xc3\xab'	-70.06	123.93	145.62	0	0	0	0	0	0	643	-59	-166
9	b'2019\xc3\x84\xc3\xaa9\xc3\x94\xc3\x8225\xc3\x88\xc3\x9515\xc3\x8a\xc2\xb157\xc2\xb7\xc3\x9642\xc3\x83\xc3\xab'	-71.56	118	143.37	0	0	0	0	0	0	636	-59	-193
10	b'2019\xc3\x84\xc3\xaa9\xc3\x94\xc3\x8225\xc3\x88\xc3\x9515\xc3\x8a\xc2\xb157\xc2\xb7\xc3\x9642\xc3\x83\xc3\xab'	-71.75	115.68	142.06	0	0	0	0	0	0	630	-59	-212
11	b'2019\xc3\x84\xc3\xaa9\xc3\x94\xc3\x8225\xc3\x88\xc3\x9515\xc3\x8a\xc2\xb157\xc2\xb7\xc3\x9642\xc3\x83\xc3\xab'	-71.75	115.68	142.06	0	0	0	0	0	0	630	-59	-212
12	b'2019\xc3\x84\xc3\xaa9\xc3\x94\xc3\x8225\xc3\x88\xc3\x9515\xc3\x8a\xc2\xb157\xc2\xb7\xc3\x9642\xc3\x83\xc3\xab'	-72.5	110.68	138.68	0	0	0	0	0	0	608	-35	-233
13	b'2019\xc3\x84\xc3\xaa9\xc3\x94\xc3\x8225\xc3\x88\xc3\x9515\xc3\x8a\xc2\xb157\xc2\xb7\xc3\x9642\xc3\x83\xc3\xab'	-73.18	106.31	136.56	0	0	0	0	0	0	608	-35	-251
14	b'2019\xc3\x84\xc3\xaa9\xc3\x94\xc3\x8225\xc3\x88\xc3\x9515\xc3\x8a\xc2\xb157\xc2\xb7\xc3\x9642\xc3\x83\xc3\xab'	-73.93	101.18	133.93	0	0	0	0	0	0	579	-28	-291
15	b'2019\xc3\x84\xc3\xaa9\xc3\x94\xc3\x8225\xc3\x88\xc3\x9515\xc3\x8a\xc2\xb157\xc2\xb7\xc3\x9642\xc3\x83\xc3\xab'	-74.5	96.12	131.56	0	0	0	0	0	0	532	-24	-291
16	b'2019\xc3\x84\xc3\xaa9\xc3\x94\xc3\x8225\xc3\x88\xc3\x9515\xc3\x8a\xc2\xb157\xc2\xb7\xc3\x9643\xc3\x83\xc3\xab'	-74.75	89.5	128.75	0	0	0	0	0	0	544	-19	-337
17	b'2019\xc3\x84\xc3\xaa9\xc3\x94\xc3\x8225\xc3\x88\xc3\x9515\xc3\x8a\xc2\xb157\xc2\xb7\xc3\x9643\xc3\x83\xc3\xab'	-74.93	85.81	126.81	0	0	0	0	0	0	550	-19	-352
18	b'2019\xc3\x84\xc3\xaa9\xc3\x94\xc3\x8225\xc3\x88\xc3\x9515\xc3\x8a\xc2\xb157\xc2\xb7\xc3\x9643\xc3\x83\xc3\xab'	-75.25	81	124.5	0	0	0	0	0	0	550	-12	-352
19	b'2019\xc3\x84\xc3\xaa9\xc3\x94\xc3\x8225\xc3\x88\xc3\x9515\xc3\x8a\xc2\xb157\xc2\xb7\xc3\x9643\xc3\x83\xc3\xab'	-75.56	78.5	122.18	0	0	0	0	0	0	550	-19	-371
20	b'2019\xc3\x84\xc3\xaa9\xc3\x94\xc3\x8225\xc3\x88\xc3\x9515\xc3\x8a\xc2\xb157\xc2\xb7\xc3\x9643\xc3\x83\xc3\xab'	-75.81	78.37	120.43	0	0	0	0	0	0	491	-19	-376
21	b'2019\xc3\x84\xc3\xaa9\xc3\x94\xc3\x8225\xc3\x88\xc3\x9515\xc3\x8a\xc2\xb157\xc2\xb7\xc3\x9643\xc3\x83\xc3\xab'	-76.12	78.75	118.43	0	0	0	0	0	0	484	-12	-376
22	b'2019\xc3\x84\xc3\xaa9\xc3\x94\xc3\x8225\xc3\x88\xc3\x9515\xc3\x8a\xc2\xb157\xc2\xb7\xc3\x9643\xc3\x83\xc3\xab'	-76.12	78.75	118.43	0	0	0	0	0	0	484	-12	-376
23	b'2019\xc3\x84\xc3\xaa9\xc3\x94\xc3\x8225\xc3\x88\xc3\x9515\xc3\x8a\xc2\xb157\xc2\xb7\xc3\x9643\xc3\x83\xc3\xab'	-76.87	80.56	114.75	0	0	0	0	0	0	515	11	-382
24	b'2019\xc3\x84\xc3\xaa9\xc3\x94\xc3\x8225\xc3\x88\xc3\x9515\xc3\x8a\xc2\xb157\xc2\xb7\xc3\x9643\xc3\x83\xc3\xab'	-77.25	78.43	112.31	0	0	0	0	0	0	473	4	-376
25	b'2019\xc3\x84\xc3\xaa9\xc3\x94\xc3\x8225\xc3\x88\xc3\x9515\xc3\x8a\xc2\xb157\xc2\xb7\xc3\x9644\xc3\x83\xc3\xab'	-77.25	75.25	110.87	0	0	0	0	0	0	484	11	-403
26	b'2019\xc3\x84\xc3\xaa9\xc3\x94\xc3\x8225\xc3\x88\xc3\x9515\xc3\x8a\xc2\xb157\xc2\xb7\xc3\x9644\xc3\x83\xc3\xab'	-77.25	75.25	110.87	0	0	0	0	0	0	484	11	-403
27	b'2019\xc3\x84\xc3\xaa9\xc3\x94\xc3\x8225\xc3\x88\xc3\x9515\xc3\x8a\xc2\xb157\xc2\xb7\xc3\x9644\xc3\x83\xc3\xab'	-76.68	63.68	108.75	0	0	0	0	0	0	502	16	-395
28	b'2019\xc3\x84\xc3\xaa9\xc3\x94\xc3\x8225\xc3\x88\xc3\x9515\xc3\x8a\xc2\xb157\xc2\xb7\xc3\x9644\xc3\x83\xc3\xab'	-76.06	60.87	107.81	0	0	0	0	0	0	486	36	-427
29	b'2019\xc3\x84\xc3\xaa9\xc3\x94\xc3\x8225\xc3\x88\xc3\x9515\xc3\x8a\xc2\xb157\xc2\xb7\xc3\x9644\xc3\x83\xc3\xab'	-75.62	57.87	107.18	0	0	0	0	0	0	457	28	-435
30	b'2019\xc3\x84\xc3\xaa9\xc3\x94\xc3\x8225\xc3\x88\xc3\x9515\xc3\x8a\xc2\xb157\xc2\xb7\xc3\x9644\xc3\x83\xc3\xab'	-75.5	55.62	106.18	0	0	0	0	0	0	440	35	-448
31	b'2019\xc3\x84\xc3\xaa9\xc3\x94\xc3\x8225\xc3\x88\xc3\x9515\xc3\x8a\xc2\xb157\xc2\xb7\xc3\x9644\xc3\x83\xc3\xab'	-75.43	53.25	104.25	0	0	0	0	0	0	446	40	-441
32	b'2019\xc3\x84\xc3\xaa9\xc3\x94\xc3\x8225\xc3\x88\xc3\x9515\xc3\x8a\xc2\xb157\xc2\xb7\xc3\x9644\xc3\x83\xc3\xab'	-74.62	50.43	103.68	0	0	0	0	0	0	428	59	-452
33	b'2019\xc3\x84\xc3\xaa9\xc3\x94\xc3\x8225\xc3\x88\xc3\x9515\xc3\x8a\xc2\xb157\xc2\xb7\xc3\x9644\xc3\x83\xc3\xab'	-74.62	50.43	103.68	0	0	0	0	0	0	428	59	-452
34	b'2019\xc3\x84\xc3\xaa9\xc3\x94\xc3\x8225\xc3\x88\xc3\x9515\xc3\x8a\xc2\xb157\xc2\xb7\xc3\x9644\xc3\x83\xc3\xab'	-74	46	102.06	0	0	0	0	0	0	400	76	-465
35	b'2019\xc3\x84\xc3\xaa9\xc3\x94\xc3\x8225\xc3\x88\xc3\x9515\xc3\x8a\xc2\xb157\xc2\xb7\xc3\x9645\xc3\x83\xc3\xab'	-74	46	102.06	0	0	0	0	0	0	400	76	-465
36	b'2019\xc3\x84\xc3\xaa9\xc3\x94\xc3\x8225\xc3\x88\xc3\x9515\xc3\x8a\xc2\xb157\xc2\xb7\xc3\x9645\xc3\x83\xc3\xab'	-72.87	44	101.31	0	0	0	0	0	0	382	80	-480
37	b'2019\xc3\x84\xc3\xaa9\xc3\x94\xc3\x8225\xc3\x88\xc3\x9515\xc3\x8a\xc2\xb157\xc2\xb7\xc3\x9645\xc3\x83\xc3\xab'	-72.18	43.18	100.75	0	0	0	0	0	0	352	80	-500
