# Supplementary material for: Data acquired by a single object sensor for the detection and quality evaluation of table tennis forehand strokes
Source: Data Brief. 2020 Nov 6;33:106504. doi: 10.1016/j.dib.2020.106504 (PMC7683218; doi:10.1016/j.dib.2020.106504)
Supplement: Supplementary file 2 [file mmc2.zip › Raw/Sensory-Data/1055.csv]

#	Time/Date	Roll	Pitch	Yaw	acc(x)	acc(y)	acc(z)	gyro(x)	gyro(y)	gyro(z)	mag(x)	mag(y)	mag(z)
2	b'2019\xc3\x84\xc3\xaa9\xc3\x94\xc3\x8225\xc3\x88\xc3\x9515\xc3\x8a\xc2\xb157\xc2\xb7\xc3\x9653\xc3\x83\xc3\xab'	-71.87	133.43	130.37	0	0	0	0	0	0	633	-48	-192
3	b'2019\xc3\x84\xc3\xaa9\xc3\x94\xc3\x8225\xc3\x88\xc3\x9515\xc3\x8a\xc2\xb157\xc2\xb7\xc3\x9653\xc3\x83\xc3\xab'	-73	131.5	128.12	0	0	0	0	0	0	598	-48	-198
4	b'2019\xc3\x84\xc3\xaa9\xc3\x94\xc3\x8225\xc3\x88\xc3\x9515\xc3\x8a\xc2\xb157\xc2\xb7\xc3\x9653\xc3\x83\xc3\xab'	-73.93	128.43	126.18	0	0	0	0	0	0	604	-19	-251
5	b'2019\xc3\x84\xc3\xaa9\xc3\x94\xc3\x8225\xc3\x88\xc3\x9515\xc3\x8a\xc2\xb157\xc2\xb7\xc3\x9653\xc3\x83\xc3\xab'	-74.62	125.75	124.25	0	0	0	0	0	0	582	-28	-251
6	b'2019\xc3\x84\xc3\xaa9\xc3\x94\xc3\x8225\xc3\x88\xc3\x9515\xc3\x8a\xc2\xb157\xc2\xb7\xc3\x9653\xc3\x83\xc3\xab'	-75.56	122.31	122.81	0	0	0	0	0	0	576	-6	-262
7	b'2019\xc3\x84\xc3\xaa9\xc3\x94\xc3\x8225\xc3\x88\xc3\x9515\xc3\x8a\xc2\xb157\xc2\xb7\xc3\x9653\xc3\x83\xc3\xab'	-75.75	119.37	121.87	0	0	0	0	0	0	611	-28	-275
8	b'2019\xc3\x84\xc3\xaa9\xc3\x94\xc3\x8225\xc3\x88\xc3\x9515\xc3\x8a\xc2\xb157\xc2\xb7\xc3\x9653\xc3\x83\xc3\xab'	-75.75	119.37	121.87	0	0	0	0	0	0	611	-28	-275
9	b'2019\xc3\x84\xc3\xaa9\xc3\x94\xc3\x8225\xc3\x88\xc3\x9515\xc3\x8a\xc2\xb157\xc2\xb7\xc3\x9654\xc3\x83\xc3\xab'	-76.18	112.25	119.93	0	0	0	0	0	0	552	-6	-308
10	b'2019\xc3\x84\xc3\xaa9\xc3\x94\xc3\x8225\xc3\x88\xc3\x9515\xc3\x8a\xc2\xb157\xc2\xb7\xc3\x9654\xc3\x83\xc3\xab'	-76.12	108.18	118.87	0	0	0	0	0	0	540	-11	-315
11	b'2019\xc3\x84\xc3\xaa9\xc3\x94\xc3\x8225\xc3\x88\xc3\x9515\xc3\x8a\xc2\xb157\xc2\xb7\xc3\x9654\xc3\x83\xc3\xab'	-76.5	104	117.75	0	0	0	0	0	0	558	6	-340
12	b'2019\xc3\x84\xc3\xaa9\xc3\x94\xc3\x8225\xc3\x88\xc3\x9515\xc3\x8a\xc2\xb157\xc2\xb7\xc3\x9654\xc3\x83\xc3\xab'	-76.68	99.25	116.62	0	0	0	0	0	0	547	4	-336
13	b'2019\xc3\x84\xc3\xaa9\xc3\x94\xc3\x8225\xc3\x88\xc3\x9515\xc3\x8a\xc2\xb157\xc2\xb7\xc3\x9654\xc3\x83\xc3\xab'	-76.31	93.37	115.25	0	0	0	0	0	0	523	22	-368
14	b'2019\xc3\x84\xc3\xaa9\xc3\x94\xc3\x8225\xc3\x88\xc3\x9515\xc3\x8a\xc2\xb157\xc2\xb7\xc3\x9654\xc3\x83\xc3\xab'	-75.81	88.06	113.87	0	0	0	0	0	0	529	30	-355
15	b'2019\xc3\x84\xc3\xaa9\xc3\x94\xc3\x8225\xc3\x88\xc3\x9515\xc3\x8a\xc2\xb157\xc2\xb7\xc3\x9654\xc3\x83\xc3\xab'	-75.5	82.56	112.68	0	0	0	0	0	0	499	36	-387
16	b'2019\xc3\x84\xc3\xaa9\xc3\x94\xc3\x8225\xc3\x88\xc3\x9515\xc3\x8a\xc2\xb157\xc2\xb7\xc3\x9654\xc3\x83\xc3\xab'	-74.87	77.25	111.31	0	0	0	0	0	0	505	59	-400
17	b'2019\xc3\x84\xc3\xaa9\xc3\x94\xc3\x8225\xc3\x88\xc3\x9515\xc3\x8a\xc2\xb157\xc2\xb7\xc3\x9654\xc3\x83\xc3\xab'	-74.56	71.81	109.75	0	0	0	0	0	0	481	52	-412
18	b'2019\xc3\x84\xc3\xaa9\xc3\x94\xc3\x8225\xc3\x88\xc3\x9515\xc3\x8a\xc2\xb157\xc2\xb7\xc3\x9655\xc3\x83\xc3\xab'	-73.56	68.06	109.06	0	0	0	0	0	0	454	44	-440
19	b'2019\xc3\x84\xc3\xaa9\xc3\x94\xc3\x8225\xc3\x88\xc3\x9515\xc3\x8a\xc2\xb157\xc2\xb7\xc3\x9655\xc3\x83\xc3\xab'	-73.56	68.06	109.06	0	0	0	0	0	0	454	44	-440
20	b'2019\xc3\x84\xc3\xaa9\xc3\x94\xc3\x8225\xc3\x88\xc3\x9515\xc3\x8a\xc2\xb157\xc2\xb7\xc3\x9655\xc3\x83\xc3\xab'	-71.43	63.31	108.31	0	0	0	0	0	0	432	99	-448
21	b'2019\xc3\x84\xc3\xaa9\xc3\x94\xc3\x8225\xc3\x88\xc3\x9515\xc3\x8a\xc2\xb157\xc2\xb7\xc3\x9655\xc3\x83\xc3\xab'	-70.43	59.43	107.81	0	0	0	0	0	0	448	110	-467
22	b'2019\xc3\x84\xc3\xaa9\xc3\x94\xc3\x8225\xc3\x88\xc3\x9515\xc3\x8a\xc2\xb157\xc2\xb7\xc3\x9655\xc3\x83\xc3\xab'	-68.87	54.43	106.43	0	0	0	0	0	0	403	121	-480
23	b'2019\xc3\x84\xc3\xaa9\xc3\x94\xc3\x8225\xc3\x88\xc3\x9515\xc3\x8a\xc2\xb157\xc2\xb7\xc3\x9655\xc3\x83\xc3\xab'	-67.75	51.87	105.68	0	0	0	0	0	0	353	121	-507
24	b'2019\xc3\x84\xc3\xaa9\xc3\x94\xc3\x8225\xc3\x88\xc3\x9515\xc3\x8a\xc2\xb157\xc2\xb7\xc3\x9655\xc3\x83\xc3\xab'	-66.43	50.18	105.25	0	0	0	0	0	0	347	139	-520
25	b'2019\xc3\x84\xc3\xaa9\xc3\x94\xc3\x8225\xc3\x88\xc3\x9515\xc3\x8a\xc2\xb157\xc2\xb7\xc3\x9656\xc3\x83\xc3\xab'	-66.43	50.18	105.25	0	0	0	0	0	0	347	139	-520
26	b'2019\xc3\x84\xc3\xaa9\xc3\x94\xc3\x8225\xc3\x88\xc3\x9515\xc3\x8a\xc2\xb157\xc2\xb7\xc3\x9656\xc3\x83\xc3\xab'	-65.31	48.25	104.06	0	0	0	0	0	0	297	139	-526
27	b'2019\xc3\x84\xc3\xaa9\xc3\x94\xc3\x8225\xc3\x88\xc3\x9515\xc3\x8a\xc2\xb157\xc2\xb7\xc3\x9656\xc3\x83\xc3\xab'	-65	46.5	103.12	0	0	0	0	0	0	332	132	-526
28	b'2019\xc3\x84\xc3\xaa9\xc3\x94\xc3\x8225\xc3\x88\xc3\x9515\xc3\x8a\xc2\xb157\xc2\xb7\xc3\x9656\xc3\x83\xc3\xab'	-65	46.5	103.12	0	0	0	0	0	0	332	132	-526
