# Supplementary material for: Data acquired by a single object sensor for the detection and quality evaluation of table tennis forehand strokes
Source: Data Brief. 2020 Nov 6;33:106504. doi: 10.1016/j.dib.2020.106504 (PMC7683218; doi:10.1016/j.dib.2020.106504)
Supplement: Supplementary file 2 [file mmc2.zip › Raw/Sensory-Data/1056.csv]

#	Time/Date	Roll	Pitch	Yaw	acc(x)	acc(y)	acc(z)	gyro(x)	gyro(y)	gyro(z)	mag(x)	mag(y)	mag(z)
2	b'2019\xc3\x84\xc3\xaa9\xc3\x94\xc3\x8225\xc3\x88\xc3\x9515\xc3\x8a\xc2\xb158\xc2\xb7\xc3\x964\xc3\x83\xc3\xab'	-71.18	121.75	142.31	0	0	0	0	0	0	652	-49	-179
3	b'2019\xc3\x84\xc3\xaa9\xc3\x94\xc3\x8225\xc3\x88\xc3\x9515\xc3\x8a\xc2\xb158\xc2\xb7\xc3\x964\xc3\x83\xc3\xab'	-71.18	121.75	142.31	0	0	0	0	0	0	652	-49	-179
4	b'2019\xc3\x84\xc3\xaa9\xc3\x94\xc3\x8225\xc3\x88\xc3\x9515\xc3\x8a\xc2\xb158\xc2\xb7\xc3\x964\xc3\x83\xc3\xab'	-72.93	116.06	137.81	0	0	0	0	0	0	652	-54	-230
5	b'2019\xc3\x84\xc3\xaa9\xc3\x94\xc3\x8225\xc3\x88\xc3\x9515\xc3\x8a\xc2\xb158\xc2\xb7\xc3\x964\xc3\x83\xc3\xab'	-72.93	116.06	137.81	0	0	0	0	0	0	652	-54	-230
6	b'2019\xc3\x84\xc3\xaa9\xc3\x94\xc3\x8225\xc3\x88\xc3\x9515\xc3\x8a\xc2\xb158\xc2\xb7\xc3\x964\xc3\x83\xc3\xab'	-73.87	112.31	133.31	0	0	0	0	0	0	595	-54	-275
7	b'2019\xc3\x84\xc3\xaa9\xc3\x94\xc3\x8225\xc3\x88\xc3\x9515\xc3\x8a\xc2\xb158\xc2\xb7\xc3\x964\xc3\x83\xc3\xab'	-73.87	112.31	133.31	0	0	0	0	0	0	595	-54	-275
8	b'2019\xc3\x84\xc3\xaa9\xc3\x94\xc3\x8225\xc3\x88\xc3\x9515\xc3\x8a\xc2\xb158\xc2\xb7\xc3\x965\xc3\x83\xc3\xab'	-75.12	102.25	128.56	0	0	0	0	0	0	619	-30	-296
9	b'2019\xc3\x84\xc3\xaa9\xc3\x94\xc3\x8225\xc3\x88\xc3\x9515\xc3\x8a\xc2\xb158\xc2\xb7\xc3\x965\xc3\x83\xc3\xab'	-75.12	102.25	128.56	0	0	0	0	0	0	619	-30	-296
10	b'2019\xc3\x84\xc3\xaa9\xc3\x94\xc3\x8225\xc3\x88\xc3\x9515\xc3\x8a\xc2\xb158\xc2\xb7\xc3\x965\xc3\x83\xc3\xab'	-76.37	93.62	123.68	0	0	0	0	0	0	553	-25	-321
11	b'2019\xc3\x84\xc3\xaa9\xc3\x94\xc3\x8225\xc3\x88\xc3\x9515\xc3\x8a\xc2\xb158\xc2\xb7\xc3\x965\xc3\x83\xc3\xab'	-76.37	93.62	123.68	0	0	0	0	0	0	553	-25	-321
12	b'2019\xc3\x84\xc3\xaa9\xc3\x94\xc3\x8225\xc3\x88\xc3\x9515\xc3\x8a\xc2\xb158\xc2\xb7\xc3\x965\xc3\x83\xc3\xab'	-77.18	84.87	120.43	0	0	0	0	0	0	548	-30	-348
13	b'2019\xc3\x84\xc3\xaa9\xc3\x94\xc3\x8225\xc3\x88\xc3\x9515\xc3\x8a\xc2\xb158\xc2\xb7\xc3\x965\xc3\x83\xc3\xab'	-77.31	80.25	118.81	0	0	0	0	0	0	489	-20	-368
14	b'2019\xc3\x84\xc3\xaa9\xc3\x94\xc3\x8225\xc3\x88\xc3\x9515\xc3\x8a\xc2\xb158\xc2\xb7\xc3\x965\xc3\x83\xc3\xab'	-77.12	75.87	117.62	0	0	0	0	0	0	518	-14	-387
15	b'2019\xc3\x84\xc3\xaa9\xc3\x94\xc3\x8225\xc3\x88\xc3\x9515\xc3\x8a\xc2\xb158\xc2\xb7\xc3\x965\xc3\x83\xc3\xab'	-77.12	75.87	117.62	0	0	0	0	0	0	518	-14	-387
16	b'2019\xc3\x84\xc3\xaa9\xc3\x94\xc3\x8225\xc3\x88\xc3\x9515\xc3\x8a\xc2\xb158\xc2\xb7\xc3\x965\xc3\x83\xc3\xab'	-75.75	61.93	113.12	0	0	0	0	0	0	448	3	-408
17	b'2019\xc3\x84\xc3\xaa9\xc3\x94\xc3\x8225\xc3\x88\xc3\x9515\xc3\x8a\xc2\xb158\xc2\xb7\xc3\x966\xc3\x83\xc3\xab'	-75.18	56.18	110.62	0	0	0	0	0	0	419	14	-460
18	b'2019\xc3\x84\xc3\xaa9\xc3\x94\xc3\x8225\xc3\x88\xc3\x9515\xc3\x8a\xc2\xb158\xc2\xb7\xc3\x966\xc3\x83\xc3\xab'	-75.18	56.18	110.62	0	0	0	0	0	0	419	14	-460
19	b'2019\xc3\x84\xc3\xaa9\xc3\x94\xc3\x8225\xc3\x88\xc3\x9515\xc3\x8a\xc2\xb158\xc2\xb7\xc3\x966\xc3\x83\xc3\xab'	-74.31	48.43	107.43	0	0	0	0	0	0	420	14	-481
20	b'2019\xc3\x84\xc3\xaa9\xc3\x94\xc3\x8225\xc3\x88\xc3\x9515\xc3\x8a\xc2\xb158\xc2\xb7\xc3\x966\xc3\x83\xc3\xab'	-74	44.37	106.25	0	0	0	0	0	0	438	-16	-481
21	b'2019\xc3\x84\xc3\xaa9\xc3\x94\xc3\x8225\xc3\x88\xc3\x9515\xc3\x8a\xc2\xb158\xc2\xb7\xc3\x966\xc3\x83\xc3\xab'	-73.25	39.68	104.62	0	0	0	0	0	0	409	9	-480
22	b'2019\xc3\x84\xc3\xaa9\xc3\x94\xc3\x8225\xc3\x88\xc3\x9515\xc3\x8a\xc2\xb158\xc2\xb7\xc3\x966\xc3\x83\xc3\xab'	-73.06	39.25	103.93	0	0	0	0	0	0	404	27	-499
23	b'2019\xc3\x84\xc3\xaa9\xc3\x94\xc3\x8225\xc3\x88\xc3\x9515\xc3\x8a\xc2\xb158\xc2\xb7\xc3\x966\xc3\x83\xc3\xab'	-73.18	37.87	103.18	0	0	0	0	0	0	414	20	-512
24	b'2019\xc3\x84\xc3\xaa9\xc3\x94\xc3\x8225\xc3\x88\xc3\x9515\xc3\x8a\xc2\xb158\xc2\xb7\xc3\x966\xc3\x83\xc3\xab'	-73.56	36.56	102	0	0	0	0	0	0	380	27	-512
25	b'2019\xc3\x84\xc3\xaa9\xc3\x94\xc3\x8225\xc3\x88\xc3\x9515\xc3\x8a\xc2\xb158\xc2\xb7\xc3\x967\xc3\x83\xc3\xab'	-73.56	36.56	102	0	0	0	0	0	0	380	27	-512
26	b'2019\xc3\x84\xc3\xaa9\xc3\x94\xc3\x8225\xc3\x88\xc3\x9515\xc3\x8a\xc2\xb158\xc2\xb7\xc3\x967\xc3\x83\xc3\xab'	-74	36.5	100.43	0	0	0	0	0	0	404	27	-492
27	b'2019\xc3\x84\xc3\xaa9\xc3\x94\xc3\x8225\xc3\x88\xc3\x9515\xc3\x8a\xc2\xb158\xc2\xb7\xc3\x967\xc3\x83\xc3\xab'	-73.81	36.43	100.06	0	0	0	0	0	0	376	27	-512
28	b'2019\xc3\x84\xc3\xaa9\xc3\x94\xc3\x8225\xc3\x88\xc3\x9515\xc3\x8a\xc2\xb158\xc2\xb7\xc3\x967\xc3\x83\xc3\xab'	-72.87	35.93	100.31	0	0	0	0	0	0	392	38	-505
29	b'2019\xc3\x84\xc3\xaa9\xc3\x94\xc3\x8225\xc3\x88\xc3\x9515\xc3\x8a\xc2\xb158\xc2\xb7\xc3\x967\xc3\x83\xc3\xab'	-72.37	34.87	100.31	0	0	0	0	0	0	387	49	-505
30	b'2019\xc3\x84\xc3\xaa9\xc3\x94\xc3\x8225\xc3\x88\xc3\x9515\xc3\x8a\xc2\xb158\xc2\xb7\xc3\x967\xc3\x83\xc3\xab'	-72.37	34.87	100.31	0	0	0	0	0	0	387	49	-505
31	b'2019\xc3\x84\xc3\xaa9\xc3\x94\xc3\x8225\xc3\x88\xc3\x9515\xc3\x8a\xc2\xb158\xc2\xb7\xc3\x967\xc3\x83\xc3\xab'	-70.43	32.93	100.12	0	0	0	0	0	0	371	56	-512
32	b'2019\xc3\x84\xc3\xaa9\xc3\x94\xc3\x8225\xc3\x88\xc3\x9515\xc3\x8a\xc2\xb158\xc2\xb7\xc3\x967\xc3\x83\xc3\xab'	-69.62	32.25	100.25	0	0	0	0	0	0	364	62	-523
33	b'2019\xc3\x84\xc3\xaa9\xc3\x94\xc3\x8225\xc3\x88\xc3\x9515\xc3\x8a\xc2\xb158\xc2\xb7\xc3\x968\xc3\x83\xc3\xab'	-69.12	31.62	99.31	0	0	0	0	0	0	300	78	-544
34	b'2019\xc3\x84\xc3\xaa9\xc3\x94\xc3\x8225\xc3\x88\xc3\x9515\xc3\x8a\xc2\xb158\xc2\xb7\xc3\x968\xc3\x83\xc3\xab'	-69.12	31.5	99	0	0	0	0	0	0	283	73	-524
