# Supplementary material for: Data acquired by a single object sensor for the detection and quality evaluation of table tennis forehand strokes
Source: Data Brief. 2020 Nov 6;33:106504. doi: 10.1016/j.dib.2020.106504 (PMC7683218; doi:10.1016/j.dib.2020.106504)
Supplement: Supplementary file 2 [file mmc2.zip › Raw/Sensory-Data/1057.csv]

#	Time/Date	Roll	Pitch	Yaw	acc(x)	acc(y)	acc(z)	gyro(x)	gyro(y)	gyro(z)	mag(x)	mag(y)	mag(z)
2	b'2019\xc3\x84\xc3\xaa9\xc3\x94\xc3\x8225\xc3\x88\xc3\x9515\xc3\x8a\xc2\xb158\xc2\xb7\xc3\x9618\xc3\x83\xc3\xab'	-68.12	141.75	128.18	0	0	0	0	0	0	609	-16	-174
3	b'2019\xc3\x84\xc3\xaa9\xc3\x94\xc3\x8225\xc3\x88\xc3\x9515\xc3\x8a\xc2\xb158\xc2\xb7\xc3\x9618\xc3\x83\xc3\xab'	-68.12	141.75	128.18	0	0	0	0	0	0	609	-16	-174
4	b'2019\xc3\x84\xc3\xaa9\xc3\x94\xc3\x8225\xc3\x88\xc3\x9515\xc3\x8a\xc2\xb158\xc2\xb7\xc3\x9618\xc3\x83\xc3\xab'	-69.62	137.93	126.37	0	0	0	0	0	0	668	-3	-208
5	b'2019\xc3\x84\xc3\xaa9\xc3\x94\xc3\x8225\xc3\x88\xc3\x9515\xc3\x8a\xc2\xb158\xc2\xb7\xc3\x9618\xc3\x83\xc3\xab'	-69.62	137.93	126.37	0	0	0	0	0	0	668	-3	-208
6	b'2019\xc3\x84\xc3\xaa9\xc3\x94\xc3\x8225\xc3\x88\xc3\x9515\xc3\x8a\xc2\xb158\xc2\xb7\xc3\x9618\xc3\x83\xc3\xab'	-70.43	132.87	124.81	0	0	0	0	0	0	596	8	-219
7	b'2019\xc3\x84\xc3\xaa9\xc3\x94\xc3\x8225\xc3\x88\xc3\x9515\xc3\x8a\xc2\xb158\xc2\xb7\xc3\x9618\xc3\x83\xc3\xab'	-71.37	130	122.75	0	0	0	0	0	0	608	20	-246
8	b'2019\xc3\x84\xc3\xaa9\xc3\x94\xc3\x8225\xc3\x88\xc3\x9515\xc3\x8a\xc2\xb158\xc2\xb7\xc3\x9618\xc3\x83\xc3\xab'	-72	127.06	121.37	0	0	0	0	0	0	620	8	-246
9	b'2019\xc3\x84\xc3\xaa9\xc3\x94\xc3\x8225\xc3\x88\xc3\x9515\xc3\x8a\xc2\xb158\xc2\xb7\xc3\x9619\xc3\x83\xc3\xab'	-72	127.06	121.37	0	0	0	0	0	0	620	8	-246
10	b'2019\xc3\x84\xc3\xaa9\xc3\x94\xc3\x8225\xc3\x88\xc3\x9515\xc3\x8a\xc2\xb158\xc2\xb7\xc3\x9619\xc3\x83\xc3\xab'	-73.75	118.43	118.5	0	0	0	0	0	0	614	27	-278
11	b'2019\xc3\x84\xc3\xaa9\xc3\x94\xc3\x8225\xc3\x88\xc3\x9515\xc3\x8a\xc2\xb158\xc2\xb7\xc3\x9619\xc3\x83\xc3\xab'	-73.75	118.43	118.5	0	0	0	0	0	0	614	27	-278
12	b'2019\xc3\x84\xc3\xaa9\xc3\x94\xc3\x8225\xc3\x88\xc3\x9515\xc3\x8a\xc2\xb158\xc2\xb7\xc3\x9619\xc3\x83\xc3\xab'	-74.68	109.12	115.75	0	0	0	0	0	0	534	62	-331
13	b'2019\xc3\x84\xc3\xaa9\xc3\x94\xc3\x8225\xc3\x88\xc3\x9515\xc3\x8a\xc2\xb158\xc2\xb7\xc3\x9619\xc3\x83\xc3\xab'	-75.37	101	113.87	0	0	0	0	0	0	558	56	-337
14	b'2019\xc3\x84\xc3\xaa9\xc3\x94\xc3\x8225\xc3\x88\xc3\x9515\xc3\x8a\xc2\xb158\xc2\xb7\xc3\x9619\xc3\x83\xc3\xab'	-75.62	91.25	112.18	0	0	0	0	0	0	528	62	-377
15	b'2019\xc3\x84\xc3\xaa9\xc3\x94\xc3\x8225\xc3\x88\xc3\x9515\xc3\x8a\xc2\xb158\xc2\xb7\xc3\x9619\xc3\x83\xc3\xab'	-75.87	81.12	110.31	0	0	0	0	0	0	492	56	-384
16	b'2019\xc3\x84\xc3\xaa9\xc3\x94\xc3\x8225\xc3\x88\xc3\x9515\xc3\x8a\xc2\xb158\xc2\xb7\xc3\x9619\xc3\x83\xc3\xab'	-75.87	81.12	110.31	0	0	0	0	0	0	492	56	-384
17	b'2019\xc3\x84\xc3\xaa9\xc3\x94\xc3\x8225\xc3\x88\xc3\x9515\xc3\x8a\xc2\xb158\xc2\xb7\xc3\x9619\xc3\x83\xc3\xab'	-75.37	69.62	107.5	0	0	0	0	0	0	452	62	-425
18	b'2019\xc3\x84\xc3\xaa9\xc3\x94\xc3\x8225\xc3\x88\xc3\x9515\xc3\x8a\xc2\xb158\xc2\xb7\xc3\x9620\xc3\x83\xc3\xab'	-74.81	63.93	106.31	0	0	0	0	0	0	492	67	-451
19	b'2019\xc3\x84\xc3\xaa9\xc3\x94\xc3\x8225\xc3\x88\xc3\x9515\xc3\x8a\xc2\xb158\xc2\xb7\xc3\x9620\xc3\x83\xc3\xab'	-74.25	58.06	104.93	0	0	0	0	0	0	435	67	-456
20	b'2019\xc3\x84\xc3\xaa9\xc3\x94\xc3\x8225\xc3\x88\xc3\x9515\xc3\x8a\xc2\xb158\xc2\xb7\xc3\x9620\xc3\x83\xc3\xab'	-73.31	53.18	103.5	0	0	0	0	0	0	412	73	-489
21	b'2019\xc3\x84\xc3\xaa9\xc3\x94\xc3\x8225\xc3\x88\xc3\x9515\xc3\x8a\xc2\xb158\xc2\xb7\xc3\x9620\xc3\x83\xc3\xab'	-72.56	49.56	101.93	0	0	0	0	0	0	406	78	-472
22	b'2019\xc3\x84\xc3\xaa9\xc3\x94\xc3\x8225\xc3\x88\xc3\x9515\xc3\x8a\xc2\xb158\xc2\xb7\xc3\x9620\xc3\x83\xc3\xab'	-71.68	47.18	100.93	0	0	0	0	0	0	406	78	-489
23	b'2019\xc3\x84\xc3\xaa9\xc3\x94\xc3\x8225\xc3\x88\xc3\x9515\xc3\x8a\xc2\xb158\xc2\xb7\xc3\x9620\xc3\x83\xc3\xab'	-71.68	47.18	100.93	0	0	0	0	0	0	406	78	-489
24	b'2019\xc3\x84\xc3\xaa9\xc3\x94\xc3\x8225\xc3\x88\xc3\x9515\xc3\x8a\xc2\xb158\xc2\xb7\xc3\x9620\xc3\x83\xc3\xab'	-69.68	41.37	98.68	0	0	0	0	0	0	382	102	-508
25	b'2019\xc3\x84\xc3\xaa9\xc3\x94\xc3\x8225\xc3\x88\xc3\x9515\xc3\x8a\xc2\xb158\xc2\xb7\xc3\x9620\xc3\x83\xc3\xab'	-68.87	38.25	97.87	0	0	0	0	0	0	371	73	-521
26	b'2019\xc3\x84\xc3\xaa9\xc3\x94\xc3\x8225\xc3\x88\xc3\x9515\xc3\x8a\xc2\xb158\xc2\xb7\xc3\x9620\xc3\x83\xc3\xab'	-68.5	38.25	98	0	0	0	0	0	0	348	91	-515
27	b'2019\xc3\x84\xc3\xaa9\xc3\x94\xc3\x8225\xc3\x88\xc3\x9515\xc3\x8a\xc2\xb158\xc2\xb7\xc3\x9621\xc3\x83\xc3\xab'	-68.5	38.25	98	0	0	0	0	0	0	348	91	-515
28	b'2019\xc3\x84\xc3\xaa9\xc3\x94\xc3\x8225\xc3\x88\xc3\x9515\xc3\x8a\xc2\xb158\xc2\xb7\xc3\x9621\xc3\x83\xc3\xab'	-67.81	37.12	97.68	0	0	0	0	0	0	348	108	-521
29	b'2019\xc3\x84\xc3\xaa9\xc3\x94\xc3\x8225\xc3\x88\xc3\x9515\xc3\x8a\xc2\xb158\xc2\xb7\xc3\x9621\xc3\x83\xc3\xab'	-67.5	36.43	97.81	0	0	0	0	0	0	353	97	-542
30	b'2019\xc3\x84\xc3\xaa9\xc3\x94\xc3\x8225\xc3\x88\xc3\x9515\xc3\x8a\xc2\xb158\xc2\xb7\xc3\x9621\xc3\x83\xc3\xab'	-67.62	35.37	97.93	0	0	0	0	0	0	329	91	-542
31	b'2019\xc3\x84\xc3\xaa9\xc3\x94\xc3\x8225\xc3\x88\xc3\x9515\xc3\x8a\xc2\xb158\xc2\xb7\xc3\x9621\xc3\x83\xc3\xab'	-67.62	35.37	97.93	0	0	0	0	0	0	329	91	-542
32	b'2019\xc3\x84\xc3\xaa9\xc3\x94\xc3\x8225\xc3\x88\xc3\x9515\xc3\x8a\xc2\xb158\xc2\xb7\xc3\x9621\xc3\x83\xc3\xab'	-68.31	33.18	97.62	0	0	0	0	0	0	329	89	-542
33	b'2019\xc3\x84\xc3\xaa9\xc3\x94\xc3\x8225\xc3\x88\xc3\x9515\xc3\x8a\xc2\xb158\xc2\xb7\xc3\x9621\xc3\x83\xc3\xab'	-68.31	33.18	97.62	0	0	0	0	0	0	329	89	-542
34	b'2019\xc3\x84\xc3\xaa9\xc3\x94\xc3\x8225\xc3\x88\xc3\x9515\xc3\x8a\xc2\xb158\xc2\xb7\xc3\x9621\xc3\x83\xc3\xab'	-68.25	31.56	98	0	0	0	0	0	0	336	83	-542
35	b'2019\xc3\x84\xc3\xaa9\xc3\x94\xc3\x8225\xc3\x88\xc3\x9515\xc3\x8a\xc2\xb158\xc2\xb7\xc3\x9621\xc3\x83\xc3\xab'	-68.25	31.25	98.12	0	0	0	0	0	0	318	73	-534
36	b'2019\xc3\x84\xc3\xaa9\xc3\x94\xc3\x8225\xc3\x88\xc3\x9515\xc3\x8a\xc2\xb158\xc2\xb7\xc3\x9622\xc3\x83\xc3\xab'	-68.25	31.25	98.12	0	0	0	0	0	0	318	73	-534
