# Supplementary material for: Data acquired by a single object sensor for the detection and quality evaluation of table tennis forehand strokes
Source: Data Brief. 2020 Nov 6;33:106504. doi: 10.1016/j.dib.2020.106504 (PMC7683218; doi:10.1016/j.dib.2020.106504)
Supplement: Supplementary file 2 [file mmc2.zip › Raw/Sensory-Data/1058.csv]

#	Time/Date	Roll	Pitch	Yaw	acc(x)	acc(y)	acc(z)	gyro(x)	gyro(y)	gyro(z)	mag(x)	mag(y)	mag(z)
2	b'2019\xc3\x84\xc3\xaa9\xc3\x94\xc3\x8225\xc3\x88\xc3\x9516\xc3\x8a\xc2\xb13\xc2\xb7\xc3\x9627\xc3\x83\xc3\xab'	-68.06	131.56	137.12	0	0	0	0	0	0	697	-4	-107
3	b'2019\xc3\x84\xc3\xaa9\xc3\x94\xc3\x8225\xc3\x88\xc3\x9516\xc3\x8a\xc2\xb13\xc2\xb7\xc3\x9627\xc3\x83\xc3\xab'	-67.43	130.81	135.81	0	0	0	0	0	0	651	36	-126
4	b'2019\xc3\x84\xc3\xaa9\xc3\x94\xc3\x8225\xc3\x88\xc3\x9516\xc3\x8a\xc2\xb13\xc2\xb7\xc3\x9627\xc3\x83\xc3\xab'	-67.43	130.81	135.81	0	0	0	0	0	0	651	36	-126
5	b'2019\xc3\x84\xc3\xaa9\xc3\x94\xc3\x8225\xc3\x88\xc3\x9516\xc3\x8a\xc2\xb13\xc2\xb7\xc3\x9628\xc3\x83\xc3\xab'	-66.75	129.68	133.62	0	0	0	0	0	0	664	72	-126
6	b'2019\xc3\x84\xc3\xaa9\xc3\x94\xc3\x8225\xc3\x88\xc3\x9516\xc3\x8a\xc2\xb13\xc2\xb7\xc3\x9628\xc3\x83\xc3\xab'	-66.75	129.68	133.62	0	0	0	0	0	0	664	72	-126
7	b'2019\xc3\x84\xc3\xaa9\xc3\x94\xc3\x8225\xc3\x88\xc3\x9516\xc3\x8a\xc2\xb13\xc2\xb7\xc3\x9628\xc3\x83\xc3\xab'	-65.93	127.75	131.5	0	0	0	0	0	0	676	100	-120
8	b'2019\xc3\x84\xc3\xaa9\xc3\x94\xc3\x8225\xc3\x88\xc3\x9516\xc3\x8a\xc2\xb13\xc2\xb7\xc3\x9628\xc3\x83\xc3\xab'	-65.56	127.75	130.62	0	0	0	0	0	0	670	113	-128
9	b'2019\xc3\x84\xc3\xaa9\xc3\x94\xc3\x8225\xc3\x88\xc3\x9516\xc3\x8a\xc2\xb13\xc2\xb7\xc3\x9628\xc3\x83\xc3\xab'	-64.87	127.87	130.06	0	0	0	0	0	0	652	124	-147
10	b'2019\xc3\x84\xc3\xaa9\xc3\x94\xc3\x8225\xc3\x88\xc3\x9516\xc3\x8a\xc2\xb13\xc2\xb7\xc3\x9628\xc3\x83\xc3\xab'	-64.5	127.62	129.06	0	0	0	0	0	0	628	120	-134
11	b'2019\xc3\x84\xc3\xaa9\xc3\x94\xc3\x8225\xc3\x88\xc3\x9516\xc3\x8a\xc2\xb13\xc2\xb7\xc3\x9628\xc3\x83\xc3\xab'	-63.56	128.37	127.68	0	0	0	0	0	0	648	166	-128
12	b'2019\xc3\x84\xc3\xaa9\xc3\x94\xc3\x8225\xc3\x88\xc3\x9516\xc3\x8a\xc2\xb13\xc2\xb7\xc3\x9628\xc3\x83\xc3\xab'	-63.56	127.75	126.18	0	0	0	0	0	0	648	172	-134
13	b'2019\xc3\x84\xc3\xaa9\xc3\x94\xc3\x8225\xc3\x88\xc3\x9516\xc3\x8a\xc2\xb13\xc2\xb7\xc3\x9628\xc3\x83\xc3\xab'	-63.12	127.81	125.43	0	0	0	0	0	0	648	185	-134
14	b'2019\xc3\x84\xc3\xaa9\xc3\x94\xc3\x8225\xc3\x88\xc3\x9516\xc3\x8a\xc2\xb13\xc2\xb7\xc3\x9628\xc3\x83\xc3\xab'	-63	127.25	124.06	0	0	0	0	0	0	612	179	-136
15	b'2019\xc3\x84\xc3\xaa9\xc3\x94\xc3\x8225\xc3\x88\xc3\x9516\xc3\x8a\xc2\xb13\xc2\xb7\xc3\x9628\xc3\x83\xc3\xab'	-63.06	126.31	123.43	0	0	0	0	0	0	606	201	-134
16	b'2019\xc3\x84\xc3\xaa9\xc3\x94\xc3\x8225\xc3\x88\xc3\x9516\xc3\x8a\xc2\xb13\xc2\xb7\xc3\x9628\xc3\x83\xc3\xab'	-63.12	125.06	123.06	0	0	0	0	0	0	600	179	-136
17	b'2019\xc3\x84\xc3\xaa9\xc3\x94\xc3\x8225\xc3\x88\xc3\x9516\xc3\x8a\xc2\xb13\xc2\xb7\xc3\x9628\xc3\x83\xc3\xab'	-63.12	125.06	123.06	0	0	0	0	0	0	600	179	-136
18	b'2019\xc3\x84\xc3\xaa9\xc3\x94\xc3\x8225\xc3\x88\xc3\x9516\xc3\x8a\xc2\xb13\xc2\xb7\xc3\x9628\xc3\x83\xc3\xab'	-63.06	125.12	121.12	0	0	0	0	0	0	595	209	-147
19	b'2019\xc3\x84\xc3\xaa9\xc3\x94\xc3\x8225\xc3\x88\xc3\x9516\xc3\x8a\xc2\xb13\xc2\xb7\xc3\x9628\xc3\x83\xc3\xab'	-63.25	124.93	120.18	0	0	0	0	0	0	595	209	-128
20	b'2019\xc3\x84\xc3\xaa9\xc3\x94\xc3\x8225\xc3\x88\xc3\x9516\xc3\x8a\xc2\xb13\xc2\xb7\xc3\x9628\xc3\x83\xc3\xab'	-63.25	124.93	120.18	0	0	0	0	0	0	595	209	-128
21	b'2019\xc3\x84\xc3\xaa9\xc3\x94\xc3\x8225\xc3\x88\xc3\x9516\xc3\x8a\xc2\xb13\xc2\xb7\xc3\x9628\xc3\x83\xc3\xab'	-63.18	125.56	118.75	0	0	0	0	0	0	606	222	-153
22	b'2019\xc3\x84\xc3\xaa9\xc3\x94\xc3\x8225\xc3\x88\xc3\x9516\xc3\x8a\xc2\xb13\xc2\xb7\xc3\x9629\xc3\x83\xc3\xab'	-63.25	126.43	117.75	0	0	0	0	0	0	612	216	-147
23	b'2019\xc3\x84\xc3\xaa9\xc3\x94\xc3\x8225\xc3\x88\xc3\x9516\xc3\x8a\xc2\xb13\xc2\xb7\xc3\x9629\xc3\x83\xc3\xab'	-63.25	126.43	117.75	0	0	0	0	0	0	612	216	-147
24	b'2019\xc3\x84\xc3\xaa9\xc3\x94\xc3\x8225\xc3\x88\xc3\x9516\xc3\x8a\xc2\xb13\xc2\xb7\xc3\x9629\xc3\x83\xc3\xab'	-63.31	127.75	117.06	0	0	0	0	0	0	612	233	-147
25	b'2019\xc3\x84\xc3\xaa9\xc3\x94\xc3\x8225\xc3\x88\xc3\x9516\xc3\x8a\xc2\xb13\xc2\xb7\xc3\x9629\xc3\x83\xc3\xab'	-63.31	127.75	117.06	0	0	0	0	0	0	612	233	-147
26	b'2019\xc3\x84\xc3\xaa9\xc3\x94\xc3\x8225\xc3\x88\xc3\x9516\xc3\x8a\xc2\xb13\xc2\xb7\xc3\x9629\xc3\x83\xc3\xab'	-63.37	128.75	116.68	0	0	0	0	0	0	606	216	-134
27	b'2019\xc3\x84\xc3\xaa9\xc3\x94\xc3\x8225\xc3\x88\xc3\x9516\xc3\x8a\xc2\xb13\xc2\xb7\xc3\x9629\xc3\x83\xc3\xab'	-63.31	128.93	116.81	0	0	0	0	0	0	628	216	-147
28	b'2019\xc3\x84\xc3\xaa9\xc3\x94\xc3\x8225\xc3\x88\xc3\x9516\xc3\x8a\xc2\xb13\xc2\xb7\xc3\x9629\xc3\x83\xc3\xab'	-63.18	129.31	116.93	0	0	0	0	0	0	606	216	-134
29	b'2019\xc3\x84\xc3\xaa9\xc3\x94\xc3\x8225\xc3\x88\xc3\x9516\xc3\x8a\xc2\xb13\xc2\xb7\xc3\x9629\xc3\x83\xc3\xab'	-63.18	129.31	116.93	0	0	0	0	0	0	606	216	-134
30	b'2019\xc3\x84\xc3\xaa9\xc3\x94\xc3\x8225\xc3\x88\xc3\x9516\xc3\x8a\xc2\xb13\xc2\xb7\xc3\x9629\xc3\x83\xc3\xab'	-62.81	129.62	117.31	0	0	0	0	0	0	617	222	-140
31	b'2019\xc3\x84\xc3\xaa9\xc3\x94\xc3\x8225\xc3\x88\xc3\x9516\xc3\x8a\xc2\xb13\xc2\xb7\xc3\x9629\xc3\x83\xc3\xab'	-62.5	130.06	117.31	0	0	0	0	0	0	606	244	-128
32	b'2019\xc3\x84\xc3\xaa9\xc3\x94\xc3\x8225\xc3\x88\xc3\x9516\xc3\x8a\xc2\xb13\xc2\xb7\xc3\x9629\xc3\x83\xc3\xab'	-62.5	130.06	117.31	0	0	0	0	0	0	606	244	-128
33	b'2019\xc3\x84\xc3\xaa9\xc3\x94\xc3\x8225\xc3\x88\xc3\x9516\xc3\x8a\xc2\xb13\xc2\xb7\xc3\x9629\xc3\x83\xc3\xab'	-62.37	130.75	116.93	0	0	0	0	0	0	628	233	-128
34	b'2019\xc3\x84\xc3\xaa9\xc3\x94\xc3\x8225\xc3\x88\xc3\x9516\xc3\x8a\xc2\xb13\xc2\xb7\xc3\x9629\xc3\x83\xc3\xab'	-62.37	130.75	116.93	0	0	0	0	0	0	628	233	-128
