# Supplementary material for: Data acquired by a single object sensor for the detection and quality evaluation of table tennis forehand strokes
Source: Data Brief. 2020 Nov 6;33:106504. doi: 10.1016/j.dib.2020.106504 (PMC7683218; doi:10.1016/j.dib.2020.106504)
Supplement: Supplementary file 2 [file mmc2.zip › Raw/Sensory-Data/1059.csv]

#	Time/Date	Roll	Pitch	Yaw	acc(x)	acc(y)	acc(z)	gyro(x)	gyro(y)	gyro(z)	mag(x)	mag(y)	mag(z)
2	b'2019\xc3\x84\xc3\xaa9\xc3\x94\xc3\x8225\xc3\x88\xc3\x9516\xc3\x8a\xc2\xb13\xc2\xb7\xc3\x9636\xc3\x83\xc3\xab'	-63.31	136.25	133.68	0	0	0	0	0	0	704	73	-64
3	b'2019\xc3\x84\xc3\xaa9\xc3\x94\xc3\x8225\xc3\x88\xc3\x9516\xc3\x8a\xc2\xb13\xc2\xb7\xc3\x9636\xc3\x83\xc3\xab'	-63.31	136.25	133.68	0	0	0	0	0	0	704	73	-64
4	b'2019\xc3\x84\xc3\xaa9\xc3\x94\xc3\x8225\xc3\x88\xc3\x9516\xc3\x8a\xc2\xb13\xc2\xb7\xc3\x9636\xc3\x83\xc3\xab'	-62.75	134.43	131.81	0	0	0	0	0	0	681	84	-91
5	b'2019\xc3\x84\xc3\xaa9\xc3\x94\xc3\x8225\xc3\x88\xc3\x9516\xc3\x8a\xc2\xb13\xc2\xb7\xc3\x9637\xc3\x83\xc3\xab'	-62	133.56	130.31	0	0	0	0	0	0	633	113	-97
6	b'2019\xc3\x84\xc3\xaa9\xc3\x94\xc3\x8225\xc3\x88\xc3\x9516\xc3\x8a\xc2\xb13\xc2\xb7\xc3\x9637\xc3\x83\xc3\xab'	-61.62	133.25	129.18	0	0	0	0	0	0	689	168	-78
7	b'2019\xc3\x84\xc3\xaa9\xc3\x94\xc3\x8225\xc3\x88\xc3\x9516\xc3\x8a\xc2\xb13\xc2\xb7\xc3\x9637\xc3\x83\xc3\xab'	-61.37	132.18	128	0	0	0	0	0	0	611	163	-92
8	b'2019\xc3\x84\xc3\xaa9\xc3\x94\xc3\x8225\xc3\x88\xc3\x9516\xc3\x8a\xc2\xb13\xc2\xb7\xc3\x9637\xc3\x83\xc3\xab'	-61.37	132.18	128	0	0	0	0	0	0	611	163	-92
9	b'2019\xc3\x84\xc3\xaa9\xc3\x94\xc3\x8225\xc3\x88\xc3\x9516\xc3\x8a\xc2\xb13\xc2\xb7\xc3\x9637\xc3\x83\xc3\xab'	-61.37	132.18	128	0	0	0	0	0	0	611	163	-92
10	b'2019\xc3\x84\xc3\xaa9\xc3\x94\xc3\x8225\xc3\x88\xc3\x9516\xc3\x8a\xc2\xb13\xc2\xb7\xc3\x9637\xc3\x83\xc3\xab'	-60.81	128.43	125.81	0	0	0	0	0	0	662	204	-112
11	b'2019\xc3\x84\xc3\xaa9\xc3\x94\xc3\x8225\xc3\x88\xc3\x9516\xc3\x8a\xc2\xb13\xc2\xb7\xc3\x9637\xc3\x83\xc3\xab'	-60.81	127.25	125.31	0	0	0	0	0	0	640	204	-105
12	b'2019\xc3\x84\xc3\xaa9\xc3\x94\xc3\x8225\xc3\x88\xc3\x9516\xc3\x8a\xc2\xb13\xc2\xb7\xc3\x9637\xc3\x83\xc3\xab'	-60.81	127.25	125.31	0	0	0	0	0	0	640	204	-105
13	b'2019\xc3\x84\xc3\xaa9\xc3\x94\xc3\x8225\xc3\x88\xc3\x9516\xc3\x8a\xc2\xb13\xc2\xb7\xc3\x9637\xc3\x83\xc3\xab'	-60.37	125.12	124.18	0	0	0	0	0	0	614	228	-112
14	b'2019\xc3\x84\xc3\xaa9\xc3\x94\xc3\x8225\xc3\x88\xc3\x9516\xc3\x8a\xc2\xb13\xc2\xb7\xc3\x9637\xc3\x83\xc3\xab'	-60.75	124.25	122.5	0	0	0	0	0	0	596	235	-139
15	b'2019\xc3\x84\xc3\xaa9\xc3\x94\xc3\x8225\xc3\x88\xc3\x9516\xc3\x8a\xc2\xb13\xc2\xb7\xc3\x9637\xc3\x83\xc3\xab'	-60.75	124.25	122.5	0	0	0	0	0	0	596	235	-139
16	b'2019\xc3\x84\xc3\xaa9\xc3\x94\xc3\x8225\xc3\x88\xc3\x9516\xc3\x8a\xc2\xb13\xc2\xb7\xc3\x9637\xc3\x83\xc3\xab'	-60.68	123.5	121.25	0	0	0	0	0	0	614	241	-139
17	b'2019\xc3\x84\xc3\xaa9\xc3\x94\xc3\x8225\xc3\x88\xc3\x9516\xc3\x8a\xc2\xb13\xc2\xb7\xc3\x9637\xc3\x83\xc3\xab'	-60.5	124.62	120.5	0	0	0	0	0	0	614	252	-152
18	b'2019\xc3\x84\xc3\xaa9\xc3\x94\xc3\x8225\xc3\x88\xc3\x9516\xc3\x8a\xc2\xb13\xc2\xb7\xc3\x9637\xc3\x83\xc3\xab'	-60.5	124.62	120.5	0	0	0	0	0	0	614	252	-152
19	b'2019\xc3\x84\xc3\xaa9\xc3\x94\xc3\x8225\xc3\x88\xc3\x9516\xc3\x8a\xc2\xb13\xc2\xb7\xc3\x9637\xc3\x83\xc3\xab'	-60.06	125	120.43	0	0	0	0	0	0	620	259	-164
20	b'2019\xc3\x84\xc3\xaa9\xc3\x94\xc3\x8225\xc3\x88\xc3\x9516\xc3\x8a\xc2\xb13\xc2\xb7\xc3\x9637\xc3\x83\xc3\xab'	-59.87	124.87	120.37	0	0	0	0	0	0	609	264	-145
21	b'2019\xc3\x84\xc3\xaa9\xc3\x94\xc3\x8225\xc3\x88\xc3\x9516\xc3\x8a\xc2\xb13\xc2\xb7\xc3\x9638\xc3\x83\xc3\xab'	-60	124.62	120.31	0	0	0	0	0	0	609	264	-139
22	b'2019\xc3\x84\xc3\xaa9\xc3\x94\xc3\x8225\xc3\x88\xc3\x9516\xc3\x8a\xc2\xb13\xc2\xb7\xc3\x9638\xc3\x83\xc3\xab'	-60.12	124.62	120	0	0	0	0	0	0	579	276	-137
23	b'2019\xc3\x84\xc3\xaa9\xc3\x94\xc3\x8225\xc3\x88\xc3\x9516\xc3\x8a\xc2\xb13\xc2\xb7\xc3\x9638\xc3\x83\xc3\xab'	-60.06	125.06	119.93	0	0	0	0	0	0	596	270	-158
24	b'2019\xc3\x84\xc3\xaa9\xc3\x94\xc3\x8225\xc3\x88\xc3\x9516\xc3\x8a\xc2\xb13\xc2\xb7\xc3\x9638\xc3\x83\xc3\xab'	-60.31	124.93	119.75	0	0	0	0	0	0	596	264	-145
25	b'2019\xc3\x84\xc3\xaa9\xc3\x94\xc3\x8225\xc3\x88\xc3\x9516\xc3\x8a\xc2\xb13\xc2\xb7\xc3\x9638\xc3\x83\xc3\xab'	-60.37	124.87	119.87	0	0	0	0	0	0	574	246	-152
26	b'2019\xc3\x84\xc3\xaa9\xc3\x94\xc3\x8225\xc3\x88\xc3\x9516\xc3\x8a\xc2\xb13\xc2\xb7\xc3\x9638\xc3\x83\xc3\xab'	-60.37	124.87	119.87	0	0	0	0	0	0	574	246	-152
27	b'2019\xc3\x84\xc3\xaa9\xc3\x94\xc3\x8225\xc3\x88\xc3\x9516\xc3\x8a\xc2\xb13\xc2\xb7\xc3\x9638\xc3\x83\xc3\xab'	-60.31	125.62	119.87	0	0	0	0	0	0	625	264	-132
28	b'2019\xc3\x84\xc3\xaa9\xc3\x94\xc3\x8225\xc3\x88\xc3\x9516\xc3\x8a\xc2\xb13\xc2\xb7\xc3\x9638\xc3\x83\xc3\xab'	-60.31	125.81	120.06	0	0	0	0	0	0	561	259	-126
29	b'2019\xc3\x84\xc3\xaa9\xc3\x94\xc3\x8225\xc3\x88\xc3\x9516\xc3\x8a\xc2\xb13\xc2\xb7\xc3\x9638\xc3\x83\xc3\xab'	-60.25	126.12	120.12	0	0	0	0	0	0	603	259	-152
30	b'2019\xc3\x84\xc3\xaa9\xc3\x94\xc3\x8225\xc3\x88\xc3\x9516\xc3\x8a\xc2\xb13\xc2\xb7\xc3\x9638\xc3\x83\xc3\xab'	-60.43	125.87	120.12	0	0	0	0	0	0	603	259	-145
31	b'2019\xc3\x84\xc3\xaa9\xc3\x94\xc3\x8225\xc3\x88\xc3\x9516\xc3\x8a\xc2\xb13\xc2\xb7\xc3\x9638\xc3\x83\xc3\xab'	-60.43	125.87	120.12	0	0	0	0	0	0	603	259	-145
32	b'2019\xc3\x84\xc3\xaa9\xc3\x94\xc3\x8225\xc3\x88\xc3\x9516\xc3\x8a\xc2\xb13\xc2\xb7\xc3\x9638\xc3\x83\xc3\xab'	-60.5	126.12	120	0	0	0	0	0	0	614	259	-152
33	b'2019\xc3\x84\xc3\xaa9\xc3\x94\xc3\x8225\xc3\x88\xc3\x9516\xc3\x8a\xc2\xb13\xc2\xb7\xc3\x9638\xc3\x83\xc3\xab'	-60.5	126.12	120	0	0	0	0	0	0	614	259	-152
