# Supplementary material for: Data acquired by a single object sensor for the detection and quality evaluation of table tennis forehand strokes
Source: Data Brief. 2020 Nov 6;33:106504. doi: 10.1016/j.dib.2020.106504 (PMC7683218; doi:10.1016/j.dib.2020.106504)
Supplement: Supplementary file 2 [file mmc2.zip › Raw/Sensory-Data/106.csv]

#	Time/Date	Roll	Pitch	Yaw	acc(x)	acc(y)	acc(z)	gyro(x)	gyro(y)	gyro(z)	mag(x)	mag(y)	mag(z)
2	b'2019\xc3\x84\xc3\xaa9\xc3\x94\xc3\x8217\xc3\x88\xc3\x9512\xc3\x8a\xc2\xb115\xc2\xb7\xc3\x9636\xc3\x83\xc3\xab'	-51.87	116.43	142.75	-814	-502	-258	-441	-292	-438	552	217	-204
3	b'2019\xc3\x84\xc3\xaa9\xc3\x94\xc3\x8217\xc3\x88\xc3\x9512\xc3\x8a\xc2\xb115\xc2\xb7\xc3\x9636\xc3\x83\xc3\xab'	-51.87	116.43	142.75	-814	-502	-258	-441	-292	-438	552	217	-204
4	b'2019\xc3\x84\xc3\xaa9\xc3\x94\xc3\x8217\xc3\x88\xc3\x9512\xc3\x8a\xc2\xb115\xc2\xb7\xc3\x9636\xc3\x83\xc3\xab'	-44.81	112.68	133.68	-756	-588	-296	-658	-494	-675	436	364	-225
5	b'2019\xc3\x84\xc3\xaa9\xc3\x94\xc3\x8217\xc3\x88\xc3\x9512\xc3\x8a\xc2\xb115\xc2\xb7\xc3\x9636\xc3\x83\xc3\xab'	-44.81	112.68	133.68	-756	-588	-296	-658	-494	-675	436	364	-225
6	b'2019\xc3\x84\xc3\xaa9\xc3\x94\xc3\x8217\xc3\x88\xc3\x9512\xc3\x8a\xc2\xb115\xc2\xb7\xc3\x9637\xc3\x83\xc3\xab'	-25.43	111.5	132.06	-217	-769	-572	-367	-478	-1260	195	608	-206
7	b'2019\xc3\x84\xc3\xaa9\xc3\x94\xc3\x8217\xc3\x88\xc3\x9512\xc3\x8a\xc2\xb115\xc2\xb7\xc3\x9637\xc3\x83\xc3\xab'	-17.87	110	135.25	-154	-848	-393	-43	72	-116	64	632	-200
8	b'2019\xc3\x84\xc3\xaa9\xc3\x94\xc3\x8217\xc3\x88\xc3\x9512\xc3\x8a\xc2\xb115\xc2\xb7\xc3\x9637\xc3\x83\xc3\xab'	-19.25	110.06	133.62	-367	-853	-308	52	-32	16	65	624	-180
9	b'2019\xc3\x84\xc3\xaa9\xc3\x94\xc3\x8217\xc3\x88\xc3\x9512\xc3\x8a\xc2\xb115\xc2\xb7\xc3\x9637\xc3\x83\xc3\xab'	-19.43	109.68	133.5	-341	-838	-277	0	-9	55	35	646	-193
10	b'2019\xc3\x84\xc3\xaa9\xc3\x94\xc3\x8217\xc3\x88\xc3\x9512\xc3\x8a\xc2\xb115\xc2\xb7\xc3\x9638\xc3\x83\xc3\xab'	-19.75	110.18	133	-340	-857	-354	35	-3	45	48	635	-200
