# Supplementary material for: Data acquired by a single object sensor for the detection and quality evaluation of table tennis forehand strokes
Source: Data Brief. 2020 Nov 6;33:106504. doi: 10.1016/j.dib.2020.106504 (PMC7683218; doi:10.1016/j.dib.2020.106504)
Supplement: Supplementary file 2 [file mmc2.zip › Raw/Sensory-Data/1060.csv]

#	Time/Date	Roll	Pitch	Yaw	acc(x)	acc(y)	acc(z)	gyro(x)	gyro(y)	gyro(z)	mag(x)	mag(y)	mag(z)
2	b'2019\xc3\x84\xc3\xaa9\xc3\x94\xc3\x8225\xc3\x88\xc3\x9516\xc3\x8a\xc2\xb13\xc2\xb7\xc3\x9645\xc3\x83\xc3\xab'	-57.37	129.81	138.25	0	0	0	0	0	0	665	168	-73
3	b'2019\xc3\x84\xc3\xaa9\xc3\x94\xc3\x8225\xc3\x88\xc3\x9516\xc3\x8a\xc2\xb13\xc2\xb7\xc3\x9645\xc3\x83\xc3\xab'	-57.37	129.81	138.25	0	0	0	0	0	0	665	168	-73
4	b'2019\xc3\x84\xc3\xaa9\xc3\x94\xc3\x8225\xc3\x88\xc3\x9516\xc3\x8a\xc2\xb13\xc2\xb7\xc3\x9645\xc3\x83\xc3\xab'	-56.62	127.75	136.31	0	0	0	0	0	0	665	220	-86
5	b'2019\xc3\x84\xc3\xaa9\xc3\x94\xc3\x8225\xc3\x88\xc3\x9516\xc3\x8a\xc2\xb13\xc2\xb7\xc3\x9645\xc3\x83\xc3\xab'	-56.62	127.75	136.31	0	0	0	0	0	0	665	220	-86
6	b'2019\xc3\x84\xc3\xaa9\xc3\x94\xc3\x8225\xc3\x88\xc3\x9516\xc3\x8a\xc2\xb13\xc2\xb7\xc3\x9645\xc3\x83\xc3\xab'	-55.93	126.75	133.87	0	0	0	0	0	0	630	233	-107
7	b'2019\xc3\x84\xc3\xaa9\xc3\x94\xc3\x8225\xc3\x88\xc3\x9516\xc3\x8a\xc2\xb13\xc2\xb7\xc3\x9645\xc3\x83\xc3\xab'	-55.43	126.43	132.43	0	0	0	0	0	0	624	267	-96
8	b'2019\xc3\x84\xc3\xaa9\xc3\x94\xc3\x8225\xc3\x88\xc3\x9516\xc3\x8a\xc2\xb13\xc2\xb7\xc3\x9645\xc3\x83\xc3\xab'	-55.43	126.43	132.43	0	0	0	0	0	0	624	267	-96
9	b'2019\xc3\x84\xc3\xaa9\xc3\x94\xc3\x8225\xc3\x88\xc3\x9516\xc3\x8a\xc2\xb13\xc2\xb7\xc3\x9645\xc3\x83\xc3\xab'	-54.93	126.5	129.75	0	0	0	0	0	0	648	275	-96
10	b'2019\xc3\x84\xc3\xaa9\xc3\x94\xc3\x8225\xc3\x88\xc3\x9516\xc3\x8a\xc2\xb13\xc2\xb7\xc3\x9645\xc3\x83\xc3\xab'	-54.75	126.68	128.31	0	0	0	0	0	0	608	280	-107
11	b'2019\xc3\x84\xc3\xaa9\xc3\x94\xc3\x8225\xc3\x88\xc3\x9516\xc3\x8a\xc2\xb13\xc2\xb7\xc3\x9645\xc3\x83\xc3\xab'	-54.56	126.56	127.06	0	0	0	0	0	0	630	308	-100
12	b'2019\xc3\x84\xc3\xaa9\xc3\x94\xc3\x8225\xc3\x88\xc3\x9516\xc3\x8a\xc2\xb13\xc2\xb7\xc3\x9645\xc3\x83\xc3\xab'	-54.56	126.93	125.68	0	0	0	0	0	0	577	320	-86
13	b'2019\xc3\x84\xc3\xaa9\xc3\x94\xc3\x8225\xc3\x88\xc3\x9516\xc3\x8a\xc2\xb13\xc2\xb7\xc3\x9646\xc3\x83\xc3\xab'	-54.43	126.93	124.68	0	0	0	0	0	0	584	308	-107
14	b'2019\xc3\x84\xc3\xaa9\xc3\x94\xc3\x8225\xc3\x88\xc3\x9516\xc3\x8a\xc2\xb13\xc2\xb7\xc3\x9646\xc3\x83\xc3\xab'	-54.43	126.93	124.68	0	0	0	0	0	0	584	308	-107
15	b'2019\xc3\x84\xc3\xaa9\xc3\x94\xc3\x8225\xc3\x88\xc3\x9516\xc3\x8a\xc2\xb13\xc2\xb7\xc3\x9646\xc3\x83\xc3\xab'	-54.06	127.56	122.18	0	0	0	0	0	0	548	345	-121
16	b'2019\xc3\x84\xc3\xaa9\xc3\x94\xc3\x8225\xc3\x88\xc3\x9516\xc3\x8a\xc2\xb13\xc2\xb7\xc3\x9646\xc3\x83\xc3\xab'	-54	127.93	121.25	0	0	0	0	0	0	555	320	-128
17	b'2019\xc3\x84\xc3\xaa9\xc3\x94\xc3\x8225\xc3\x88\xc3\x9516\xc3\x8a\xc2\xb13\xc2\xb7\xc3\x9646\xc3\x83\xc3\xab'	-54	127.93	121.25	0	0	0	0	0	0	555	320	-128
18	b'2019\xc3\x84\xc3\xaa9\xc3\x94\xc3\x8225\xc3\x88\xc3\x9516\xc3\x8a\xc2\xb13\xc2\xb7\xc3\x9646\xc3\x83\xc3\xab'	-54.06	128.18	119.87	0	0	0	0	0	0	577	344	-102
19	b'2019\xc3\x84\xc3\xaa9\xc3\x94\xc3\x8225\xc3\x88\xc3\x9516\xc3\x8a\xc2\xb13\xc2\xb7\xc3\x9646\xc3\x83\xc3\xab'	-54.06	128.18	119.87	0	0	0	0	0	0	577	344	-102
20	b'2019\xc3\x84\xc3\xaa9\xc3\x94\xc3\x8225\xc3\x88\xc3\x9516\xc3\x8a\xc2\xb13\xc2\xb7\xc3\x9646\xc3\x83\xc3\xab'	-54.25	128.68	118.93	0	0	0	0	0	0	590	339	-96
21	b'2019\xc3\x84\xc3\xaa9\xc3\x94\xc3\x8225\xc3\x88\xc3\x9516\xc3\x8a\xc2\xb13\xc2\xb7\xc3\x9646\xc3\x83\xc3\xab'	-54.43	128.5	118.93	0	0	0	0	0	0	560	339	-88
22	b'2019\xc3\x84\xc3\xaa9\xc3\x94\xc3\x8225\xc3\x88\xc3\x9516\xc3\x8a\xc2\xb13\xc2\xb7\xc3\x9646\xc3\x83\xc3\xab'	-54.62	128.18	119.12	0	0	0	0	0	0	548	328	-96
23	b'2019\xc3\x84\xc3\xaa9\xc3\x94\xc3\x8225\xc3\x88\xc3\x9516\xc3\x8a\xc2\xb13\xc2\xb7\xc3\x9646\xc3\x83\xc3\xab'	-54.75	128.06	118.62	0	0	0	0	0	0	577	332	-102
24	b'2019\xc3\x84\xc3\xaa9\xc3\x94\xc3\x8225\xc3\x88\xc3\x9516\xc3\x8a\xc2\xb13\xc2\xb7\xc3\x9646\xc3\x83\xc3\xab'	-54.75	128.06	118.62	0	0	0	0	0	0	577	332	-102
25	b'2019\xc3\x84\xc3\xaa9\xc3\x94\xc3\x8225\xc3\x88\xc3\x9516\xc3\x8a\xc2\xb13\xc2\xb7\xc3\x9646\xc3\x83\xc3\xab'	-54.75	127.87	118.93	0	0	0	0	0	0	595	345	-102
26	b'2019\xc3\x84\xc3\xaa9\xc3\x94\xc3\x8225\xc3\x88\xc3\x9516\xc3\x8a\xc2\xb13\xc2\xb7\xc3\x9647\xc3\x83\xc3\xab'	-54.75	127.68	119.06	0	0	0	0	0	0	612	332	-102
