# Supplementary material for: Data acquired by a single object sensor for the detection and quality evaluation of table tennis forehand strokes
Source: Data Brief. 2020 Nov 6;33:106504. doi: 10.1016/j.dib.2020.106504 (PMC7683218; doi:10.1016/j.dib.2020.106504)
Supplement: Supplementary file 2 [file mmc2.zip › Raw/Sensory-Data/1061.csv]

#	Time/Date	Roll	Pitch	Yaw	acc(x)	acc(y)	acc(z)	gyro(x)	gyro(y)	gyro(z)	mag(x)	mag(y)	mag(z)
2	b'2019\xc3\x84\xc3\xaa9\xc3\x94\xc3\x8225\xc3\x88\xc3\x9516\xc3\x8a\xc2\xb13\xc2\xb7\xc3\x9653\xc3\x83\xc3\xab'	-60.75	128.87	133.75	0	0	0	0	0	0	683	152	-121
3	b'2019\xc3\x84\xc3\xaa9\xc3\x94\xc3\x8225\xc3\x88\xc3\x9516\xc3\x8a\xc2\xb13\xc2\xb7\xc3\x9653\xc3\x83\xc3\xab'	-60.75	128.87	133.75	0	0	0	0	0	0	683	152	-121
4	b'2019\xc3\x84\xc3\xaa9\xc3\x94\xc3\x8225\xc3\x88\xc3\x9516\xc3\x8a\xc2\xb13\xc2\xb7\xc3\x9654\xc3\x83\xc3\xab'	-59.93	125.12	132.93	0	0	0	0	0	0	659	180	-115
5	b'2019\xc3\x84\xc3\xaa9\xc3\x94\xc3\x8225\xc3\x88\xc3\x9516\xc3\x8a\xc2\xb13\xc2\xb7\xc3\x9654\xc3\x83\xc3\xab'	-59.93	125.12	132.93	0	0	0	0	0	0	659	180	-115
6	b'2019\xc3\x84\xc3\xaa9\xc3\x94\xc3\x8225\xc3\x88\xc3\x9516\xc3\x8a\xc2\xb13\xc2\xb7\xc3\x9654\xc3\x83\xc3\xab'	-59.31	122.75	132.25	0	0	0	0	0	0	624	201	-142
7	b'2019\xc3\x84\xc3\xaa9\xc3\x94\xc3\x8225\xc3\x88\xc3\x9516\xc3\x8a\xc2\xb13\xc2\xb7\xc3\x9654\xc3\x83\xc3\xab'	-59.43	122.5	130.81	0	0	0	0	0	0	600	214	-142
8	b'2019\xc3\x84\xc3\xaa9\xc3\x94\xc3\x8225\xc3\x88\xc3\x9516\xc3\x8a\xc2\xb13\xc2\xb7\xc3\x9654\xc3\x83\xc3\xab'	-59.5	122.25	129.06	0	0	0	0	0	0	611	208	-124
9	b'2019\xc3\x84\xc3\xaa9\xc3\x94\xc3\x8225\xc3\x88\xc3\x9516\xc3\x8a\xc2\xb13\xc2\xb7\xc3\x9654\xc3\x83\xc3\xab'	-59.56	121.31	128.18	0	0	0	0	0	0	606	260	-148
10	b'2019\xc3\x84\xc3\xaa9\xc3\x94\xc3\x8225\xc3\x88\xc3\x9516\xc3\x8a\xc2\xb13\xc2\xb7\xc3\x9654\xc3\x83\xc3\xab'	-59.37	120.5	127.68	0	0	0	0	0	0	593	238	-156
11	b'2019\xc3\x84\xc3\xaa9\xc3\x94\xc3\x8225\xc3\x88\xc3\x9516\xc3\x8a\xc2\xb13\xc2\xb7\xc3\x9654\xc3\x83\xc3\xab'	-59.37	120.5	127.68	0	0	0	0	0	0	593	238	-156
12	b'2019\xc3\x84\xc3\xaa9\xc3\x94\xc3\x8225\xc3\x88\xc3\x9516\xc3\x8a\xc2\xb13\xc2\xb7\xc3\x9654\xc3\x83\xc3\xab'	-59.37	118.87	125.62	0	0	0	0	0	0	588	251	-176
13	b'2019\xc3\x84\xc3\xaa9\xc3\x94\xc3\x8225\xc3\x88\xc3\x9516\xc3\x8a\xc2\xb13\xc2\xb7\xc3\x9654\xc3\x83\xc3\xab'	-59.06	118.12	125.25	0	0	0	0	0	0	571	260	-169
14	b'2019\xc3\x84\xc3\xaa9\xc3\x94\xc3\x8225\xc3\x88\xc3\x9516\xc3\x8a\xc2\xb13\xc2\xb7\xc3\x9654\xc3\x83\xc3\xab'	-58.93	118.12	124.62	0	0	0	0	0	0	606	280	-169
15	b'2019\xc3\x84\xc3\xaa9\xc3\x94\xc3\x8225\xc3\x88\xc3\x9516\xc3\x8a\xc2\xb13\xc2\xb7\xc3\x9654\xc3\x83\xc3\xab'	-58.93	118.18	123.68	0	0	0	0	0	0	611	289	-169
16	b'2019\xc3\x84\xc3\xaa9\xc3\x94\xc3\x8225\xc3\x88\xc3\x9516\xc3\x8a\xc2\xb13\xc2\xb7\xc3\x9654\xc3\x83\xc3\xab'	-58.87	118.56	123.12	0	0	0	0	0	0	582	296	-176
17	b'2019\xc3\x84\xc3\xaa9\xc3\x94\xc3\x8225\xc3\x88\xc3\x9516\xc3\x8a\xc2\xb13\xc2\xb7\xc3\x9655\xc3\x83\xc3\xab'	-59	118.5	123.06	0	0	0	0	0	0	622	284	-176
18	b'2019\xc3\x84\xc3\xaa9\xc3\x94\xc3\x8225\xc3\x88\xc3\x9516\xc3\x8a\xc2\xb13\xc2\xb7\xc3\x9655\xc3\x83\xc3\xab'	-59.18	119	122.81	0	0	0	0	0	0	582	284	-169
19	b'2019\xc3\x84\xc3\xaa9\xc3\x94\xc3\x8225\xc3\x88\xc3\x9516\xc3\x8a\xc2\xb13\xc2\xb7\xc3\x9655\xc3\x83\xc3\xab'	-59.18	119	122.81	0	0	0	0	0	0	582	284	-169
20	b'2019\xc3\x84\xc3\xaa9\xc3\x94\xc3\x8225\xc3\x88\xc3\x9516\xc3\x8a\xc2\xb13\xc2\xb7\xc3\x9655\xc3\x83\xc3\xab'	-59.25	119.25	122.68	0	0	0	0	0	0	582	289	-176
21	b'2019\xc3\x84\xc3\xaa9\xc3\x94\xc3\x8225\xc3\x88\xc3\x9516\xc3\x8a\xc2\xb13\xc2\xb7\xc3\x9655\xc3\x83\xc3\xab'	-59.43	119.25	122.43	0	0	0	0	0	0	588	278	-184
22	b'2019\xc3\x84\xc3\xaa9\xc3\x94\xc3\x8225\xc3\x88\xc3\x9516\xc3\x8a\xc2\xb13\xc2\xb7\xc3\x9655\xc3\x83\xc3\xab'	-59.5	119.25	122.43	0	0	0	0	0	0	606	278	-163
23	b'2019\xc3\x84\xc3\xaa9\xc3\x94\xc3\x8225\xc3\x88\xc3\x9516\xc3\x8a\xc2\xb13\xc2\xb7\xc3\x9655\xc3\x83\xc3\xab'	-59.56	119.31	122.31	0	0	0	0	0	0	571	284	-184
24	b'2019\xc3\x84\xc3\xaa9\xc3\x94\xc3\x8225\xc3\x88\xc3\x9516\xc3\x8a\xc2\xb13\xc2\xb7\xc3\x9655\xc3\x83\xc3\xab'	-59.43	119.12	122.18	0	0	0	0	0	0	576	267	-156
25	b'2019\xc3\x84\xc3\xaa9\xc3\x94\xc3\x8225\xc3\x88\xc3\x9516\xc3\x8a\xc2\xb13\xc2\xb7\xc3\x9655\xc3\x83\xc3\xab'	-59.43	119.12	122.18	0	0	0	0	0	0	576	267	-156
26	b'2019\xc3\x84\xc3\xaa9\xc3\x94\xc3\x8225\xc3\x88\xc3\x9516\xc3\x8a\xc2\xb13\xc2\xb7\xc3\x9655\xc3\x83\xc3\xab'	-59.37	118.81	122.25	0	0	0	0	0	0	564	302	-184
27	b'2019\xc3\x84\xc3\xaa9\xc3\x94\xc3\x8225\xc3\x88\xc3\x9516\xc3\x8a\xc2\xb13\xc2\xb7\xc3\x9655\xc3\x83\xc3\xab'	-59.37	118.81	122.25	0	0	0	0	0	0	564	302	-184
28	b'2019\xc3\x84\xc3\xaa9\xc3\x94\xc3\x8225\xc3\x88\xc3\x9516\xc3\x8a\xc2\xb13\xc2\xb7\xc3\x9655\xc3\x83\xc3\xab'	-59.18	119.06	122.12	0	0	0	0	0	0	553	284	-176
29	b'2019\xc3\x84\xc3\xaa9\xc3\x94\xc3\x8225\xc3\x88\xc3\x9516\xc3\x8a\xc2\xb13\xc2\xb7\xc3\x9655\xc3\x83\xc3\xab'	-59.18	119.06	122.12	0	0	0	0	0	0	553	284	-176
30	b'2019\xc3\x84\xc3\xaa9\xc3\x94\xc3\x8225\xc3\x88\xc3\x9516\xc3\x8a\xc2\xb13\xc2\xb7\xc3\x9655\xc3\x83\xc3\xab'	-59.25	118.75	121.81	0	0	0	0	0	0	571	278	-169
