# Supplementary material for: Data acquired by a single object sensor for the detection and quality evaluation of table tennis forehand strokes
Source: Data Brief. 2020 Nov 6;33:106504. doi: 10.1016/j.dib.2020.106504 (PMC7683218; doi:10.1016/j.dib.2020.106504)
Supplement: Supplementary file 2 [file mmc2.zip › Raw/Sensory-Data/1062.csv]

#	Time/Date	Roll	Pitch	Yaw	acc(x)	acc(y)	acc(z)	gyro(x)	gyro(y)	gyro(z)	mag(x)	mag(y)	mag(z)
2	b'2019\xc3\x84\xc3\xaa9\xc3\x94\xc3\x8225\xc3\x88\xc3\x9516\xc3\x8a\xc2\xb14\xc2\xb7\xc3\x962\xc3\x83\xc3\xab'	-61.56	130.87	133.06	0	0	0	0	0	0	662	140	-107
3	b'2019\xc3\x84\xc3\xaa9\xc3\x94\xc3\x8225\xc3\x88\xc3\x9516\xc3\x8a\xc2\xb14\xc2\xb7\xc3\x962\xc3\x83\xc3\xab'	-61.56	130.87	133.06	0	0	0	0	0	0	662	140	-107
4	b'2019\xc3\x84\xc3\xaa9\xc3\x94\xc3\x8225\xc3\x88\xc3\x9516\xc3\x8a\xc2\xb14\xc2\xb7\xc3\x962\xc3\x83\xc3\xab'	-60.43	127.06	133.25	0	0	0	0	0	0	691	163	-100
5	b'2019\xc3\x84\xc3\xaa9\xc3\x94\xc3\x8225\xc3\x88\xc3\x9516\xc3\x8a\xc2\xb14\xc2\xb7\xc3\x962\xc3\x83\xc3\xab'	-60.43	127.06	133.25	0	0	0	0	0	0	691	163	-100
6	b'2019\xc3\x84\xc3\xaa9\xc3\x94\xc3\x8225\xc3\x88\xc3\x9516\xc3\x8a\xc2\xb14\xc2\xb7\xc3\x962\xc3\x83\xc3\xab'	-58.93	123.25	132.25	0	0	0	0	0	0	644	190	-139
7	b'2019\xc3\x84\xc3\xaa9\xc3\x94\xc3\x8225\xc3\x88\xc3\x9516\xc3\x8a\xc2\xb14\xc2\xb7\xc3\x962\xc3\x83\xc3\xab'	-58.18	122.25	132.25	0	0	0	0	0	0	633	220	-139
8	b'2019\xc3\x84\xc3\xaa9\xc3\x94\xc3\x8225\xc3\x88\xc3\x9516\xc3\x8a\xc2\xb14\xc2\xb7\xc3\x962\xc3\x83\xc3\xab'	-57.56	120.18	131.81	0	0	0	0	0	0	651	252	-128
9	b'2019\xc3\x84\xc3\xaa9\xc3\x94\xc3\x8225\xc3\x88\xc3\x9516\xc3\x8a\xc2\xb14\xc2\xb7\xc3\x962\xc3\x83\xc3\xab'	-57	119.37	130.75	0	0	0	0	0	0	609	264	-153
10	b'2019\xc3\x84\xc3\xaa9\xc3\x94\xc3\x8225\xc3\x88\xc3\x9516\xc3\x8a\xc2\xb14\xc2\xb7\xc3\x962\xc3\x83\xc3\xab'	-56.56	119.06	129.68	0	0	0	0	0	0	598	281	-155
11	b'2019\xc3\x84\xc3\xaa9\xc3\x94\xc3\x8225\xc3\x88\xc3\x9516\xc3\x8a\xc2\xb14\xc2\xb7\xc3\x962\xc3\x83\xc3\xab'	-56.62	118.81	128.62	0	0	0	0	0	0	609	299	-155
12	b'2019\xc3\x84\xc3\xaa9\xc3\x94\xc3\x8225\xc3\x88\xc3\x9516\xc3\x8a\xc2\xb14\xc2\xb7\xc3\x963\xc3\x83\xc3\xab'	-56.5	118.93	127.37	0	0	0	0	0	0	617	288	-148
13	b'2019\xc3\x84\xc3\xaa9\xc3\x94\xc3\x8225\xc3\x88\xc3\x9516\xc3\x8a\xc2\xb14\xc2\xb7\xc3\x963\xc3\x83\xc3\xab'	-56.62	118.93	126.18	0	0	0	0	0	0	620	299	-166
14	b'2019\xc3\x84\xc3\xaa9\xc3\x94\xc3\x8225\xc3\x88\xc3\x9516\xc3\x8a\xc2\xb14\xc2\xb7\xc3\x963\xc3\x83\xc3\xab'	-56.87	119.12	125	0	0	0	0	0	0	609	323	-147
15	b'2019\xc3\x84\xc3\xaa9\xc3\x94\xc3\x8225\xc3\x88\xc3\x9516\xc3\x8a\xc2\xb14\xc2\xb7\xc3\x963\xc3\x83\xc3\xab'	-57.12	119.43	123.56	0	0	0	0	0	0	609	292	-166
16	b'2019\xc3\x84\xc3\xaa9\xc3\x94\xc3\x8225\xc3\x88\xc3\x9516\xc3\x8a\xc2\xb14\xc2\xb7\xc3\x963\xc3\x83\xc3\xab'	-57.06	119.56	122.56	0	0	0	0	0	0	569	299	-160
17	b'2019\xc3\x84\xc3\xaa9\xc3\x94\xc3\x8225\xc3\x88\xc3\x9516\xc3\x8a\xc2\xb14\xc2\xb7\xc3\x963\xc3\x83\xc3\xab'	-57.06	119.56	122.56	0	0	0	0	0	0	569	299	-160
18	b'2019\xc3\x84\xc3\xaa9\xc3\x94\xc3\x8225\xc3\x88\xc3\x9516\xc3\x8a\xc2\xb14\xc2\xb7\xc3\x963\xc3\x83\xc3\xab'	-57.25	119.37	121.18	0	0	0	0	0	0	587	316	-160
19	b'2019\xc3\x84\xc3\xaa9\xc3\x94\xc3\x8225\xc3\x88\xc3\x9516\xc3\x8a\xc2\xb14\xc2\xb7\xc3\x963\xc3\x83\xc3\xab'	-57.25	119.62	120.56	0	0	0	0	0	0	620	340	-153
20	b'2019\xc3\x84\xc3\xaa9\xc3\x94\xc3\x8225\xc3\x88\xc3\x9516\xc3\x8a\xc2\xb14\xc2\xb7\xc3\x963\xc3\x83\xc3\xab'	-57.31	119.56	120.25	0	0	0	0	0	0	616	328	-166
21	b'2019\xc3\x84\xc3\xaa9\xc3\x94\xc3\x8225\xc3\x88\xc3\x9516\xc3\x8a\xc2\xb14\xc2\xb7\xc3\x963\xc3\x83\xc3\xab'	-57.5	119.68	119.87	0	0	0	0	0	0	609	328	-179
22	b'2019\xc3\x84\xc3\xaa9\xc3\x94\xc3\x8225\xc3\x88\xc3\x9516\xc3\x8a\xc2\xb14\xc2\xb7\xc3\x963\xc3\x83\xc3\xab'	-57.62	119.75	119.68	0	0	0	0	0	0	609	334	-172
23	b'2019\xc3\x84\xc3\xaa9\xc3\x94\xc3\x8225\xc3\x88\xc3\x9516\xc3\x8a\xc2\xb14\xc2\xb7\xc3\x963\xc3\x83\xc3\xab'	-57.56	119.87	119.5	0	0	0	0	0	0	616	323	-172
24	b'2019\xc3\x84\xc3\xaa9\xc3\x94\xc3\x8225\xc3\x88\xc3\x9516\xc3\x8a\xc2\xb14\xc2\xb7\xc3\x963\xc3\x83\xc3\xab'	-57.62	119.75	119.56	0	0	0	0	0	0	563	328	-147
25	b'2019\xc3\x84\xc3\xaa9\xc3\x94\xc3\x8225\xc3\x88\xc3\x9516\xc3\x8a\xc2\xb14\xc2\xb7\xc3\x963\xc3\x83\xc3\xab'	-57.62	119.75	119.56	0	0	0	0	0	0	563	328	-147
26	b'2019\xc3\x84\xc3\xaa9\xc3\x94\xc3\x8225\xc3\x88\xc3\x9516\xc3\x8a\xc2\xb14\xc2\xb7\xc3\x963\xc3\x83\xc3\xab'	-57.5	119.5	119.87	0	0	0	0	0	0	580	334	-166
27	b'2019\xc3\x84\xc3\xaa9\xc3\x94\xc3\x8225\xc3\x88\xc3\x9516\xc3\x8a\xc2\xb14\xc2\xb7\xc3\x964\xc3\x83\xc3\xab'	-57.62	119.31	119.93	0	0	0	0	0	0	523	323	-160
28	b'2019\xc3\x84\xc3\xaa9\xc3\x94\xc3\x8225\xc3\x88\xc3\x9516\xc3\x8a\xc2\xb14\xc2\xb7\xc3\x964\xc3\x83\xc3\xab'	-57.62	119.31	119.93	0	0	0	0	0	0	523	323	-160
29	b'2019\xc3\x84\xc3\xaa9\xc3\x94\xc3\x8225\xc3\x88\xc3\x9516\xc3\x8a\xc2\xb14\xc2\xb7\xc3\x964\xc3\x83\xc3\xab'	-57.75	119.31	119.75	0	0	0	0	0	0	556	316	-160
30	b'2019\xc3\x84\xc3\xaa9\xc3\x94\xc3\x8225\xc3\x88\xc3\x9516\xc3\x8a\xc2\xb14\xc2\xb7\xc3\x964\xc3\x83\xc3\xab'	-57.81	119.31	119.62	0	0	0	0	0	0	563	316	-179
31	b'2019\xc3\x84\xc3\xaa9\xc3\x94\xc3\x8225\xc3\x88\xc3\x9516\xc3\x8a\xc2\xb14\xc2\xb7\xc3\x964\xc3\x83\xc3\xab'	-57.81	119.12	119.56	0	0	0	0	0	0	534	334	-172
32	b'2019\xc3\x84\xc3\xaa9\xc3\x94\xc3\x8225\xc3\x88\xc3\x9516\xc3\x8a\xc2\xb14\xc2\xb7\xc3\x964\xc3\x83\xc3\xab'	-57.87	119.06	119.5	0	0	0	0	0	0	563	334	-172
33	b'2019\xc3\x84\xc3\xaa9\xc3\x94\xc3\x8225\xc3\x88\xc3\x9516\xc3\x8a\xc2\xb14\xc2\xb7\xc3\x964\xc3\x83\xc3\xab'	-57.87	118.87	119.5	0	0	0	0	0	0	556	334	-166
34	b'2019\xc3\x84\xc3\xaa9\xc3\x94\xc3\x8225\xc3\x88\xc3\x9516\xc3\x8a\xc2\xb14\xc2\xb7\xc3\x964\xc3\x83\xc3\xab'	-57.81	118.75	119.56	0	0	0	0	0	0	556	316	-172
35	b'2019\xc3\x84\xc3\xaa9\xc3\x94\xc3\x8225\xc3\x88\xc3\x9516\xc3\x8a\xc2\xb14\xc2\xb7\xc3\x964\xc3\x83\xc3\xab'	-57.81	118.75	119.5	0	0	0	0	0	0	510	323	-179
36	b'2019\xc3\x84\xc3\xaa9\xc3\x94\xc3\x8225\xc3\x88\xc3\x9516\xc3\x8a\xc2\xb14\xc2\xb7\xc3\x964\xc3\x83\xc3\xab'	-57.81	118.75	119.5	0	0	0	0	0	0	510	323	-179
