# Supplementary material for: Data acquired by a single object sensor for the detection and quality evaluation of table tennis forehand strokes
Source: Data Brief. 2020 Nov 6;33:106504. doi: 10.1016/j.dib.2020.106504 (PMC7683218; doi:10.1016/j.dib.2020.106504)
Supplement: Supplementary file 2 [file mmc2.zip › Raw/Sensory-Data/1063.csv]

#	Time/Date	Roll	Pitch	Yaw	acc(x)	acc(y)	acc(z)	gyro(x)	gyro(y)	gyro(z)	mag(x)	mag(y)	mag(z)
2	b'2019\xc3\x84\xc3\xaa9\xc3\x94\xc3\x8225\xc3\x88\xc3\x9516\xc3\x8a\xc2\xb14\xc2\xb7\xc3\x9612\xc3\x83\xc3\xab'	-66.31	121.5	118.06	0	0	0	0	0	0	619	155	-174
3	b'2019\xc3\x84\xc3\xaa9\xc3\x94\xc3\x8225\xc3\x88\xc3\x9516\xc3\x8a\xc2\xb14\xc2\xb7\xc3\x9612\xc3\x83\xc3\xab'	-65.56	118.56	118.31	0	0	0	0	0	0	625	190	-195
4	b'2019\xc3\x84\xc3\xaa9\xc3\x94\xc3\x8225\xc3\x88\xc3\x9516\xc3\x8a\xc2\xb14\xc2\xb7\xc3\x9612\xc3\x83\xc3\xab'	-64.81	118	117.62	0	0	0	0	0	0	596	184	-208
5	b'2019\xc3\x84\xc3\xaa9\xc3\x94\xc3\x8225\xc3\x88\xc3\x9516\xc3\x8a\xc2\xb14\xc2\xb7\xc3\x9612\xc3\x83\xc3\xab'	-63.93	117.37	117.12	0	0	0	0	0	0	596	244	-208
6	b'2019\xc3\x84\xc3\xaa9\xc3\x94\xc3\x8225\xc3\x88\xc3\x9516\xc3\x8a\xc2\xb14\xc2\xb7\xc3\x9612\xc3\x83\xc3\xab'	-63.62	117.31	115.81	0	0	0	0	0	0	632	238	-201
7	b'2019\xc3\x84\xc3\xaa9\xc3\x94\xc3\x8225\xc3\x88\xc3\x9516\xc3\x8a\xc2\xb14\xc2\xb7\xc3\x9612\xc3\x83\xc3\xab'	-63.62	116.5	115	0	0	0	0	0	0	585	248	-187
8	b'2019\xc3\x84\xc3\xaa9\xc3\x94\xc3\x8225\xc3\x88\xc3\x9516\xc3\x8a\xc2\xb14\xc2\xb7\xc3\x9612\xc3\x83\xc3\xab'	-63.68	117.81	113.31	0	0	0	0	0	0	579	265	-201
9	b'2019\xc3\x84\xc3\xaa9\xc3\x94\xc3\x8225\xc3\x88\xc3\x9516\xc3\x8a\xc2\xb14\xc2\xb7\xc3\x9612\xc3\x83\xc3\xab'	-63.62	118.93	112	0	0	0	0	0	0	638	259	-201
10	b'2019\xc3\x84\xc3\xaa9\xc3\x94\xc3\x8225\xc3\x88\xc3\x9516\xc3\x8a\xc2\xb14\xc2\xb7\xc3\x9612\xc3\x83\xc3\xab'	-63.5	120.68	110.75	0	0	0	0	0	0	585	272	-188
11	b'2019\xc3\x84\xc3\xaa9\xc3\x94\xc3\x8225\xc3\x88\xc3\x9516\xc3\x8a\xc2\xb14\xc2\xb7\xc3\x9612\xc3\x83\xc3\xab'	-63.37	121.31	110.18	0	0	0	0	0	0	596	283	-174
12	b'2019\xc3\x84\xc3\xaa9\xc3\x94\xc3\x8225\xc3\x88\xc3\x9516\xc3\x8a\xc2\xb14\xc2\xb7\xc3\x9612\xc3\x83\xc3\xab'	-63.43	121.75	109.81	0	0	0	0	0	0	596	265	-201
13	b'2019\xc3\x84\xc3\xaa9\xc3\x94\xc3\x8225\xc3\x88\xc3\x9516\xc3\x8a\xc2\xb14\xc2\xb7\xc3\x9612\xc3\x83\xc3\xab'	-63.43	121.75	109.81	0	0	0	0	0	0	596	265	-201
14	b'2019\xc3\x84\xc3\xaa9\xc3\x94\xc3\x8225\xc3\x88\xc3\x9516\xc3\x8a\xc2\xb14\xc2\xb7\xc3\x9612\xc3\x83\xc3\xab'	-63.5	121.68	109.5	0	0	0	0	0	0	561	272	-174
15	b'2019\xc3\x84\xc3\xaa9\xc3\x94\xc3\x8225\xc3\x88\xc3\x9516\xc3\x8a\xc2\xb14\xc2\xb7\xc3\x9612\xc3\x83\xc3\xab'	-63.56	121.62	109.56	0	0	0	0	0	0	614	272	-180
16	b'2019\xc3\x84\xc3\xaa9\xc3\x94\xc3\x8225\xc3\x88\xc3\x9516\xc3\x8a\xc2\xb14\xc2\xb7\xc3\x9613\xc3\x83\xc3\xab'	-63.56	121.62	109.56	0	0	0	0	0	0	614	272	-180
17	b'2019\xc3\x84\xc3\xaa9\xc3\x94\xc3\x8225\xc3\x88\xc3\x9516\xc3\x8a\xc2\xb14\xc2\xb7\xc3\x9613\xc3\x83\xc3\xab'	-63.43	121.18	110.12	0	0	0	0	0	0	585	276	-188
18	b'2019\xc3\x84\xc3\xaa9\xc3\x94\xc3\x8225\xc3\x88\xc3\x9516\xc3\x8a\xc2\xb14\xc2\xb7\xc3\x9613\xc3\x83\xc3\xab'	-63.5	121.25	110.25	0	0	0	0	0	0	590	259	-195
19	b'2019\xc3\x84\xc3\xaa9\xc3\x94\xc3\x8225\xc3\x88\xc3\x9516\xc3\x8a\xc2\xb14\xc2\xb7\xc3\x9613\xc3\x83\xc3\xab'	-63.5	121.25	110.25	0	0	0	0	0	0	590	259	-195
20	b'2019\xc3\x84\xc3\xaa9\xc3\x94\xc3\x8225\xc3\x88\xc3\x9516\xc3\x8a\xc2\xb14\xc2\xb7\xc3\x9613\xc3\x83\xc3\xab'	-63.68	121.06	110.06	0	0	0	0	0	0	568	283	-208
21	b'2019\xc3\x84\xc3\xaa9\xc3\x94\xc3\x8225\xc3\x88\xc3\x9516\xc3\x8a\xc2\xb14\xc2\xb7\xc3\x9613\xc3\x83\xc3\xab'	-63.87	120.75	109.81	0	0	0	0	0	0	572	289	-180
22	b'2019\xc3\x84\xc3\xaa9\xc3\x94\xc3\x8225\xc3\x88\xc3\x9516\xc3\x8a\xc2\xb14\xc2\xb7\xc3\x9613\xc3\x83\xc3\xab'	-63.87	120.75	109.81	0	0	0	0	0	0	572	289	-180
23	b'2019\xc3\x84\xc3\xaa9\xc3\x94\xc3\x8225\xc3\x88\xc3\x9516\xc3\x8a\xc2\xb14\xc2\xb7\xc3\x9613\xc3\x83\xc3\xab'	-64	120.37	109.75	0	0	0	0	0	0	568	272	-201
24	b'2019\xc3\x84\xc3\xaa9\xc3\x94\xc3\x8225\xc3\x88\xc3\x9516\xc3\x8a\xc2\xb14\xc2\xb7\xc3\x9613\xc3\x83\xc3\xab'	-64	120.37	109.75	0	0	0	0	0	0	568	272	-201
