# Supplementary material for: Data acquired by a single object sensor for the detection and quality evaluation of table tennis forehand strokes
Source: Data Brief. 2020 Nov 6;33:106504. doi: 10.1016/j.dib.2020.106504 (PMC7683218; doi:10.1016/j.dib.2020.106504)
Supplement: Supplementary file 2 [file mmc2.zip › Raw/Sensory-Data/1064.csv]

#	Time/Date	Roll	Pitch	Yaw	acc(x)	acc(y)	acc(z)	gyro(x)	gyro(y)	gyro(z)	mag(x)	mag(y)	mag(z)
2	b'2019\xc3\x84\xc3\xaa9\xc3\x94\xc3\x8225\xc3\x88\xc3\x9516\xc3\x8a\xc2\xb14\xc2\xb7\xc3\x9622\xc3\x83\xc3\xab'	-64.5	117.56	123	0	0	0	0	0	0	614	188	-180
3	b'2019\xc3\x84\xc3\xaa9\xc3\x94\xc3\x8225\xc3\x88\xc3\x9516\xc3\x8a\xc2\xb14\xc2\xb7\xc3\x9622\xc3\x83\xc3\xab'	-64.5	117.56	123	0	0	0	0	0	0	614	188	-180
4	b'2019\xc3\x84\xc3\xaa9\xc3\x94\xc3\x8225\xc3\x88\xc3\x9516\xc3\x8a\xc2\xb14\xc2\xb7\xc3\x9622\xc3\x83\xc3\xab'	-63.93	114.12	121.37	0	0	0	0	0	0	579	206	-187
5	b'2019\xc3\x84\xc3\xaa9\xc3\x94\xc3\x8225\xc3\x88\xc3\x9516\xc3\x8a\xc2\xb14\xc2\xb7\xc3\x9622\xc3\x83\xc3\xab'	-63.93	114.12	121.37	0	0	0	0	0	0	579	206	-187
6	b'2019\xc3\x84\xc3\xaa9\xc3\x94\xc3\x8225\xc3\x88\xc3\x9516\xc3\x8a\xc2\xb14\xc2\xb7\xc3\x9622\xc3\x83\xc3\xab'	-63.5	112.31	120.06	0	0	0	0	0	0	596	235	-227
7	b'2019\xc3\x84\xc3\xaa9\xc3\x94\xc3\x8225\xc3\x88\xc3\x9516\xc3\x8a\xc2\xb14\xc2\xb7\xc3\x9622\xc3\x83\xc3\xab'	-63.25	112.93	118.75	0	0	0	0	0	0	596	235	-220
8	b'2019\xc3\x84\xc3\xaa9\xc3\x94\xc3\x8225\xc3\x88\xc3\x9516\xc3\x8a\xc2\xb14\xc2\xb7\xc3\x9622\xc3\x83\xc3\xab'	-63.12	113.43	117.18	0	0	0	0	0	0	555	264	-220
9	b'2019\xc3\x84\xc3\xaa9\xc3\x94\xc3\x8225\xc3\x88\xc3\x9516\xc3\x8a\xc2\xb14\xc2\xb7\xc3\x9622\xc3\x83\xc3\xab'	-63.12	113.43	117.18	0	0	0	0	0	0	555	264	-220
10	b'2019\xc3\x84\xc3\xaa9\xc3\x94\xc3\x8225\xc3\x88\xc3\x9516\xc3\x8a\xc2\xb14\xc2\xb7\xc3\x9622\xc3\x83\xc3\xab'	-63.68	113.37	114.25	0	0	0	0	0	0	550	264	-214
11	b'2019\xc3\x84\xc3\xaa9\xc3\x94\xc3\x8225\xc3\x88\xc3\x9516\xc3\x8a\xc2\xb14\xc2\xb7\xc3\x9622\xc3\x83\xc3\xab'	-63.62	113.43	113.56	0	0	0	0	0	0	555	270	-220
12	b'2019\xc3\x84\xc3\xaa9\xc3\x94\xc3\x8225\xc3\x88\xc3\x9516\xc3\x8a\xc2\xb14\xc2\xb7\xc3\x9622\xc3\x83\xc3\xab'	-63.62	113.43	113.56	0	0	0	0	0	0	555	270	-220
13	b'2019\xc3\x84\xc3\xaa9\xc3\x94\xc3\x8225\xc3\x88\xc3\x9516\xc3\x8a\xc2\xb14\xc2\xb7\xc3\x9622\xc3\x83\xc3\xab'	-63.5	113.75	112.56	0	0	0	0	0	0	555	276	-216
14	b'2019\xc3\x84\xc3\xaa9\xc3\x94\xc3\x8225\xc3\x88\xc3\x9516\xc3\x8a\xc2\xb14\xc2\xb7\xc3\x9622\xc3\x83\xc3\xab'	-63.5	113.75	112.56	0	0	0	0	0	0	555	276	-216
15	b'2019\xc3\x84\xc3\xaa9\xc3\x94\xc3\x8225\xc3\x88\xc3\x9516\xc3\x8a\xc2\xb14\xc2\xb7\xc3\x9623\xc3\x83\xc3\xab'	-63.93	114.62	111.31	0	0	0	0	0	0	572	270	-241
16	b'2019\xc3\x84\xc3\xaa9\xc3\x94\xc3\x8225\xc3\x88\xc3\x9516\xc3\x8a\xc2\xb14\xc2\xb7\xc3\x9623\xc3\x83\xc3\xab'	-64.18	114.93	110.56	0	0	0	0	0	0	561	276	-227
17	b'2019\xc3\x84\xc3\xaa9\xc3\x94\xc3\x8225\xc3\x88\xc3\x9516\xc3\x8a\xc2\xb14\xc2\xb7\xc3\x9623\xc3\x83\xc3\xab'	-64.18	114.93	110.56	0	0	0	0	0	0	561	276	-227
18	b'2019\xc3\x84\xc3\xaa9\xc3\x94\xc3\x8225\xc3\x88\xc3\x9516\xc3\x8a\xc2\xb14\xc2\xb7\xc3\x9623\xc3\x83\xc3\xab'	-63.87	115.18	110.62	0	0	0	0	0	0	537	270	-216
19	b'2019\xc3\x84\xc3\xaa9\xc3\x94\xc3\x8225\xc3\x88\xc3\x9516\xc3\x8a\xc2\xb14\xc2\xb7\xc3\x9623\xc3\x83\xc3\xab'	-63.87	115.18	110.62	0	0	0	0	0	0	537	270	-216
20	b'2019\xc3\x84\xc3\xaa9\xc3\x94\xc3\x8225\xc3\x88\xc3\x9516\xc3\x8a\xc2\xb14\xc2\xb7\xc3\x9623\xc3\x83\xc3\xab'	-63.5	116	110.75	0	0	0	0	0	0	550	294	-220
21	b'2019\xc3\x84\xc3\xaa9\xc3\x94\xc3\x8225\xc3\x88\xc3\x9516\xc3\x8a\xc2\xb14\xc2\xb7\xc3\x9623\xc3\x83\xc3\xab'	-63.5	116	110.75	0	0	0	0	0	0	550	294	-220
22	b'2019\xc3\x84\xc3\xaa9\xc3\x94\xc3\x8225\xc3\x88\xc3\x9516\xc3\x8a\xc2\xb14\xc2\xb7\xc3\x9623\xc3\x83\xc3\xab'	-63.56	115.68	111	0	0	0	0	0	0	561	276	-216
23	b'2019\xc3\x84\xc3\xaa9\xc3\x94\xc3\x8225\xc3\x88\xc3\x9516\xc3\x8a\xc2\xb14\xc2\xb7\xc3\x9623\xc3\x83\xc3\xab'	-63.43	115.5	111.25	0	0	0	0	0	0	521	288	-222
24	b'2019\xc3\x84\xc3\xaa9\xc3\x94\xc3\x8225\xc3\x88\xc3\x9516\xc3\x8a\xc2\xb14\xc2\xb7\xc3\x9623\xc3\x83\xc3\xab'	-63.37	115.81	111.25	0	0	0	0	0	0	568	281	-214
25	b'2019\xc3\x84\xc3\xaa9\xc3\x94\xc3\x8225\xc3\x88\xc3\x9516\xc3\x8a\xc2\xb14\xc2\xb7\xc3\x9623\xc3\x83\xc3\xab'	-63.25	116	111.25	0	0	0	0	0	0	544	281	-222
26	b'2019\xc3\x84\xc3\xaa9\xc3\x94\xc3\x8225\xc3\x88\xc3\x9516\xc3\x8a\xc2\xb14\xc2\xb7\xc3\x9623\xc3\x83\xc3\xab'	-63.25	116	111.25	0	0	0	0	0	0	544	281	-222
27	b'2019\xc3\x84\xc3\xaa9\xc3\x94\xc3\x8225\xc3\x88\xc3\x9516\xc3\x8a\xc2\xb14\xc2\xb7\xc3\x9624\xc3\x83\xc3\xab'	-63.31	116.12	111.18	0	0	0	0	0	0	568	270	-214
28	b'2019\xc3\x84\xc3\xaa9\xc3\x94\xc3\x8225\xc3\x88\xc3\x9516\xc3\x8a\xc2\xb14\xc2\xb7\xc3\x9624\xc3\x83\xc3\xab'	-63.18	116.18	111.37	0	0	0	0	0	0	568	299	-203
29	b'2019\xc3\x84\xc3\xaa9\xc3\x94\xc3\x8225\xc3\x88\xc3\x9516\xc3\x8a\xc2\xb14\xc2\xb7\xc3\x9624\xc3\x83\xc3\xab'	-63.25	116.25	111.12	0	0	0	0	0	0	561	288	-209
30	b'2019\xc3\x84\xc3\xaa9\xc3\x94\xc3\x8225\xc3\x88\xc3\x9516\xc3\x8a\xc2\xb14\xc2\xb7\xc3\x9624\xc3\x83\xc3\xab'	-63.25	116.25	111.12	0	0	0	0	0	0	572	276	-203
31	b'2019\xc3\x84\xc3\xaa9\xc3\x94\xc3\x8225\xc3\x88\xc3\x9516\xc3\x8a\xc2\xb14\xc2\xb7\xc3\x9624\xc3\x83\xc3\xab'	-63.18	116.87	110.93	0	0	0	0	0	0	590	281	-203
32	b'2019\xc3\x84\xc3\xaa9\xc3\x94\xc3\x8225\xc3\x88\xc3\x9516\xc3\x8a\xc2\xb14\xc2\xb7\xc3\x9624\xc3\x83\xc3\xab'	-63	117	110.68	0	0	0	0	0	0	608	299	-196
33	b'2019\xc3\x84\xc3\xaa9\xc3\x94\xc3\x8225\xc3\x88\xc3\x9516\xc3\x8a\xc2\xb14\xc2\xb7\xc3\x9624\xc3\x83\xc3\xab'	-63	117.31	110.5	0	0	0	0	0	0	585	299	-209
34	b'2019\xc3\x84\xc3\xaa9\xc3\x94\xc3\x8225\xc3\x88\xc3\x9516\xc3\x8a\xc2\xb14\xc2\xb7\xc3\x9624\xc3\x83\xc3\xab'	-63	117.81	110.43	0	0	0	0	0	0	625	292	-196
35	b'2019\xc3\x84\xc3\xaa9\xc3\x94\xc3\x8225\xc3\x88\xc3\x9516\xc3\x8a\xc2\xb14\xc2\xb7\xc3\x9624\xc3\x83\xc3\xab'	-63	117.81	110.43	0	0	0	0	0	0	625	292	-196
36	b'2019\xc3\x84\xc3\xaa9\xc3\x94\xc3\x8225\xc3\x88\xc3\x9516\xc3\x8a\xc2\xb14\xc2\xb7\xc3\x9624\xc3\x83\xc3\xab'	-62.75	118.31	110.31	0	0	0	0	0	0	572	286	-203
37	b'2019\xc3\x84\xc3\xaa9\xc3\x94\xc3\x8225\xc3\x88\xc3\x9516\xc3\x8a\xc2\xb14\xc2\xb7\xc3\x9624\xc3\x83\xc3\xab'	-62.75	118.31	110.31	0	0	0	0	0	0	572	286	-203
38	b'2019\xc3\x84\xc3\xaa9\xc3\x94\xc3\x8225\xc3\x88\xc3\x9516\xc3\x8a\xc2\xb14\xc2\xb7\xc3\x9624\xc3\x83\xc3\xab'	-62.43	118.12	109.81	0	0	0	0	0	0	585	304	-209
39	b'2019\xc3\x84\xc3\xaa9\xc3\x94\xc3\x8225\xc3\x88\xc3\x9516\xc3\x8a\xc2\xb14\xc2\xb7\xc3\x9624\xc3\x83\xc3\xab'	-62.18	117.31	109.75	0	0	0	0	0	0	590	304	-216
40	b'2019\xc3\x84\xc3\xaa9\xc3\x94\xc3\x8225\xc3\x88\xc3\x9516\xc3\x8a\xc2\xb14\xc2\xb7\xc3\x9624\xc3\x83\xc3\xab'	-62.18	117.31	109.75	0	0	0	0	0	0	590	304	-216
41	b'2019\xc3\x84\xc3\xaa9\xc3\x94\xc3\x8225\xc3\x88\xc3\x9516\xc3\x8a\xc2\xb14\xc2\xb7\xc3\x9624\xc3\x83\xc3\xab'	-61.5	118.87	108.5	0	0	0	0	0	0	590	310	-216
42	b'2019\xc3\x84\xc3\xaa9\xc3\x94\xc3\x8225\xc3\x88\xc3\x9516\xc3\x8a\xc2\xb14\xc2\xb7\xc3\x9624\xc3\x83\xc3\xab'	-62	118.12	108.06	0	0	0	0	0	0	572	310	-188
43	b'2019\xc3\x84\xc3\xaa9\xc3\x94\xc3\x8225\xc3\x88\xc3\x9516\xc3\x8a\xc2\xb14\xc2\xb7\xc3\x9625\xc3\x83\xc3\xab'	-62.5	116.87	107.18	0	0	0	0	0	0	614	315	-216
44	b'2019\xc3\x84\xc3\xaa9\xc3\x94\xc3\x8225\xc3\x88\xc3\x9516\xc3\x8a\xc2\xb14\xc2\xb7\xc3\x9625\xc3\x83\xc3\xab'	-63.06	117.5	106.62	0	0	0	0	0	0	603	315	-208
45	b'2019\xc3\x84\xc3\xaa9\xc3\x94\xc3\x8225\xc3\x88\xc3\x9516\xc3\x8a\xc2\xb14\xc2\xb7\xc3\x9625\xc3\x83\xc3\xab'	-63.87	117.06	106.56	0	0	0	0	0	0	572	321	-195
46	b'2019\xc3\x84\xc3\xaa9\xc3\x94\xc3\x8225\xc3\x88\xc3\x9516\xc3\x8a\xc2\xb14\xc2\xb7\xc3\x9625\xc3\x83\xc3\xab'	-65.18	119.5	106	0	0	0	0	0	0	572	262	-203
47	b'2019\xc3\x84\xc3\xaa9\xc3\x94\xc3\x8225\xc3\x88\xc3\x9516\xc3\x8a\xc2\xb14\xc2\xb7\xc3\x9625\xc3\x83\xc3\xab'	-65.18	119.5	106	0	0	0	0	0	0	572	262	-203
48	b'2019\xc3\x84\xc3\xaa9\xc3\x94\xc3\x8225\xc3\x88\xc3\x9516\xc3\x8a\xc2\xb14\xc2\xb7\xc3\x9625\xc3\x83\xc3\xab'	-65.81	124.06	106.37	0	0	0	0	0	0	572	286	-203
49	b'2019\xc3\x84\xc3\xaa9\xc3\x94\xc3\x8225\xc3\x88\xc3\x9516\xc3\x8a\xc2\xb14\xc2\xb7\xc3\x9625\xc3\x83\xc3\xab'	-66.68	125.56	107.12	0	0	0	0	0	0	585	244	-188
50	b'2019\xc3\x84\xc3\xaa9\xc3\x94\xc3\x8225\xc3\x88\xc3\x9516\xc3\x8a\xc2\xb14\xc2\xb7\xc3\x9625\xc3\x83\xc3\xab'	-67.5	125.5	108.5	0	0	0	0	0	0	632	220	-203
51	b'2019\xc3\x84\xc3\xaa9\xc3\x94\xc3\x8225\xc3\x88\xc3\x9516\xc3\x8a\xc2\xb14\xc2\xb7\xc3\x9625\xc3\x83\xc3\xab'	-67.5	125.5	108.5	0	0	0	0	0	0	632	220	-203
52	b'2019\xc3\x84\xc3\xaa9\xc3\x94\xc3\x8225\xc3\x88\xc3\x9516\xc3\x8a\xc2\xb14\xc2\xb7\xc3\x9625\xc3\x83\xc3\xab'	-68.25	127.06	111.93	0	0	0	0	0	0	654	185	-188
53	b'2019\xc3\x84\xc3\xaa9\xc3\x94\xc3\x8225\xc3\x88\xc3\x9516\xc3\x8a\xc2\xb14\xc2\xb7\xc3\x9625\xc3\x83\xc3\xab'	-68.68	127.37	114.62	0	0	0	0	0	0	585	168	-209
54	b'2019\xc3\x84\xc3\xaa9\xc3\x94\xc3\x8225\xc3\x88\xc3\x9516\xc3\x8a\xc2\xb14\xc2\xb7\xc3\x9625\xc3\x83\xc3\xab'	-68.87	127	116.12	0	0	0	0	0	0	614	161	-176
55	b'2019\xc3\x84\xc3\xaa9\xc3\x94\xc3\x8225\xc3\x88\xc3\x9516\xc3\x8a\xc2\xb14\xc2\xb7\xc3\x9625\xc3\x83\xc3\xab'	-68.68	127.56	117.68	0	0	0	0	0	0	619	124	-188
56	b'2019\xc3\x84\xc3\xaa9\xc3\x94\xc3\x8225\xc3\x88\xc3\x9516\xc3\x8a\xc2\xb14\xc2\xb7\xc3\x9625\xc3\x83\xc3\xab'	-68.5	128.5	119.43	0	0	0	0	0	0	619	124	-182
57	b'2019\xc3\x84\xc3\xaa9\xc3\x94\xc3\x8225\xc3\x88\xc3\x9516\xc3\x8a\xc2\xb14\xc2\xb7\xc3\x9625\xc3\x83\xc3\xab'	-68.5	128.62	120.93	0	0	0	0	0	0	619	115	-196
58	b'2019\xc3\x84\xc3\xaa9\xc3\x94\xc3\x8225\xc3\x88\xc3\x9516\xc3\x8a\xc2\xb14\xc2\xb7\xc3\x9625\xc3\x83\xc3\xab'	-68.68	128.25	122.56	0	0	0	0	0	0	625	124	-188
59	b'2019\xc3\x84\xc3\xaa9\xc3\x94\xc3\x8225\xc3\x88\xc3\x9516\xc3\x8a\xc2\xb14\xc2\xb7\xc3\x9626\xc3\x83\xc3\xab'	-68.25	129.81	123.31	0	0	0	0	0	0	625	108	-163
60	b'2019\xc3\x84\xc3\xaa9\xc3\x94\xc3\x8225\xc3\x88\xc3\x9516\xc3\x8a\xc2\xb14\xc2\xb7\xc3\x9626\xc3\x83\xc3\xab'	-68.81	130.81	123.37	0	0	0	0	0	0	638	91	-169
61	b'2019\xc3\x84\xc3\xaa9\xc3\x94\xc3\x8225\xc3\x88\xc3\x9516\xc3\x8a\xc2\xb14\xc2\xb7\xc3\x9626\xc3\x83\xc3\xab'	-68.93	131.31	123.87	0	0	0	0	0	0	649	91	-163
62	b'2019\xc3\x84\xc3\xaa9\xc3\x94\xc3\x8225\xc3\x88\xc3\x9516\xc3\x8a\xc2\xb14\xc2\xb7\xc3\x9626\xc3\x83\xc3\xab'	-69.12	131.37	123.93	0	0	0	0	0	0	673	84	-156
