# Supplementary material for: Data acquired by a single object sensor for the detection and quality evaluation of table tennis forehand strokes
Source: Data Brief. 2020 Nov 6;33:106504. doi: 10.1016/j.dib.2020.106504 (PMC7683218; doi:10.1016/j.dib.2020.106504)
Supplement: Supplementary file 2 [file mmc2.zip › Raw/Sensory-Data/1065.csv]

#	Time/Date	Roll	Pitch	Yaw	acc(x)	acc(y)	acc(z)	gyro(x)	gyro(y)	gyro(z)	mag(x)	mag(y)	mag(z)
2	b'2019\xc3\x84\xc3\xaa9\xc3\x94\xc3\x8225\xc3\x88\xc3\x9516\xc3\x8a\xc2\xb14\xc2\xb7\xc3\x9636\xc3\x83\xc3\xab'	-68.18	126.31	133.31	0	0	0	0	0	0	625	67	-156
3	b'2019\xc3\x84\xc3\xaa9\xc3\x94\xc3\x8225\xc3\x88\xc3\x9516\xc3\x8a\xc2\xb14\xc2\xb7\xc3\x9636\xc3\x83\xc3\xab'	-68.31	123.81	132.75	0	0	0	0	0	0	683	73	-150
4	b'2019\xc3\x84\xc3\xaa9\xc3\x94\xc3\x8225\xc3\x88\xc3\x9516\xc3\x8a\xc2\xb14\xc2\xb7\xc3\x9636\xc3\x83\xc3\xab'	-67.87	122.81	132.12	0	0	0	0	0	0	673	96	-163
5	b'2019\xc3\x84\xc3\xaa9\xc3\x94\xc3\x8225\xc3\x88\xc3\x9516\xc3\x8a\xc2\xb14\xc2\xb7\xc3\x9636\xc3\x83\xc3\xab'	-67.87	122.81	132.12	0	0	0	0	0	0	673	96	-163
6	b'2019\xc3\x84\xc3\xaa9\xc3\x94\xc3\x8225\xc3\x88\xc3\x9516\xc3\x8a\xc2\xb14\xc2\xb7\xc3\x9636\xc3\x83\xc3\xab'	-67.18	119.06	130.93	0	0	0	0	0	0	638	115	-176
7	b'2019\xc3\x84\xc3\xaa9\xc3\x94\xc3\x8225\xc3\x88\xc3\x9516\xc3\x8a\xc2\xb14\xc2\xb7\xc3\x9636\xc3\x83\xc3\xab'	-67.18	119.06	130.93	0	0	0	0	0	0	638	115	-176
8	b'2019\xc3\x84\xc3\xaa9\xc3\x94\xc3\x8225\xc3\x88\xc3\x9516\xc3\x8a\xc2\xb14\xc2\xb7\xc3\x9636\xc3\x83\xc3\xab'	-66.25	114.68	129.31	0	0	0	0	0	0	660	144	-169
9	b'2019\xc3\x84\xc3\xaa9\xc3\x94\xc3\x8225\xc3\x88\xc3\x9516\xc3\x8a\xc2\xb14\xc2\xb7\xc3\x9637\xc3\x83\xc3\xab'	-66.56	112.93	127.18	0	0	0	0	0	0	638	148	-196
10	b'2019\xc3\x84\xc3\xaa9\xc3\x94\xc3\x8225\xc3\x88\xc3\x9516\xc3\x8a\xc2\xb14\xc2\xb7\xc3\x9637\xc3\x83\xc3\xab'	-66.62	112.06	125.62	0	0	0	0	0	0	625	179	-209
11	b'2019\xc3\x84\xc3\xaa9\xc3\x94\xc3\x8225\xc3\x88\xc3\x9516\xc3\x8a\xc2\xb14\xc2\xb7\xc3\x9637\xc3\x83\xc3\xab'	-67	110.75	123.06	0	0	0	0	0	0	632	180	-216
12	b'2019\xc3\x84\xc3\xaa9\xc3\x94\xc3\x8225\xc3\x88\xc3\x9516\xc3\x8a\xc2\xb14\xc2\xb7\xc3\x9637\xc3\x83\xc3\xab'	-67	110.75	123.06	0	0	0	0	0	0	632	180	-216
13	b'2019\xc3\x84\xc3\xaa9\xc3\x94\xc3\x8225\xc3\x88\xc3\x9516\xc3\x8a\xc2\xb14\xc2\xb7\xc3\x9637\xc3\x83\xc3\xab'	-67	108.18	119.18	0	0	0	0	0	0	625	184	-222
14	b'2019\xc3\x84\xc3\xaa9\xc3\x94\xc3\x8225\xc3\x88\xc3\x9516\xc3\x8a\xc2\xb14\xc2\xb7\xc3\x9637\xc3\x83\xc3\xab'	-67	107.25	117.68	0	0	0	0	0	0	614	188	-246
15	b'2019\xc3\x84\xc3\xaa9\xc3\x94\xc3\x8225\xc3\x88\xc3\x9516\xc3\x8a\xc2\xb14\xc2\xb7\xc3\x9637\xc3\x83\xc3\xab'	-67	107.25	117.68	0	0	0	0	0	0	614	188	-246
16	b'2019\xc3\x84\xc3\xaa9\xc3\x94\xc3\x8225\xc3\x88\xc3\x9516\xc3\x8a\xc2\xb14\xc2\xb7\xc3\x9637\xc3\x83\xc3\xab'	-67.18	108.56	114.18	0	0	0	0	0	0	596	212	-241
17	b'2019\xc3\x84\xc3\xaa9\xc3\x94\xc3\x8225\xc3\x88\xc3\x9516\xc3\x8a\xc2\xb14\xc2\xb7\xc3\x9637\xc3\x83\xc3\xab'	-67.18	108.56	114.18	0	0	0	0	0	0	596	212	-241
18	b'2019\xc3\x84\xc3\xaa9\xc3\x94\xc3\x8225\xc3\x88\xc3\x9516\xc3\x8a\xc2\xb14\xc2\xb7\xc3\x9637\xc3\x83\xc3\xab'	-67.43	107.62	113.18	0	0	0	0	0	0	537	224	-241
19	b'2019\xc3\x84\xc3\xaa9\xc3\x94\xc3\x8225\xc3\x88\xc3\x9516\xc3\x8a\xc2\xb14\xc2\xb7\xc3\x9637\xc3\x83\xc3\xab'	-67.43	107.62	113.18	0	0	0	0	0	0	537	224	-241
20	b'2019\xc3\x84\xc3\xaa9\xc3\x94\xc3\x8225\xc3\x88\xc3\x9516\xc3\x8a\xc2\xb14\xc2\xb7\xc3\x9638\xc3\x83\xc3\xab'	-67.31	107.25	113	0	0	0	0	0	0	561	236	-256
21	b'2019\xc3\x84\xc3\xaa9\xc3\x94\xc3\x8225\xc3\x88\xc3\x9516\xc3\x8a\xc2\xb14\xc2\xb7\xc3\x9638\xc3\x83\xc3\xab'	-67.37	108	112.75	0	0	0	0	0	0	572	224	-235
22	b'2019\xc3\x84\xc3\xaa9\xc3\x94\xc3\x8225\xc3\x88\xc3\x9516\xc3\x8a\xc2\xb14\xc2\xb7\xc3\x9638\xc3\x83\xc3\xab'	-67.37	108.31	112.75	0	0	0	0	0	0	603	230	-256
23	b'2019\xc3\x84\xc3\xaa9\xc3\x94\xc3\x8225\xc3\x88\xc3\x9516\xc3\x8a\xc2\xb14\xc2\xb7\xc3\x9638\xc3\x83\xc3\xab'	-67.18	108.31	112.75	0	0	0	0	0	0	568	224	-235
24	b'2019\xc3\x84\xc3\xaa9\xc3\x94\xc3\x8225\xc3\x88\xc3\x9516\xc3\x8a\xc2\xb14\xc2\xb7\xc3\x9638\xc3\x83\xc3\xab'	-67.12	108.06	112.75	0	0	0	0	0	0	550	224	-260
25	b'2019\xc3\x84\xc3\xaa9\xc3\x94\xc3\x8225\xc3\x88\xc3\x9516\xc3\x8a\xc2\xb14\xc2\xb7\xc3\x9638\xc3\x83\xc3\xab'	-67.12	108.06	112.75	0	0	0	0	0	0	550	224	-260
26	b'2019\xc3\x84\xc3\xaa9\xc3\x94\xc3\x8225\xc3\x88\xc3\x9516\xc3\x8a\xc2\xb14\xc2\xb7\xc3\x9638\xc3\x83\xc3\xab'	-66.87	108.62	112.68	0	0	0	0	0	0	561	230	-256
27	b'2019\xc3\x84\xc3\xaa9\xc3\x94\xc3\x8225\xc3\x88\xc3\x9516\xc3\x8a\xc2\xb14\xc2\xb7\xc3\x9638\xc3\x83\xc3\xab'	-66.93	109.37	112.37	0	0	0	0	0	0	608	236	-248
28	b'2019\xc3\x84\xc3\xaa9\xc3\x94\xc3\x8225\xc3\x88\xc3\x9516\xc3\x8a\xc2\xb14\xc2\xb7\xc3\x9639\xc3\x83\xc3\xab'	-66.93	109.37	112.37	0	0	0	0	0	0	608	236	-248
29	b'2019\xc3\x84\xc3\xaa9\xc3\x94\xc3\x8225\xc3\x88\xc3\x9516\xc3\x8a\xc2\xb14\xc2\xb7\xc3\x9639\xc3\x83\xc3\xab'	-66.81	109.5	112.43	0	0	0	0	0	0	550	224	-235
30	b'2019\xc3\x84\xc3\xaa9\xc3\x94\xc3\x8225\xc3\x88\xc3\x9516\xc3\x8a\xc2\xb14\xc2\xb7\xc3\x9639\xc3\x83\xc3\xab'	-66.87	109.31	112.43	0	0	0	0	0	0	614	243	-235
31	b'2019\xc3\x84\xc3\xaa9\xc3\x94\xc3\x8225\xc3\x88\xc3\x9516\xc3\x8a\xc2\xb14\xc2\xb7\xc3\x9639\xc3\x83\xc3\xab'	-66.87	109.31	112.43	0	0	0	0	0	0	614	243	-235
32	b'2019\xc3\x84\xc3\xaa9\xc3\x94\xc3\x8225\xc3\x88\xc3\x9516\xc3\x8a\xc2\xb14\xc2\xb7\xc3\x9639\xc3\x83\xc3\xab'	-66.75	109.93	112.25	0	0	0	0	0	0	585	219	-256
