# Supplementary material for: Data acquired by a single object sensor for the detection and quality evaluation of table tennis forehand strokes
Source: Data Brief. 2020 Nov 6;33:106504. doi: 10.1016/j.dib.2020.106504 (PMC7683218; doi:10.1016/j.dib.2020.106504)
Supplement: Supplementary file 2 [file mmc2.zip › Raw/Sensory-Data/1066.csv]

#	Time/Date	Roll	Pitch	Yaw	acc(x)	acc(y)	acc(z)	gyro(x)	gyro(y)	gyro(z)	mag(x)	mag(y)	mag(z)
2	b'2019\xc3\x84\xc3\xaa9\xc3\x94\xc3\x8225\xc3\x88\xc3\x9516\xc3\x8a\xc2\xb14\xc2\xb7\xc3\x9647\xc3\x83\xc3\xab'	-66.93	107	122	0	0	0	0	0	0	616	156	-230
3	b'2019\xc3\x84\xc3\xaa9\xc3\x94\xc3\x8225\xc3\x88\xc3\x9516\xc3\x8a\xc2\xb14\xc2\xb7\xc3\x9647\xc3\x83\xc3\xab'	-67	106.43	120.43	0	0	0	0	0	0	608	185	-236
4	b'2019\xc3\x84\xc3\xaa9\xc3\x94\xc3\x8225\xc3\x88\xc3\x9516\xc3\x8a\xc2\xb14\xc2\xb7\xc3\x9647\xc3\x83\xc3\xab'	-67	106.43	120.43	0	0	0	0	0	0	608	185	-236
5	b'2019\xc3\x84\xc3\xaa9\xc3\x94\xc3\x8225\xc3\x88\xc3\x9516\xc3\x8a\xc2\xb14\xc2\xb7\xc3\x9647\xc3\x83\xc3\xab'	-67.18	105.75	117.5	0	0	0	0	0	0	574	188	-256
6	b'2019\xc3\x84\xc3\xaa9\xc3\x94\xc3\x8225\xc3\x88\xc3\x9516\xc3\x8a\xc2\xb14\xc2\xb7\xc3\x9647\xc3\x83\xc3\xab'	-67.18	105.75	117.5	0	0	0	0	0	0	574	188	-256
7	b'2019\xc3\x84\xc3\xaa9\xc3\x94\xc3\x8225\xc3\x88\xc3\x9516\xc3\x8a\xc2\xb14\xc2\xb7\xc3\x9647\xc3\x83\xc3\xab'	-68.25	103.12	116.06	0	0	0	0	0	0	563	212	-276
8	b'2019\xc3\x84\xc3\xaa9\xc3\x94\xc3\x8225\xc3\x88\xc3\x9516\xc3\x8a\xc2\xb14\xc2\xb7\xc3\x9648\xc3\x83\xc3\xab'	-69.31	102.43	114.06	0	0	0	0	0	0	556	195	-270
9	b'2019\xc3\x84\xc3\xaa9\xc3\x94\xc3\x8225\xc3\x88\xc3\x9516\xc3\x8a\xc2\xb14\xc2\xb7\xc3\x9648\xc3\x83\xc3\xab'	-69.31	102.62	113.06	0	0	0	0	0	0	563	184	-289
10	b'2019\xc3\x84\xc3\xaa9\xc3\x94\xc3\x8225\xc3\x88\xc3\x9516\xc3\x8a\xc2\xb14\xc2\xb7\xc3\x9648\xc3\x83\xc3\xab'	-69.31	102.62	113.06	0	0	0	0	0	0	563	184	-289
11	b'2019\xc3\x84\xc3\xaa9\xc3\x94\xc3\x8225\xc3\x88\xc3\x9516\xc3\x8a\xc2\xb14\xc2\xb7\xc3\x9648\xc3\x83\xc3\xab'	-69.18	102.5	111.81	0	0	0	0	0	0	545	195	-278
12	b'2019\xc3\x84\xc3\xaa9\xc3\x94\xc3\x8225\xc3\x88\xc3\x9516\xc3\x8a\xc2\xb14\xc2\xb7\xc3\x9648\xc3\x83\xc3\xab'	-69	102.56	111.75	0	0	0	0	0	0	545	195	-284
13	b'2019\xc3\x84\xc3\xaa9\xc3\x94\xc3\x8225\xc3\x88\xc3\x9516\xc3\x8a\xc2\xb14\xc2\xb7\xc3\x9648\xc3\x83\xc3\xab'	-69	102.31	111.81	0	0	0	0	0	0	563	208	-284
14	b'2019\xc3\x84\xc3\xaa9\xc3\x94\xc3\x8225\xc3\x88\xc3\x9516\xc3\x8a\xc2\xb14\xc2\xb7\xc3\x9648\xc3\x83\xc3\xab'	-69	102.31	111.81	0	0	0	0	0	0	563	208	-284
15	b'2019\xc3\x84\xc3\xaa9\xc3\x94\xc3\x8225\xc3\x88\xc3\x9516\xc3\x8a\xc2\xb14\xc2\xb7\xc3\x9648\xc3\x83\xc3\xab'	-69.06	104.87	110.87	0	0	0	0	0	0	563	201	-278
16	b'2019\xc3\x84\xc3\xaa9\xc3\x94\xc3\x8225\xc3\x88\xc3\x9516\xc3\x8a\xc2\xb14\xc2\xb7\xc3\x9648\xc3\x83\xc3\xab'	-69.06	105.75	110.62	0	0	0	0	0	0	580	219	-291
17	b'2019\xc3\x84\xc3\xaa9\xc3\x94\xc3\x8225\xc3\x88\xc3\x9516\xc3\x8a\xc2\xb14\xc2\xb7\xc3\x9648\xc3\x83\xc3\xab'	-69.06	105.75	110.62	0	0	0	0	0	0	580	219	-291
18	b'2019\xc3\x84\xc3\xaa9\xc3\x94\xc3\x8225\xc3\x88\xc3\x9516\xc3\x8a\xc2\xb14\xc2\xb7\xc3\x9648\xc3\x83\xc3\xab'	-68.93	106.37	110.56	0	0	0	0	0	0	563	212	-278
19	b'2019\xc3\x84\xc3\xaa9\xc3\x94\xc3\x8225\xc3\x88\xc3\x9516\xc3\x8a\xc2\xb14\xc2\xb7\xc3\x9648\xc3\x83\xc3\xab'	-68.93	106.37	110.56	0	0	0	0	0	0	563	212	-278
