# Supplementary material for: Data acquired by a single object sensor for the detection and quality evaluation of table tennis forehand strokes
Source: Data Brief. 2020 Nov 6;33:106504. doi: 10.1016/j.dib.2020.106504 (PMC7683218; doi:10.1016/j.dib.2020.106504)
Supplement: Supplementary file 2 [file mmc2.zip › Raw/Sensory-Data/1067.csv]

#	Time/Date	Roll	Pitch	Yaw	acc(x)	acc(y)	acc(z)	gyro(x)	gyro(y)	gyro(z)	mag(x)	mag(y)	mag(z)
2	b'2019\xc3\x84\xc3\xaa9\xc3\x94\xc3\x8225\xc3\x88\xc3\x9516\xc3\x8a\xc2\xb14\xc2\xb7\xc3\x9656\xc3\x83\xc3\xab'	-65.62	119.43	127.25	0	0	0	0	0	0	632	145	-222
3	b'2019\xc3\x84\xc3\xaa9\xc3\x94\xc3\x8225\xc3\x88\xc3\x9516\xc3\x8a\xc2\xb14\xc2\xb7\xc3\x9656\xc3\x83\xc3\xab'	-65.62	119.43	127.25	0	0	0	0	0	0	632	145	-222
4	b'2019\xc3\x84\xc3\xaa9\xc3\x94\xc3\x8225\xc3\x88\xc3\x9516\xc3\x8a\xc2\xb14\xc2\xb7\xc3\x9656\xc3\x83\xc3\xab'	-65.56	111.56	125.37	0	0	0	0	0	0	574	187	-216
5	b'2019\xc3\x84\xc3\xaa9\xc3\x94\xc3\x8225\xc3\x88\xc3\x9516\xc3\x8a\xc2\xb14\xc2\xb7\xc3\x9656\xc3\x83\xc3\xab'	-65.93	108.87	123.93	0	0	0	0	0	0	614	182	-243
6	b'2019\xc3\x84\xc3\xaa9\xc3\x94\xc3\x8225\xc3\x88\xc3\x9516\xc3\x8a\xc2\xb14\xc2\xb7\xc3\x9656\xc3\x83\xc3\xab'	-66.06	107.12	121.43	0	0	0	0	0	0	579	188	-265
7	b'2019\xc3\x84\xc3\xaa9\xc3\x94\xc3\x8225\xc3\x88\xc3\x9516\xc3\x8a\xc2\xb14\xc2\xb7\xc3\x9656\xc3\x83\xc3\xab'	-66.06	107.12	121.43	0	0	0	0	0	0	579	188	-265
8	b'2019\xc3\x84\xc3\xaa9\xc3\x94\xc3\x8225\xc3\x88\xc3\x9516\xc3\x8a\xc2\xb14\xc2\xb7\xc3\x9656\xc3\x83\xc3\xab'	-66.81	105.87	117	0	0	0	0	0	0	550	212	-270
9	b'2019\xc3\x84\xc3\xaa9\xc3\x94\xc3\x8225\xc3\x88\xc3\x9516\xc3\x8a\xc2\xb14\xc2\xb7\xc3\x9657\xc3\x83\xc3\xab'	-66.43	105.06	115.87	0	0	0	0	0	0	577	228	-280
10	b'2019\xc3\x84\xc3\xaa9\xc3\x94\xc3\x8225\xc3\x88\xc3\x9516\xc3\x8a\xc2\xb14\xc2\xb7\xc3\x9657\xc3\x83\xc3\xab'	-66.43	105.06	115.87	0	0	0	0	0	0	577	228	-280
11	b'2019\xc3\x84\xc3\xaa9\xc3\x94\xc3\x8225\xc3\x88\xc3\x9516\xc3\x8a\xc2\xb14\xc2\xb7\xc3\x9657\xc3\x83\xc3\xab'	-65.93	107.12	113.68	0	0	0	0	0	0	536	228	-270
12	b'2019\xc3\x84\xc3\xaa9\xc3\x94\xc3\x8225\xc3\x88\xc3\x9516\xc3\x8a\xc2\xb14\xc2\xb7\xc3\x9657\xc3\x83\xc3\xab'	-66.06	106.68	113.12	0	0	0	0	0	0	566	265	-278
13	b'2019\xc3\x84\xc3\xaa9\xc3\x94\xc3\x8225\xc3\x88\xc3\x9516\xc3\x8a\xc2\xb14\xc2\xb7\xc3\x9657\xc3\x83\xc3\xab'	-65.93	106.87	112.56	0	0	0	0	0	0	548	283	-265
14	b'2019\xc3\x84\xc3\xaa9\xc3\x94\xc3\x8225\xc3\x88\xc3\x9516\xc3\x8a\xc2\xb14\xc2\xb7\xc3\x9657\xc3\x83\xc3\xab'	-66.06	107	112.06	0	0	0	0	0	0	553	260	-280
15	b'2019\xc3\x84\xc3\xaa9\xc3\x94\xc3\x8225\xc3\x88\xc3\x9516\xc3\x8a\xc2\xb14\xc2\xb7\xc3\x9657\xc3\x83\xc3\xab'	-66.06	107	112.06	0	0	0	0	0	0	553	260	-280
16	b'2019\xc3\x84\xc3\xaa9\xc3\x94\xc3\x8225\xc3\x88\xc3\x9516\xc3\x8a\xc2\xb14\xc2\xb7\xc3\x9657\xc3\x83\xc3\xab'	-66.18	108.31	111.56	0	0	0	0	0	0	560	264	-280
17	b'2019\xc3\x84\xc3\xaa9\xc3\x94\xc3\x8225\xc3\x88\xc3\x9516\xc3\x8a\xc2\xb14\xc2\xb7\xc3\x9657\xc3\x83\xc3\xab'	-66.18	108.37	111.75	0	0	0	0	0	0	536	248	-272
18	b'2019\xc3\x84\xc3\xaa9\xc3\x94\xc3\x8225\xc3\x88\xc3\x9516\xc3\x8a\xc2\xb14\xc2\xb7\xc3\x9657\xc3\x83\xc3\xab'	-66.25	108.68	111.87	0	0	0	0	0	0	566	248	-259
19	b'2019\xc3\x84\xc3\xaa9\xc3\x94\xc3\x8225\xc3\x88\xc3\x9516\xc3\x8a\xc2\xb14\xc2\xb7\xc3\x9658\xc3\x83\xc3\xab'	-66.25	108.5	112	0	0	0	0	0	0	548	248	-267
20	b'2019\xc3\x84\xc3\xaa9\xc3\x94\xc3\x8225\xc3\x88\xc3\x9516\xc3\x8a\xc2\xb14\xc2\xb7\xc3\x9658\xc3\x83\xc3\xab'	-66.25	108.81	111.68	0	0	0	0	0	0	520	248	-267
21	b'2019\xc3\x84\xc3\xaa9\xc3\x94\xc3\x8225\xc3\x88\xc3\x9516\xc3\x8a\xc2\xb14\xc2\xb7\xc3\x9658\xc3\x83\xc3\xab'	-66.25	109.12	111.56	0	0	0	0	0	0	542	248	-254
22	b'2019\xc3\x84\xc3\xaa9\xc3\x94\xc3\x8225\xc3\x88\xc3\x9516\xc3\x8a\xc2\xb14\xc2\xb7\xc3\x9658\xc3\x83\xc3\xab'	-66.25	109.12	111.56	0	0	0	0	0	0	542	248	-254
23	b'2019\xc3\x84\xc3\xaa9\xc3\x94\xc3\x8225\xc3\x88\xc3\x9516\xc3\x8a\xc2\xb14\xc2\xb7\xc3\x9658\xc3\x83\xc3\xab'	-66.37	109.06	111.62	0	0	0	0	0	0	548	228	-267
24	b'2019\xc3\x84\xc3\xaa9\xc3\x94\xc3\x8225\xc3\x88\xc3\x9516\xc3\x8a\xc2\xb14\xc2\xb7\xc3\x9658\xc3\x83\xc3\xab'	-66.37	109.06	111.62	0	0	0	0	0	0	548	228	-267
25	b'2019\xc3\x84\xc3\xaa9\xc3\x94\xc3\x8225\xc3\x88\xc3\x9516\xc3\x8a\xc2\xb14\xc2\xb7\xc3\x9658\xc3\x83\xc3\xab'	-66.31	109.06	111.62	0	0	0	0	0	0	542	248	-272
26	b'2019\xc3\x84\xc3\xaa9\xc3\x94\xc3\x8225\xc3\x88\xc3\x9516\xc3\x8a\xc2\xb14\xc2\xb7\xc3\x9658\xc3\x83\xc3\xab'	-66.31	109.06	111.62	0	0	0	0	0	0	542	248	-272
27	b'2019\xc3\x84\xc3\xaa9\xc3\x94\xc3\x8225\xc3\x88\xc3\x9516\xc3\x8a\xc2\xb14\xc2\xb7\xc3\x9658\xc3\x83\xc3\xab'	-66.25	109	111.81	0	0	0	0	0	0	553	235	-259
28	b'2019\xc3\x84\xc3\xaa9\xc3\x94\xc3\x8225\xc3\x88\xc3\x9516\xc3\x8a\xc2\xb14\xc2\xb7\xc3\x9658\xc3\x83\xc3\xab'	-66.25	109	111.81	0	0	0	0	0	0	553	235	-259
29	b'2019\xc3\x84\xc3\xaa9\xc3\x94\xc3\x8225\xc3\x88\xc3\x9516\xc3\x8a\xc2\xb14\xc2\xb7\xc3\x9658\xc3\x83\xc3\xab'	-66.43	108.75	111.87	0	0	0	0	0	0	566	235	-259
30	b'2019\xc3\x84\xc3\xaa9\xc3\x94\xc3\x8225\xc3\x88\xc3\x9516\xc3\x8a\xc2\xb14\xc2\xb7\xc3\x9658\xc3\x83\xc3\xab'	-66.56	109.25	111.87	0	0	0	0	0	0	571	241	-259
31	b'2019\xc3\x84\xc3\xaa9\xc3\x94\xc3\x8225\xc3\x88\xc3\x9516\xc3\x8a\xc2\xb14\xc2\xb7\xc3\x9658\xc3\x83\xc3\xab'	-66.56	109.25	111.87	0	0	0	0	0	0	571	241	-259
32	b'2019\xc3\x84\xc3\xaa9\xc3\x94\xc3\x8225\xc3\x88\xc3\x9516\xc3\x8a\xc2\xb14\xc2\xb7\xc3\x9659\xc3\x83\xc3\xab'	-66.68	109	111.5	0	0	0	0	0	0	571	248	-259
33	b'2019\xc3\x84\xc3\xaa9\xc3\x94\xc3\x8225\xc3\x88\xc3\x9516\xc3\x8a\xc2\xb14\xc2\xb7\xc3\x9659\xc3\x83\xc3\xab'	-66.75	108.75	111.5	0	0	0	0	0	0	577	228	-254
