# Supplementary material for: Data acquired by a single object sensor for the detection and quality evaluation of table tennis forehand strokes
Source: Data Brief. 2020 Nov 6;33:106504. doi: 10.1016/j.dib.2020.106504 (PMC7683218; doi:10.1016/j.dib.2020.106504)
Supplement: Supplementary file 2 [file mmc2.zip › Raw/Sensory-Data/1068.csv]

#	Time/Date	Roll	Pitch	Yaw	acc(x)	acc(y)	acc(z)	gyro(x)	gyro(y)	gyro(z)	mag(x)	mag(y)	mag(z)
2	b'2019\xc3\x84\xc3\xaa9\xc3\x94\xc3\x8225\xc3\x88\xc3\x9516\xc3\x8a\xc2\xb15\xc2\xb7\xc3\x966\xc3\x83\xc3\xab'	-66.62	126.12	128.93	0	0	0	0	0	0	676	108	-171
3	b'2019\xc3\x84\xc3\xaa9\xc3\x94\xc3\x8225\xc3\x88\xc3\x9516\xc3\x8a\xc2\xb15\xc2\xb7\xc3\x966\xc3\x83\xc3\xab'	-66.75	124.06	127.12	0	0	0	0	0	0	688	121	-177
4	b'2019\xc3\x84\xc3\xaa9\xc3\x94\xc3\x8225\xc3\x88\xc3\x9516\xc3\x8a\xc2\xb15\xc2\xb7\xc3\x966\xc3\x83\xc3\xab'	-66.93	122.56	125.37	0	0	0	0	0	0	688	156	-184
5	b'2019\xc3\x84\xc3\xaa9\xc3\x94\xc3\x8225\xc3\x88\xc3\x9516\xc3\x8a\xc2\xb15\xc2\xb7\xc3\x966\xc3\x83\xc3\xab'	-67.37	122.06	122.93	0	0	0	0	0	0	624	168	-190
6	b'2019\xc3\x84\xc3\xaa9\xc3\x94\xc3\x8225\xc3\x88\xc3\x9516\xc3\x8a\xc2\xb15\xc2\xb7\xc3\x966\xc3\x83\xc3\xab'	-67.37	121.5	121.31	0	0	0	0	0	0	641	150	-212
7	b'2019\xc3\x84\xc3\xaa9\xc3\x94\xc3\x8225\xc3\x88\xc3\x9516\xc3\x8a\xc2\xb15\xc2\xb7\xc3\x966\xc3\x83\xc3\xab'	-67.37	121.5	121.31	0	0	0	0	0	0	641	150	-212
8	b'2019\xc3\x84\xc3\xaa9\xc3\x94\xc3\x8225\xc3\x88\xc3\x9516\xc3\x8a\xc2\xb15\xc2\xb7\xc3\x966\xc3\x83\xc3\xab'	-67.81	118.75	118.25	0	0	0	0	0	0	601	156	-212
9	b'2019\xc3\x84\xc3\xaa9\xc3\x94\xc3\x8225\xc3\x88\xc3\x9516\xc3\x8a\xc2\xb15\xc2\xb7\xc3\x967\xc3\x83\xc3\xab'	-67.62	117.25	117.43	0	0	0	0	0	0	571	192	-232
10	b'2019\xc3\x84\xc3\xaa9\xc3\x94\xc3\x8225\xc3\x88\xc3\x9516\xc3\x8a\xc2\xb15\xc2\xb7\xc3\x967\xc3\x83\xc3\xab'	-67.62	117.25	117.43	0	0	0	0	0	0	571	192	-232
11	b'2019\xc3\x84\xc3\xaa9\xc3\x94\xc3\x8225\xc3\x88\xc3\x9516\xc3\x8a\xc2\xb15\xc2\xb7\xc3\x967\xc3\x83\xc3\xab'	-67	117	115.68	0	0	0	0	0	0	636	198	-238
12	b'2019\xc3\x84\xc3\xaa9\xc3\x94\xc3\x8225\xc3\x88\xc3\x9516\xc3\x8a\xc2\xb15\xc2\xb7\xc3\x967\xc3\x83\xc3\xab'	-67	117	115.68	0	0	0	0	0	0	636	198	-238
13	b'2019\xc3\x84\xc3\xaa9\xc3\x94\xc3\x8225\xc3\x88\xc3\x9516\xc3\x8a\xc2\xb15\xc2\xb7\xc3\x967\xc3\x83\xc3\xab'	-66.81	116.68	115.56	0	0	0	0	0	0	553	201	-251
14	b'2019\xc3\x84\xc3\xaa9\xc3\x94\xc3\x8225\xc3\x88\xc3\x9516\xc3\x8a\xc2\xb15\xc2\xb7\xc3\x967\xc3\x83\xc3\xab'	-66.81	116.87	115.62	0	0	0	0	0	0	571	214	-244
15	b'2019\xc3\x84\xc3\xaa9\xc3\x94\xc3\x8225\xc3\x88\xc3\x9516\xc3\x8a\xc2\xb15\xc2\xb7\xc3\x967\xc3\x83\xc3\xab'	-66.93	117.31	115.56	0	0	0	0	0	0	595	203	-244
16	b'2019\xc3\x84\xc3\xaa9\xc3\x94\xc3\x8225\xc3\x88\xc3\x9516\xc3\x8a\xc2\xb15\xc2\xb7\xc3\x967\xc3\x83\xc3\xab'	-66.75	117.43	115.68	0	0	0	0	0	0	595	216	-232
17	b'2019\xc3\x84\xc3\xaa9\xc3\x94\xc3\x8225\xc3\x88\xc3\x9516\xc3\x8a\xc2\xb15\xc2\xb7\xc3\x967\xc3\x83\xc3\xab'	-66.75	117.43	115.68	0	0	0	0	0	0	595	216	-232
18	b'2019\xc3\x84\xc3\xaa9\xc3\x94\xc3\x8225\xc3\x88\xc3\x9516\xc3\x8a\xc2\xb15\xc2\xb7\xc3\x967\xc3\x83\xc3\xab'	-66.68	117.31	115.81	0	0	0	0	0	0	577	216	-238
19	b'2019\xc3\x84\xc3\xaa9\xc3\x94\xc3\x8225\xc3\x88\xc3\x9516\xc3\x8a\xc2\xb15\xc2\xb7\xc3\x967\xc3\x83\xc3\xab'	-66.68	117.37	115.81	0	0	0	0	0	0	606	203	-238
20	b'2019\xc3\x84\xc3\xaa9\xc3\x94\xc3\x8225\xc3\x88\xc3\x9516\xc3\x8a\xc2\xb15\xc2\xb7\xc3\x967\xc3\x83\xc3\xab'	-66.56	118.12	115.56	0	0	0	0	0	0	584	216	-232
21	b'2019\xc3\x84\xc3\xaa9\xc3\x94\xc3\x8225\xc3\x88\xc3\x9516\xc3\x8a\xc2\xb15\xc2\xb7\xc3\x968\xc3\x83\xc3\xab'	-66.56	118.12	115.56	0	0	0	0	0	0	584	216	-232
22	b'2019\xc3\x84\xc3\xaa9\xc3\x94\xc3\x8225\xc3\x88\xc3\x9516\xc3\x8a\xc2\xb15\xc2\xb7\xc3\x968\xc3\x83\xc3\xab'	-66.62	118.18	115.5	0	0	0	0	0	0	577	216	-238
23	b'2019\xc3\x84\xc3\xaa9\xc3\x94\xc3\x8225\xc3\x88\xc3\x9516\xc3\x8a\xc2\xb15\xc2\xb7\xc3\x968\xc3\x83\xc3\xab'	-66.62	118.06	115.37	0	0	0	0	0	0	553	203	-232
24	b'2019\xc3\x84\xc3\xaa9\xc3\x94\xc3\x8225\xc3\x88\xc3\x9516\xc3\x8a\xc2\xb15\xc2\xb7\xc3\x968\xc3\x83\xc3\xab'	-66.56	118	115.37	0	0	0	0	0	0	584	222	-238
25	b'2019\xc3\x84\xc3\xaa9\xc3\x94\xc3\x8225\xc3\x88\xc3\x9516\xc3\x8a\xc2\xb15\xc2\xb7\xc3\x968\xc3\x83\xc3\xab'	-66.37	118.25	115.31	0	0	0	0	0	0	584	233	-232
26	b'2019\xc3\x84\xc3\xaa9\xc3\x94\xc3\x8225\xc3\x88\xc3\x9516\xc3\x8a\xc2\xb15\xc2\xb7\xc3\x968\xc3\x83\xc3\xab'	-66.37	118.25	115.31	0	0	0	0	0	0	584	233	-232
27	b'2019\xc3\x84\xc3\xaa9\xc3\x94\xc3\x8225\xc3\x88\xc3\x9516\xc3\x8a\xc2\xb15\xc2\xb7\xc3\x968\xc3\x83\xc3\xab'	-66.5	117.93	115.25	0	0	0	0	0	0	612	214	-244
28	b'2019\xc3\x84\xc3\xaa9\xc3\x94\xc3\x8225\xc3\x88\xc3\x9516\xc3\x8a\xc2\xb15\xc2\xb7\xc3\x968\xc3\x83\xc3\xab'	-66.43	118.18	115.18	0	0	0	0	0	0	652	232	-225
29	b'2019\xc3\x84\xc3\xaa9\xc3\x94\xc3\x8225\xc3\x88\xc3\x9516\xc3\x8a\xc2\xb15\xc2\xb7\xc3\x968\xc3\x83\xc3\xab'	-66.43	118.18	115.18	0	0	0	0	0	0	652	232	-225
30	b'2019\xc3\x84\xc3\xaa9\xc3\x94\xc3\x8225\xc3\x88\xc3\x9516\xc3\x8a\xc2\xb15\xc2\xb7\xc3\x968\xc3\x83\xc3\xab'	-66.5	118.31	115.12	0	0	0	0	0	0	612	232	-219
31	b'2019\xc3\x84\xc3\xaa9\xc3\x94\xc3\x8225\xc3\x88\xc3\x9516\xc3\x8a\xc2\xb15\xc2\xb7\xc3\x968\xc3\x83\xc3\xab'	-66.5	118.31	115.12	0	0	0	0	0	0	612	232	-219
32	b'2019\xc3\x84\xc3\xaa9\xc3\x94\xc3\x8225\xc3\x88\xc3\x9516\xc3\x8a\xc2\xb15\xc2\xb7\xc3\x968\xc3\x83\xc3\xab'	-66.43	118.43	115.18	0	0	0	0	0	0	600	208	-232
33	b'2019\xc3\x84\xc3\xaa9\xc3\x94\xc3\x8225\xc3\x88\xc3\x9516\xc3\x8a\xc2\xb15\xc2\xb7\xc3\x968\xc3\x83\xc3\xab'	-66.43	118.43	115.18	0	0	0	0	0	0	600	208	-232
34	b'2019\xc3\x84\xc3\xaa9\xc3\x94\xc3\x8225\xc3\x88\xc3\x9516\xc3\x8a\xc2\xb15\xc2\xb7\xc3\x968\xc3\x83\xc3\xab'	-66.37	118.06	115.31	0	0	0	0	0	0	600	201	-244
35	b'2019\xc3\x84\xc3\xaa9\xc3\x94\xc3\x8225\xc3\x88\xc3\x9516\xc3\x8a\xc2\xb15\xc2\xb7\xc3\x969\xc3\x83\xc3\xab'	-66.43	117.81	115.31	0	0	0	0	0	0	582	220	-251
36	b'2019\xc3\x84\xc3\xaa9\xc3\x94\xc3\x8225\xc3\x88\xc3\x9516\xc3\x8a\xc2\xb15\xc2\xb7\xc3\x969\xc3\x83\xc3\xab'	-66.43	117.81	115.31	0	0	0	0	0	0	582	220	-251
37	b'2019\xc3\x84\xc3\xaa9\xc3\x94\xc3\x8225\xc3\x88\xc3\x9516\xc3\x8a\xc2\xb15\xc2\xb7\xc3\x969\xc3\x83\xc3\xab'	-66.43	117.5	115.25	0	0	0	0	0	0	616	201	-225
