# Supplementary material for: Data acquired by a single object sensor for the detection and quality evaluation of table tennis forehand strokes
Source: Data Brief. 2020 Nov 6;33:106504. doi: 10.1016/j.dib.2020.106504 (PMC7683218; doi:10.1016/j.dib.2020.106504)
Supplement: Supplementary file 2 [file mmc2.zip › Raw/Sensory-Data/1069.csv]

#	Time/Date	Roll	Pitch	Yaw	acc(x)	acc(y)	acc(z)	gyro(x)	gyro(y)	gyro(z)	mag(x)	mag(y)	mag(z)
2	b'2019\xc3\x84\xc3\xaa9\xc3\x94\xc3\x8225\xc3\x88\xc3\x9516\xc3\x8a\xc2\xb15\xc2\xb7\xc3\x9618\xc3\x83\xc3\xab'	-65.56	123.25	131.68	0	0	0	0	0	0	664	124	-184
3	b'2019\xc3\x84\xc3\xaa9\xc3\x94\xc3\x8225\xc3\x88\xc3\x9516\xc3\x8a\xc2\xb15\xc2\xb7\xc3\x9618\xc3\x83\xc3\xab'	-65.31	121.87	131.12	0	0	0	0	0	0	640	136	-171
4	b'2019\xc3\x84\xc3\xaa9\xc3\x94\xc3\x8225\xc3\x88\xc3\x9516\xc3\x8a\xc2\xb15\xc2\xb7\xc3\x9619\xc3\x83\xc3\xab'	-65	119.87	130.37	0	0	0	0	0	0	686	136	-177
5	b'2019\xc3\x84\xc3\xaa9\xc3\x94\xc3\x8225\xc3\x88\xc3\x9516\xc3\x8a\xc2\xb15\xc2\xb7\xc3\x9619\xc3\x83\xc3\xab'	-64.93	118.06	129.43	0	0	0	0	0	0	668	171	-190
6	b'2019\xc3\x84\xc3\xaa9\xc3\x94\xc3\x8225\xc3\x88\xc3\x9516\xc3\x8a\xc2\xb15\xc2\xb7\xc3\x9619\xc3\x83\xc3\xab'	-64.56	115.68	128.56	0	0	0	0	0	0	670	164	-217
7	b'2019\xc3\x84\xc3\xaa9\xc3\x94\xc3\x8225\xc3\x88\xc3\x9516\xc3\x8a\xc2\xb15\xc2\xb7\xc3\x9619\xc3\x83\xc3\xab'	-64.5	113.43	126.75	0	0	0	0	0	0	640	188	-203
8	b'2019\xc3\x84\xc3\xaa9\xc3\x94\xc3\x8225\xc3\x88\xc3\x9516\xc3\x8a\xc2\xb15\xc2\xb7\xc3\x9619\xc3\x83\xc3\xab'	-64.5	113.43	126.75	0	0	0	0	0	0	640	188	-203
9	b'2019\xc3\x84\xc3\xaa9\xc3\x94\xc3\x8225\xc3\x88\xc3\x9516\xc3\x8a\xc2\xb15\xc2\xb7\xc3\x9619\xc3\x83\xc3\xab'	-64.68	110.87	123.5	0	0	0	0	0	0	627	217	-228
10	b'2019\xc3\x84\xc3\xaa9\xc3\x94\xc3\x8225\xc3\x88\xc3\x9516\xc3\x8a\xc2\xb15\xc2\xb7\xc3\x9619\xc3\x83\xc3\xab'	-64.68	110.87	123.5	0	0	0	0	0	0	627	217	-228
11	b'2019\xc3\x84\xc3\xaa9\xc3\x94\xc3\x8225\xc3\x88\xc3\x9516\xc3\x8a\xc2\xb15\xc2\xb7\xc3\x9619\xc3\x83\xc3\xab'	-65.18	108.68	120.56	0	0	0	0	0	0	574	228	-241
12	b'2019\xc3\x84\xc3\xaa9\xc3\x94\xc3\x8225\xc3\x88\xc3\x9516\xc3\x8a\xc2\xb15\xc2\xb7\xc3\x9619\xc3\x83\xc3\xab'	-65.43	106.81	119.06	0	0	0	0	0	0	609	224	-262
13	b'2019\xc3\x84\xc3\xaa9\xc3\x94\xc3\x8225\xc3\x88\xc3\x9516\xc3\x8a\xc2\xb15\xc2\xb7\xc3\x9619\xc3\x83\xc3\xab'	-65.68	106.06	118.06	0	0	0	0	0	0	585	235	-260
14	b'2019\xc3\x84\xc3\xaa9\xc3\x94\xc3\x8225\xc3\x88\xc3\x9516\xc3\x8a\xc2\xb15\xc2\xb7\xc3\x9619\xc3\x83\xc3\xab'	-65.62	106.31	117.31	0	0	0	0	0	0	598	228	-262
15	b'2019\xc3\x84\xc3\xaa9\xc3\x94\xc3\x8225\xc3\x88\xc3\x9516\xc3\x8a\xc2\xb15\xc2\xb7\xc3\x9619\xc3\x83\xc3\xab'	-65.81	105.5	116.56	0	0	0	0	0	0	592	230	-268
16	b'2019\xc3\x84\xc3\xaa9\xc3\x94\xc3\x8225\xc3\x88\xc3\x9516\xc3\x8a\xc2\xb15\xc2\xb7\xc3\x9620\xc3\x83\xc3\xab'	-65.62	105	116.31	0	0	0	0	0	0	580	254	-268
17	b'2019\xc3\x84\xc3\xaa9\xc3\x94\xc3\x8225\xc3\x88\xc3\x9516\xc3\x8a\xc2\xb15\xc2\xb7\xc3\x9620\xc3\x83\xc3\xab'	-65.68	104.75	116	0	0	0	0	0	0	580	235	-260
18	b'2019\xc3\x84\xc3\xaa9\xc3\x94\xc3\x8225\xc3\x88\xc3\x9516\xc3\x8a\xc2\xb15\xc2\xb7\xc3\x9620\xc3\x83\xc3\xab'	-65.68	104.75	116	0	0	0	0	0	0	580	235	-260
19	b'2019\xc3\x84\xc3\xaa9\xc3\x94\xc3\x8225\xc3\x88\xc3\x9516\xc3\x8a\xc2\xb15\xc2\xb7\xc3\x9620\xc3\x83\xc3\xab'	-66	104.68	115.43	0	0	0	0	0	0	550	248	-257
20	b'2019\xc3\x84\xc3\xaa9\xc3\x94\xc3\x8225\xc3\x88\xc3\x9516\xc3\x8a\xc2\xb15\xc2\xb7\xc3\x9620\xc3\x83\xc3\xab'	-66.06	104.93	115.37	0	0	0	0	0	0	545	254	-283
21	b'2019\xc3\x84\xc3\xaa9\xc3\x94\xc3\x8225\xc3\x88\xc3\x9516\xc3\x8a\xc2\xb15\xc2\xb7\xc3\x9620\xc3\x83\xc3\xab'	-66.06	104.93	115.37	0	0	0	0	0	0	545	254	-283
22	b'2019\xc3\x84\xc3\xaa9\xc3\x94\xc3\x8225\xc3\x88\xc3\x9516\xc3\x8a\xc2\xb15\xc2\xb7\xc3\x9620\xc3\x83\xc3\xab'	-66.12	104.75	115.43	0	0	0	0	0	0	532	233	-289
23	b'2019\xc3\x84\xc3\xaa9\xc3\x94\xc3\x8225\xc3\x88\xc3\x9516\xc3\x8a\xc2\xb15\xc2\xb7\xc3\x9620\xc3\x83\xc3\xab'	-66	105.18	115.43	0	0	0	0	0	0	545	246	-270
24	b'2019\xc3\x84\xc3\xaa9\xc3\x94\xc3\x8225\xc3\x88\xc3\x9516\xc3\x8a\xc2\xb15\xc2\xb7\xc3\x9620\xc3\x83\xc3\xab'	-66	105.68	115.5	0	0	0	0	0	0	550	252	-283
25	b'2019\xc3\x84\xc3\xaa9\xc3\x94\xc3\x8225\xc3\x88\xc3\x9516\xc3\x8a\xc2\xb15\xc2\xb7\xc3\x9620\xc3\x83\xc3\xab'	-66.06	105.87	115.37	0	0	0	0	0	0	532	233	-283
26	b'2019\xc3\x84\xc3\xaa9\xc3\x94\xc3\x8225\xc3\x88\xc3\x9516\xc3\x8a\xc2\xb15\xc2\xb7\xc3\x9620\xc3\x83\xc3\xab'	-66.06	106	115.37	0	0	0	0	0	0	563	257	-257
27	b'2019\xc3\x84\xc3\xaa9\xc3\x94\xc3\x8225\xc3\x88\xc3\x9516\xc3\x8a\xc2\xb15\xc2\xb7\xc3\x9620\xc3\x83\xc3\xab'	-66.06	106	115.37	0	0	0	0	0	0	563	257	-257
28	b'2019\xc3\x84\xc3\xaa9\xc3\x94\xc3\x8225\xc3\x88\xc3\x9516\xc3\x8a\xc2\xb15\xc2\xb7\xc3\x9620\xc3\x83\xc3\xab'	-65.87	106.25	115.5	0	0	0	0	0	0	521	246	-262
29	b'2019\xc3\x84\xc3\xaa9\xc3\x94\xc3\x8225\xc3\x88\xc3\x9516\xc3\x8a\xc2\xb15\xc2\xb7\xc3\x9621\xc3\x83\xc3\xab'	-65.87	106.25	115.5	0	0	0	0	0	0	521	246	-262
30	b'2019\xc3\x84\xc3\xaa9\xc3\x94\xc3\x8225\xc3\x88\xc3\x9516\xc3\x8a\xc2\xb15\xc2\xb7\xc3\x9621\xc3\x83\xc3\xab'	-65.87	107.12	115.25	0	0	0	0	0	0	539	246	-262
31	b'2019\xc3\x84\xc3\xaa9\xc3\x94\xc3\x8225\xc3\x88\xc3\x9516\xc3\x8a\xc2\xb15\xc2\xb7\xc3\x9621\xc3\x83\xc3\xab'	-65.93	107.25	115.12	0	0	0	0	0	0	574	240	-262
32	b'2019\xc3\x84\xc3\xaa9\xc3\x94\xc3\x8225\xc3\x88\xc3\x9516\xc3\x8a\xc2\xb15\xc2\xb7\xc3\x9621\xc3\x83\xc3\xab'	-65.87	107.56	114.93	0	0	0	0	0	0	574	228	-270
33	b'2019\xc3\x84\xc3\xaa9\xc3\x94\xc3\x8225\xc3\x88\xc3\x9516\xc3\x8a\xc2\xb15\xc2\xb7\xc3\x9621\xc3\x83\xc3\xab'	-65.87	107.31	115.06	0	0	0	0	0	0	574	252	-270
34	b'2019\xc3\x84\xc3\xaa9\xc3\x94\xc3\x8225\xc3\x88\xc3\x9516\xc3\x8a\xc2\xb15\xc2\xb7\xc3\x9621\xc3\x83\xc3\xab'	-65.87	107.31	115.06	0	0	0	0	0	0	574	252	-270
35	b'2019\xc3\x84\xc3\xaa9\xc3\x94\xc3\x8225\xc3\x88\xc3\x9516\xc3\x8a\xc2\xb15\xc2\xb7\xc3\x9621\xc3\x83\xc3\xab'	-65.62	107.68	115.12	0	0	0	0	0	0	556	228	-270
36	b'2019\xc3\x84\xc3\xaa9\xc3\x94\xc3\x8225\xc3\x88\xc3\x9516\xc3\x8a\xc2\xb15\xc2\xb7\xc3\x9621\xc3\x83\xc3\xab'	-65.68	107.25	115.12	0	0	0	0	0	0	574	233	-257
37	b'2019\xc3\x84\xc3\xaa9\xc3\x94\xc3\x8225\xc3\x88\xc3\x9516\xc3\x8a\xc2\xb15\xc2\xb7\xc3\x9621\xc3\x83\xc3\xab'	-65.68	107.25	115.12	0	0	0	0	0	0	574	233	-257
38	b'2019\xc3\x84\xc3\xaa9\xc3\x94\xc3\x8225\xc3\x88\xc3\x9516\xc3\x8a\xc2\xb15\xc2\xb7\xc3\x9621\xc3\x83\xc3\xab'	-65.5	107.68	115.06	0	0	0	0	0	0	563	257	-270
