# Supplementary material for: Data acquired by a single object sensor for the detection and quality evaluation of table tennis forehand strokes
Source: Data Brief. 2020 Nov 6;33:106504. doi: 10.1016/j.dib.2020.106504 (PMC7683218; doi:10.1016/j.dib.2020.106504)
Supplement: Supplementary file 2 [file mmc2.zip › Raw/Sensory-Data/107.csv]

#	Time/Date	Roll	Pitch	Yaw	acc(x)	acc(y)	acc(z)	gyro(x)	gyro(y)	gyro(z)	mag(x)	mag(y)	mag(z)
2	b'2019\xc3\x84\xc3\xaa9\xc3\x94\xc3\x8217\xc3\x88\xc3\x9512\xc3\x8a\xc2\xb116\xc2\xb7\xc3\x9611\xc3\x83\xc3\xab'	-45.06	117.37	143.75	-744	-589	-365	-399	-502	-598	552	344	-169
3	b'2019\xc3\x84\xc3\xaa9\xc3\x94\xc3\x8217\xc3\x88\xc3\x9512\xc3\x8a\xc2\xb116\xc2\xb7\xc3\x9611\xc3\x83\xc3\xab'	-45.06	117.37	143.75	-744	-589	-365	-399	-502	-598	552	344	-169
4	b'2019\xc3\x84\xc3\xaa9\xc3\x94\xc3\x8217\xc3\x88\xc3\x9512\xc3\x8a\xc2\xb116\xc2\xb7\xc3\x9611\xc3\x83\xc3\xab'	-32.93	108.37	137.81	-601	-708	-341	-423	-1137	-1250	344	521	-238
5	b'2019\xc3\x84\xc3\xaa9\xc3\x94\xc3\x8217\xc3\x88\xc3\x9512\xc3\x8a\xc2\xb116\xc2\xb7\xc3\x9611\xc3\x83\xc3\xab'	-32.93	108.37	137.81	-601	-708	-341	-423	-1137	-1250	344	521	-238
6	b'2019\xc3\x84\xc3\xaa9\xc3\x94\xc3\x8217\xc3\x88\xc3\x9512\xc3\x8a\xc2\xb116\xc2\xb7\xc3\x9612\xc3\x83\xc3\xab'	-23.37	104.25	135.93	-387	-861	-226	-45	55	30	78	638	-264
7	b'2019\xc3\x84\xc3\xaa9\xc3\x94\xc3\x8217\xc3\x88\xc3\x9512\xc3\x8a\xc2\xb116\xc2\xb7\xc3\x9612\xc3\x83\xc3\xab'	-23.5	104.5	136.12	-411	-864	-216	91	-43	21	142	625	-272
8	b'2019\xc3\x84\xc3\xaa9\xc3\x94\xc3\x8217\xc3\x88\xc3\x9512\xc3\x8a\xc2\xb116\xc2\xb7\xc3\x9612\xc3\x83\xc3\xab'	-23.31	104.87	135.62	-396	-869	-290	23	4	-4	89	625	-276
