# Supplementary material for: Data acquired by a single object sensor for the detection and quality evaluation of table tennis forehand strokes
Source: Data Brief. 2020 Nov 6;33:106504. doi: 10.1016/j.dib.2020.106504 (PMC7683218; doi:10.1016/j.dib.2020.106504)
Supplement: Supplementary file 2 [file mmc2.zip › Raw/Sensory-Data/1070.csv]

#	Time/Date	Roll	Pitch	Yaw	acc(x)	acc(y)	acc(z)	gyro(x)	gyro(y)	gyro(z)	mag(x)	mag(y)	mag(z)
2	b'2019\xc3\x84\xc3\xaa9\xc3\x94\xc3\x8225\xc3\x88\xc3\x9516\xc3\x8a\xc2\xb15\xc2\xb7\xc3\x9629\xc3\x83\xc3\xab'	-67.43	113.62	126.5	0	0	0	0	0	0	622	153	-203
3	b'2019\xc3\x84\xc3\xaa9\xc3\x94\xc3\x8225\xc3\x88\xc3\x9516\xc3\x8a\xc2\xb15\xc2\xb7\xc3\x9629\xc3\x83\xc3\xab'	-67.43	113.62	126.5	0	0	0	0	0	0	622	153	-203
4	b'2019\xc3\x84\xc3\xaa9\xc3\x94\xc3\x8225\xc3\x88\xc3\x9516\xc3\x8a\xc2\xb15\xc2\xb7\xc3\x9629\xc3\x83\xc3\xab'	-67.18	110.43	124.25	0	0	0	0	0	0	611	142	-217
5	b'2019\xc3\x84\xc3\xaa9\xc3\x94\xc3\x8225\xc3\x88\xc3\x9516\xc3\x8a\xc2\xb15\xc2\xb7\xc3\x9630\xc3\x83\xc3\xab'	-67.06	108.68	123	0	0	0	0	0	0	651	171	-236
6	b'2019\xc3\x84\xc3\xaa9\xc3\x94\xc3\x8225\xc3\x88\xc3\x9516\xc3\x8a\xc2\xb15\xc2\xb7\xc3\x9630\xc3\x83\xc3\xab'	-67.06	108.68	123	0	0	0	0	0	0	651	171	-236
7	b'2019\xc3\x84\xc3\xaa9\xc3\x94\xc3\x8225\xc3\x88\xc3\x9516\xc3\x8a\xc2\xb15\xc2\xb7\xc3\x9630\xc3\x83\xc3\xab'	-67.06	105.25	120.37	0	0	0	0	0	0	587	190	-257
8	b'2019\xc3\x84\xc3\xaa9\xc3\x94\xc3\x8225\xc3\x88\xc3\x9516\xc3\x8a\xc2\xb15\xc2\xb7\xc3\x9630\xc3\x83\xc3\xab'	-66.81	102.37	118.68	0	0	0	0	0	0	564	212	-284
9	b'2019\xc3\x84\xc3\xaa9\xc3\x94\xc3\x8225\xc3\x88\xc3\x9516\xc3\x8a\xc2\xb15\xc2\xb7\xc3\x9630\xc3\x83\xc3\xab'	-66.81	102.37	118.68	0	0	0	0	0	0	564	212	-284
10	b'2019\xc3\x84\xc3\xaa9\xc3\x94\xc3\x8225\xc3\x88\xc3\x9516\xc3\x8a\xc2\xb15\xc2\xb7\xc3\x9630\xc3\x83\xc3\xab'	-66.81	102.37	118.68	0	0	0	0	0	0	564	212	-284
11	b'2019\xc3\x84\xc3\xaa9\xc3\x94\xc3\x8225\xc3\x88\xc3\x9516\xc3\x8a\xc2\xb15\xc2\xb7\xc3\x9630\xc3\x83\xc3\xab'	-66.81	99.06	114.75	0	0	0	0	0	0	552	224	-305
12	b'2019\xc3\x84\xc3\xaa9\xc3\x94\xc3\x8225\xc3\x88\xc3\x9516\xc3\x8a\xc2\xb15\xc2\xb7\xc3\x9630\xc3\x83\xc3\xab'	-66.93	99.37	113.5	0	0	0	0	0	0	569	219	-292
13	b'2019\xc3\x84\xc3\xaa9\xc3\x94\xc3\x8225\xc3\x88\xc3\x9516\xc3\x8a\xc2\xb15\xc2\xb7\xc3\x9630\xc3\x83\xc3\xab'	-67.12	99.31	112.56	0	0	0	0	0	0	601	230	-305
14	b'2019\xc3\x84\xc3\xaa9\xc3\x94\xc3\x8225\xc3\x88\xc3\x9516\xc3\x8a\xc2\xb15\xc2\xb7\xc3\x9630\xc3\x83\xc3\xab'	-67.43	99.18	111	0	0	0	0	0	0	571	230	-291
15	b'2019\xc3\x84\xc3\xaa9\xc3\x94\xc3\x8225\xc3\x88\xc3\x9516\xc3\x8a\xc2\xb15\xc2\xb7\xc3\x9630\xc3\x83\xc3\xab'	-67.43	99.18	111	0	0	0	0	0	0	571	230	-291
16	b'2019\xc3\x84\xc3\xaa9\xc3\x94\xc3\x8225\xc3\x88\xc3\x9516\xc3\x8a\xc2\xb15\xc2\xb7\xc3\x9631\xc3\x83\xc3\xab'	-67.62	100.18	109.93	0	0	0	0	0	0	560	230	-302
17	b'2019\xc3\x84\xc3\xaa9\xc3\x94\xc3\x8225\xc3\x88\xc3\x9516\xc3\x8a\xc2\xb15\xc2\xb7\xc3\x9631\xc3\x83\xc3\xab'	-67.68	99.93	109.87	0	0	0	0	0	0	571	235	-321
18	b'2019\xc3\x84\xc3\xaa9\xc3\x94\xc3\x8225\xc3\x88\xc3\x9516\xc3\x8a\xc2\xb15\xc2\xb7\xc3\x9631\xc3\x83\xc3\xab'	-67.62	100	109.93	0	0	0	0	0	0	531	248	-302
19	b'2019\xc3\x84\xc3\xaa9\xc3\x94\xc3\x8225\xc3\x88\xc3\x9516\xc3\x8a\xc2\xb15\xc2\xb7\xc3\x9631\xc3\x83\xc3\xab'	-67.5	99.75	110.06	0	0	0	0	0	0	548	230	-316
20	b'2019\xc3\x84\xc3\xaa9\xc3\x94\xc3\x8225\xc3\x88\xc3\x9516\xc3\x8a\xc2\xb15\xc2\xb7\xc3\x9631\xc3\x83\xc3\xab'	-67.5	99.75	110.06	0	0	0	0	0	0	548	230	-316
21	b'2019\xc3\x84\xc3\xaa9\xc3\x94\xc3\x8225\xc3\x88\xc3\x9516\xc3\x8a\xc2\xb15\xc2\xb7\xc3\x9631\xc3\x83\xc3\xab'	-67.5	99.75	110.06	0	0	0	0	0	0	548	230	-316
22	b'2019\xc3\x84\xc3\xaa9\xc3\x94\xc3\x8225\xc3\x88\xc3\x9516\xc3\x8a\xc2\xb15\xc2\xb7\xc3\x9631\xc3\x83\xc3\xab'	-67.31	99.68	110.37	0	0	0	0	0	0	520	241	-310
23	b'2019\xc3\x84\xc3\xaa9\xc3\x94\xc3\x8225\xc3\x88\xc3\x9516\xc3\x8a\xc2\xb15\xc2\xb7\xc3\x9631\xc3\x83\xc3\xab'	-67.31	99.81	110.43	0	0	0	0	0	0	531	259	-297
24	b'2019\xc3\x84\xc3\xaa9\xc3\x94\xc3\x8225\xc3\x88\xc3\x9516\xc3\x8a\xc2\xb15\xc2\xb7\xc3\x9631\xc3\x83\xc3\xab'	-67.31	99.81	110.43	0	0	0	0	0	0	531	259	-297
25	b'2019\xc3\x84\xc3\xaa9\xc3\x94\xc3\x8225\xc3\x88\xc3\x9516\xc3\x8a\xc2\xb15\xc2\xb7\xc3\x9631\xc3\x83\xc3\xab'	-67.31	100.25	110.25	0	0	0	0	0	0	531	241	-284
26	b'2019\xc3\x84\xc3\xaa9\xc3\x94\xc3\x8225\xc3\x88\xc3\x9516\xc3\x8a\xc2\xb15\xc2\xb7\xc3\x9632\xc3\x83\xc3\xab'	-67.37	100.43	110.06	0	0	0	0	0	0	553	254	-297
27	b'2019\xc3\x84\xc3\xaa9\xc3\x94\xc3\x8225\xc3\x88\xc3\x9516\xc3\x8a\xc2\xb15\xc2\xb7\xc3\x9632\xc3\x83\xc3\xab'	-67.37	100.43	110.06	0	0	0	0	0	0	553	254	-297
28	b'2019\xc3\x84\xc3\xaa9\xc3\x94\xc3\x8225\xc3\x88\xc3\x9516\xc3\x8a\xc2\xb15\xc2\xb7\xc3\x9632\xc3\x83\xc3\xab'	-67.31	100.56	110.18	0	0	0	0	0	0	524	248	-291
