# Supplementary material for: Data acquired by a single object sensor for the detection and quality evaluation of table tennis forehand strokes
Source: Data Brief. 2020 Nov 6;33:106504. doi: 10.1016/j.dib.2020.106504 (PMC7683218; doi:10.1016/j.dib.2020.106504)
Supplement: Supplementary file 2 [file mmc2.zip › Raw/Sensory-Data/1071.csv]

#	Time/Date	Roll	Pitch	Yaw	acc(x)	acc(y)	acc(z)	gyro(x)	gyro(y)	gyro(z)	mag(x)	mag(y)	mag(z)
2	b'2019\xc3\x84\xc3\xaa9\xc3\x94\xc3\x8225\xc3\x88\xc3\x9516\xc3\x8a\xc2\xb15\xc2\xb7\xc3\x9640\xc3\x83\xc3\xab'	-70.56	111.87	120.87	0	0	0	0	0	0	630	123	-236
3	b'2019\xc3\x84\xc3\xaa9\xc3\x94\xc3\x8225\xc3\x88\xc3\x9516\xc3\x8a\xc2\xb15\xc2\xb7\xc3\x9640\xc3\x83\xc3\xab'	-70.5	110.37	119.31	0	0	0	0	0	0	601	120	-236
4	b'2019\xc3\x84\xc3\xaa9\xc3\x94\xc3\x8225\xc3\x88\xc3\x9516\xc3\x8a\xc2\xb15\xc2\xb7\xc3\x9640\xc3\x83\xc3\xab'	-70.62	108.56	118.06	0	0	0	0	0	0	624	142	-257
5	b'2019\xc3\x84\xc3\xaa9\xc3\x94\xc3\x8225\xc3\x88\xc3\x9516\xc3\x8a\xc2\xb15\xc2\xb7\xc3\x9640\xc3\x83\xc3\xab'	-70.62	106.43	117.06	0	0	0	0	0	0	571	131	-262
6	b'2019\xc3\x84\xc3\xaa9\xc3\x94\xc3\x8225\xc3\x88\xc3\x9516\xc3\x8a\xc2\xb15\xc2\xb7\xc3\x9640\xc3\x83\xc3\xab'	-70.93	105	115.5	0	0	0	0	0	0	560	160	-264
7	b'2019\xc3\x84\xc3\xaa9\xc3\x94\xc3\x8225\xc3\x88\xc3\x9516\xc3\x8a\xc2\xb15\xc2\xb7\xc3\x9640\xc3\x83\xc3\xab'	-71.06	104.18	114.12	0	0	0	0	0	0	584	150	-264
8	b'2019\xc3\x84\xc3\xaa9\xc3\x94\xc3\x8225\xc3\x88\xc3\x9516\xc3\x8a\xc2\xb15\xc2\xb7\xc3\x9640\xc3\x83\xc3\xab'	-71.06	104.18	114.12	0	0	0	0	0	0	584	150	-264
9	b'2019\xc3\x84\xc3\xaa9\xc3\x94\xc3\x8225\xc3\x88\xc3\x9516\xc3\x8a\xc2\xb15\xc2\xb7\xc3\x9640\xc3\x83\xc3\xab'	-71.43	103.93	112.18	0	0	0	0	0	0	571	166	-292
10	b'2019\xc3\x84\xc3\xaa9\xc3\x94\xc3\x8225\xc3\x88\xc3\x9516\xc3\x8a\xc2\xb15\xc2\xb7\xc3\x9640\xc3\x83\xc3\xab'	-71.43	103.93	112.18	0	0	0	0	0	0	571	166	-292
11	b'2019\xc3\x84\xc3\xaa9\xc3\x94\xc3\x8225\xc3\x88\xc3\x9516\xc3\x8a\xc2\xb15\xc2\xb7\xc3\x9640\xc3\x83\xc3\xab'	-72.18	103.93	109.81	0	0	0	0	0	0	576	171	-292
12	b'2019\xc3\x84\xc3\xaa9\xc3\x94\xc3\x8225\xc3\x88\xc3\x9516\xc3\x8a\xc2\xb15\xc2\xb7\xc3\x9640\xc3\x83\xc3\xab'	-72.37	103.75	109.18	0	0	0	0	0	0	536	177	-299
13	b'2019\xc3\x84\xc3\xaa9\xc3\x94\xc3\x8225\xc3\x88\xc3\x9516\xc3\x8a\xc2\xb15\xc2\xb7\xc3\x9640\xc3\x83\xc3\xab'	-72.62	104.5	108.37	0	0	0	0	0	0	584	160	-305
14	b'2019\xc3\x84\xc3\xaa9\xc3\x94\xc3\x8225\xc3\x88\xc3\x9516\xc3\x8a\xc2\xb15\xc2\xb7\xc3\x9641\xc3\x83\xc3\xab'	-72.75	104.93	107.93	0	0	0	0	0	0	553	160	-299
15	b'2019\xc3\x84\xc3\xaa9\xc3\x94\xc3\x8225\xc3\x88\xc3\x9516\xc3\x8a\xc2\xb15\xc2\xb7\xc3\x9641\xc3\x83\xc3\xab'	-72.75	104.93	107.93	0	0	0	0	0	0	553	160	-299
16	b'2019\xc3\x84\xc3\xaa9\xc3\x94\xc3\x8225\xc3\x88\xc3\x9516\xc3\x8a\xc2\xb15\xc2\xb7\xc3\x9641\xc3\x83\xc3\xab'	-72.62	105	107.62	0	0	0	0	0	0	553	166	-286
17	b'2019\xc3\x84\xc3\xaa9\xc3\x94\xc3\x8225\xc3\x88\xc3\x9516\xc3\x8a\xc2\xb15\xc2\xb7\xc3\x9641\xc3\x83\xc3\xab'	-72.75	105.18	107.37	0	0	0	0	0	0	542	166	-299
18	b'2019\xc3\x84\xc3\xaa9\xc3\x94\xc3\x8225\xc3\x88\xc3\x9516\xc3\x8a\xc2\xb15\xc2\xb7\xc3\x9641\xc3\x83\xc3\xab'	-72.75	105.18	107.37	0	0	0	0	0	0	542	166	-299
19	b'2019\xc3\x84\xc3\xaa9\xc3\x94\xc3\x8225\xc3\x88\xc3\x9516\xc3\x8a\xc2\xb15\xc2\xb7\xc3\x9641\xc3\x83\xc3\xab'	-72.81	106.31	107.37	0	0	0	0	0	0	560	171	-286
20	b'2019\xc3\x84\xc3\xaa9\xc3\x94\xc3\x8225\xc3\x88\xc3\x9516\xc3\x8a\xc2\xb15\xc2\xb7\xc3\x9641\xc3\x83\xc3\xab'	-72.62	106.56	107.5	0	0	0	0	0	0	542	171	-286
21	b'2019\xc3\x84\xc3\xaa9\xc3\x94\xc3\x8225\xc3\x88\xc3\x9516\xc3\x8a\xc2\xb15\xc2\xb7\xc3\x9641\xc3\x83\xc3\xab'	-72.62	106.56	107.5	0	0	0	0	0	0	542	171	-286
22	b'2019\xc3\x84\xc3\xaa9\xc3\x94\xc3\x8225\xc3\x88\xc3\x9516\xc3\x8a\xc2\xb15\xc2\xb7\xc3\x9641\xc3\x83\xc3\xab'	-72.5	106.31	107.87	0	0	0	0	0	0	588	177	-286
23	b'2019\xc3\x84\xc3\xaa9\xc3\x94\xc3\x8225\xc3\x88\xc3\x9516\xc3\x8a\xc2\xb15\xc2\xb7\xc3\x9641\xc3\x83\xc3\xab'	-72.37	105.87	108.12	0	0	0	0	0	0	595	155	-305
24	b'2019\xc3\x84\xc3\xaa9\xc3\x94\xc3\x8225\xc3\x88\xc3\x9516\xc3\x8a\xc2\xb15\xc2\xb7\xc3\x9641\xc3\x83\xc3\xab'	-72.37	105.87	108.12	0	0	0	0	0	0	595	155	-305
25	b'2019\xc3\x84\xc3\xaa9\xc3\x94\xc3\x8225\xc3\x88\xc3\x9516\xc3\x8a\xc2\xb15\xc2\xb7\xc3\x9642\xc3\x83\xc3\xab'	-72.43	105.37	108.37	0	0	0	0	0	0	553	155	-292
26	b'2019\xc3\x84\xc3\xaa9\xc3\x94\xc3\x8225\xc3\x88\xc3\x9516\xc3\x8a\xc2\xb15\xc2\xb7\xc3\x9642\xc3\x83\xc3\xab'	-72.56	104.68	108.37	0	0	0	0	0	0	542	166	-278
27	b'2019\xc3\x84\xc3\xaa9\xc3\x94\xc3\x8225\xc3\x88\xc3\x9516\xc3\x8a\xc2\xb15\xc2\xb7\xc3\x9642\xc3\x83\xc3\xab'	-72.56	105	108.37	0	0	0	0	0	0	584	177	-292
28	b'2019\xc3\x84\xc3\xaa9\xc3\x94\xc3\x8225\xc3\x88\xc3\x9516\xc3\x8a\xc2\xb15\xc2\xb7\xc3\x9642\xc3\x83\xc3\xab'	-72.5	105	108.31	0	0	0	0	0	0	588	171	-305
29	b'2019\xc3\x84\xc3\xaa9\xc3\x94\xc3\x8225\xc3\x88\xc3\x9516\xc3\x8a\xc2\xb15\xc2\xb7\xc3\x9642\xc3\x83\xc3\xab'	-72.5	105	108.31	0	0	0	0	0	0	588	171	-305
30	b'2019\xc3\x84\xc3\xaa9\xc3\x94\xc3\x8225\xc3\x88\xc3\x9516\xc3\x8a\xc2\xb15\xc2\xb7\xc3\x9642\xc3\x83\xc3\xab'	-72.56	104.68	108.31	0	0	0	0	0	0	577	148	-305
31	b'2019\xc3\x84\xc3\xaa9\xc3\x94\xc3\x8225\xc3\x88\xc3\x9516\xc3\x8a\xc2\xb15\xc2\xb7\xc3\x9642\xc3\x83\xc3\xab'	-72.56	104.81	108.31	0	0	0	0	0	0	595	166	-286
32	b'2019\xc3\x84\xc3\xaa9\xc3\x94\xc3\x8225\xc3\x88\xc3\x9516\xc3\x8a\xc2\xb15\xc2\xb7\xc3\x9642\xc3\x83\xc3\xab'	-72.56	104.81	108.31	0	0	0	0	0	0	595	166	-286
33	b'2019\xc3\x84\xc3\xaa9\xc3\x94\xc3\x8225\xc3\x88\xc3\x9516\xc3\x8a\xc2\xb15\xc2\xb7\xc3\x9642\xc3\x83\xc3\xab'	-72.5	104.62	108.37	0	0	0	0	0	0	542	171	-305
34	b'2019\xc3\x84\xc3\xaa9\xc3\x94\xc3\x8225\xc3\x88\xc3\x9516\xc3\x8a\xc2\xb15\xc2\xb7\xc3\x9642\xc3\x83\xc3\xab'	-72.56	104.5	108.37	0	0	0	0	0	0	588	177	-299
