# Supplementary material for: Data acquired by a single object sensor for the detection and quality evaluation of table tennis forehand strokes
Source: Data Brief. 2020 Nov 6;33:106504. doi: 10.1016/j.dib.2020.106504 (PMC7683218; doi:10.1016/j.dib.2020.106504)
Supplement: Supplementary file 2 [file mmc2.zip › Raw/Sensory-Data/1072.csv]

#	Time/Date	Roll	Pitch	Yaw	acc(x)	acc(y)	acc(z)	gyro(x)	gyro(y)	gyro(z)	mag(x)	mag(y)	mag(z)
2	b'2019\xc3\x84\xc3\xaa9\xc3\x94\xc3\x8225\xc3\x88\xc3\x9516\xc3\x8a\xc2\xb15\xc2\xb7\xc3\x9650\xc3\x83\xc3\xab'	-70.18	107.62	120.5	0	0	0	0	0	0	606	120	-257
3	b'2019\xc3\x84\xc3\xaa9\xc3\x94\xc3\x8225\xc3\x88\xc3\x9516\xc3\x8a\xc2\xb15\xc2\xb7\xc3\x9650\xc3\x83\xc3\xab'	-70.18	107.62	120.5	0	0	0	0	0	0	606	120	-257
4	b'2019\xc3\x84\xc3\xaa9\xc3\x94\xc3\x8225\xc3\x88\xc3\x9516\xc3\x8a\xc2\xb15\xc2\xb7\xc3\x9650\xc3\x83\xc3\xab'	-70	105.5	117.56	0	0	0	0	0	0	571	131	-251
5	b'2019\xc3\x84\xc3\xaa9\xc3\x94\xc3\x8225\xc3\x88\xc3\x9516\xc3\x8a\xc2\xb15\xc2\xb7\xc3\x9650\xc3\x83\xc3\xab'	-70.25	104	115.93	0	0	0	0	0	0	571	155	-276
6	b'2019\xc3\x84\xc3\xaa9\xc3\x94\xc3\x8225\xc3\x88\xc3\x9516\xc3\x8a\xc2\xb15\xc2\xb7\xc3\x9650\xc3\x83\xc3\xab'	-70.25	102.43	114.31	0	0	0	0	0	0	577	171	-278
7	b'2019\xc3\x84\xc3\xaa9\xc3\x94\xc3\x8225\xc3\x88\xc3\x9516\xc3\x8a\xc2\xb15\xc2\xb7\xc3\x9650\xc3\x83\xc3\xab'	-70.37	100.93	113.18	0	0	0	0	0	0	566	171	-280
8	b'2019\xc3\x84\xc3\xaa9\xc3\x94\xc3\x8225\xc3\x88\xc3\x9516\xc3\x8a\xc2\xb15\xc2\xb7\xc3\x9650\xc3\x83\xc3\xab'	-70.62	100.25	111.75	0	0	0	0	0	0	584	160	-288
9	b'2019\xc3\x84\xc3\xaa9\xc3\x94\xc3\x8225\xc3\x88\xc3\x9516\xc3\x8a\xc2\xb15\xc2\xb7\xc3\x9651\xc3\x83\xc3\xab'	-71	99.25	109.93	0	0	0	0	0	0	584	171	-280
10	b'2019\xc3\x84\xc3\xaa9\xc3\x94\xc3\x8225\xc3\x88\xc3\x9516\xc3\x8a\xc2\xb15\xc2\xb7\xc3\x9651\xc3\x83\xc3\xab'	-71.43	99	108	0	0	0	0	0	0	577	190	-318
11	b'2019\xc3\x84\xc3\xaa9\xc3\x94\xc3\x8225\xc3\x88\xc3\x9516\xc3\x8a\xc2\xb15\xc2\xb7\xc3\x9651\xc3\x83\xc3\xab'	-71.43	99	108	0	0	0	0	0	0	577	190	-318
12	b'2019\xc3\x84\xc3\xaa9\xc3\x94\xc3\x8225\xc3\x88\xc3\x9516\xc3\x8a\xc2\xb15\xc2\xb7\xc3\x9651\xc3\x83\xc3\xab'	-71.93	98.93	105.43	0	0	0	0	0	0	550	190	-331
13	b'2019\xc3\x84\xc3\xaa9\xc3\x94\xc3\x8225\xc3\x88\xc3\x9516\xc3\x8a\xc2\xb15\xc2\xb7\xc3\x9651\xc3\x83\xc3\xab'	-72	98.5	104.75	0	0	0	0	0	0	568	204	-297
14	b'2019\xc3\x84\xc3\xaa9\xc3\x94\xc3\x8225\xc3\x88\xc3\x9516\xc3\x8a\xc2\xb15\xc2\xb7\xc3\x9651\xc3\x83\xc3\xab'	-71.87	98.87	104.37	0	0	0	0	0	0	585	182	-310
15	b'2019\xc3\x84\xc3\xaa9\xc3\x94\xc3\x8225\xc3\x88\xc3\x9516\xc3\x8a\xc2\xb15\xc2\xb7\xc3\x9651\xc3\x83\xc3\xab'	-71.87	98.87	104.37	0	0	0	0	0	0	585	182	-310
16	b'2019\xc3\x84\xc3\xaa9\xc3\x94\xc3\x8225\xc3\x88\xc3\x9516\xc3\x8a\xc2\xb15\xc2\xb7\xc3\x9651\xc3\x83\xc3\xab'	-71.68	99.06	104.62	0	0	0	0	0	0	568	195	-316
17	b'2019\xc3\x84\xc3\xaa9\xc3\x94\xc3\x8225\xc3\x88\xc3\x9516\xc3\x8a\xc2\xb15\xc2\xb7\xc3\x9651\xc3\x83\xc3\xab'	-71.56	98.81	104.93	0	0	0	0	0	0	561	200	-304
18	b'2019\xc3\x84\xc3\xaa9\xc3\x94\xc3\x8225\xc3\x88\xc3\x9516\xc3\x8a\xc2\xb15\xc2\xb7\xc3\x9651\xc3\x83\xc3\xab'	-71.56	99	104.93	0	0	0	0	0	0	555	195	-316
19	b'2019\xc3\x84\xc3\xaa9\xc3\x94\xc3\x8225\xc3\x88\xc3\x9516\xc3\x8a\xc2\xb15\xc2\xb7\xc3\x9651\xc3\x83\xc3\xab'	-71.56	99	104.93	0	0	0	0	0	0	555	195	-316
20	b'2019\xc3\x84\xc3\xaa9\xc3\x94\xc3\x8225\xc3\x88\xc3\x9516\xc3\x8a\xc2\xb15\xc2\xb7\xc3\x9652\xc3\x83\xc3\xab'	-71.5	99.06	105	0	0	0	0	0	0	555	212	-297
21	b'2019\xc3\x84\xc3\xaa9\xc3\x94\xc3\x8225\xc3\x88\xc3\x9516\xc3\x8a\xc2\xb15\xc2\xb7\xc3\x9652\xc3\x83\xc3\xab'	-71.37	98.81	105.12	0	0	0	0	0	0	555	200	-323
22	b'2019\xc3\x84\xc3\xaa9\xc3\x94\xc3\x8225\xc3\x88\xc3\x9516\xc3\x8a\xc2\xb15\xc2\xb7\xc3\x9652\xc3\x83\xc3\xab'	-71.31	98.62	105.12	0	0	0	0	0	0	579	190	-304
