# Supplementary material for: Data acquired by a single object sensor for the detection and quality evaluation of table tennis forehand strokes
Source: Data Brief. 2020 Nov 6;33:106504. doi: 10.1016/j.dib.2020.106504 (PMC7683218; doi:10.1016/j.dib.2020.106504)
Supplement: Supplementary file 2 [file mmc2.zip › Raw/Sensory-Data/1073.csv]

#	Time/Date	Roll	Pitch	Yaw	acc(x)	acc(y)	acc(z)	gyro(x)	gyro(y)	gyro(z)	mag(x)	mag(y)	mag(z)
2	b'2019\xc3\x84\xc3\xaa9\xc3\x94\xc3\x8225\xc3\x88\xc3\x9516\xc3\x8a\xc2\xb15\xc2\xb7\xc3\x9659\xc3\x83\xc3\xab'	-68.25	117.25	120.31	0	0	0	0	0	0	630	166	-227
3	b'2019\xc3\x84\xc3\xaa9\xc3\x94\xc3\x8225\xc3\x88\xc3\x9516\xc3\x8a\xc2\xb15\xc2\xb7\xc3\x9659\xc3\x83\xc3\xab'	-68.25	117.25	120.31	0	0	0	0	0	0	630	166	-227
4	b'2019\xc3\x84\xc3\xaa9\xc3\x94\xc3\x8225\xc3\x88\xc3\x9516\xc3\x8a\xc2\xb15\xc2\xb7\xc3\x9659\xc3\x83\xc3\xab'	-68.43	110.75	118.06	0	0	0	0	0	0	617	182	-233
5	b'2019\xc3\x84\xc3\xaa9\xc3\x94\xc3\x8225\xc3\x88\xc3\x9516\xc3\x8a\xc2\xb15\xc2\xb7\xc3\x9659\xc3\x83\xc3\xab'	-68.43	110.75	118.06	0	0	0	0	0	0	617	182	-233
6	b'2019\xc3\x84\xc3\xaa9\xc3\x94\xc3\x8225\xc3\x88\xc3\x9516\xc3\x8a\xc2\xb15\xc2\xb7\xc3\x9659\xc3\x83\xc3\xab'	-67.87	103.75	116.5	0	0	0	0	0	0	601	195	-278
7	b'2019\xc3\x84\xc3\xaa9\xc3\x94\xc3\x8225\xc3\x88\xc3\x9516\xc3\x8a\xc2\xb16\xc2\xb7\xc3\x96'	-67.68	101.5	116	0	0	0	0	0	0	584	176	-272
8	b'2019\xc3\x84\xc3\xaa9\xc3\x94\xc3\x8225\xc3\x88\xc3\x9516\xc3\x8a\xc2\xb16\xc2\xb7\xc3\x96'	-67.68	101.5	116	0	0	0	0	0	0	584	176	-272
9	b'2019\xc3\x84\xc3\xaa9\xc3\x94\xc3\x8225\xc3\x88\xc3\x9516\xc3\x8a\xc2\xb16\xc2\xb7\xc3\x96'	-67.56	99.25	114.43	0	0	0	0	0	0	505	224	-299
10	b'2019\xc3\x84\xc3\xaa9\xc3\x94\xc3\x8225\xc3\x88\xc3\x9516\xc3\x8a\xc2\xb16\xc2\xb7\xc3\x96'	-67.75	98.93	113.56	0	0	0	0	0	0	520	200	-307
11	b'2019\xc3\x84\xc3\xaa9\xc3\x94\xc3\x8225\xc3\x88\xc3\x9516\xc3\x8a\xc2\xb16\xc2\xb7\xc3\x96'	-67.68	99	113.31	0	0	0	0	0	0	553	206	-308
12	b'2019\xc3\x84\xc3\xaa9\xc3\x94\xc3\x8225\xc3\x88\xc3\x9516\xc3\x8a\xc2\xb16\xc2\xb7\xc3\x96'	-67.75	98.5	113.18	0	0	0	0	0	0	531	219	-313
13	b'2019\xc3\x84\xc3\xaa9\xc3\x94\xc3\x8225\xc3\x88\xc3\x9516\xc3\x8a\xc2\xb16\xc2\xb7\xc3\x96'	-67.75	98.5	113.18	0	0	0	0	0	0	531	219	-313
14	b'2019\xc3\x84\xc3\xaa9\xc3\x94\xc3\x8225\xc3\x88\xc3\x9516\xc3\x8a\xc2\xb16\xc2\xb7\xc3\x96'	-67.56	98.12	113.25	0	0	0	0	0	0	536	241	-307
15	b'2019\xc3\x84\xc3\xaa9\xc3\x94\xc3\x8225\xc3\x88\xc3\x9516\xc3\x8a\xc2\xb16\xc2\xb7\xc3\x96'	-67.87	98.5	112.75	0	0	0	0	0	0	566	212	-307
16	b'2019\xc3\x84\xc3\xaa9\xc3\x94\xc3\x8225\xc3\x88\xc3\x9516\xc3\x8a\xc2\xb16\xc2\xb7\xc3\x96'	-68.18	98.43	112.43	0	0	0	0	0	0	553	212	-320
17	b'2019\xc3\x84\xc3\xaa9\xc3\x94\xc3\x8225\xc3\x88\xc3\x9516\xc3\x8a\xc2\xb16\xc2\xb7\xc3\x96'	-68.31	99.06	112.06	0	0	0	0	0	0	553	224	-307
18	b'2019\xc3\x84\xc3\xaa9\xc3\x94\xc3\x8225\xc3\x88\xc3\x9516\xc3\x8a\xc2\xb16\xc2\xb7\xc3\x961\xc3\x83\xc3\xab'	-68.25	98.75	112.06	0	0	0	0	0	0	560	219	-294
19	b'2019\xc3\x84\xc3\xaa9\xc3\x94\xc3\x8225\xc3\x88\xc3\x9516\xc3\x8a\xc2\xb16\xc2\xb7\xc3\x961\xc3\x83\xc3\xab'	-68.25	98.75	112.06	0	0	0	0	0	0	560	219	-294
20	b'2019\xc3\x84\xc3\xaa9\xc3\x94\xc3\x8225\xc3\x88\xc3\x9516\xc3\x8a\xc2\xb16\xc2\xb7\xc3\x961\xc3\x83\xc3\xab'	-68.06	99.06	111.93	0	0	0	0	0	0	548	224	-294
21	b'2019\xc3\x84\xc3\xaa9\xc3\x94\xc3\x8225\xc3\x88\xc3\x9516\xc3\x8a\xc2\xb16\xc2\xb7\xc3\x961\xc3\x83\xc3\xab'	-68.12	98.93	111.87	0	0	0	0	0	0	553	224	-307
22	b'2019\xc3\x84\xc3\xaa9\xc3\x94\xc3\x8225\xc3\x88\xc3\x9516\xc3\x8a\xc2\xb16\xc2\xb7\xc3\x961\xc3\x83\xc3\xab'	-68	99.06	112	0	0	0	0	0	0	560	230	-300
23	b'2019\xc3\x84\xc3\xaa9\xc3\x94\xc3\x8225\xc3\x88\xc3\x9516\xc3\x8a\xc2\xb16\xc2\xb7\xc3\x961\xc3\x83\xc3\xab'	-68.06	98.75	112.12	0	0	0	0	0	0	513	219	-294
24	b'2019\xc3\x84\xc3\xaa9\xc3\x94\xc3\x8225\xc3\x88\xc3\x9516\xc3\x8a\xc2\xb16\xc2\xb7\xc3\x961\xc3\x83\xc3\xab'	-68.06	98.56	112.12	0	0	0	0	0	0	553	219	-300
25	b'2019\xc3\x84\xc3\xaa9\xc3\x94\xc3\x8225\xc3\x88\xc3\x9516\xc3\x8a\xc2\xb16\xc2\xb7\xc3\x961\xc3\x83\xc3\xab'	-68	98.68	112.18	0	0	0	0	0	0	520	200	-320
26	b'2019\xc3\x84\xc3\xaa9\xc3\x94\xc3\x8225\xc3\x88\xc3\x9516\xc3\x8a\xc2\xb16\xc2\xb7\xc3\x961\xc3\x83\xc3\xab'	-68.06	98.62	112.12	0	0	0	0	0	0	548	230	-300
27	b'2019\xc3\x84\xc3\xaa9\xc3\x94\xc3\x8225\xc3\x88\xc3\x9516\xc3\x8a\xc2\xb16\xc2\xb7\xc3\x962\xc3\x83\xc3\xab'	-68.06	98.31	112.06	0	0	0	0	0	0	566	235	-307
