# Supplementary material for: Data acquired by a single object sensor for the detection and quality evaluation of table tennis forehand strokes
Source: Data Brief. 2020 Nov 6;33:106504. doi: 10.1016/j.dib.2020.106504 (PMC7683218; doi:10.1016/j.dib.2020.106504)
Supplement: Supplementary file 2 [file mmc2.zip › Raw/Sensory-Data/1074.csv]

#	Time/Date	Roll	Pitch	Yaw	acc(x)	acc(y)	acc(z)	gyro(x)	gyro(y)	gyro(z)	mag(x)	mag(y)	mag(z)
2	b'2019\xc3\x84\xc3\xaa9\xc3\x94\xc3\x8225\xc3\x88\xc3\x9516\xc3\x8a\xc2\xb16\xc2\xb7\xc3\x9610\xc3\x83\xc3\xab'	-67.56	100.87	120.87	0	0	0	0	0	0	593	150	-283
3	b'2019\xc3\x84\xc3\xaa9\xc3\x94\xc3\x8225\xc3\x88\xc3\x9516\xc3\x8a\xc2\xb16\xc2\xb7\xc3\x9610\xc3\x83\xc3\xab'	-67.5	99.75	118.31	0	0	0	0	0	0	611	185	-278
4	b'2019\xc3\x84\xc3\xaa9\xc3\x94\xc3\x8225\xc3\x88\xc3\x9516\xc3\x8a\xc2\xb16\xc2\xb7\xc3\x9610\xc3\x83\xc3\xab'	-67.75	98.06	116.12	0	0	0	0	0	0	564	192	-302
5	b'2019\xc3\x84\xc3\xaa9\xc3\x94\xc3\x8225\xc3\x88\xc3\x9516\xc3\x8a\xc2\xb16\xc2\xb7\xc3\x9610\xc3\x83\xc3\xab'	-67.75	98.06	116.12	0	0	0	0	0	0	564	192	-302
6	b'2019\xc3\x84\xc3\xaa9\xc3\x94\xc3\x8225\xc3\x88\xc3\x9516\xc3\x8a\xc2\xb16\xc2\xb7\xc3\x9610\xc3\x83\xc3\xab'	-67.93	94.81	113.5	0	0	0	0	0	0	529	196	-308
7	b'2019\xc3\x84\xc3\xaa9\xc3\x94\xc3\x8225\xc3\x88\xc3\x9516\xc3\x8a\xc2\xb16\xc2\xb7\xc3\x9610\xc3\x83\xc3\xab'	-68.25	93.5	111.81	0	0	0	0	0	0	558	201	-329
8	b'2019\xc3\x84\xc3\xaa9\xc3\x94\xc3\x8225\xc3\x88\xc3\x9516\xc3\x8a\xc2\xb16\xc2\xb7\xc3\x9611\xc3\x83\xc3\xab'	-68.25	93.5	111.81	0	0	0	0	0	0	558	201	-329
9	b'2019\xc3\x84\xc3\xaa9\xc3\x94\xc3\x8225\xc3\x88\xc3\x9516\xc3\x8a\xc2\xb16\xc2\xb7\xc3\x9611\xc3\x83\xc3\xab'	-68.75	92.75	109.31	0	0	0	0	0	0	507	220	-342
10	b'2019\xc3\x84\xc3\xaa9\xc3\x94\xc3\x8225\xc3\x88\xc3\x9516\xc3\x8a\xc2\xb16\xc2\xb7\xc3\x9611\xc3\x83\xc3\xab'	-68.93	92.93	108.43	0	0	0	0	0	0	536	220	-310
11	b'2019\xc3\x84\xc3\xaa9\xc3\x94\xc3\x8225\xc3\x88\xc3\x9516\xc3\x8a\xc2\xb16\xc2\xb7\xc3\x9611\xc3\x83\xc3\xab'	-69	93	108.37	0	0	0	0	0	0	540	214	-337
12	b'2019\xc3\x84\xc3\xaa9\xc3\x94\xc3\x8225\xc3\x88\xc3\x9516\xc3\x8a\xc2\xb16\xc2\xb7\xc3\x9611\xc3\x83\xc3\xab'	-69.12	92.81	108.31	0	0	0	0	0	0	548	220	-350
13	b'2019\xc3\x84\xc3\xaa9\xc3\x94\xc3\x8225\xc3\x88\xc3\x9516\xc3\x8a\xc2\xb16\xc2\xb7\xc3\x9611\xc3\x83\xc3\xab'	-69.12	92.81	108.43	0	0	0	0	0	0	500	201	-321
14	b'2019\xc3\x84\xc3\xaa9\xc3\x94\xc3\x8225\xc3\x88\xc3\x9516\xc3\x8a\xc2\xb16\xc2\xb7\xc3\x9611\xc3\x83\xc3\xab'	-69.06	92.62	108.62	0	0	0	0	0	0	571	214	-316
15	b'2019\xc3\x84\xc3\xaa9\xc3\x94\xc3\x8225\xc3\x88\xc3\x9516\xc3\x8a\xc2\xb16\xc2\xb7\xc3\x9611\xc3\x83\xc3\xab'	-68.93	92.75	108.87	0	0	0	0	0	0	529	208	-329
16	b'2019\xc3\x84\xc3\xaa9\xc3\x94\xc3\x8225\xc3\x88\xc3\x9516\xc3\x8a\xc2\xb16\xc2\xb7\xc3\x9611\xc3\x83\xc3\xab'	-68.93	92.87	109	0	0	0	0	0	0	523	225	-329
17	b'2019\xc3\x84\xc3\xaa9\xc3\x94\xc3\x8225\xc3\x88\xc3\x9516\xc3\x8a\xc2\xb16\xc2\xb7\xc3\x9611\xc3\x83\xc3\xab'	-68.87	93.12	109.12	0	0	0	0	0	0	518	236	-342
18	b'2019\xc3\x84\xc3\xaa9\xc3\x94\xc3\x8225\xc3\x88\xc3\x9516\xc3\x8a\xc2\xb16\xc2\xb7\xc3\x9611\xc3\x83\xc3\xab'	-68.87	93.12	109.12	0	0	0	0	0	0	518	236	-342
19	b'2019\xc3\x84\xc3\xaa9\xc3\x94\xc3\x8225\xc3\x88\xc3\x9516\xc3\x8a\xc2\xb16\xc2\xb7\xc3\x9612\xc3\x83\xc3\xab'	-69	93.18	109.18	0	0	0	0	0	0	523	196	-321
20	b'2019\xc3\x84\xc3\xaa9\xc3\x94\xc3\x8225\xc3\x88\xc3\x9516\xc3\x8a\xc2\xb16\xc2\xb7\xc3\x9612\xc3\x83\xc3\xab'	-68.93	93.56	109.25	0	0	0	0	0	0	548	232	-315
21	b'2019\xc3\x84\xc3\xaa9\xc3\x94\xc3\x8225\xc3\x88\xc3\x9516\xc3\x8a\xc2\xb16\xc2\xb7\xc3\x9612\xc3\x83\xc3\xab'	-68.93	93.5	109.31	0	0	0	0	0	0	536	225	-328
22	b'2019\xc3\x84\xc3\xaa9\xc3\x94\xc3\x8225\xc3\x88\xc3\x9516\xc3\x8a\xc2\xb16\xc2\xb7\xc3\x9612\xc3\x83\xc3\xab'	-68.93	93.87	109.31	0	0	0	0	0	0	524	208	-328
23	b'2019\xc3\x84\xc3\xaa9\xc3\x94\xc3\x8225\xc3\x88\xc3\x9516\xc3\x8a\xc2\xb16\xc2\xb7\xc3\x9612\xc3\x83\xc3\xab'	-69	94.12	109.12	0	0	0	0	0	0	513	220	-321
24	b'2019\xc3\x84\xc3\xaa9\xc3\x94\xc3\x8225\xc3\x88\xc3\x9516\xc3\x8a\xc2\xb16\xc2\xb7\xc3\x9612\xc3\x83\xc3\xab'	-69.18	94.62	109.06	0	0	0	0	0	0	531	225	-315
25	b'2019\xc3\x84\xc3\xaa9\xc3\x94\xc3\x8225\xc3\x88\xc3\x9516\xc3\x8a\xc2\xb16\xc2\xb7\xc3\x9612\xc3\x83\xc3\xab'	-69.18	94.62	109.06	0	0	0	0	0	0	531	225	-315
26	b'2019\xc3\x84\xc3\xaa9\xc3\x94\xc3\x8225\xc3\x88\xc3\x9516\xc3\x8a\xc2\xb16\xc2\xb7\xc3\x9612\xc3\x83\xc3\xab'	-69.12	95.12	109.06	0	0	0	0	0	0	548	225	-336
