# Supplementary material for: Data acquired by a single object sensor for the detection and quality evaluation of table tennis forehand strokes
Source: Data Brief. 2020 Nov 6;33:106504. doi: 10.1016/j.dib.2020.106504 (PMC7683218; doi:10.1016/j.dib.2020.106504)
Supplement: Supplementary file 2 [file mmc2.zip › Raw/Sensory-Data/1075.csv]

#	Time/Date	Roll	Pitch	Yaw	acc(x)	acc(y)	acc(z)	gyro(x)	gyro(y)	gyro(z)	mag(x)	mag(y)	mag(z)
2	b'2019\xc3\x84\xc3\xaa9\xc3\x94\xc3\x8225\xc3\x88\xc3\x9516\xc3\x8a\xc2\xb16\xc2\xb7\xc3\x9620\xc3\x83\xc3\xab'	-75.25	122.12	116.68	0	0	0	0	0	0	633	27	-227
3	b'2019\xc3\x84\xc3\xaa9\xc3\x94\xc3\x8225\xc3\x88\xc3\x9516\xc3\x8a\xc2\xb16\xc2\xb7\xc3\x9620\xc3\x83\xc3\xab'	-75.25	122.12	116.68	0	0	0	0	0	0	633	27	-227
4	b'2019\xc3\x84\xc3\xaa9\xc3\x94\xc3\x8225\xc3\x88\xc3\x9516\xc3\x8a\xc2\xb16\xc2\xb7\xc3\x9620\xc3\x83\xc3\xab'	-75.81	117.06	113.81	0	0	0	0	0	0	644	64	-265
5	b'2019\xc3\x84\xc3\xaa9\xc3\x94\xc3\x8225\xc3\x88\xc3\x9516\xc3\x8a\xc2\xb16\xc2\xb7\xc3\x9620\xc3\x83\xc3\xab'	-76.25	115.06	111.31	0	0	0	0	0	0	644	80	-270
6	b'2019\xc3\x84\xc3\xaa9\xc3\x94\xc3\x8225\xc3\x88\xc3\x9516\xc3\x8a\xc2\xb16\xc2\xb7\xc3\x9620\xc3\x83\xc3\xab'	-76.75	111.31	109.25	0	0	0	0	0	0	620	86	-265
7	b'2019\xc3\x84\xc3\xaa9\xc3\x94\xc3\x8225\xc3\x88\xc3\x9516\xc3\x8a\xc2\xb16\xc2\xb7\xc3\x9620\xc3\x83\xc3\xab'	-77.18	110.56	107.56	0	0	0	0	0	0	580	97	-278
8	b'2019\xc3\x84\xc3\xaa9\xc3\x94\xc3\x8225\xc3\x88\xc3\x9516\xc3\x8a\xc2\xb16\xc2\xb7\xc3\x9621\xc3\x83\xc3\xab'	-77.18	110.56	107.56	0	0	0	0	0	0	580	97	-278
9	b'2019\xc3\x84\xc3\xaa9\xc3\x94\xc3\x8225\xc3\x88\xc3\x9516\xc3\x8a\xc2\xb16\xc2\xb7\xc3\x9621\xc3\x83\xc3\xab'	-77.87	111.18	103.12	0	0	0	0	0	0	574	91	-297
10	b'2019\xc3\x84\xc3\xaa9\xc3\x94\xc3\x8225\xc3\x88\xc3\x9516\xc3\x8a\xc2\xb16\xc2\xb7\xc3\x9621\xc3\x83\xc3\xab'	-78.25	111.31	101.75	0	0	0	0	0	0	609	97	-292
11	b'2019\xc3\x84\xc3\xaa9\xc3\x94\xc3\x8225\xc3\x88\xc3\x9516\xc3\x8a\xc2\xb16\xc2\xb7\xc3\x9621\xc3\x83\xc3\xab'	-78.31	111.68	101.37	0	0	0	0	0	0	593	86	-297
12	b'2019\xc3\x84\xc3\xaa9\xc3\x94\xc3\x8225\xc3\x88\xc3\x9516\xc3\x8a\xc2\xb16\xc2\xb7\xc3\x9621\xc3\x83\xc3\xab'	-78.31	112.37	101.18	0	0	0	0	0	0	593	115	-291
13	b'2019\xc3\x84\xc3\xaa9\xc3\x94\xc3\x8225\xc3\x88\xc3\x9516\xc3\x8a\xc2\xb16\xc2\xb7\xc3\x9621\xc3\x83\xc3\xab'	-78.31	112.37	101.18	0	0	0	0	0	0	593	115	-291
14	b'2019\xc3\x84\xc3\xaa9\xc3\x94\xc3\x8225\xc3\x88\xc3\x9516\xc3\x8a\xc2\xb16\xc2\xb7\xc3\x9621\xc3\x83\xc3\xab'	-78.31	111.68	101.31	0	0	0	0	0	0	628	97	-297
15	b'2019\xc3\x84\xc3\xaa9\xc3\x94\xc3\x8225\xc3\x88\xc3\x9516\xc3\x8a\xc2\xb16\xc2\xb7\xc3\x9621\xc3\x83\xc3\xab'	-78.43	112.25	101.18	0	0	0	0	0	0	616	91	-304
16	b'2019\xc3\x84\xc3\xaa9\xc3\x94\xc3\x8225\xc3\x88\xc3\x9516\xc3\x8a\xc2\xb16\xc2\xb7\xc3\x9621\xc3\x83\xc3\xab'	-78.31	112.81	101.18	0	0	0	0	0	0	587	97	-297
17	b'2019\xc3\x84\xc3\xaa9\xc3\x94\xc3\x8225\xc3\x88\xc3\x9516\xc3\x8a\xc2\xb16\xc2\xb7\xc3\x9621\xc3\x83\xc3\xab'	-78.5	113.25	100.93	0	0	0	0	0	0	564	97	-304
18	b'2019\xc3\x84\xc3\xaa9\xc3\x94\xc3\x8225\xc3\x88\xc3\x9516\xc3\x8a\xc2\xb16\xc2\xb7\xc3\x9622\xc3\x83\xc3\xab'	-78.5	113.25	100.93	0	0	0	0	0	0	564	97	-304
19	b'2019\xc3\x84\xc3\xaa9\xc3\x94\xc3\x8225\xc3\x88\xc3\x9516\xc3\x8a\xc2\xb16\xc2\xb7\xc3\x9622\xc3\x83\xc3\xab'	-78.37	113.43	100.81	0	0	0	0	0	0	587	108	-278
20	b'2019\xc3\x84\xc3\xaa9\xc3\x94\xc3\x8225\xc3\x88\xc3\x9516\xc3\x8a\xc2\xb16\xc2\xb7\xc3\x9622\xc3\x83\xc3\xab'	-78.37	113.43	100.81	0	0	0	0	0	0	587	108	-278
21	b'2019\xc3\x84\xc3\xaa9\xc3\x94\xc3\x8225\xc3\x88\xc3\x9516\xc3\x8a\xc2\xb16\xc2\xb7\xc3\x9622\xc3\x83\xc3\xab'	-78.12	112.37	101.06	0	0	0	0	0	0	582	108	-283
22	b'2019\xc3\x84\xc3\xaa9\xc3\x94\xc3\x8225\xc3\x88\xc3\x9516\xc3\x8a\xc2\xb16\xc2\xb7\xc3\x9622\xc3\x83\xc3\xab'	-78.12	112.37	101.06	0	0	0	0	0	0	582	108	-283
23	b'2019\xc3\x84\xc3\xaa9\xc3\x94\xc3\x8225\xc3\x88\xc3\x9516\xc3\x8a\xc2\xb16\xc2\xb7\xc3\x9622\xc3\x83\xc3\xab'	-78.06	112.12	101	0	0	0	0	0	0	582	108	-297
24	b'2019\xc3\x84\xc3\xaa9\xc3\x94\xc3\x8225\xc3\x88\xc3\x9516\xc3\x8a\xc2\xb16\xc2\xb7\xc3\x9622\xc3\x83\xc3\xab'	-78.06	112.37	100.87	0	0	0	0	0	0	576	108	-297
25	b'2019\xc3\x84\xc3\xaa9\xc3\x94\xc3\x8225\xc3\x88\xc3\x9516\xc3\x8a\xc2\xb16\xc2\xb7\xc3\x9622\xc3\x83\xc3\xab'	-78.06	112.25	100.81	0	0	0	0	0	0	587	104	-304
26	b'2019\xc3\x84\xc3\xaa9\xc3\x94\xc3\x8225\xc3\x88\xc3\x9516\xc3\x8a\xc2\xb16\xc2\xb7\xc3\x9622\xc3\x83\xc3\xab'	-77.93	112.25	100.68	0	0	0	0	0	0	622	104	-304
27	b'2019\xc3\x84\xc3\xaa9\xc3\x94\xc3\x8225\xc3\x88\xc3\x9516\xc3\x8a\xc2\xb16\xc2\xb7\xc3\x9622\xc3\x83\xc3\xab'	-77.93	112.12	100.56	0	0	0	0	0	0	564	115	-291
