# Supplementary material for: Data acquired by a single object sensor for the detection and quality evaluation of table tennis forehand strokes
Source: Data Brief. 2020 Nov 6;33:106504. doi: 10.1016/j.dib.2020.106504 (PMC7683218; doi:10.1016/j.dib.2020.106504)
Supplement: Supplementary file 2 [file mmc2.zip › Raw/Sensory-Data/1076.csv]

#	Time/Date	Roll	Pitch	Yaw	acc(x)	acc(y)	acc(z)	gyro(x)	gyro(y)	gyro(z)	mag(x)	mag(y)	mag(z)
2	b'2019\xc3\x84\xc3\xaa9\xc3\x94\xc3\x8225\xc3\x88\xc3\x9516\xc3\x8a\xc2\xb16\xc2\xb7\xc3\x9630\xc3\x83\xc3\xab'	-75.93	110.12	119	0	0	0	0	0	0	633	40	-264
3	b'2019\xc3\x84\xc3\xaa9\xc3\x94\xc3\x8225\xc3\x88\xc3\x9516\xc3\x8a\xc2\xb16\xc2\xb7\xc3\x9631\xc3\x83\xc3\xab'	-75.93	110.12	119	0	0	0	0	0	0	633	40	-264
4	b'2019\xc3\x84\xc3\xaa9\xc3\x94\xc3\x8225\xc3\x88\xc3\x9516\xc3\x8a\xc2\xb16\xc2\xb7\xc3\x9631\xc3\x83\xc3\xab'	-75.62	105.87	115.37	0	0	0	0	0	0	598	60	-281
5	b'2019\xc3\x84\xc3\xaa9\xc3\x94\xc3\x8225\xc3\x88\xc3\x9516\xc3\x8a\xc2\xb16\xc2\xb7\xc3\x9631\xc3\x83\xc3\xab'	-75.62	105.87	115.37	0	0	0	0	0	0	598	60	-281
6	b'2019\xc3\x84\xc3\xaa9\xc3\x94\xc3\x8225\xc3\x88\xc3\x9516\xc3\x8a\xc2\xb16\xc2\xb7\xc3\x9631\xc3\x83\xc3\xab'	-76.18	97.37	111.62	0	0	0	0	0	0	614	60	-289
7	b'2019\xc3\x84\xc3\xaa9\xc3\x94\xc3\x8225\xc3\x88\xc3\x9516\xc3\x8a\xc2\xb16\xc2\xb7\xc3\x9631\xc3\x83\xc3\xab'	-76.18	97.37	111.62	0	0	0	0	0	0	614	60	-289
8	b'2019\xc3\x84\xc3\xaa9\xc3\x94\xc3\x8225\xc3\x88\xc3\x9516\xc3\x8a\xc2\xb16\xc2\xb7\xc3\x9631\xc3\x83\xc3\xab'	-76.37	91.93	108.18	0	0	0	0	0	0	563	97	-315
9	b'2019\xc3\x84\xc3\xaa9\xc3\x94\xc3\x8225\xc3\x88\xc3\x9516\xc3\x8a\xc2\xb16\xc2\xb7\xc3\x9631\xc3\x83\xc3\xab'	-76.62	91.31	106.5	0	0	0	0	0	0	598	108	-340
10	b'2019\xc3\x84\xc3\xaa9\xc3\x94\xc3\x8225\xc3\x88\xc3\x9516\xc3\x8a\xc2\xb16\xc2\xb7\xc3\x9631\xc3\x83\xc3\xab'	-76.87	92.37	105.12	0	0	0	0	0	0	596	104	-336
11	b'2019\xc3\x84\xc3\xaa9\xc3\x94\xc3\x8225\xc3\x88\xc3\x9516\xc3\x8a\xc2\xb16\xc2\xb7\xc3\x9631\xc3\x83\xc3\xab'	-76.87	92.37	105.12	0	0	0	0	0	0	596	104	-336
12	b'2019\xc3\x84\xc3\xaa9\xc3\x94\xc3\x8225\xc3\x88\xc3\x9516\xc3\x8a\xc2\xb16\xc2\xb7\xc3\x9631\xc3\x83\xc3\xab'	-77.43	92.31	103.93	0	0	0	0	0	0	556	115	-336
13	b'2019\xc3\x84\xc3\xaa9\xc3\x94\xc3\x8225\xc3\x88\xc3\x9516\xc3\x8a\xc2\xb16\xc2\xb7\xc3\x9631\xc3\x83\xc3\xab'	-77.43	92.31	103.93	0	0	0	0	0	0	556	115	-336
14	b'2019\xc3\x84\xc3\xaa9\xc3\x94\xc3\x8225\xc3\x88\xc3\x9516\xc3\x8a\xc2\xb16\xc2\xb7\xc3\x9632\xc3\x83\xc3\xab'	-77.75	91.5	103.81	0	0	0	0	0	0	545	104	-334
15	b'2019\xc3\x84\xc3\xaa9\xc3\x94\xc3\x8225\xc3\x88\xc3\x9516\xc3\x8a\xc2\xb16\xc2\xb7\xc3\x9632\xc3\x83\xc3\xab'	-77.75	91.5	103.81	0	0	0	0	0	0	545	104	-334
16	b'2019\xc3\x84\xc3\xaa9\xc3\x94\xc3\x8225\xc3\x88\xc3\x9516\xc3\x8a\xc2\xb16\xc2\xb7\xc3\x9632\xc3\x83\xc3\xab'	-77.81	91.12	103.75	0	0	0	0	0	0	585	108	-334
17	b'2019\xc3\x84\xc3\xaa9\xc3\x94\xc3\x8225\xc3\x88\xc3\x9516\xc3\x8a\xc2\xb16\xc2\xb7\xc3\x9632\xc3\x83\xc3\xab'	-77.87	91	103.56	0	0	0	0	0	0	528	104	-326
18	b'2019\xc3\x84\xc3\xaa9\xc3\x94\xc3\x8225\xc3\x88\xc3\x9516\xc3\x8a\xc2\xb16\xc2\xb7\xc3\x9632\xc3\x83\xc3\xab'	-77.87	91.5	103.43	0	0	0	0	0	0	585	115	-328
19	b'2019\xc3\x84\xc3\xaa9\xc3\x94\xc3\x8225\xc3\x88\xc3\x9516\xc3\x8a\xc2\xb16\xc2\xb7\xc3\x9632\xc3\x83\xc3\xab'	-78	92.43	103.25	0	0	0	0	0	0	568	115	-328
20	b'2019\xc3\x84\xc3\xaa9\xc3\x94\xc3\x8225\xc3\x88\xc3\x9516\xc3\x8a\xc2\xb16\xc2\xb7\xc3\x9632\xc3\x83\xc3\xab'	-78	92.87	103.12	0	0	0	0	0	0	563	108	-315
21	b'2019\xc3\x84\xc3\xaa9\xc3\x94\xc3\x8225\xc3\x88\xc3\x9516\xc3\x8a\xc2\xb16\xc2\xb7\xc3\x9632\xc3\x83\xc3\xab'	-78.06	93.87	103.06	0	0	0	0	0	0	585	115	-340
22	b'2019\xc3\x84\xc3\xaa9\xc3\x94\xc3\x8225\xc3\x88\xc3\x9516\xc3\x8a\xc2\xb16\xc2\xb7\xc3\x9632\xc3\x83\xc3\xab'	-77.93	94.25	103.18	0	0	0	0	0	0	556	108	-321
23	b'2019\xc3\x84\xc3\xaa9\xc3\x94\xc3\x8225\xc3\x88\xc3\x9516\xc3\x8a\xc2\xb16\xc2\xb7\xc3\x9632\xc3\x83\xc3\xab'	-77.93	94.25	103.18	0	0	0	0	0	0	556	108	-321
24	b'2019\xc3\x84\xc3\xaa9\xc3\x94\xc3\x8225\xc3\x88\xc3\x9516\xc3\x8a\xc2\xb16\xc2\xb7\xc3\x9633\xc3\x83\xc3\xab'	-77.93	95.37	103.25	0	0	0	0	0	0	563	104	-328
25	b'2019\xc3\x84\xc3\xaa9\xc3\x94\xc3\x8225\xc3\x88\xc3\x9516\xc3\x8a\xc2\xb16\xc2\xb7\xc3\x9633\xc3\x83\xc3\xab'	-77.87	96.37	103.25	0	0	0	0	0	0	528	121	-321
26	b'2019\xc3\x84\xc3\xaa9\xc3\x94\xc3\x8225\xc3\x88\xc3\x9516\xc3\x8a\xc2\xb16\xc2\xb7\xc3\x9633\xc3\x83\xc3\xab'	-77.87	96.37	103.25	0	0	0	0	0	0	528	121	-321
27	b'2019\xc3\x84\xc3\xaa9\xc3\x94\xc3\x8225\xc3\x88\xc3\x9516\xc3\x8a\xc2\xb16\xc2\xb7\xc3\x9633\xc3\x83\xc3\xab'	-77.87	97.43	103.37	0	0	0	0	0	0	556	115	-307
28	b'2019\xc3\x84\xc3\xaa9\xc3\x94\xc3\x8225\xc3\x88\xc3\x9516\xc3\x8a\xc2\xb16\xc2\xb7\xc3\x9633\xc3\x83\xc3\xab'	-77.75	97.37	103.5	0	0	0	0	0	0	574	97	-326
29	b'2019\xc3\x84\xc3\xaa9\xc3\x94\xc3\x8225\xc3\x88\xc3\x9516\xc3\x8a\xc2\xb16\xc2\xb7\xc3\x9633\xc3\x83\xc3\xab'	-77.75	97.37	103.5	0	0	0	0	0	0	574	97	-326
30	b'2019\xc3\x84\xc3\xaa9\xc3\x94\xc3\x8225\xc3\x88\xc3\x9516\xc3\x8a\xc2\xb16\xc2\xb7\xc3\x9633\xc3\x83\xc3\xab'	-77.5	97.81	103.75	0	0	0	0	0	0	580	108	-339
31	b'2019\xc3\x84\xc3\xaa9\xc3\x94\xc3\x8225\xc3\x88\xc3\x9516\xc3\x8a\xc2\xb16\xc2\xb7\xc3\x9633\xc3\x83\xc3\xab'	-77.37	99.87	103.31	0	0	0	0	0	0	574	126	-320
32	b'2019\xc3\x84\xc3\xaa9\xc3\x94\xc3\x8225\xc3\x88\xc3\x9516\xc3\x8a\xc2\xb16\xc2\xb7\xc3\x9633\xc3\x83\xc3\xab'	-77.37	99.75	103.12	0	0	0	0	0	0	592	126	-313
