# Supplementary material for: Data acquired by a single object sensor for the detection and quality evaluation of table tennis forehand strokes
Source: Data Brief. 2020 Nov 6;33:106504. doi: 10.1016/j.dib.2020.106504 (PMC7683218; doi:10.1016/j.dib.2020.106504)
Supplement: Supplementary file 2 [file mmc2.zip › Raw/Sensory-Data/1077.csv]

#	Time/Date	Roll	Pitch	Yaw	acc(x)	acc(y)	acc(z)	gyro(x)	gyro(y)	gyro(z)	mag(x)	mag(y)	mag(z)
2	b'2019\xc3\x84\xc3\xaa9\xc3\x94\xc3\x8225\xc3\x88\xc3\x9516\xc3\x8a\xc2\xb16\xc2\xb7\xc3\x9644\xc3\x83\xc3\xab'	-76.68	99.25	118.31	0	0	0	0	0	0	612	36	-281
3	b'2019\xc3\x84\xc3\xaa9\xc3\x94\xc3\x8225\xc3\x88\xc3\x9516\xc3\x8a\xc2\xb16\xc2\xb7\xc3\x9644\xc3\x83\xc3\xab'	-76.68	99.25	118.31	0	0	0	0	0	0	612	36	-281
4	b'2019\xc3\x84\xc3\xaa9\xc3\x94\xc3\x8225\xc3\x88\xc3\x9516\xc3\x8a\xc2\xb16\xc2\xb7\xc3\x9644\xc3\x83\xc3\xab'	-76.18	94.81	115.25	0	0	0	0	0	0	596	70	-281
5	b'2019\xc3\x84\xc3\xaa9\xc3\x94\xc3\x8225\xc3\x88\xc3\x9516\xc3\x8a\xc2\xb16\xc2\xb7\xc3\x9645\xc3\x83\xc3\xab'	-76.18	94.81	115.25	0	0	0	0	0	0	596	70	-281
6	b'2019\xc3\x84\xc3\xaa9\xc3\x94\xc3\x8225\xc3\x88\xc3\x9516\xc3\x8a\xc2\xb16\xc2\xb7\xc3\x9645\xc3\x83\xc3\xab'	-76.31	90.43	111.93	0	0	0	0	0	0	555	94	-308
7	b'2019\xc3\x84\xc3\xaa9\xc3\x94\xc3\x8225\xc3\x88\xc3\x9516\xc3\x8a\xc2\xb16\xc2\xb7\xc3\x9645\xc3\x83\xc3\xab'	-76.31	89	110.5	0	0	0	0	0	0	572	88	-350
8	b'2019\xc3\x84\xc3\xaa9\xc3\x94\xc3\x8225\xc3\x88\xc3\x9516\xc3\x8a\xc2\xb16\xc2\xb7\xc3\x9645\xc3\x83\xc3\xab'	-76.31	89	110.5	0	0	0	0	0	0	572	88	-350
9	b'2019\xc3\x84\xc3\xaa9\xc3\x94\xc3\x8225\xc3\x88\xc3\x9516\xc3\x8a\xc2\xb16\xc2\xb7\xc3\x9645\xc3\x83\xc3\xab'	-76.56	88.37	108.25	0	0	0	0	0	0	526	100	-310
10	b'2019\xc3\x84\xc3\xaa9\xc3\x94\xc3\x8225\xc3\x88\xc3\x9516\xc3\x8a\xc2\xb16\xc2\xb7\xc3\x9645\xc3\x83\xc3\xab'	-76.68	88.43	108.18	0	0	0	0	0	0	544	94	-342
11	b'2019\xc3\x84\xc3\xaa9\xc3\x94\xc3\x8225\xc3\x88\xc3\x9516\xc3\x8a\xc2\xb16\xc2\xb7\xc3\x9645\xc3\x83\xc3\xab'	-76.87	89.43	108	0	0	0	0	0	0	566	88	-316
12	b'2019\xc3\x84\xc3\xaa9\xc3\x94\xc3\x8225\xc3\x88\xc3\x9516\xc3\x8a\xc2\xb16\xc2\xb7\xc3\x9645\xc3\x83\xc3\xab'	-76.93	89.93	108.12	0	0	0	0	0	0	537	105	-329
13	b'2019\xc3\x84\xc3\xaa9\xc3\x94\xc3\x8225\xc3\x88\xc3\x9516\xc3\x8a\xc2\xb16\xc2\xb7\xc3\x9645\xc3\x83\xc3\xab'	-77	90.56	108.12	0	0	0	0	0	0	548	83	-323
14	b'2019\xc3\x84\xc3\xaa9\xc3\x94\xc3\x8225\xc3\x88\xc3\x9516\xc3\x8a\xc2\xb16\xc2\xb7\xc3\x9645\xc3\x83\xc3\xab'	-76.93	90.37	108.37	0	0	0	0	0	0	572	94	-329
15	b'2019\xc3\x84\xc3\xaa9\xc3\x94\xc3\x8225\xc3\x88\xc3\x9516\xc3\x8a\xc2\xb16\xc2\xb7\xc3\x9646\xc3\x83\xc3\xab'	-77	90.56	108.31	0	0	0	0	0	0	537	88	-323
16	b'2019\xc3\x84\xc3\xaa9\xc3\x94\xc3\x8225\xc3\x88\xc3\x9516\xc3\x8a\xc2\xb16\xc2\xb7\xc3\x9646\xc3\x83\xc3\xab'	-77	90.37	108.25	0	0	0	0	0	0	572	105	-329
17	b'2019\xc3\x84\xc3\xaa9\xc3\x94\xc3\x8225\xc3\x88\xc3\x9516\xc3\x8a\xc2\xb16\xc2\xb7\xc3\x9646\xc3\x83\xc3\xab'	-77.12	90.81	108	0	0	0	0	0	0	561	112	-310
18	b'2019\xc3\x84\xc3\xaa9\xc3\x94\xc3\x8225\xc3\x88\xc3\x9516\xc3\x8a\xc2\xb16\xc2\xb7\xc3\x9646\xc3\x83\xc3\xab'	-77.12	90.81	108	0	0	0	0	0	0	561	112	-310
19	b'2019\xc3\x84\xc3\xaa9\xc3\x94\xc3\x8225\xc3\x88\xc3\x9516\xc3\x8a\xc2\xb16\xc2\xb7\xc3\x9646\xc3\x83\xc3\xab'	-77.31	91.81	107.56	0	0	0	0	0	0	555	105	-350
20	b'2019\xc3\x84\xc3\xaa9\xc3\x94\xc3\x8225\xc3\x88\xc3\x9516\xc3\x8a\xc2\xb16\xc2\xb7\xc3\x9646\xc3\x83\xc3\xab'	-77.31	92	107.43	0	0	0	0	0	0	555	100	-323
