# Supplementary material for: Data acquired by a single object sensor for the detection and quality evaluation of table tennis forehand strokes
Source: Data Brief. 2020 Nov 6;33:106504. doi: 10.1016/j.dib.2020.106504 (PMC7683218; doi:10.1016/j.dib.2020.106504)
Supplement: Supplementary file 2 [file mmc2.zip › Raw/Sensory-Data/1078.csv]

#	Time/Date	Roll	Pitch	Yaw	acc(x)	acc(y)	acc(z)	gyro(x)	gyro(y)	gyro(z)	mag(x)	mag(y)	mag(z)
2	b'2019\xc3\x84\xc3\xaa9\xc3\x94\xc3\x8225\xc3\x88\xc3\x9516\xc3\x8a\xc2\xb16\xc2\xb7\xc3\x9654\xc3\x83\xc3\xab'	-75.18	100.06	118.06	0	0	0	0	0	0	590	48	-278
3	b'2019\xc3\x84\xc3\xaa9\xc3\x94\xc3\x8225\xc3\x88\xc3\x9516\xc3\x8a\xc2\xb16\xc2\xb7\xc3\x9654\xc3\x83\xc3\xab'	-75.18	100.06	118.06	0	0	0	0	0	0	590	48	-278
4	b'2019\xc3\x84\xc3\xaa9\xc3\x94\xc3\x8225\xc3\x88\xc3\x9516\xc3\x8a\xc2\xb16\xc2\xb7\xc3\x9654\xc3\x83\xc3\xab'	-75	95.56	113.93	0	0	0	0	0	0	611	107	-296
5	b'2019\xc3\x84\xc3\xaa9\xc3\x94\xc3\x8225\xc3\x88\xc3\x9516\xc3\x8a\xc2\xb16\xc2\xb7\xc3\x9654\xc3\x83\xc3\xab'	-74.93	91.93	111.18	0	0	0	0	0	0	547	124	-307
6	b'2019\xc3\x84\xc3\xaa9\xc3\x94\xc3\x8225\xc3\x88\xc3\x9516\xc3\x8a\xc2\xb16\xc2\xb7\xc3\x9654\xc3\x83\xc3\xab'	-74.93	91.93	111.18	0	0	0	0	0	0	547	124	-307
7	b'2019\xc3\x84\xc3\xaa9\xc3\x94\xc3\x8225\xc3\x88\xc3\x9516\xc3\x8a\xc2\xb16\xc2\xb7\xc3\x9654\xc3\x83\xc3\xab'	-74.56	90.12	108.06	0	0	0	0	0	0	561	140	-336
8	b'2019\xc3\x84\xc3\xaa9\xc3\x94\xc3\x8225\xc3\x88\xc3\x9516\xc3\x8a\xc2\xb16\xc2\xb7\xc3\x9654\xc3\x83\xc3\xab'	-74.56	90.12	108.06	0	0	0	0	0	0	561	140	-336
9	b'2019\xc3\x84\xc3\xaa9\xc3\x94\xc3\x8225\xc3\x88\xc3\x9516\xc3\x8a\xc2\xb16\xc2\xb7\xc3\x9655\xc3\x83\xc3\xab'	-74.12	90.81	106.12	0	0	0	0	0	0	537	152	-350
10	b'2019\xc3\x84\xc3\xaa9\xc3\x94\xc3\x8225\xc3\x88\xc3\x9516\xc3\x8a\xc2\xb16\xc2\xb7\xc3\x9655\xc3\x83\xc3\xab'	-73.87	90.81	105.81	0	0	0	0	0	0	531	168	-342
11	b'2019\xc3\x84\xc3\xaa9\xc3\x94\xc3\x8225\xc3\x88\xc3\x9516\xc3\x8a\xc2\xb16\xc2\xb7\xc3\x9655\xc3\x83\xc3\xab'	-73.87	90.81	105.81	0	0	0	0	0	0	531	168	-342
12	b'2019\xc3\x84\xc3\xaa9\xc3\x94\xc3\x8225\xc3\x88\xc3\x9516\xc3\x8a\xc2\xb16\xc2\xb7\xc3\x9655\xc3\x83\xc3\xab'	-73.75	91.75	105.68	0	0	0	0	0	0	537	152	-331
13	b'2019\xc3\x84\xc3\xaa9\xc3\x94\xc3\x8225\xc3\x88\xc3\x9516\xc3\x8a\xc2\xb16\xc2\xb7\xc3\x9655\xc3\x83\xc3\xab'	-73.75	91.75	105.68	0	0	0	0	0	0	537	152	-331
14	b'2019\xc3\x84\xc3\xaa9\xc3\x94\xc3\x8225\xc3\x88\xc3\x9516\xc3\x8a\xc2\xb16\xc2\xb7\xc3\x9655\xc3\x83\xc3\xab'	-73.81	92.31	105.68	0	0	0	0	0	0	531	152	-339
15	b'2019\xc3\x84\xc3\xaa9\xc3\x94\xc3\x8225\xc3\x88\xc3\x9516\xc3\x8a\xc2\xb16\xc2\xb7\xc3\x9655\xc3\x83\xc3\xab'	-73.93	92.12	105.56	0	0	0	0	0	0	515	156	-344
16	b'2019\xc3\x84\xc3\xaa9\xc3\x94\xc3\x8225\xc3\x88\xc3\x9516\xc3\x8a\xc2\xb16\xc2\xb7\xc3\x9655\xc3\x83\xc3\xab'	-73.93	92.12	105.56	0	0	0	0	0	0	515	156	-344
17	b'2019\xc3\x84\xc3\xaa9\xc3\x94\xc3\x8225\xc3\x88\xc3\x9516\xc3\x8a\xc2\xb16\xc2\xb7\xc3\x9655\xc3\x83\xc3\xab'	-74.06	93.12	105.25	0	0	0	0	0	0	537	174	-344
18	b'2019\xc3\x84\xc3\xaa9\xc3\x94\xc3\x8225\xc3\x88\xc3\x9516\xc3\x8a\xc2\xb16\xc2\xb7\xc3\x9655\xc3\x83\xc3\xab'	-74.06	93.12	105.25	0	0	0	0	0	0	537	174	-344
19	b'2019\xc3\x84\xc3\xaa9\xc3\x94\xc3\x8225\xc3\x88\xc3\x9516\xc3\x8a\xc2\xb16\xc2\xb7\xc3\x9656\xc3\x83\xc3\xab'	-74	93.56	105.06	0	0	0	0	0	0	548	174	-344
20	b'2019\xc3\x84\xc3\xaa9\xc3\x94\xc3\x8225\xc3\x88\xc3\x9516\xc3\x8a\xc2\xb16\xc2\xb7\xc3\x9656\xc3\x83\xc3\xab'	-74	94	105	0	0	0	0	0	0	579	163	-352
21	b'2019\xc3\x84\xc3\xaa9\xc3\x94\xc3\x8225\xc3\x88\xc3\x9516\xc3\x8a\xc2\xb16\xc2\xb7\xc3\x9656\xc3\x83\xc3\xab'	-74.12	93.56	105.25	0	0	0	0	0	0	531	163	-339
22	b'2019\xc3\x84\xc3\xaa9\xc3\x94\xc3\x8225\xc3\x88\xc3\x9516\xc3\x8a\xc2\xb16\xc2\xb7\xc3\x9656\xc3\x83\xc3\xab'	-74.43	92.31	105.43	0	0	0	0	0	0	526	163	-339
23	b'2019\xc3\x84\xc3\xaa9\xc3\x94\xc3\x8225\xc3\x88\xc3\x9516\xc3\x8a\xc2\xb16\xc2\xb7\xc3\x9656\xc3\x83\xc3\xab'	-74.43	92.31	105.62	0	0	0	0	0	0	548	139	-358
24	b'2019\xc3\x84\xc3\xaa9\xc3\x94\xc3\x8225\xc3\x88\xc3\x9516\xc3\x8a\xc2\xb16\xc2\xb7\xc3\x9656\xc3\x83\xc3\xab'	-74.43	92.31	105.62	0	0	0	0	0	0	548	139	-358
25	b'2019\xc3\x84\xc3\xaa9\xc3\x94\xc3\x8225\xc3\x88\xc3\x9516\xc3\x8a\xc2\xb16\xc2\xb7\xc3\x9656\xc3\x83\xc3\xab'	-74.5	92.12	105.75	0	0	0	0	0	0	572	139	-324
26	b'2019\xc3\x84\xc3\xaa9\xc3\x94\xc3\x8225\xc3\x88\xc3\x9516\xc3\x8a\xc2\xb16\xc2\xb7\xc3\x9656\xc3\x83\xc3\xab'	-74.43	92.18	105.81	0	0	0	0	0	0	561	152	-339
27	b'2019\xc3\x84\xc3\xaa9\xc3\x94\xc3\x8225\xc3\x88\xc3\x9516\xc3\x8a\xc2\xb16\xc2\xb7\xc3\x9657\xc3\x83\xc3\xab'	-74.43	92.18	105.81	0	0	0	0	0	0	561	152	-339
28	b'2019\xc3\x84\xc3\xaa9\xc3\x94\xc3\x8225\xc3\x88\xc3\x9516\xc3\x8a\xc2\xb16\xc2\xb7\xc3\x9657\xc3\x83\xc3\xab'	-74.68	91.31	105.75	0	0	0	0	0	0	544	145	-339
29	b'2019\xc3\x84\xc3\xaa9\xc3\x94\xc3\x8225\xc3\x88\xc3\x9516\xc3\x8a\xc2\xb16\xc2\xb7\xc3\x9657\xc3\x83\xc3\xab'	-74.68	90.75	105.87	0	0	0	0	0	0	584	152	-339
30	b'2019\xc3\x84\xc3\xaa9\xc3\x94\xc3\x8225\xc3\x88\xc3\x9516\xc3\x8a\xc2\xb16\xc2\xb7\xc3\x9657\xc3\x83\xc3\xab'	-74.68	90.75	105.87	0	0	0	0	0	0	584	152	-339
31	b'2019\xc3\x84\xc3\xaa9\xc3\x94\xc3\x8225\xc3\x88\xc3\x9516\xc3\x8a\xc2\xb16\xc2\xb7\xc3\x9657\xc3\x83\xc3\xab'	-74.56	90.62	105.93	0	0	0	0	0	0	548	145	-339
32	b'2019\xc3\x84\xc3\xaa9\xc3\x94\xc3\x8225\xc3\x88\xc3\x9516\xc3\x8a\xc2\xb16\xc2\xb7\xc3\x9657\xc3\x83\xc3\xab'	-74.62	91.12	105.81	0	0	0	0	0	0	555	156	-339
33	b'2019\xc3\x84\xc3\xaa9\xc3\x94\xc3\x8225\xc3\x88\xc3\x9516\xc3\x8a\xc2\xb16\xc2\xb7\xc3\x9657\xc3\x83\xc3\xab'	-74.68	91	105.68	0	0	0	0	0	0	515	152	-344
34	b'2019\xc3\x84\xc3\xaa9\xc3\x94\xc3\x8225\xc3\x88\xc3\x9516\xc3\x8a\xc2\xb16\xc2\xb7\xc3\x9657\xc3\x83\xc3\xab'	-74.62	91	105.68	0	0	0	0	0	0	537	168	-339
35	b'2019\xc3\x84\xc3\xaa9\xc3\x94\xc3\x8225\xc3\x88\xc3\x9516\xc3\x8a\xc2\xb16\xc2\xb7\xc3\x9657\xc3\x83\xc3\xab'	-74.62	91	105.62	0	0	0	0	0	0	537	145	-339
36	b'2019\xc3\x84\xc3\xaa9\xc3\x94\xc3\x8225\xc3\x88\xc3\x9516\xc3\x8a\xc2\xb16\xc2\xb7\xc3\x9657\xc3\x83\xc3\xab'	-74.56	90.62	105.68	0	0	0	0	0	0	566	152	-352
