# Supplementary material for: Data acquired by a single object sensor for the detection and quality evaluation of table tennis forehand strokes
Source: Data Brief. 2020 Nov 6;33:106504. doi: 10.1016/j.dib.2020.106504 (PMC7683218; doi:10.1016/j.dib.2020.106504)
Supplement: Supplementary file 2 [file mmc2.zip › Raw/Sensory-Data/1079.csv]

#	Time/Date	Roll	Pitch	Yaw	acc(x)	acc(y)	acc(z)	gyro(x)	gyro(y)	gyro(z)	mag(x)	mag(y)	mag(z)
2	b'2019\xc3\x84\xc3\xaa9\xc3\x94\xc3\x8225\xc3\x88\xc3\x9516\xc3\x8a\xc2\xb17\xc2\xb7\xc3\x966\xc3\x83\xc3\xab'	-76.37	94	121.31	0	0	0	0	0	0	622	49	-286
3	b'2019\xc3\x84\xc3\xaa9\xc3\x94\xc3\x8225\xc3\x88\xc3\x9516\xc3\x8a\xc2\xb17\xc2\xb7\xc3\x966\xc3\x83\xc3\xab'	-76.37	94	121.31	0	0	0	0	0	0	622	49	-286
4	b'2019\xc3\x84\xc3\xaa9\xc3\x94\xc3\x8225\xc3\x88\xc3\x9516\xc3\x8a\xc2\xb17\xc2\xb7\xc3\x966\xc3\x83\xc3\xab'	-76.31	88.56	117.75	0	0	0	0	0	0	563	56	-313
5	b'2019\xc3\x84\xc3\xaa9\xc3\x94\xc3\x8225\xc3\x88\xc3\x9516\xc3\x8a\xc2\xb17\xc2\xb7\xc3\x966\xc3\x83\xc3\xab'	-76.25	87.5	115.81	0	0	0	0	0	0	576	84	-313
6	b'2019\xc3\x84\xc3\xaa9\xc3\x94\xc3\x8225\xc3\x88\xc3\x9516\xc3\x8a\xc2\xb17\xc2\xb7\xc3\x966\xc3\x83\xc3\xab'	-76.56	86.5	112.68	0	0	0	0	0	0	558	73	-326
7	b'2019\xc3\x84\xc3\xaa9\xc3\x94\xc3\x8225\xc3\x88\xc3\x9516\xc3\x8a\xc2\xb17\xc2\xb7\xc3\x966\xc3\x83\xc3\xab'	-76.81	87.43	110.43	0	0	0	0	0	0	563	80	-320
8	b'2019\xc3\x84\xc3\xaa9\xc3\x94\xc3\x8225\xc3\x88\xc3\x9516\xc3\x8a\xc2\xb17\xc2\xb7\xc3\x966\xc3\x83\xc3\xab'	-76.81	87.43	110.43	0	0	0	0	0	0	563	80	-320
9	b'2019\xc3\x84\xc3\xaa9\xc3\x94\xc3\x8225\xc3\x88\xc3\x9516\xc3\x8a\xc2\xb17\xc2\xb7\xc3\x966\xc3\x83\xc3\xab'	-77.12	85.56	107.43	0	0	0	0	0	0	523	115	-332
10	b'2019\xc3\x84\xc3\xaa9\xc3\x94\xc3\x8225\xc3\x88\xc3\x9516\xc3\x8a\xc2\xb17\xc2\xb7\xc3\x966\xc3\x83\xc3\xab'	-77.12	85.56	107.43	0	0	0	0	0	0	523	115	-332
11	b'2019\xc3\x84\xc3\xaa9\xc3\x94\xc3\x8225\xc3\x88\xc3\x9516\xc3\x8a\xc2\xb17\xc2\xb7\xc3\x966\xc3\x83\xc3\xab'	-77.56	84.56	105.81	0	0	0	0	0	0	552	100	-334
12	b'2019\xc3\x84\xc3\xaa9\xc3\x94\xc3\x8225\xc3\x88\xc3\x9516\xc3\x8a\xc2\xb17\xc2\xb7\xc3\x967\xc3\x83\xc3\xab'	-77.87	84.87	105.12	0	0	0	0	0	0	528	108	-345
13	b'2019\xc3\x84\xc3\xaa9\xc3\x94\xc3\x8225\xc3\x88\xc3\x9516\xc3\x8a\xc2\xb17\xc2\xb7\xc3\x967\xc3\x83\xc3\xab'	-77.87	84.87	105.12	0	0	0	0	0	0	528	108	-345
14	b'2019\xc3\x84\xc3\xaa9\xc3\x94\xc3\x8225\xc3\x88\xc3\x9516\xc3\x8a\xc2\xb17\xc2\xb7\xc3\x967\xc3\x83\xc3\xab'	-77.93	84.75	105.12	0	0	0	0	0	0	523	115	-340
15	b'2019\xc3\x84\xc3\xaa9\xc3\x94\xc3\x8225\xc3\x88\xc3\x9516\xc3\x8a\xc2\xb17\xc2\xb7\xc3\x967\xc3\x83\xc3\xab'	-78	86	104.93	0	0	0	0	0	0	545	108	-340
16	b'2019\xc3\x84\xc3\xaa9\xc3\x94\xc3\x8225\xc3\x88\xc3\x9516\xc3\x8a\xc2\xb17\xc2\xb7\xc3\x967\xc3\x83\xc3\xab'	-78	87.31	104.87	0	0	0	0	0	0	516	108	-340
17	b'2019\xc3\x84\xc3\xaa9\xc3\x94\xc3\x8225\xc3\x88\xc3\x9516\xc3\x8a\xc2\xb17\xc2\xb7\xc3\x967\xc3\x83\xc3\xab'	-78	87.31	104.87	0	0	0	0	0	0	516	108	-340
18	b'2019\xc3\x84\xc3\xaa9\xc3\x94\xc3\x8225\xc3\x88\xc3\x9516\xc3\x8a\xc2\xb17\xc2\xb7\xc3\x967\xc3\x83\xc3\xab'	-78.06	88.62	104.68	0	0	0	0	0	0	540	107	-340
19	b'2019\xc3\x84\xc3\xaa9\xc3\x94\xc3\x8225\xc3\x88\xc3\x9516\xc3\x8a\xc2\xb17\xc2\xb7\xc3\x967\xc3\x83\xc3\xab'	-77.93	88.68	104.68	0	0	0	0	0	0	523	113	-353
20	b'2019\xc3\x84\xc3\xaa9\xc3\x94\xc3\x8225\xc3\x88\xc3\x9516\xc3\x8a\xc2\xb17\xc2\xb7\xc3\x967\xc3\x83\xc3\xab'	-77.93	88.68	104.68	0	0	0	0	0	0	523	113	-353
21	b'2019\xc3\x84\xc3\xaa9\xc3\x94\xc3\x8225\xc3\x88\xc3\x9516\xc3\x8a\xc2\xb17\xc2\xb7\xc3\x967\xc3\x83\xc3\xab'	-78	89.87	104.25	0	0	0	0	0	0	516	113	-353
22	b'2019\xc3\x84\xc3\xaa9\xc3\x94\xc3\x8225\xc3\x88\xc3\x9516\xc3\x8a\xc2\xb17\xc2\xb7\xc3\x968\xc3\x83\xc3\xab'	-78	90.18	104.18	0	0	0	0	0	0	505	113	-320
23	b'2019\xc3\x84\xc3\xaa9\xc3\x94\xc3\x8225\xc3\x88\xc3\x9516\xc3\x8a\xc2\xb17\xc2\xb7\xc3\x968\xc3\x83\xc3\xab'	-78	90.37	104.18	0	0	0	0	0	0	523	100	-340
24	b'2019\xc3\x84\xc3\xaa9\xc3\x94\xc3\x8225\xc3\x88\xc3\x9516\xc3\x8a\xc2\xb17\xc2\xb7\xc3\x968\xc3\x83\xc3\xab'	-77.93	90.81	104.18	0	0	0	0	0	0	505	107	-345
25	b'2019\xc3\x84\xc3\xaa9\xc3\x94\xc3\x8225\xc3\x88\xc3\x9516\xc3\x8a\xc2\xb17\xc2\xb7\xc3\x968\xc3\x83\xc3\xab'	-77.93	90.81	104.18	0	0	0	0	0	0	505	107	-345
26	b'2019\xc3\x84\xc3\xaa9\xc3\x94\xc3\x8225\xc3\x88\xc3\x9516\xc3\x8a\xc2\xb17\xc2\xb7\xc3\x968\xc3\x83\xc3\xab'	-77.93	90.18	104.31	0	0	0	0	0	0	523	107	-345
27	b'2019\xc3\x84\xc3\xaa9\xc3\x94\xc3\x8225\xc3\x88\xc3\x9516\xc3\x8a\xc2\xb17\xc2\xb7\xc3\x968\xc3\x83\xc3\xab'	-77.93	89.37	104.43	0	0	0	0	0	0	552	107	-326
28	b'2019\xc3\x84\xc3\xaa9\xc3\x94\xc3\x8225\xc3\x88\xc3\x9516\xc3\x8a\xc2\xb17\xc2\xb7\xc3\x968\xc3\x83\xc3\xab'	-77.81	89.37	104.62	0	0	0	0	0	0	552	113	-332
