# Supplementary material for: Data acquired by a single object sensor for the detection and quality evaluation of table tennis forehand strokes
Source: Data Brief. 2020 Nov 6;33:106504. doi: 10.1016/j.dib.2020.106504 (PMC7683218; doi:10.1016/j.dib.2020.106504)
Supplement: Supplementary file 2 [file mmc2.zip › Raw/Sensory-Data/108.csv]

#	Time/Date	Roll	Pitch	Yaw	acc(x)	acc(y)	acc(z)	gyro(x)	gyro(y)	gyro(z)	mag(x)	mag(y)	mag(z)
2	b'2019\xc3\x84\xc3\xaa9\xc3\x94\xc3\x8217\xc3\x88\xc3\x9512\xc3\x8a\xc2\xb117\xc2\xb7\xc3\x969\xc3\x83\xc3\xab'	-57.18	118.68	149.87	-814	-448	-293	-426	-425	-345	609	132	-116
3	b'2019\xc3\x84\xc3\xaa9\xc3\x94\xc3\x8217\xc3\x88\xc3\x9512\xc3\x8a\xc2\xb117\xc2\xb7\xc3\x9610\xc3\x83\xc3\xab'	-57.18	118.68	149.87	-814	-448	-293	-426	-425	-345	609	132	-116
4	b'2019\xc3\x84\xc3\xaa9\xc3\x94\xc3\x8217\xc3\x88\xc3\x9512\xc3\x8a\xc2\xb117\xc2\xb7\xc3\x9610\xc3\x83\xc3\xab'	-52.87	112.62	141	-838	-539	-213	-357	-258	-356	547	273	-190
5	b'2019\xc3\x84\xc3\xaa9\xc3\x94\xc3\x8217\xc3\x88\xc3\x9512\xc3\x8a\xc2\xb117\xc2\xb7\xc3\x9610\xc3\x83\xc3\xab'	-47.5	110.25	136.56	-752	-596	-245	-513	-508	-527	513	347	-203
6	b'2019\xc3\x84\xc3\xaa9\xc3\x94\xc3\x8217\xc3\x88\xc3\x9512\xc3\x8a\xc2\xb117\xc2\xb7\xc3\x9610\xc3\x83\xc3\xab'	-32.06	109	130.43	-544	-760	-347	-475	-724	-975	259	590	-198
7	b'2019\xc3\x84\xc3\xaa9\xc3\x94\xc3\x8217\xc3\x88\xc3\x9512\xc3\x8a\xc2\xb117\xc2\xb7\xc3\x9611\xc3\x83\xc3\xab'	-22.75	105.87	130.12	-335	-768	-206	0	-807	-975	73	656	-195
8	b'2019\xc3\x84\xc3\xaa9\xc3\x94\xc3\x8217\xc3\x88\xc3\x9512\xc3\x8a\xc2\xb117\xc2\xb7\xc3\x9611\xc3\x83\xc3\xab'	-18.25	104.18	129.75	-336	-880	-222	129	-66	233	-43	648	-195
9	b'2019\xc3\x84\xc3\xaa9\xc3\x94\xc3\x8217\xc3\x88\xc3\x9512\xc3\x8a\xc2\xb117\xc2\xb7\xc3\x9611\xc3\x83\xc3\xab'	-18.25	104.18	129.75	-336	-880	-222	129	-66	233	-43	648	-195
10	b'2019\xc3\x84\xc3\xaa9\xc3\x94\xc3\x8217\xc3\x88\xc3\x9512\xc3\x8a\xc2\xb117\xc2\xb7\xc3\x9611\xc3\x83\xc3\xab'	-18.93	103.18	129.68	-305	-892	-208	15	-17	43	27	644	-228
11	b'2019\xc3\x84\xc3\xaa9\xc3\x94\xc3\x8217\xc3\x88\xc3\x9512\xc3\x8a\xc2\xb117\xc2\xb7\xc3\x9612\xc3\x83\xc3\xab'	-19.37	103	128.18	-333	-901	-234	58	-12	4	-41	654	-228
12	b'2019\xc3\x84\xc3\xaa9\xc3\x94\xc3\x8217\xc3\x88\xc3\x9512\xc3\x8a\xc2\xb117\xc2\xb7\xc3\x9612\xc3\x83\xc3\xab'	-19.31	103	128.25	-319	-894	-228	-7	40	-3	9	643	-214
13	b'2019\xc3\x84\xc3\xaa9\xc3\x94\xc3\x8217\xc3\x88\xc3\x9512\xc3\x8a\xc2\xb117\xc2\xb7\xc3\x9612\xc3\x83\xc3\xab'	-19.56	102.62	128	-328	-892	-242	43	43	-7	27	638	-241
14	b'2019\xc3\x84\xc3\xaa9\xc3\x94\xc3\x8217\xc3\x88\xc3\x9512\xc3\x8a\xc2\xb117\xc2\xb7\xc3\x9612\xc3\x83\xc3\xab'	-20	102.25	127.12	-352	-904	-213	-47	7	31	-12	643	-241
15	b'2019\xc3\x84\xc3\xaa9\xc3\x94\xc3\x8217\xc3\x88\xc3\x9512\xc3\x8a\xc2\xb117\xc2\xb7\xc3\x9613\xc3\x83\xc3\xab'	-20.12	102.06	126.62	-330	-895	-251	1	20	-1	9	632	-214
16	b'2019\xc3\x84\xc3\xaa9\xc3\x94\xc3\x8217\xc3\x88\xc3\x9512\xc3\x8a\xc2\xb117\xc2\xb7\xc3\x9613\xc3\x83\xc3\xab'	-20.12	102.06	126.62	-330	-895	-251	1	20	-1	9	632	-214
17	b'2019\xc3\x84\xc3\xaa9\xc3\x94\xc3\x8217\xc3\x88\xc3\x9512\xc3\x8a\xc2\xb117\xc2\xb7\xc3\x9613\xc3\x83\xc3\xab'	-20.81	102.18	125.31	-365	-887	-186	38	-22	21	3	648	-248
18	b'2019\xc3\x84\xc3\xaa9\xc3\x94\xc3\x8217\xc3\x88\xc3\x9512\xc3\x8a\xc2\xb117\xc2\xb7\xc3\x9614\xc3\x83\xc3\xab'	-20.81	102.18	125.31	-365	-887	-186	38	-22	21	3	648	-248
19	b'2019\xc3\x84\xc3\xaa9\xc3\x94\xc3\x8217\xc3\x88\xc3\x9512\xc3\x8a\xc2\xb117\xc2\xb7\xc3\x9614\xc3\x83\xc3\xab'	-21.12	101.75	125.06	-360	-892	-215	-14	1	9	-1	643	-241
20	b'2019\xc3\x84\xc3\xaa9\xc3\x94\xc3\x8217\xc3\x88\xc3\x9512\xc3\x8a\xc2\xb117\xc2\xb7\xc3\x9614\xc3\x83\xc3\xab'	-21.37	101.81	124.87	-372	-892	-219	2	-6	12	32	643	-233
21	b'2019\xc3\x84\xc3\xaa9\xc3\x94\xc3\x8217\xc3\x88\xc3\x9512\xc3\x8a\xc2\xb117\xc2\xb7\xc3\x9615\xc3\x83\xc3\xab'	-21.37	101.81	124.87	-372	-892	-219	2	-6	12	32	643	-233
22	b'2019\xc3\x84\xc3\xaa9\xc3\x94\xc3\x8217\xc3\x88\xc3\x9512\xc3\x8a\xc2\xb117\xc2\xb7\xc3\x9615\xc3\x83\xc3\xab'	-21.68	101.68	124.31	-360	-896	-188	4	-23	28	22	632	-241
