# Supplementary material for: Data acquired by a single object sensor for the detection and quality evaluation of table tennis forehand strokes
Source: Data Brief. 2020 Nov 6;33:106504. doi: 10.1016/j.dib.2020.106504 (PMC7683218; doi:10.1016/j.dib.2020.106504)
Supplement: Supplementary file 2 [file mmc2.zip › Raw/Sensory-Data/1080.csv]

#	Time/Date	Roll	Pitch	Yaw	acc(x)	acc(y)	acc(z)	gyro(x)	gyro(y)	gyro(z)	mag(x)	mag(y)	mag(z)
2	b'2019\xc3\x84\xc3\xaa9\xc3\x94\xc3\x8225\xc3\x88\xc3\x9516\xc3\x8a\xc2\xb17\xc2\xb7\xc3\x9618\xc3\x83\xc3\xab'	-79.5	96.68	119.75	0	0	0	0	0	0	598	1	-286
3	b'2019\xc3\x84\xc3\xaa9\xc3\x94\xc3\x8225\xc3\x88\xc3\x9516\xc3\x8a\xc2\xb17\xc2\xb7\xc3\x9619\xc3\x83\xc3\xab'	-79.5	96.68	119.75	0	0	0	0	0	0	598	1	-286
4	b'2019\xc3\x84\xc3\xaa9\xc3\x94\xc3\x8225\xc3\x88\xc3\x9516\xc3\x8a\xc2\xb17\xc2\xb7\xc3\x9619\xc3\x83\xc3\xab'	-78.37	85.12	114.68	0	0	0	0	0	0	593	38	-326
5	b'2019\xc3\x84\xc3\xaa9\xc3\x94\xc3\x8225\xc3\x88\xc3\x9516\xc3\x8a\xc2\xb17\xc2\xb7\xc3\x9619\xc3\x83\xc3\xab'	-77.87	80.43	112.37	0	0	0	0	0	0	552	49	-339
6	b'2019\xc3\x84\xc3\xaa9\xc3\x94\xc3\x8225\xc3\x88\xc3\x9516\xc3\x8a\xc2\xb17\xc2\xb7\xc3\x9619\xc3\x83\xc3\xab'	-77.87	80.43	112.37	0	0	0	0	0	0	552	49	-339
7	b'2019\xc3\x84\xc3\xaa9\xc3\x94\xc3\x8225\xc3\x88\xc3\x9516\xc3\x8a\xc2\xb17\xc2\xb7\xc3\x9619\xc3\x83\xc3\xab'	-77.43	76.56	109.25	0	0	0	0	0	0	528	80	-358
8	b'2019\xc3\x84\xc3\xaa9\xc3\x94\xc3\x8225\xc3\x88\xc3\x9516\xc3\x8a\xc2\xb17\xc2\xb7\xc3\x9619\xc3\x83\xc3\xab'	-77.43	76.56	109.25	0	0	0	0	0	0	528	80	-358
9	b'2019\xc3\x84\xc3\xaa9\xc3\x94\xc3\x8225\xc3\x88\xc3\x9516\xc3\x8a\xc2\xb17\xc2\xb7\xc3\x9619\xc3\x83\xc3\xab'	-77.87	76.18	107.5	0	0	0	0	0	0	500	108	-358
10	b'2019\xc3\x84\xc3\xaa9\xc3\x94\xc3\x8225\xc3\x88\xc3\x9516\xc3\x8a\xc2\xb17\xc2\xb7\xc3\x9619\xc3\x83\xc3\xab'	-77.81	76.5	107.31	0	0	0	0	0	0	560	91	-371
11	b'2019\xc3\x84\xc3\xaa9\xc3\x94\xc3\x8225\xc3\x88\xc3\x9516\xc3\x8a\xc2\xb17\xc2\xb7\xc3\x9619\xc3\x83\xc3\xab'	-77.81	76.5	107.31	0	0	0	0	0	0	560	91	-371
12	b'2019\xc3\x84\xc3\xaa9\xc3\x94\xc3\x8225\xc3\x88\xc3\x9516\xc3\x8a\xc2\xb17\xc2\xb7\xc3\x9620\xc3\x83\xc3\xab'	-77.93	76.12	107.25	0	0	0	0	0	0	553	102	-364
13	b'2019\xc3\x84\xc3\xaa9\xc3\x94\xc3\x8225\xc3\x88\xc3\x9516\xc3\x8a\xc2\xb17\xc2\xb7\xc3\x9620\xc3\x83\xc3\xab'	-78.18	76.5	107	0	0	0	0	0	0	494	80	-364
14	b'2019\xc3\x84\xc3\xaa9\xc3\x94\xc3\x8225\xc3\x88\xc3\x9516\xc3\x8a\xc2\xb17\xc2\xb7\xc3\x9620\xc3\x83\xc3\xab'	-78.37	78	106.62	0	0	0	0	0	0	542	97	-371
15	b'2019\xc3\x84\xc3\xaa9\xc3\x94\xc3\x8225\xc3\x88\xc3\x9516\xc3\x8a\xc2\xb17\xc2\xb7\xc3\x9620\xc3\x83\xc3\xab'	-78.37	78	106.62	0	0	0	0	0	0	542	97	-371
16	b'2019\xc3\x84\xc3\xaa9\xc3\x94\xc3\x8225\xc3\x88\xc3\x9516\xc3\x8a\xc2\xb17\xc2\xb7\xc3\x9620\xc3\x83\xc3\xab'	-78.5	78.87	106.37	0	0	0	0	0	0	553	80	-358
17	b'2019\xc3\x84\xc3\xaa9\xc3\x94\xc3\x8225\xc3\x88\xc3\x9516\xc3\x8a\xc2\xb17\xc2\xb7\xc3\x9620\xc3\x83\xc3\xab'	-78.5	79.18	106.43	0	0	0	0	0	0	553	84	-352
18	b'2019\xc3\x84\xc3\xaa9\xc3\x94\xc3\x8225\xc3\x88\xc3\x9516\xc3\x8a\xc2\xb17\xc2\xb7\xc3\x9620\xc3\x83\xc3\xab'	-78.5	79.18	106.43	0	0	0	0	0	0	553	84	-352
19	b'2019\xc3\x84\xc3\xaa9\xc3\x94\xc3\x8225\xc3\x88\xc3\x9516\xc3\x8a\xc2\xb17\xc2\xb7\xc3\x9621\xc3\x83\xc3\xab'	-78.31	77.93	106.5	0	0	0	0	0	0	529	80	-377
20	b'2019\xc3\x84\xc3\xaa9\xc3\x94\xc3\x8225\xc3\x88\xc3\x9516\xc3\x8a\xc2\xb17\xc2\xb7\xc3\x9621\xc3\x83\xc3\xab'	-78.31	77.93	106.5	0	0	0	0	0	0	529	80	-377
21	b'2019\xc3\x84\xc3\xaa9\xc3\x94\xc3\x8225\xc3\x88\xc3\x9516\xc3\x8a\xc2\xb17\xc2\xb7\xc3\x9621\xc3\x83\xc3\xab'	-78.37	77.43	106.56	0	0	0	0	0	0	536	91	-352
22	b'2019\xc3\x84\xc3\xaa9\xc3\x94\xc3\x8225\xc3\x88\xc3\x9516\xc3\x8a\xc2\xb17\xc2\xb7\xc3\x9621\xc3\x83\xc3\xab'	-78.37	77.43	106.56	0	0	0	0	0	0	536	91	-352
23	b'2019\xc3\x84\xc3\xaa9\xc3\x94\xc3\x8225\xc3\x88\xc3\x9516\xc3\x8a\xc2\xb17\xc2\xb7\xc3\x9621\xc3\x83\xc3\xab'	-78.31	77.12	106.56	0	0	0	0	0	0	513	91	-371
24	b'2019\xc3\x84\xc3\xaa9\xc3\x94\xc3\x8225\xc3\x88\xc3\x9516\xc3\x8a\xc2\xb17\xc2\xb7\xc3\x9621\xc3\x83\xc3\xab'	-78.31	77	106.62	0	0	0	0	0	0	513	84	-364
25	b'2019\xc3\x84\xc3\xaa9\xc3\x94\xc3\x8225\xc3\x88\xc3\x9516\xc3\x8a\xc2\xb17\xc2\xb7\xc3\x9621\xc3\x83\xc3\xab'	-78.31	77	106.62	0	0	0	0	0	0	513	84	-364
26	b'2019\xc3\x84\xc3\xaa9\xc3\x94\xc3\x8225\xc3\x88\xc3\x9516\xc3\x8a\xc2\xb17\xc2\xb7\xc3\x9621\xc3\x83\xc3\xab'	-78.31	75.93	106.43	0	0	0	0	0	0	542	80	-344
27	b'2019\xc3\x84\xc3\xaa9\xc3\x94\xc3\x8225\xc3\x88\xc3\x9516\xc3\x8a\xc2\xb17\xc2\xb7\xc3\x9621\xc3\x83\xc3\xab'	-78.25	76.06	106.43	0	0	0	0	0	0	560	80	-384
28	b'2019\xc3\x84\xc3\xaa9\xc3\x94\xc3\x8225\xc3\x88\xc3\x9516\xc3\x8a\xc2\xb17\xc2\xb7\xc3\x9622\xc3\x83\xc3\xab'	-78.18	75.87	106.56	0	0	0	0	0	0	518	97	-364
29	b'2019\xc3\x84\xc3\xaa9\xc3\x94\xc3\x8225\xc3\x88\xc3\x9516\xc3\x8a\xc2\xb17\xc2\xb7\xc3\x9622\xc3\x83\xc3\xab'	-78	75.18	106.81	0	0	0	0	0	0	553	84	-384
30	b'2019\xc3\x84\xc3\xaa9\xc3\x94\xc3\x8225\xc3\x88\xc3\x9516\xc3\x8a\xc2\xb17\xc2\xb7\xc3\x9622\xc3\x83\xc3\xab'	-78	75.12	106.93	0	0	0	0	0	0	529	73	-364
31	b'2019\xc3\x84\xc3\xaa9\xc3\x94\xc3\x8225\xc3\x88\xc3\x9516\xc3\x8a\xc2\xb17\xc2\xb7\xc3\x9622\xc3\x83\xc3\xab'	-77.81	75.06	107	0	0	0	0	0	0	507	67	-358
32	b'2019\xc3\x84\xc3\xaa9\xc3\x94\xc3\x8225\xc3\x88\xc3\x9516\xc3\x8a\xc2\xb17\xc2\xb7\xc3\x9622\xc3\x83\xc3\xab'	-77.81	74.81	107.18	0	0	0	0	0	0	529	97	-377
33	b'2019\xc3\x84\xc3\xaa9\xc3\x94\xc3\x8225\xc3\x88\xc3\x9516\xc3\x8a\xc2\xb17\xc2\xb7\xc3\x9622\xc3\x83\xc3\xab'	-77.68	74.43	107.31	0	0	0	0	0	0	529	97	-377
34	b'2019\xc3\x84\xc3\xaa9\xc3\x94\xc3\x8225\xc3\x88\xc3\x9516\xc3\x8a\xc2\xb17\xc2\xb7\xc3\x9622\xc3\x83\xc3\xab'	-77.75	74.43	107.18	0	0	0	0	0	0	524	91	-364
35	b'2019\xc3\x84\xc3\xaa9\xc3\x94\xc3\x8225\xc3\x88\xc3\x9516\xc3\x8a\xc2\xb17\xc2\xb7\xc3\x9622\xc3\x83\xc3\xab'	-77.68	74.68	107.25	0	0	0	0	0	0	536	91	-390
36	b'2019\xc3\x84\xc3\xaa9\xc3\x94\xc3\x8225\xc3\x88\xc3\x9516\xc3\x8a\xc2\xb17\xc2\xb7\xc3\x9622\xc3\x83\xc3\xab'	-77.75	74.62	107.25	0	0	0	0	0	0	513	115	-377
37	b'2019\xc3\x84\xc3\xaa9\xc3\x94\xc3\x8225\xc3\x88\xc3\x9516\xc3\x8a\xc2\xb17\xc2\xb7\xc3\x9623\xc3\x83\xc3\xab'	-77.75	74.62	107.25	0	0	0	0	0	0	513	115	-377
