# Supplementary material for: Data acquired by a single object sensor for the detection and quality evaluation of table tennis forehand strokes
Source: Data Brief. 2020 Nov 6;33:106504. doi: 10.1016/j.dib.2020.106504 (PMC7683218; doi:10.1016/j.dib.2020.106504)
Supplement: Supplementary file 2 [file mmc2.zip › Raw/Sensory-Data/1081.csv]

#	Time/Date	Roll	Pitch	Yaw	acc(x)	acc(y)	acc(z)	gyro(x)	gyro(y)	gyro(z)	mag(x)	mag(y)	mag(z)
2	b'2019\xc3\x84\xc3\xaa9\xc3\x94\xc3\x8225\xc3\x88\xc3\x9514\xc3\x8a\xc2\xb132\xc2\xb7\xc3\x9610\xc3\x83\xc3\xab'	-61.62	134.37	138.25	-891	-332	-259	-385	-136	-272	712	81	-78
3	b'2019\xc3\x84\xc3\xaa9\xc3\x94\xc3\x8225\xc3\x88\xc3\x9514\xc3\x8a\xc2\xb132\xc2\xb7\xc3\x9610\xc3\x83\xc3\xab'	-60.62	133.31	136.75	-874	-331	-322	-426	-226	-416	734	94	-72
4	b'2019\xc3\x84\xc3\xaa9\xc3\x94\xc3\x8225\xc3\x88\xc3\x9514\xc3\x8a\xc2\xb132\xc2\xb7\xc3\x9610\xc3\x83\xc3\xab'	-60.25	130.43	134.81	-916	-342	-266	-504	-303	-416	676	140	-104
5	b'2019\xc3\x84\xc3\xaa9\xc3\x94\xc3\x8225\xc3\x88\xc3\x9514\xc3\x8a\xc2\xb132\xc2\xb7\xc3\x9610\xc3\x83\xc3\xab'	-59.06	128.37	131.25	-872	-340	-328	-612	-364	-383	689	158	-118
6	b'2019\xc3\x84\xc3\xaa9\xc3\x94\xc3\x8225\xc3\x88\xc3\x9514\xc3\x8a\xc2\xb132\xc2\xb7\xc3\x9610\xc3\x83\xc3\xab'	-58.06	127	126.43	-840	-337	-335	-737	-356	-465	641	227	-108
7	b'2019\xc3\x84\xc3\xaa9\xc3\x94\xc3\x8225\xc3\x88\xc3\x9514\xc3\x8a\xc2\xb132\xc2\xb7\xc3\x9610\xc3\x83\xc3\xab'	-58.06	127	126.43	-840	-337	-335	-737	-356	-465	641	227	-108
8	b'2019\xc3\x84\xc3\xaa9\xc3\x94\xc3\x8225\xc3\x88\xc3\x9514\xc3\x8a\xc2\xb132\xc2\xb7\xc3\x9611\xc3\x83\xc3\xab'	-55.62	126.18	120.93	-793	-364	-422	-469	-215	-489	630	288	-102
9	b'2019\xc3\x84\xc3\xaa9\xc3\x94\xc3\x8225\xc3\x88\xc3\x9514\xc3\x8a\xc2\xb132\xc2\xb7\xc3\x9611\xc3\x83\xc3\xab'	-54.43	122.75	119.56	-782	-404	-363	-202	-228	-392	593	323	-148
10	b'2019\xc3\x84\xc3\xaa9\xc3\x94\xc3\x8225\xc3\x88\xc3\x9514\xc3\x8a\xc2\xb132\xc2\xb7\xc3\x9611\xc3\x83\xc3\xab'	-54.43	122.75	119.56	-782	-404	-363	-202	-228	-392	593	323	-148
11	b'2019\xc3\x84\xc3\xaa9\xc3\x94\xc3\x8225\xc3\x88\xc3\x9514\xc3\x8a\xc2\xb132\xc2\xb7\xc3\x9611\xc3\x83\xc3\xab'	-52.93	122.12	118.25	-769	-461	-386	-270	-11	-297	571	371	-155
12	b'2019\xc3\x84\xc3\xaa9\xc3\x94\xc3\x8225\xc3\x88\xc3\x9514\xc3\x8a\xc2\xb132\xc2\xb7\xc3\x9611\xc3\x83\xc3\xab'	-51.25	122.5	118.62	-756	-487	-336	-108	-29	-126	523	400	-142
13	b'2019\xc3\x84\xc3\xaa9\xc3\x94\xc3\x8225\xc3\x88\xc3\x9514\xc3\x8a\xc2\xb132\xc2\xb7\xc3\x9611\xc3\x83\xc3\xab'	-51.25	122.5	118.62	-756	-487	-336	-108	-29	-126	523	400	-142
14	b'2019\xc3\x84\xc3\xaa9\xc3\x94\xc3\x8225\xc3\x88\xc3\x9514\xc3\x8a\xc2\xb132\xc2\xb7\xc3\x9611\xc3\x83\xc3\xab'	-50.18	122.87	117.93	-746	-496	-345	-53	-31	-31	528	406	-134
15	b'2019\xc3\x84\xc3\xaa9\xc3\x94\xc3\x8225\xc3\x88\xc3\x9514\xc3\x8a\xc2\xb132\xc2\xb7\xc3\x9611\xc3\x83\xc3\xab'	-50.12	122.87	117.75	-754	-511	-358	-24	9	-45	534	417	-147
16	b'2019\xc3\x84\xc3\xaa9\xc3\x94\xc3\x8225\xc3\x88\xc3\x9514\xc3\x8a\xc2\xb132\xc2\xb7\xc3\x9612\xc3\x83\xc3\xab'	-50.06	122.5	118.12	-752	-514	-342	6	-37	19	552	417	-147
17	b'2019\xc3\x84\xc3\xaa9\xc3\x94\xc3\x8225\xc3\x88\xc3\x9514\xc3\x8a\xc2\xb132\xc2\xb7\xc3\x9612\xc3\x83\xc3\xab'	-49.93	122.12	118.62	-714	-522	-320	-2	-10	-32	505	422	-140
18	b'2019\xc3\x84\xc3\xaa9\xc3\x94\xc3\x8225\xc3\x88\xc3\x9514\xc3\x8a\xc2\xb132\xc2\xb7\xc3\x9612\xc3\x83\xc3\xab'	-49.93	122.18	118.25	-747	-527	-332	-3	27	-14	492	435	-140
19	b'2019\xc3\x84\xc3\xaa9\xc3\x94\xc3\x8225\xc3\x88\xc3\x9514\xc3\x8a\xc2\xb132\xc2\xb7\xc3\x9612\xc3\x83\xc3\xab'	-49.93	122.18	118.25	-747	-527	-332	-3	27	-14	492	435	-140
