# Supplementary material for: Data acquired by a single object sensor for the detection and quality evaluation of table tennis forehand strokes
Source: Data Brief. 2020 Nov 6;33:106504. doi: 10.1016/j.dib.2020.106504 (PMC7683218; doi:10.1016/j.dib.2020.106504)
Supplement: Supplementary file 2 [file mmc2.zip › Raw/Sensory-Data/1082.csv]

#	Time/Date	Roll	Pitch	Yaw	acc(x)	acc(y)	acc(z)	gyro(x)	gyro(y)	gyro(z)	mag(x)	mag(y)	mag(z)
2	b'2019\xc3\x84\xc3\xaa9\xc3\x94\xc3\x8225\xc3\x88\xc3\x9514\xc3\x8a\xc2\xb132\xc2\xb7\xc3\x9621\xc3\x83\xc3\xab'	-59.5	122.18	134.18	-963	-363	-228	-652	-485	-482	648	172	-160
3	b'2019\xc3\x84\xc3\xaa9\xc3\x94\xc3\x8225\xc3\x88\xc3\x9514\xc3\x8a\xc2\xb132\xc2\xb7\xc3\x9621\xc3\x83\xc3\xab'	-57.12	118.93	129.62	-850	-377	-355	-839	-427	-656	625	236	-185
4	b'2019\xc3\x84\xc3\xaa9\xc3\x94\xc3\x8225\xc3\x88\xc3\x9514\xc3\x8a\xc2\xb132\xc2\xb7\xc3\x9621\xc3\x83\xc3\xab'	-57.12	118.93	129.62	-850	-377	-355	-839	-427	-656	625	236	-185
5	b'2019\xc3\x84\xc3\xaa9\xc3\x94\xc3\x8225\xc3\x88\xc3\x9514\xc3\x8a\xc2\xb132\xc2\xb7\xc3\x9621\xc3\x83\xc3\xab'	-53.06	116.06	126.31	-621	-458	-515	-461	-316	-455	531	331	-177
6	b'2019\xc3\x84\xc3\xaa9\xc3\x94\xc3\x8225\xc3\x88\xc3\x9514\xc3\x8a\xc2\xb132\xc2\xb7\xc3\x9622\xc3\x83\xc3\xab'	-51.56	115	125.25	-709	-506	-405	-178	-15	-275	577	372	-184
7	b'2019\xc3\x84\xc3\xaa9\xc3\x94\xc3\x8225\xc3\x88\xc3\x9514\xc3\x8a\xc2\xb132\xc2\xb7\xc3\x9622\xc3\x83\xc3\xab'	-50.5	114.81	125.25	-726	-515	-317	-217	1	-184	536	395	-176
8	b'2019\xc3\x84\xc3\xaa9\xc3\x94\xc3\x8225\xc3\x88\xc3\x9514\xc3\x8a\xc2\xb132\xc2\xb7\xc3\x9622\xc3\x83\xc3\xab'	-49.81	115.12	124.5	-742	-546	-328	-76	-149	-75	553	377	-195
9	b'2019\xc3\x84\xc3\xaa9\xc3\x94\xc3\x8225\xc3\x88\xc3\x9514\xc3\x8a\xc2\xb132\xc2\xb7\xc3\x9622\xc3\x83\xc3\xab'	-48.5	115.87	124.43	-707	-568	-318	-57	-19	-85	529	419	-156
10	b'2019\xc3\x84\xc3\xaa9\xc3\x94\xc3\x8225\xc3\x88\xc3\x9514\xc3\x8a\xc2\xb132\xc2\xb7\xc3\x9622\xc3\x83\xc3\xab'	-48.5	115.87	124.43	-707	-568	-318	-57	-19	-85	529	419	-156
11	b'2019\xc3\x84\xc3\xaa9\xc3\x94\xc3\x8225\xc3\x88\xc3\x9514\xc3\x8a\xc2\xb132\xc2\xb7\xc3\x9622\xc3\x83\xc3\xab'	-48	116.5	124.12	-754	-558	-296	-112	-18	-95	553	408	-176
