# Supplementary material for: Data acquired by a single object sensor for the detection and quality evaluation of table tennis forehand strokes
Source: Data Brief. 2020 Nov 6;33:106504. doi: 10.1016/j.dib.2020.106504 (PMC7683218; doi:10.1016/j.dib.2020.106504)
Supplement: Supplementary file 2 [file mmc2.zip › Raw/Sensory-Data/1083.csv]

#	Time/Date	Roll	Pitch	Yaw	acc(x)	acc(y)	acc(z)	gyro(x)	gyro(y)	gyro(z)	mag(x)	mag(y)	mag(z)
2	b'2019\xc3\x84\xc3\xaa9\xc3\x94\xc3\x8225\xc3\x88\xc3\x9514\xc3\x8a\xc2\xb132\xc2\xb7\xc3\x9636\xc3\x83\xc3\xab'	-57.37	137.43	133.37	-903	-270	-478	-1026	-421	-803	713	115	-48
3	b'2019\xc3\x84\xc3\xaa9\xc3\x94\xc3\x8225\xc3\x88\xc3\x9514\xc3\x8a\xc2\xb132\xc2\xb7\xc3\x9636\xc3\x83\xc3\xab'	-55.75	133.62	128.93	-823	-310	-545	-842	-353	-710	654	206	-94
4	b'2019\xc3\x84\xc3\xaa9\xc3\x94\xc3\x8225\xc3\x88\xc3\x9514\xc3\x8a\xc2\xb132\xc2\xb7\xc3\x9636\xc3\x83\xc3\xab'	-54.25	130.93	127	-802	-347	-438	-473	-360	-552	683	259	-107
5	b'2019\xc3\x84\xc3\xaa9\xc3\x94\xc3\x8225\xc3\x88\xc3\x9514\xc3\x8a\xc2\xb132\xc2\xb7\xc3\x9636\xc3\x83\xc3\xab'	-52.18	128.81	124.5	-726	-404	-455	-356	-197	-465	619	308	-126
6	b'2019\xc3\x84\xc3\xaa9\xc3\x94\xc3\x8225\xc3\x88\xc3\x9514\xc3\x8a\xc2\xb132\xc2\xb7\xc3\x9636\xc3\x83\xc3\xab'	-52.18	128.81	124.5	-726	-404	-455	-356	-197	-465	619	308	-126
7	b'2019\xc3\x84\xc3\xaa9\xc3\x94\xc3\x8225\xc3\x88\xc3\x9514\xc3\x8a\xc2\xb132\xc2\xb7\xc3\x9636\xc3\x83\xc3\xab'	-49.43	128.12	121.68	-719	-466	-382	-252	-121	-328	539	387	-104
8	b'2019\xc3\x84\xc3\xaa9\xc3\x94\xc3\x8225\xc3\x88\xc3\x9514\xc3\x8a\xc2\xb132\xc2\xb7\xc3\x9637\xc3\x83\xc3\xab'	-49.43	128.12	121.68	-719	-466	-382	-252	-121	-328	539	387	-104
9	b'2019\xc3\x84\xc3\xaa9\xc3\x94\xc3\x8225\xc3\x88\xc3\x9514\xc3\x8a\xc2\xb132\xc2\xb7\xc3\x9637\xc3\x83\xc3\xab'	-47.12	128.93	120	-717	-503	-441	-191	-14	-72	499	422	-104
10	b'2019\xc3\x84\xc3\xaa9\xc3\x94\xc3\x8225\xc3\x88\xc3\x9514\xc3\x8a\xc2\xb132\xc2\xb7\xc3\x9637\xc3\x83\xc3\xab'	-46.87	129.37	119.5	-717	-514	-396	-89	-32	-10	556	424	-91
11	b'2019\xc3\x84\xc3\xaa9\xc3\x94\xc3\x8225\xc3\x88\xc3\x9514\xc3\x8a\xc2\xb132\xc2\xb7\xc3\x9637\xc3\x83\xc3\xab'	-46.25	130.81	119.06	-743	-514	-420	-68	133	-69	545	427	-84
12	b'2019\xc3\x84\xc3\xaa9\xc3\x94\xc3\x8225\xc3\x88\xc3\x9514\xc3\x8a\xc2\xb132\xc2\xb7\xc3\x9637\xc3\x83\xc3\xab'	-46.18	132.06	118.87	-745	-516	-452	21	27	46	574	422	-83
