# Supplementary material for: Data acquired by a single object sensor for the detection and quality evaluation of table tennis forehand strokes
Source: Data Brief. 2020 Nov 6;33:106504. doi: 10.1016/j.dib.2020.106504 (PMC7683218; doi:10.1016/j.dib.2020.106504)
Supplement: Supplementary file 2 [file mmc2.zip › Raw/Sensory-Data/1084.csv]

#	Time/Date	Roll	Pitch	Yaw	acc(x)	acc(y)	acc(z)	gyro(x)	gyro(y)	gyro(z)	mag(x)	mag(y)	mag(z)
2	b'2019\xc3\x84\xc3\xaa9\xc3\x94\xc3\x8225\xc3\x88\xc3\x9514\xc3\x8a\xc2\xb132\xc2\xb7\xc3\x9646\xc3\x83\xc3\xab'	-52.5	122.31	128.5	-766	-435	-458	-590	-348	-513	608	323	-128
3	b'2019\xc3\x84\xc3\xaa9\xc3\x94\xc3\x8225\xc3\x88\xc3\x9514\xc3\x8a\xc2\xb132\xc2\xb7\xc3\x9646\xc3\x83\xc3\xab'	-50.62	121.06	125.81	-723	-464	-392	-488	-212	-470	579	328	-158
4	b'2019\xc3\x84\xc3\xaa9\xc3\x94\xc3\x8225\xc3\x88\xc3\x9514\xc3\x8a\xc2\xb132\xc2\xb7\xc3\x9646\xc3\x83\xc3\xab'	-49.12	121.12	123.56	-683	-470	-428	-490	-194	-377	571	374	-144
5	b'2019\xc3\x84\xc3\xaa9\xc3\x94\xc3\x8225\xc3\x88\xc3\x9514\xc3\x8a\xc2\xb132\xc2\xb7\xc3\x9646\xc3\x83\xc3\xab'	-48.31	121.93	121	-710	-486	-444	-473	-63	-320	496	404	-136
6	b'2019\xc3\x84\xc3\xaa9\xc3\x94\xc3\x8225\xc3\x88\xc3\x9514\xc3\x8a\xc2\xb132\xc2\xb7\xc3\x9646\xc3\x83\xc3\xab'	-48.31	121.93	121	-710	-486	-444	-473	-63	-320	496	404	-136
7	b'2019\xc3\x84\xc3\xaa9\xc3\x94\xc3\x8225\xc3\x88\xc3\x9514\xc3\x8a\xc2\xb132\xc2\xb7\xc3\x9646\xc3\x83\xc3\xab'	-47.43	125.06	116.12	-768	-544	-514	-68	-21	-40	489	457	-123
8	b'2019\xc3\x84\xc3\xaa9\xc3\x94\xc3\x8225\xc3\x88\xc3\x9514\xc3\x8a\xc2\xb132\xc2\xb7\xc3\x9647\xc3\x83\xc3\xab'	-47.25	125.5	115.75	-713	-536	-374	-104	-63	47	460	451	-102
9	b'2019\xc3\x84\xc3\xaa9\xc3\x94\xc3\x8225\xc3\x88\xc3\x9514\xc3\x8a\xc2\xb132\xc2\xb7\xc3\x9647\xc3\x83\xc3\xab'	-47.18	126.18	115.68	-717	-538	-394	-150	24	-10	547	440	-116
10	b'2019\xc3\x84\xc3\xaa9\xc3\x94\xc3\x8225\xc3\x88\xc3\x9514\xc3\x8a\xc2\xb132\xc2\xb7\xc3\x9647\xc3\x83\xc3\xab'	-47.18	126.18	115.68	-717	-538	-394	-150	24	-10	547	440	-116
