# Supplementary material for: Data acquired by a single object sensor for the detection and quality evaluation of table tennis forehand strokes
Source: Data Brief. 2020 Nov 6;33:106504. doi: 10.1016/j.dib.2020.106504 (PMC7683218; doi:10.1016/j.dib.2020.106504)
Supplement: Supplementary file 2 [file mmc2.zip › Raw/Sensory-Data/1085.csv]

#	Time/Date	Roll	Pitch	Yaw	acc(x)	acc(y)	acc(z)	gyro(x)	gyro(y)	gyro(z)	mag(x)	mag(y)	mag(z)
2	b'2019\xc3\x84\xc3\xaa9\xc3\x94\xc3\x8225\xc3\x88\xc3\x9514\xc3\x8a\xc2\xb132\xc2\xb7\xc3\x9657\xc3\x83\xc3\xab'	-51.06	123.43	126.56	-737	-456	-381	-434	-344	-309	585	331	-136
3	b'2019\xc3\x84\xc3\xaa9\xc3\x94\xc3\x8225\xc3\x88\xc3\x9514\xc3\x8a\xc2\xb132\xc2\xb7\xc3\x9657\xc3\x83\xc3\xab'	-51.06	123.43	126.56	-737	-456	-381	-434	-344	-309	585	331	-136
4	b'2019\xc3\x84\xc3\xaa9\xc3\x94\xc3\x8225\xc3\x88\xc3\x9514\xc3\x8a\xc2\xb132\xc2\xb7\xc3\x9658\xc3\x83\xc3\xab'	-50.06	123.68	120.06	-715	-476	-429	-327	-206	-80	508	379	-123
5	b'2019\xc3\x84\xc3\xaa9\xc3\x94\xc3\x8225\xc3\x88\xc3\x9514\xc3\x8a\xc2\xb132\xc2\xb7\xc3\x9658\xc3\x83\xc3\xab'	-50.75	125.37	116.5	-753	-476	-417	-194	-38	33	552	390	-124
6	b'2019\xc3\x84\xc3\xaa9\xc3\x94\xc3\x8225\xc3\x88\xc3\x9514\xc3\x8a\xc2\xb132\xc2\xb7\xc3\x9658\xc3\x83\xc3\xab'	-50.75	125.37	116.5	-753	-476	-417	-194	-38	33	552	390	-124
7	b'2019\xc3\x84\xc3\xaa9\xc3\x94\xc3\x8225\xc3\x88\xc3\x9514\xc3\x8a\xc2\xb132\xc2\xb7\xc3\x9658\xc3\x83\xc3\xab'	-51.37	128.75	112.68	-753	-477	-366	-101	70	-10	556	388	-128
8	b'2019\xc3\x84\xc3\xaa9\xc3\x94\xc3\x8225\xc3\x88\xc3\x9514\xc3\x8a\xc2\xb132\xc2\xb7\xc3\x9658\xc3\x83\xc3\xab'	-51.25	129.31	112.25	-799	-468	-355	-47	-25	-40	556	377	-115
9	b'2019\xc3\x84\xc3\xaa9\xc3\x94\xc3\x8225\xc3\x88\xc3\x9514\xc3\x8a\xc2\xb132\xc2\xb7\xc3\x9658\xc3\x83\xc3\xab'	-51.25	129.31	112.25	-799	-468	-355	-47	-25	-40	556	377	-115
10	b'2019\xc3\x84\xc3\xaa9\xc3\x94\xc3\x8225\xc3\x88\xc3\x9514\xc3\x8a\xc2\xb132\xc2\xb7\xc3\x9659\xc3\x83\xc3\xab'	-50.87	129.31	112.93	-791	-485	-355	5	-43	-20	534	395	-100
