# Supplementary material for: Data acquired by a single object sensor for the detection and quality evaluation of table tennis forehand strokes
Source: Data Brief. 2020 Nov 6;33:106504. doi: 10.1016/j.dib.2020.106504 (PMC7683218; doi:10.1016/j.dib.2020.106504)
Supplement: Supplementary file 2 [file mmc2.zip › Raw/Sensory-Data/1086.csv]

#	Time/Date	Roll	Pitch	Yaw	acc(x)	acc(y)	acc(z)	gyro(x)	gyro(y)	gyro(z)	mag(x)	mag(y)	mag(z)
2	b'2019\xc3\x84\xc3\xaa9\xc3\x94\xc3\x8225\xc3\x88\xc3\x9514\xc3\x8a\xc2\xb133\xc2\xb7\xc3\x968\xc3\x83\xc3\xab'	-59.12	126.37	129.43	-878	-360	-322	-857	-357	-503	640	171	-161
3	b'2019\xc3\x84\xc3\xaa9\xc3\x94\xc3\x8225\xc3\x88\xc3\x9514\xc3\x8a\xc2\xb133\xc2\xb7\xc3\x968\xc3\x83\xc3\xab'	-59.12	126.37	129.43	-878	-360	-322	-857	-357	-503	640	171	-161
4	b'2019\xc3\x84\xc3\xaa9\xc3\x94\xc3\x8225\xc3\x88\xc3\x9514\xc3\x8a\xc2\xb133\xc2\xb7\xc3\x968\xc3\x83\xc3\xab'	-57.25	123.5	121.06	-824	-409	-326	-361	-434	-242	614	272	-140
5	b'2019\xc3\x84\xc3\xaa9\xc3\x94\xc3\x8225\xc3\x88\xc3\x9514\xc3\x8a\xc2\xb133\xc2\xb7\xc3\x968\xc3\x83\xc3\xab'	-56.06	124	117.56	-844	-417	-369	-510	43	-388	590	320	-153
6	b'2019\xc3\x84\xc3\xaa9\xc3\x94\xc3\x8225\xc3\x88\xc3\x9514\xc3\x8a\xc2\xb133\xc2\xb7\xc3\x969\xc3\x83\xc3\xab'	-56.06	124	117.56	-844	-417	-369	-510	43	-388	590	320	-153
7	b'2019\xc3\x84\xc3\xaa9\xc3\x94\xc3\x8225\xc3\x88\xc3\x9514\xc3\x8a\xc2\xb133\xc2\xb7\xc3\x969\xc3\x83\xc3\xab'	-53.18	126.18	114.5	-772	-447	-412	-179	11	-137	555	355	-132
8	b'2019\xc3\x84\xc3\xaa9\xc3\x94\xc3\x8225\xc3\x88\xc3\x9514\xc3\x8a\xc2\xb133\xc2\xb7\xc3\x969\xc3\x83\xc3\xab'	-53.18	126.18	114.5	-772	-447	-412	-179	11	-137	555	355	-132
9	b'2019\xc3\x84\xc3\xaa9\xc3\x94\xc3\x8225\xc3\x88\xc3\x9514\xc3\x8a\xc2\xb133\xc2\xb7\xc3\x969\xc3\x83\xc3\xab'	-52	131.06	109.06	-811	-461	-384	-189	33	-90	496	384	-99
10	b'2019\xc3\x84\xc3\xaa9\xc3\x94\xc3\x8225\xc3\x88\xc3\x9514\xc3\x8a\xc2\xb133\xc2\xb7\xc3\x969\xc3\x83\xc3\xab'	-51.37	131	109.56	-771	-455	-366	12	-48	-46	542	388	-97
