# Supplementary material for: Data acquired by a single object sensor for the detection and quality evaluation of table tennis forehand strokes
Source: Data Brief. 2020 Nov 6;33:106504. doi: 10.1016/j.dib.2020.106504 (PMC7683218; doi:10.1016/j.dib.2020.106504)
Supplement: Supplementary file 2 [file mmc2.zip › Raw/Sensory-Data/1087.csv]

#	Time/Date	Roll	Pitch	Yaw	acc(x)	acc(y)	acc(z)	gyro(x)	gyro(y)	gyro(z)	mag(x)	mag(y)	mag(z)
2	b'2019\xc3\x84\xc3\xaa9\xc3\x94\xc3\x8225\xc3\x88\xc3\x9514\xc3\x8a\xc2\xb133\xc2\xb7\xc3\x9617\xc3\x83\xc3\xab'	-58.18	118.43	122.87	-827	-409	-310	-546	-182	-254	560	278	-182
3	b'2019\xc3\x84\xc3\xaa9\xc3\x94\xc3\x8225\xc3\x88\xc3\x9514\xc3\x8a\xc2\xb133\xc2\xb7\xc3\x9618\xc3\x83\xc3\xab'	-56.75	120.81	118.68	-812	-422	-320	-549	-95	-341	588	305	-155
4	b'2019\xc3\x84\xc3\xaa9\xc3\x94\xc3\x8225\xc3\x88\xc3\x9514\xc3\x8a\xc2\xb133\xc2\xb7\xc3\x9618\xc3\x83\xc3\xab'	-54.56	123.18	114.37	-787	-457	-432	-399	-67	-157	576	356	-140
5	b'2019\xc3\x84\xc3\xaa9\xc3\x94\xc3\x8225\xc3\x88\xc3\x9514\xc3\x8a\xc2\xb133\xc2\xb7\xc3\x9618\xc3\x83\xc3\xab'	-53.81	124.18	112.87	-807	-470	-381	-209	-31	-84	540	368	-147
6	b'2019\xc3\x84\xc3\xaa9\xc3\x94\xc3\x8225\xc3\x88\xc3\x9514\xc3\x8a\xc2\xb133\xc2\xb7\xc3\x9618\xc3\x83\xc3\xab'	-52.81	125.93	111.5	-757	-486	-355	-130	24	37	516	398	-128
7	b'2019\xc3\x84\xc3\xaa9\xc3\x94\xc3\x8225\xc3\x88\xc3\x9514\xc3\x8a\xc2\xb133\xc2\xb7\xc3\x9618\xc3\x83\xc3\xab'	-52.81	125.93	111.5	-757	-486	-355	-130	24	37	516	398	-128
8	b'2019\xc3\x84\xc3\xaa9\xc3\x94\xc3\x8225\xc3\x88\xc3\x9514\xc3\x8a\xc2\xb133\xc2\xb7\xc3\x9618\xc3\x83\xc3\xab'	-52.43	126.31	111.56	-742	-482	-320	29	24	-61	499	374	-121
