# Supplementary material for: Data acquired by a single object sensor for the detection and quality evaluation of table tennis forehand strokes
Source: Data Brief. 2020 Nov 6;33:106504. doi: 10.1016/j.dib.2020.106504 (PMC7683218; doi:10.1016/j.dib.2020.106504)
Supplement: Supplementary file 2 [file mmc2.zip › Raw/Sensory-Data/1088.csv]

#	Time/Date	Roll	Pitch	Yaw	acc(x)	acc(y)	acc(z)	gyro(x)	gyro(y)	gyro(z)	mag(x)	mag(y)	mag(z)
2	b'2019\xc3\x84\xc3\xaa9\xc3\x94\xc3\x8225\xc3\x88\xc3\x9514\xc3\x8a\xc2\xb133\xc2\xb7\xc3\x9627\xc3\x83\xc3\xab'	-58.37	125.87	133.31	-815	-340	-443	-677	-546	-468	665	176	-134
3	b'2019\xc3\x84\xc3\xaa9\xc3\x94\xc3\x8225\xc3\x88\xc3\x9514\xc3\x8a\xc2\xb133\xc2\xb7\xc3\x9627\xc3\x83\xc3\xab'	-58	121.68	128.18	-790	-381	-314	-435	-429	-343	593	230	-158
4	b'2019\xc3\x84\xc3\xaa9\xc3\x94\xc3\x8225\xc3\x88\xc3\x9514\xc3\x8a\xc2\xb133\xc2\xb7\xc3\x9627\xc3\x83\xc3\xab'	-57.87	119	123.81	-818	-405	-250	-410	-368	-144	600	265	-156
5	b'2019\xc3\x84\xc3\xaa9\xc3\x94\xc3\x8225\xc3\x88\xc3\x9514\xc3\x8a\xc2\xb133\xc2\xb7\xc3\x9627\xc3\x83\xc3\xab'	-57.87	119	123.81	-818	-405	-250	-410	-368	-144	600	265	-156
6	b'2019\xc3\x84\xc3\xaa9\xc3\x94\xc3\x8225\xc3\x88\xc3\x9514\xc3\x8a\xc2\xb133\xc2\xb7\xc3\x9627\xc3\x83\xc3\xab'	-55.5	121.25	114.37	-766	-431	-386	-273	-161	8	552	340	-150
7	b'2019\xc3\x84\xc3\xaa9\xc3\x94\xc3\x8225\xc3\x88\xc3\x9514\xc3\x8a\xc2\xb133\xc2\xb7\xc3\x9628\xc3\x83\xc3\xab'	-55	121.75	112.93	-827	-456	-415	-132	-115	-27	540	358	-144
8	b'2019\xc3\x84\xc3\xaa9\xc3\x94\xc3\x8225\xc3\x88\xc3\x9514\xc3\x8a\xc2\xb133\xc2\xb7\xc3\x9628\xc3\x83\xc3\xab'	-54.43	123.12	112	-800	-485	-371	-40	79	-82	510	358	-163
9	b'2019\xc3\x84\xc3\xaa9\xc3\x94\xc3\x8225\xc3\x88\xc3\x9514\xc3\x8a\xc2\xb133\xc2\xb7\xc3\x9628\xc3\x83\xc3\xab'	-53.87	124.25	111.87	-777	-478	-344	-107	90	1	523	369	-137
10	b'2019\xc3\x84\xc3\xaa9\xc3\x94\xc3\x8225\xc3\x88\xc3\x9514\xc3\x8a\xc2\xb133\xc2\xb7\xc3\x9628\xc3\x83\xc3\xab'	-53.75	124.56	111.75	-792	-468	-283	-88	64	-28	523	376	-144
11	b'2019\xc3\x84\xc3\xaa9\xc3\x94\xc3\x8225\xc3\x88\xc3\x9514\xc3\x8a\xc2\xb133\xc2\xb7\xc3\x9628\xc3\x83\xc3\xab'	-53.62	124.87	111.12	-814	-488	-324	-14	-92	-21	499	387	-131
12	b'2019\xc3\x84\xc3\xaa9\xc3\x94\xc3\x8225\xc3\x88\xc3\x9514\xc3\x8a\xc2\xb133\xc2\xb7\xc3\x9628\xc3\x83\xc3\xab'	-53.5	124.31	111.5	-794	-486	-321	-40	0	-40	505	393	-137
13	b'2019\xc3\x84\xc3\xaa9\xc3\x94\xc3\x8225\xc3\x88\xc3\x9514\xc3\x8a\xc2\xb133\xc2\xb7\xc3\x9628\xc3\x83\xc3\xab'	-53.25	123.62	112	-754	-477	-271	11	-32	44	523	382	-118
