# Supplementary material for: Data acquired by a single object sensor for the detection and quality evaluation of table tennis forehand strokes
Source: Data Brief. 2020 Nov 6;33:106504. doi: 10.1016/j.dib.2020.106504 (PMC7683218; doi:10.1016/j.dib.2020.106504)
Supplement: Supplementary file 2 [file mmc2.zip › Raw/Sensory-Data/1089.csv]

#	Time/Date	Roll	Pitch	Yaw	acc(x)	acc(y)	acc(z)	gyro(x)	gyro(y)	gyro(z)	mag(x)	mag(y)	mag(z)
2	b'2019\xc3\x84\xc3\xaa9\xc3\x94\xc3\x8225\xc3\x88\xc3\x9514\xc3\x8a\xc2\xb133\xc2\xb7\xc3\x9637\xc3\x83\xc3\xab'	-51.37	121.43	125.37	-790	-469	-365	-514	-480	-347	561	340	-137
3	b'2019\xc3\x84\xc3\xaa9\xc3\x94\xc3\x8225\xc3\x88\xc3\x9514\xc3\x8a\xc2\xb133\xc2\xb7\xc3\x9637\xc3\x83\xc3\xab'	-49.62	122.12	121.43	-750	-492	-469	-535	-209	-443	544	368	-131
4	b'2019\xc3\x84\xc3\xaa9\xc3\x94\xc3\x8225\xc3\x88\xc3\x9514\xc3\x8a\xc2\xb133\xc2\xb7\xc3\x9638\xc3\x83\xc3\xab'	-48.06	122.12	118.62	-709	-492	-466	-393	-72	-331	512	414	-108
5	b'2019\xc3\x84\xc3\xaa9\xc3\x94\xc3\x8225\xc3\x88\xc3\x9514\xc3\x8a\xc2\xb133\xc2\xb7\xc3\x9638\xc3\x83\xc3\xab'	-46.68	124.18	115.56	-695	-531	-440	-191	-10	-62	518	444	-94
6	b'2019\xc3\x84\xc3\xaa9\xc3\x94\xc3\x8225\xc3\x88\xc3\x9514\xc3\x8a\xc2\xb133\xc2\xb7\xc3\x9638\xc3\x83\xc3\xab'	-46.43	126.18	114	-746	-550	-425	-38	3	-30	465	460	-88
7	b'2019\xc3\x84\xc3\xaa9\xc3\x94\xc3\x8225\xc3\x88\xc3\x9514\xc3\x8a\xc2\xb133\xc2\xb7\xc3\x9638\xc3\x83\xc3\xab'	-46.37	126.12	113.81	-729	-534	-368	-84	55	-38	454	460	-75
8	b'2019\xc3\x84\xc3\xaa9\xc3\x94\xc3\x8225\xc3\x88\xc3\x9514\xc3\x8a\xc2\xb133\xc2\xb7\xc3\x9638\xc3\x83\xc3\xab'	-46.31	126.18	113.31	-704	-539	-388	-2	-51	-116	460	448	-68
9	b'2019\xc3\x84\xc3\xaa9\xc3\x94\xc3\x8225\xc3\x88\xc3\x9514\xc3\x8a\xc2\xb133\xc2\xb7\xc3\x9638\xc3\x83\xc3\xab'	-46.25	126.56	112.81	-705	-533	-435	-96	19	-66	507	460	-75
