# Supplementary material for: Data acquired by a single object sensor for the detection and quality evaluation of table tennis forehand strokes
Source: Data Brief. 2020 Nov 6;33:106504. doi: 10.1016/j.dib.2020.106504 (PMC7683218; doi:10.1016/j.dib.2020.106504)
Supplement: Supplementary file 2 [file mmc2.zip › Raw/Sensory-Data/109.csv]

#	Time/Date	Roll	Pitch	Yaw	acc(x)	acc(y)	acc(z)	gyro(x)	gyro(y)	gyro(z)	mag(x)	mag(y)	mag(z)
2	b'2019\xc3\x84\xc3\xaa9\xc3\x94\xc3\x8217\xc3\x88\xc3\x9512\xc3\x8a\xc2\xb118\xc2\xb7\xc3\x9613\xc3\x83\xc3\xab'	-28.87	106.25	146.5	-650	-726	-381	-752	-569	-1569	340	512	-200
3	b'2019\xc3\x84\xc3\xaa9\xc3\x94\xc3\x8217\xc3\x88\xc3\x9512\xc3\x8a\xc2\xb118\xc2\xb7\xc3\x9613\xc3\x83\xc3\xab'	-11.62	107.43	150.56	210	-764	-510	-147	-656	-984	121	652	-176
4	b'2019\xc3\x84\xc3\xaa9\xc3\x94\xc3\x8217\xc3\x88\xc3\x9512\xc3\x8a\xc2\xb118\xc2\xb7\xc3\x9614\xc3\x83\xc3\xab'	-13.43	107.18	144.12	-401	-924	-266	8	-115	352	-3	676	-203
5	b'2019\xc3\x84\xc3\xaa9\xc3\x94\xc3\x8217\xc3\x88\xc3\x9512\xc3\x8a\xc2\xb118\xc2\xb7\xc3\x9614\xc3\x83\xc3\xab'	-14.37	107.31	141.25	-268	-862	-278	1	-8	57	25	675	-195
6	b'2019\xc3\x84\xc3\xaa9\xc3\x94\xc3\x8217\xc3\x88\xc3\x9512\xc3\x8a\xc2\xb118\xc2\xb7\xc3\x9614\xc3\x83\xc3\xab'	-14.87	107.56	139.62	-257	-907	-319	-9	-33	-44	-1	670	-176
7	b'2019\xc3\x84\xc3\xaa9\xc3\x94\xc3\x8217\xc3\x88\xc3\x9512\xc3\x8a\xc2\xb118\xc2\xb7\xc3\x9614\xc3\x83\xc3\xab'	-15.18	107.43	138.87	-276	-897	-293	5	70	-21	44	657	-182
8	b'2019\xc3\x84\xc3\xaa9\xc3\x94\xc3\x8217\xc3\x88\xc3\x9512\xc3\x8a\xc2\xb118\xc2\xb7\xc3\x9615\xc3\x83\xc3\xab'	-15.18	107.43	138.87	-276	-897	-293	5	70	-21	44	657	-182
