# Supplementary material for: Data acquired by a single object sensor for the detection and quality evaluation of table tennis forehand strokes
Source: Data Brief. 2020 Nov 6;33:106504. doi: 10.1016/j.dib.2020.106504 (PMC7683218; doi:10.1016/j.dib.2020.106504)
Supplement: Supplementary file 2 [file mmc2.zip › Raw/Sensory-Data/1090.csv]

#	Time/Date	Roll	Pitch	Yaw	acc(x)	acc(y)	acc(z)	gyro(x)	gyro(y)	gyro(z)	mag(x)	mag(y)	mag(z)
2	b'2019\xc3\x84\xc3\xaa9\xc3\x94\xc3\x8225\xc3\x88\xc3\x9514\xc3\x8a\xc2\xb133\xc2\xb7\xc3\x9649\xc3\x83\xc3\xab'	-53.87	120.18	133.06	-819	-454	-348	-485	-331	-338	596	270	-137
3	b'2019\xc3\x84\xc3\xaa9\xc3\x94\xc3\x8225\xc3\x88\xc3\x9514\xc3\x8a\xc2\xb133\xc2\xb7\xc3\x9649\xc3\x83\xc3\xab'	-53.87	120.18	133.06	-819	-454	-348	-485	-331	-338	596	270	-137
4	b'2019\xc3\x84\xc3\xaa9\xc3\x94\xc3\x8225\xc3\x88\xc3\x9514\xc3\x8a\xc2\xb133\xc2\xb7\xc3\x9649\xc3\x83\xc3\xab'	-51.75	118.37	126.37	-767	-508	-318	-415	-167	-264	537	340	-150
5	b'2019\xc3\x84\xc3\xaa9\xc3\x94\xc3\x8225\xc3\x88\xc3\x9514\xc3\x8a\xc2\xb133\xc2\xb7\xc3\x9649\xc3\x83\xc3\xab'	-49.5	119.68	122.68	-732	-530	-378	-469	-117	-323	515	374	-150
6	b'2019\xc3\x84\xc3\xaa9\xc3\x94\xc3\x8225\xc3\x88\xc3\x9514\xc3\x8a\xc2\xb133\xc2\xb7\xc3\x9649\xc3\x83\xc3\xab'	-49.5	119.68	122.68	-732	-530	-378	-469	-117	-323	515	374	-150
7	b'2019\xc3\x84\xc3\xaa9\xc3\x94\xc3\x8225\xc3\x88\xc3\x9514\xc3\x8a\xc2\xb133\xc2\xb7\xc3\x9649\xc3\x83\xc3\xab'	-46.37	122.25	119.12	-662	-522	-421	-294	-23	-166	462	435	-97
8	b'2019\xc3\x84\xc3\xaa9\xc3\x94\xc3\x8225\xc3\x88\xc3\x9514\xc3\x8a\xc2\xb133\xc2\xb7\xc3\x9649\xc3\x83\xc3\xab'	-45.62	124.5	117.37	-696	-546	-402	-116	32	-66	467	446	-105
9	b'2019\xc3\x84\xc3\xaa9\xc3\x94\xc3\x8225\xc3\x88\xc3\x9514\xc3\x8a\xc2\xb133\xc2\xb7\xc3\x9650\xc3\x83\xc3\xab'	-45.62	124.5	117.37	-696	-546	-402	-116	32	-66	467	446	-105
10	b'2019\xc3\x84\xc3\xaa9\xc3\x94\xc3\x8225\xc3\x88\xc3\x9514\xc3\x8a\xc2\xb133\xc2\xb7\xc3\x9650\xc3\x83\xc3\xab'	-44.93	126.87	115.68	-697	-558	-382	-137	24	-67	473	451	-84
11	b'2019\xc3\x84\xc3\xaa9\xc3\x94\xc3\x8225\xc3\x88\xc3\x9514\xc3\x8a\xc2\xb133\xc2\xb7\xc3\x9650\xc3\x83\xc3\xab'	-44	127.62	115.62	-646	-557	-401	-21	15	-63	420	451	-59
12	b'2019\xc3\x84\xc3\xaa9\xc3\x94\xc3\x8225\xc3\x88\xc3\x9514\xc3\x8a\xc2\xb133\xc2\xb7\xc3\x9650\xc3\x83\xc3\xab'	-43.81	127.93	115.93	-686	-545	-405	32	-62	34	472	473	-78
13	b'2019\xc3\x84\xc3\xaa9\xc3\x94\xc3\x8225\xc3\x88\xc3\x9514\xc3\x8a\xc2\xb133\xc2\xb7\xc3\x9650\xc3\x83\xc3\xab'	-44.06	127.56	115.81	-674	-556	-410	-65	7	-57	449	468	-78
