# Supplementary material for: Data acquired by a single object sensor for the detection and quality evaluation of table tennis forehand strokes
Source: Data Brief. 2020 Nov 6;33:106504. doi: 10.1016/j.dib.2020.106504 (PMC7683218; doi:10.1016/j.dib.2020.106504)
Supplement: Supplementary file 2 [file mmc2.zip › Raw/Sensory-Data/1091.csv]

#	Time/Date	Roll	Pitch	Yaw	acc(x)	acc(y)	acc(z)	gyro(x)	gyro(y)	gyro(z)	mag(x)	mag(y)	mag(z)
2	b'2019\xc3\x84\xc3\xaa9\xc3\x94\xc3\x8225\xc3\x88\xc3\x9514\xc3\x8a\xc2\xb133\xc2\xb7\xc3\x9659\xc3\x83\xc3\xab'	-50.06	124.56	129.68	-733	-461	-407	-489	-360	-295	552	321	-105
3	b'2019\xc3\x84\xc3\xaa9\xc3\x94\xc3\x8225\xc3\x88\xc3\x9514\xc3\x8a\xc2\xb134\xc2\xb7\xc3\x96'	-49.43	125.37	124.43	-715	-464	-478	-171	-309	-173	534	356	-97
4	b'2019\xc3\x84\xc3\xaa9\xc3\x94\xc3\x8225\xc3\x88\xc3\x9514\xc3\x8a\xc2\xb134\xc2\xb7\xc3\x96'	-48.62	125.75	120.37	-710	-514	-405	-249	-42	-171	529	398	-112
5	b'2019\xc3\x84\xc3\xaa9\xc3\x94\xc3\x8225\xc3\x88\xc3\x9514\xc3\x8a\xc2\xb134\xc2\xb7\xc3\x96'	-48.25	126.12	117.93	-747	-518	-399	-201	-34	-102	464	422	-118
6	b'2019\xc3\x84\xc3\xaa9\xc3\x94\xc3\x8225\xc3\x88\xc3\x9514\xc3\x8a\xc2\xb134\xc2\xb7\xc3\x96'	-47.25	126.75	117.37	-715	-525	-363	-65	-29	-77	470	427	-105
7	b'2019\xc3\x84\xc3\xaa9\xc3\x94\xc3\x8225\xc3\x88\xc3\x9514\xc3\x8a\xc2\xb134\xc2\xb7\xc3\x96'	-46.43	127.68	117.37	-716	-536	-380	-72	22	-10	499	433	-65
8	b'2019\xc3\x84\xc3\xaa9\xc3\x94\xc3\x8225\xc3\x88\xc3\x9514\xc3\x8a\xc2\xb134\xc2\xb7\xc3\x961\xc3\x83\xc3\xab'	-46.25	128.68	116.43	-723	-537	-423	-65	-19	17	459	422	-59
9	b'2019\xc3\x84\xc3\xaa9\xc3\x94\xc3\x8225\xc3\x88\xc3\x9514\xc3\x8a\xc2\xb134\xc2\xb7\xc3\x961\xc3\x83\xc3\xab'	-46.18	128.81	116.56	-708	-536	-396	44	-21	-6	494	438	-84
10	b'2019\xc3\x84\xc3\xaa9\xc3\x94\xc3\x8225\xc3\x88\xc3\x9514\xc3\x8a\xc2\xb134\xc2\xb7\xc3\x961\xc3\x83\xc3\xab'	-46.18	128.81	116.56	-708	-536	-396	44	-21	-6	494	438	-84
11	b'2019\xc3\x84\xc3\xaa9\xc3\x94\xc3\x8225\xc3\x88\xc3\x9514\xc3\x8a\xc2\xb134\xc2\xb7\xc3\x961\xc3\x83\xc3\xab'	-46.25	129.06	116.56	-724	-525	-403	-5	-4	1	488	438	-78
