# Supplementary material for: Data acquired by a single object sensor for the detection and quality evaluation of table tennis forehand strokes
Source: Data Brief. 2020 Nov 6;33:106504. doi: 10.1016/j.dib.2020.106504 (PMC7683218; doi:10.1016/j.dib.2020.106504)
Supplement: Supplementary file 2 [file mmc2.zip › Raw/Sensory-Data/1092.csv]

#	Time/Date	Roll	Pitch	Yaw	acc(x)	acc(y)	acc(z)	gyro(x)	gyro(y)	gyro(z)	mag(x)	mag(y)	mag(z)
2	b'2019\xc3\x84\xc3\xaa9\xc3\x94\xc3\x8225\xc3\x88\xc3\x9514\xc3\x8a\xc2\xb134\xc2\xb7\xc3\x969\xc3\x83\xc3\xab'	-54.5	127	120.93	-780	-420	-400	-639	-122	-509	588	283	-102
3	b'2019\xc3\x84\xc3\xaa9\xc3\x94\xc3\x8225\xc3\x88\xc3\x9514\xc3\x8a\xc2\xb134\xc2\xb7\xc3\x9610\xc3\x83\xc3\xab'	-52	126.56	118.5	-754	-425	-439	-486	-118	-367	547	355	-128
4	b'2019\xc3\x84\xc3\xaa9\xc3\x94\xc3\x8225\xc3\x88\xc3\x9514\xc3\x8a\xc2\xb134\xc2\xb7\xc3\x9610\xc3\x83\xc3\xab'	-49.5	126.06	115.56	-698	-480	-477	-203	-191	-225	472	396	-89
5	b'2019\xc3\x84\xc3\xaa9\xc3\x94\xc3\x8225\xc3\x88\xc3\x9514\xc3\x8a\xc2\xb134\xc2\xb7\xc3\x9610\xc3\x83\xc3\xab'	-47.62	128.25	112.87	-690	-515	-443	-204	8	-50	478	427	-94
6	b'2019\xc3\x84\xc3\xaa9\xc3\x94\xc3\x8225\xc3\x88\xc3\x9514\xc3\x8a\xc2\xb134\xc2\xb7\xc3\x9610\xc3\x83\xc3\xab'	-47.62	128.25	112.87	-690	-515	-443	-204	8	-50	478	427	-94
7	b'2019\xc3\x84\xc3\xaa9\xc3\x94\xc3\x8225\xc3\x88\xc3\x9514\xc3\x8a\xc2\xb134\xc2\xb7\xc3\x9610\xc3\x83\xc3\xab'	-47.06	129.5	111.68	-738	-511	-432	-145	-8	-37	489	449	-56
8	b'2019\xc3\x84\xc3\xaa9\xc3\x94\xc3\x8225\xc3\x88\xc3\x9514\xc3\x8a\xc2\xb134\xc2\xb7\xc3\x9610\xc3\x83\xc3\xab'	-47.06	129.5	111.68	-738	-511	-432	-145	-8	-37	489	449	-56
9	b'2019\xc3\x84\xc3\xaa9\xc3\x94\xc3\x8225\xc3\x88\xc3\x9514\xc3\x8a\xc2\xb134\xc2\xb7\xc3\x9611\xc3\x83\xc3\xab'	-46.37	131.93	110.43	-683	-502	-438	-93	-30	79	452	443	-56
10	b'2019\xc3\x84\xc3\xaa9\xc3\x94\xc3\x8225\xc3\x88\xc3\x9514\xc3\x8a\xc2\xb134\xc2\xb7\xc3\x9611\xc3\x83\xc3\xab'	-46.5	132.37	110.31	-746	-500	-454	-12	54	-24	505	432	-36
