# Supplementary material for: Data acquired by a single object sensor for the detection and quality evaluation of table tennis forehand strokes
Source: Data Brief. 2020 Nov 6;33:106504. doi: 10.1016/j.dib.2020.106504 (PMC7683218; doi:10.1016/j.dib.2020.106504)
Supplement: Supplementary file 2 [file mmc2.zip › Raw/Sensory-Data/1093.csv]

#	Time/Date	Roll	Pitch	Yaw	acc(x)	acc(y)	acc(z)	gyro(x)	gyro(y)	gyro(z)	mag(x)	mag(y)	mag(z)
2	b'2019\xc3\x84\xc3\xaa9\xc3\x94\xc3\x8225\xc3\x88\xc3\x9514\xc3\x8a\xc2\xb134\xc2\xb7\xc3\x9619\xc3\x83\xc3\xab'	-47.06	128	120.56	-629	-470	-580	-677	-24	-419	529	388	-108
3	b'2019\xc3\x84\xc3\xaa9\xc3\x94\xc3\x8225\xc3\x88\xc3\x9514\xc3\x8a\xc2\xb134\xc2\xb7\xc3\x9619\xc3\x83\xc3\xab'	-47.06	128	120.56	-629	-470	-580	-677	-24	-419	529	388	-108
4	b'2019\xc3\x84\xc3\xaa9\xc3\x94\xc3\x8225\xc3\x88\xc3\x9514\xc3\x8a\xc2\xb134\xc2\xb7\xc3\x9619\xc3\x83\xc3\xab'	-45.37	129	116.43	-660	-512	-501	-171	-22	-98	483	419	-68
5	b'2019\xc3\x84\xc3\xaa9\xc3\x94\xc3\x8225\xc3\x88\xc3\x9514\xc3\x8a\xc2\xb134\xc2\xb7\xc3\x9620\xc3\x83\xc3\xab'	-45.56	129.75	115.12	-653	-516	-434	-127	-28	103	468	443	-49
6	b'2019\xc3\x84\xc3\xaa9\xc3\x94\xc3\x8225\xc3\x88\xc3\x9514\xc3\x8a\xc2\xb134\xc2\xb7\xc3\x9620\xc3\x83\xc3\xab'	-46.31	131.43	113.75	-683	-512	-428	-107	69	0	486	414	-54
