# Supplementary material for: Data acquired by a single object sensor for the detection and quality evaluation of table tennis forehand strokes
Source: Data Brief. 2020 Nov 6;33:106504. doi: 10.1016/j.dib.2020.106504 (PMC7683218; doi:10.1016/j.dib.2020.106504)
Supplement: Supplementary file 2 [file mmc2.zip › Raw/Sensory-Data/1094.csv]

#	Time/Date	Roll	Pitch	Yaw	acc(x)	acc(y)	acc(z)	gyro(x)	gyro(y)	gyro(z)	mag(x)	mag(y)	mag(z)
2	b'2019\xc3\x84\xc3\xaa9\xc3\x94\xc3\x8225\xc3\x88\xc3\x9514\xc3\x8a\xc2\xb134\xc2\xb7\xc3\x9628\xc3\x83\xc3\xab'	-49.37	122.43	118.18	-707	-492	-406	-309	-216	-255	480	393	-96
3	b'2019\xc3\x84\xc3\xaa9\xc3\x94\xc3\x8225\xc3\x88\xc3\x9514\xc3\x8a\xc2\xb134\xc2\xb7\xc3\x9628\xc3\x83\xc3\xab'	-47.68	120.06	117.25	-701	-513	-344	-312	-234	-399	473	411	-104
4	b'2019\xc3\x84\xc3\xaa9\xc3\x94\xc3\x8225\xc3\x88\xc3\x9514\xc3\x8a\xc2\xb134\xc2\xb7\xc3\x9628\xc3\x83\xc3\xab'	-45.75	121.81	115.68	-694	-560	-388	-121	1	-74	422	465	-88
5	b'2019\xc3\x84\xc3\xaa9\xc3\x94\xc3\x8225\xc3\x88\xc3\x9514\xc3\x8a\xc2\xb134\xc2\xb7\xc3\x9629\xc3\x83\xc3\xab'	-46.06	122.81	113.81	-715	-566	-348	-62	-36	19	462	465	-89
6	b'2019\xc3\x84\xc3\xaa9\xc3\x94\xc3\x8225\xc3\x88\xc3\x9514\xc3\x8a\xc2\xb134\xc2\xb7\xc3\x9629\xc3\x83\xc3\xab'	-46.12	123.18	113.12	-726	-577	-363	-44	-25	10	451	440	-88
7	b'2019\xc3\x84\xc3\xaa9\xc3\x94\xc3\x8225\xc3\x88\xc3\x9514\xc3\x8a\xc2\xb134\xc2\xb7\xc3\x9629\xc3\x83\xc3\xab'	-46.12	123.18	113.12	-726	-577	-363	-44	-25	10	451	440	-88
