# Supplementary material for: Data acquired by a single object sensor for the detection and quality evaluation of table tennis forehand strokes
Source: Data Brief. 2020 Nov 6;33:106504. doi: 10.1016/j.dib.2020.106504 (PMC7683218; doi:10.1016/j.dib.2020.106504)
Supplement: Supplementary file 2 [file mmc2.zip › Raw/Sensory-Data/1095.csv]

#	Time/Date	Roll	Pitch	Yaw	acc(x)	acc(y)	acc(z)	gyro(x)	gyro(y)	gyro(z)	mag(x)	mag(y)	mag(z)
2	b'2019\xc3\x84\xc3\xaa9\xc3\x94\xc3\x8225\xc3\x88\xc3\x9514\xc3\x8a\xc2\xb134\xc2\xb7\xc3\x9638\xc3\x83\xc3\xab'	-49.75	124.31	114.31	-656	-471	-413	-603	-254	-475	502	406	-113
3	b'2019\xc3\x84\xc3\xaa9\xc3\x94\xc3\x8225\xc3\x88\xc3\x9514\xc3\x8a\xc2\xb134\xc2\xb7\xc3\x9638\xc3\x83\xc3\xab'	-48.37	125.5	111.5	-696	-515	-383	-149	-76	-81	462	424	-78
4	b'2019\xc3\x84\xc3\xaa9\xc3\x94\xc3\x8225\xc3\x88\xc3\x9514\xc3\x8a\xc2\xb134\xc2\xb7\xc3\x9638\xc3\x83\xc3\xab'	-47.81	126.75	109.56	-724	-529	-367	-46	-17	-64	449	448	-72
5	b'2019\xc3\x84\xc3\xaa9\xc3\x94\xc3\x8225\xc3\x88\xc3\x9514\xc3\x8a\xc2\xb134\xc2\xb7\xc3\x9638\xc3\x83\xc3\xab'	-47.62	127	108.75	-701	-523	-366	5	10	-90	416	459	-72
6	b'2019\xc3\x84\xc3\xaa9\xc3\x94\xc3\x8225\xc3\x88\xc3\x9514\xc3\x8a\xc2\xb134\xc2\xb7\xc3\x9638\xc3\x83\xc3\xab'	-47.62	127	108.75	-701	-523	-366	5	10	-90	416	459	-72
7	b'2019\xc3\x84\xc3\xaa9\xc3\x94\xc3\x8225\xc3\x88\xc3\x9514\xc3\x8a\xc2\xb134\xc2\xb7\xc3\x9639\xc3\x83\xc3\xab'	-47.37	127.81	107.93	-701	-515	-382	-83	31	74	444	441	-65
8	b'2019\xc3\x84\xc3\xaa9\xc3\x94\xc3\x8225\xc3\x88\xc3\x9514\xc3\x8a\xc2\xb134\xc2\xb7\xc3\x9639\xc3\x83\xc3\xab'	-47.43	128.87	107.06	-733	-531	-416	-53	39	-26	451	454	-72
9	b'2019\xc3\x84\xc3\xaa9\xc3\x94\xc3\x8225\xc3\x88\xc3\x9514\xc3\x8a\xc2\xb134\xc2\xb7\xc3\x9639\xc3\x83\xc3\xab'	-47.18	128.43	107.37	-723	-531	-390	70	-15	33	462	470	-59
10	b'2019\xc3\x84\xc3\xaa9\xc3\x94\xc3\x8225\xc3\x88\xc3\x9514\xc3\x8a\xc2\xb134\xc2\xb7\xc3\x9639\xc3\x83\xc3\xab'	-47.87	127.31	107.31	-750	-524	-362	-83	-15	-40	502	441	-65
11	b'2019\xc3\x84\xc3\xaa9\xc3\x94\xc3\x8225\xc3\x88\xc3\x9514\xc3\x8a\xc2\xb134\xc2\xb7\xc3\x9640\xc3\x83\xc3\xab'	-47.87	127.18	106.87	-729	-519	-377	-22	-52	5	454	465	-78
