# Supplementary material for: Data acquired by a single object sensor for the detection and quality evaluation of table tennis forehand strokes
Source: Data Brief. 2020 Nov 6;33:106504. doi: 10.1016/j.dib.2020.106504 (PMC7683218; doi:10.1016/j.dib.2020.106504)
Supplement: Supplementary file 2 [file mmc2.zip › Raw/Sensory-Data/1096.csv]

#	Time/Date	Roll	Pitch	Yaw	acc(x)	acc(y)	acc(z)	gyro(x)	gyro(y)	gyro(z)	mag(x)	mag(y)	mag(z)
2	b'2019\xc3\x84\xc3\xaa9\xc3\x94\xc3\x8225\xc3\x88\xc3\x9514\xc3\x8a\xc2\xb134\xc2\xb7\xc3\x9649\xc3\x83\xc3\xab'	-50	122.06	124.06	-747	-473	-329	-536	-217	-466	508	366	-126
3	b'2019\xc3\x84\xc3\xaa9\xc3\x94\xc3\x8225\xc3\x88\xc3\x9514\xc3\x8a\xc2\xb134\xc2\xb7\xc3\x9649\xc3\x83\xc3\xab'	-46.56	124.06	119.5	-576	-474	-509	-694	119	-417	497	419	-100
4	b'2019\xc3\x84\xc3\xaa9\xc3\x94\xc3\x8225\xc3\x88\xc3\x9514\xc3\x8a\xc2\xb134\xc2\xb7\xc3\x9649\xc3\x83\xc3\xab'	-46.56	124.06	119.5	-576	-474	-509	-694	119	-417	497	419	-100
5	b'2019\xc3\x84\xc3\xaa9\xc3\x94\xc3\x8225\xc3\x88\xc3\x9514\xc3\x8a\xc2\xb134\xc2\xb7\xc3\x9649\xc3\x83\xc3\xab'	-45.37	126.5	114.56	-683	-530	-390	-74	26	-60	430	459	-73
6	b'2019\xc3\x84\xc3\xaa9\xc3\x94\xc3\x8225\xc3\x88\xc3\x9514\xc3\x8a\xc2\xb134\xc2\xb7\xc3\x9649\xc3\x83\xc3\xab'	-45.56	127.31	113.25	-700	-557	-379	-5	-76	87	460	465	-54
7	b'2019\xc3\x84\xc3\xaa9\xc3\x94\xc3\x8225\xc3\x88\xc3\x9514\xc3\x8a\xc2\xb134\xc2\xb7\xc3\x9650\xc3\x83\xc3\xab'	-45.18	128.06	112.81	-655	-530	-417	-23	35	-54	465	465	-67
