# Supplementary material for: Data acquired by a single object sensor for the detection and quality evaluation of table tennis forehand strokes
Source: Data Brief. 2020 Nov 6;33:106504. doi: 10.1016/j.dib.2020.106504 (PMC7683218; doi:10.1016/j.dib.2020.106504)
Supplement: Supplementary file 2 [file mmc2.zip › Raw/Sensory-Data/1098.csv]

#	Time/Date	Roll	Pitch	Yaw	acc(x)	acc(y)	acc(z)	gyro(x)	gyro(y)	gyro(z)	mag(x)	mag(y)	mag(z)
2	b'2019\xc3\x84\xc3\xaa9\xc3\x94\xc3\x8225\xc3\x88\xc3\x9514\xc3\x8a\xc2\xb135\xc2\xb7\xc3\x968\xc3\x83\xc3\xab'	-45.93	127.75	119.93	-723	-499	-441	-168	4	-133	491	424	-46
3	b'2019\xc3\x84\xc3\xaa9\xc3\x94\xc3\x8225\xc3\x88\xc3\x9514\xc3\x8a\xc2\xb135\xc2\xb7\xc3\x968\xc3\x83\xc3\xab'	-44.75	128.93	119.62	-703	-518	-425	-83	0	-120	473	428	-40
4	b'2019\xc3\x84\xc3\xaa9\xc3\x94\xc3\x8225\xc3\x88\xc3\x9514\xc3\x8a\xc2\xb135\xc2\xb7\xc3\x968\xc3\x83\xc3\xab'	-43.68	128.93	120.81	-670	-523	-446	-21	-27	-58	497	435	-33
5	b'2019\xc3\x84\xc3\xaa9\xc3\x94\xc3\x8225\xc3\x88\xc3\x9514\xc3\x8a\xc2\xb135\xc2\xb7\xc3\x969\xc3\x83\xc3\xab'	-43.68	128.93	120.81	-670	-523	-446	-21	-27	-58	497	435	-33
6	b'2019\xc3\x84\xc3\xaa9\xc3\x94\xc3\x8225\xc3\x88\xc3\x9514\xc3\x8a\xc2\xb135\xc2\xb7\xc3\x969\xc3\x83\xc3\xab'	-44.06	128.31	121.62	-681	-548	-412	-22	1	18	465	435	-33
7	b'2019\xc3\x84\xc3\xaa9\xc3\x94\xc3\x8225\xc3\x88\xc3\x9514\xc3\x8a\xc2\xb135\xc2\xb7\xc3\x969\xc3\x83\xc3\xab'	-44.18	128.43	121.75	-679	-535	-441	21	-13	-13	489	428	-40
8	b'2019\xc3\x84\xc3\xaa9\xc3\x94\xc3\x8225\xc3\x88\xc3\x9514\xc3\x8a\xc2\xb135\xc2\xb7\xc3\x969\xc3\x83\xc3\xab'	-44.31	128.87	121.43	-677	-530	-448	-75	68	-16	443	435	-27
