# Supplementary material for: Data acquired by a single object sensor for the detection and quality evaluation of table tennis forehand strokes
Source: Data Brief. 2020 Nov 6;33:106504. doi: 10.1016/j.dib.2020.106504 (PMC7683218; doi:10.1016/j.dib.2020.106504)
Supplement: Supplementary file 2 [file mmc2.zip › Raw/Sensory-Data/1099.csv]

#	Time/Date	Roll	Pitch	Yaw	acc(x)	acc(y)	acc(z)	gyro(x)	gyro(y)	gyro(z)	mag(x)	mag(y)	mag(z)
2	b'2019\xc3\x84\xc3\xaa9\xc3\x94\xc3\x8225\xc3\x88\xc3\x9514\xc3\x8a\xc2\xb135\xc2\xb7\xc3\x9620\xc3\x83\xc3\xab'	-47.37	133.12	114.93	-706	-468	-420	-60	44	-112	499	392	-52
3	b'2019\xc3\x84\xc3\xaa9\xc3\x94\xc3\x8225\xc3\x88\xc3\x9514\xc3\x8a\xc2\xb135\xc2\xb7\xc3\x9620\xc3\x83\xc3\xab'	-46.62	133	115.56	-666	-488	-449	-64	27	-64	539	396	-40
4	b'2019\xc3\x84\xc3\xaa9\xc3\x94\xc3\x8225\xc3\x88\xc3\x9514\xc3\x8a\xc2\xb135\xc2\xb7\xc3\x9620\xc3\x83\xc3\xab'	-46.62	133	115.56	-666	-488	-449	-64	27	-64	539	396	-40
5	b'2019\xc3\x84\xc3\xaa9\xc3\x94\xc3\x8225\xc3\x88\xc3\x9514\xc3\x8a\xc2\xb135\xc2\xb7\xc3\x9620\xc3\x83\xc3\xab'	-47.37	132.75	116.5	-719	-497	-388	53	-47	66	539	409	-52
6	b'2019\xc3\x84\xc3\xaa9\xc3\x94\xc3\x8225\xc3\x88\xc3\x9514\xc3\x8a\xc2\xb135\xc2\xb7\xc3\x9621\xc3\x83\xc3\xab'	-48.06	131.56	115.81	-726	-492	-460	-12	-20	-19	521	392	-52
