# Supplementary material for: Data acquired by a single object sensor for the detection and quality evaluation of table tennis forehand strokes
Source: Data Brief. 2020 Nov 6;33:106504. doi: 10.1016/j.dib.2020.106504 (PMC7683218; doi:10.1016/j.dib.2020.106504)
Supplement: Supplementary file 2 [file mmc2.zip › Raw/Sensory-Data/11.csv]

#	Time/Date	Roll	Pitch	Yaw	acc(x)	acc(y)	acc(z)	gyro(x)	gyro(y)	gyro(z)	mag(x)	mag(y)	mag(z)
2	b'2019\xc3\x84\xc3\xaa9\xc3\x94\xc3\x8217\xc3\x88\xc3\x9510\xc3\x8a\xc2\xb150\xc2\xb7\xc3\x964\xc3\x83\xc3\xab'	-59.31	137	136.93	-834	-348	-360	14	-13	-5	675	116	-115
3	b'2019\xc3\x84\xc3\xaa9\xc3\x94\xc3\x8217\xc3\x88\xc3\x9510\xc3\x8a\xc2\xb150\xc2\xb7\xc3\x964\xc3\x83\xc3\xab'	-59.25	137.12	137	-820	-349	-363	23	22	11	720	99	-110
4	b'2019\xc3\x84\xc3\xaa9\xc3\x94\xc3\x8217\xc3\x88\xc3\x9510\xc3\x8a\xc2\xb150\xc2\xb7\xc3\x964\xc3\x83\xc3\xab'	-59	137.75	137.25	-854	-353	-346	-13	21	3	739	121	-115
5	b'2019\xc3\x84\xc3\xaa9\xc3\x94\xc3\x8217\xc3\x88\xc3\x9510\xc3\x8a\xc2\xb150\xc2\xb7\xc3\x965\xc3\x83\xc3\xab'	-59.18	136.81	137.18	-845	-374	-364	13	-25	-35	739	110	-102
6	b'2019\xc3\x84\xc3\xaa9\xc3\x94\xc3\x8217\xc3\x88\xc3\x9510\xc3\x8a\xc2\xb150\xc2\xb7\xc3\x965\xc3\x83\xc3\xab'	-59.18	134.75	137.56	-850	-380	-290	-106	-94	-102	744	116	-102
7	b'2019\xc3\x84\xc3\xaa9\xc3\x94\xc3\x8217\xc3\x88\xc3\x9510\xc3\x8a\xc2\xb150\xc2\xb7\xc3\x965\xc3\x83\xc3\xab'	-59.43	132.5	136.31	-891	-379	-314	-179	-137	-182	744	105	-123
8	b'2019\xc3\x84\xc3\xaa9\xc3\x94\xc3\x8217\xc3\x88\xc3\x9510\xc3\x8a\xc2\xb150\xc2\xb7\xc3\x965\xc3\x83\xc3\xab'	-58.81	125.87	133.06	-866	-409	-268	-392	-309	-413	731	163	-161
9	b'2019\xc3\x84\xc3\xaa9\xc3\x94\xc3\x8217\xc3\x88\xc3\x9510\xc3\x8a\xc2\xb150\xc2\xb7\xc3\x965\xc3\x83\xc3\xab'	-57.87	120.56	129.75	-876	-439	-247	-492	-554	-445	662	220	-180
10	b'2019\xc3\x84\xc3\xaa9\xc3\x94\xc3\x8217\xc3\x88\xc3\x9510\xc3\x8a\xc2\xb150\xc2\xb7\xc3\x965\xc3\x83\xc3\xab'	-57.87	120.56	129.75	-876	-439	-247	-492	-554	-445	662	220	-180
11	b'2019\xc3\x84\xc3\xaa9\xc3\x94\xc3\x8217\xc3\x88\xc3\x9510\xc3\x8a\xc2\xb150\xc2\xb7\xc3\x966\xc3\x83\xc3\xab'	-53.06	112.87	122.18	-877	-459	-275	-795	-525	-752	558	358	-246
12	b'2019\xc3\x84\xc3\xaa9\xc3\x94\xc3\x8217\xc3\x88\xc3\x9510\xc3\x8a\xc2\xb150\xc2\xb7\xc3\x966\xc3\x83\xc3\xab'	-48.75	110.87	117.68	-804	-521	-321	-673	-639	-889	488	452	-252
13	b'2019\xc3\x84\xc3\xaa9\xc3\x94\xc3\x8217\xc3\x88\xc3\x9510\xc3\x8a\xc2\xb150\xc2\xb7\xc3\x966\xc3\x83\xc3\xab'	-48.75	110.87	117.68	-804	-521	-321	-673	-639	-889	488	452	-252
14	b'2019\xc3\x84\xc3\xaa9\xc3\x94\xc3\x8217\xc3\x88\xc3\x9510\xc3\x8a\xc2\xb150\xc2\xb7\xc3\x966\xc3\x83\xc3\xab'	-35.62	110.37	111.43	-587	-749	-299	21	-11	10	209	627	-212
15	b'2019\xc3\x84\xc3\xaa9\xc3\x94\xc3\x8217\xc3\x88\xc3\x9510\xc3\x8a\xc2\xb150\xc2\xb7\xc3\x966\xc3\x83\xc3\xab'	-35.62	110.37	111.43	-587	-749	-299	21	-11	10	209	627	-212
16	b'2019\xc3\x84\xc3\xaa9\xc3\x94\xc3\x8217\xc3\x88\xc3\x9510\xc3\x8a\xc2\xb150\xc2\xb7\xc3\x967\xc3\x83\xc3\xab'	-35.62	110.68	112.06	-577	-738	-290	6	6	-20	208	638	-198
17	b'2019\xc3\x84\xc3\xaa9\xc3\x94\xc3\x8217\xc3\x88\xc3\x9510\xc3\x8a\xc2\xb150\xc2\xb7\xc3\x967\xc3\x83\xc3\xab'	-35.43	110.93	112.37	-592	-725	-278	-27	40	-11	222	636	-204
18	b'2019\xc3\x84\xc3\xaa9\xc3\x94\xc3\x8217\xc3\x88\xc3\x9510\xc3\x8a\xc2\xb150\xc2\xb7\xc3\x967\xc3\x83\xc3\xab'	-35.43	110.93	112.37	-592	-725	-278	-27	40	-11	222	636	-204
19	b'2019\xc3\x84\xc3\xaa9\xc3\x94\xc3\x8217\xc3\x88\xc3\x9510\xc3\x8a\xc2\xb150\xc2\xb7\xc3\x967\xc3\x83\xc3\xab'	-35.56	111.31	112.06	-556	-732	-298	14	4	19	216	632	-192
20	b'2019\xc3\x84\xc3\xaa9\xc3\x94\xc3\x8217\xc3\x88\xc3\x9510\xc3\x8a\xc2\xb150\xc2\xb7\xc3\x967\xc3\x83\xc3\xab'	-35.62	111.43	111.93	-567	-744	-279	-50	17	-9	187	643	-198
21	b'2019\xc3\x84\xc3\xaa9\xc3\x94\xc3\x8217\xc3\x88\xc3\x9510\xc3\x8a\xc2\xb150\xc2\xb7\xc3\x967\xc3\x83\xc3\xab'	-35.56	111.62	111.87	-592	-732	-317	26	-26	-37	227	614	-192
22	b'2019\xc3\x84\xc3\xaa9\xc3\x94\xc3\x8217\xc3\x88\xc3\x9510\xc3\x8a\xc2\xb150\xc2\xb7\xc3\x968\xc3\x83\xc3\xab'	-35.56	111.68	111.75	-582	-738	-276	-8	-16	34	222	619	-198
