# Supplementary material for: Data acquired by a single object sensor for the detection and quality evaluation of table tennis forehand strokes
Source: Data Brief. 2020 Nov 6;33:106504. doi: 10.1016/j.dib.2020.106504 (PMC7683218; doi:10.1016/j.dib.2020.106504)
Supplement: Supplementary file 2 [file mmc2.zip › Raw/Sensory-Data/110.csv]

#	Time/Date	Roll	Pitch	Yaw	acc(x)	acc(y)	acc(z)	gyro(x)	gyro(y)	gyro(z)	mag(x)	mag(y)	mag(z)
2	b'2019\xc3\x84\xc3\xaa9\xc3\x94\xc3\x8217\xc3\x88\xc3\x9512\xc3\x8a\xc2\xb118\xc2\xb7\xc3\x9642\xc3\x83\xc3\xab'	-20.87	104.87	128.68	-370	-886	-254	20	-10	14	35	646	-217
3	b'2019\xc3\x84\xc3\xaa9\xc3\x94\xc3\x8217\xc3\x88\xc3\x9512\xc3\x8a\xc2\xb118\xc2\xb7\xc3\x9642\xc3\x83\xc3\xab'	-20.87	104.87	128.68	-370	-886	-254	20	-10	14	35	646	-217
4	b'2019\xc3\x84\xc3\xaa9\xc3\x94\xc3\x8217\xc3\x88\xc3\x9512\xc3\x8a\xc2\xb118\xc2\xb7\xc3\x9643\xc3\x83\xc3\xab'	-20.93	105.43	128.87	-359	-883	-230	-12	-8	7	59	675	-236
5	b'2019\xc3\x84\xc3\xaa9\xc3\x94\xc3\x8217\xc3\x88\xc3\x9512\xc3\x8a\xc2\xb118\xc2\xb7\xc3\x9643\xc3\x83\xc3\xab'	-20.93	105.43	128.87	-359	-883	-230	-12	-8	7	59	675	-236
6	b'2019\xc3\x84\xc3\xaa9\xc3\x94\xc3\x8217\xc3\x88\xc3\x9512\xc3\x8a\xc2\xb118\xc2\xb7\xc3\x9643\xc3\x83\xc3\xab'	-21.25	105.06	128.87	-366	-857	-226	-35	-42	-3	30	664	-251
7	b'2019\xc3\x84\xc3\xaa9\xc3\x94\xc3\x8217\xc3\x88\xc3\x9512\xc3\x8a\xc2\xb118\xc2\xb7\xc3\x9643\xc3\x83\xc3\xab'	-21.56	105	128.87	-359	-881	-266	94	3	62	59	641	-230
8	b'2019\xc3\x84\xc3\xaa9\xc3\x94\xc3\x8217\xc3\x88\xc3\x9512\xc3\x8a\xc2\xb118\xc2\xb7\xc3\x9644\xc3\x83\xc3\xab'	-21.62	104.75	128.31	-407	-864	-247	-71	-53	-46	41	646	-211
9	b'2019\xc3\x84\xc3\xaa9\xc3\x94\xc3\x8217\xc3\x88\xc3\x9512\xc3\x8a\xc2\xb118\xc2\xb7\xc3\x9644\xc3\x83\xc3\xab'	-21.5	104.5	127.75	-382	-874	-226	4	3	16	11	651	-224
10	b'2019\xc3\x84\xc3\xaa9\xc3\x94\xc3\x8217\xc3\x88\xc3\x9512\xc3\x8a\xc2\xb118\xc2\xb7\xc3\x9644\xc3\x83\xc3\xab'	-21.62	104.68	127.5	-374	-874	-221	-27	25	-22	35	641	-230
11	b'2019\xc3\x84\xc3\xaa9\xc3\x94\xc3\x8217\xc3\x88\xc3\x9512\xc3\x8a\xc2\xb118\xc2\xb7\xc3\x9645\xc3\x83\xc3\xab'	-21.62	104.68	127.5	-374	-874	-221	-27	25	-22	35	641	-230
12	b'2019\xc3\x84\xc3\xaa9\xc3\x94\xc3\x8217\xc3\x88\xc3\x9512\xc3\x8a\xc2\xb118\xc2\xb7\xc3\x9645\xc3\x83\xc3\xab'	-21.68	104.81	127.5	-334	-884	-305	39	-5	-14	30	651	-224
13	b'2019\xc3\x84\xc3\xaa9\xc3\x94\xc3\x8217\xc3\x88\xc3\x9512\xc3\x8a\xc2\xb118\xc2\xb7\xc3\x9645\xc3\x83\xc3\xab'	-21.68	104.81	127.5	-334	-884	-305	39	-5	-14	30	651	-224
