# Supplementary material for: Data acquired by a single object sensor for the detection and quality evaluation of table tennis forehand strokes
Source: Data Brief. 2020 Nov 6;33:106504. doi: 10.1016/j.dib.2020.106504 (PMC7683218; doi:10.1016/j.dib.2020.106504)
Supplement: Supplementary file 2 [file mmc2.zip › Raw/Sensory-Data/1100.csv]

#	Time/Date	Roll	Pitch	Yaw	acc(x)	acc(y)	acc(z)	gyro(x)	gyro(y)	gyro(z)	mag(x)	mag(y)	mag(z)
2	b'2019\xc3\x84\xc3\xaa9\xc3\x94\xc3\x8225\xc3\x88\xc3\x9514\xc3\x8a\xc2\xb135\xc2\xb7\xc3\x9641\xc3\x83\xc3\xab'	-45.25	127.43	121.5	-679	-529	-431	-360	-63	-330	441	411	-70
3	b'2019\xc3\x84\xc3\xaa9\xc3\x94\xc3\x8225\xc3\x88\xc3\x9514\xc3\x8a\xc2\xb135\xc2\xb7\xc3\x9641\xc3\x83\xc3\xab'	-45.25	127.43	121.5	-679	-529	-431	-360	-63	-330	441	411	-70
4	b'2019\xc3\x84\xc3\xaa9\xc3\x94\xc3\x8225\xc3\x88\xc3\x9514\xc3\x8a\xc2\xb135\xc2\xb7\xc3\x9642\xc3\x83\xc3\xab'	-42.06	129.75	118.62	-623	-529	-422	-128	38	-81	412	456	-33
5	b'2019\xc3\x84\xc3\xaa9\xc3\x94\xc3\x8225\xc3\x88\xc3\x9514\xc3\x8a\xc2\xb135\xc2\xb7\xc3\x9642\xc3\x83\xc3\xab'	-42.06	129.75	118.62	-623	-529	-422	-128	38	-81	412	456	-33
6	b'2019\xc3\x84\xc3\xaa9\xc3\x94\xc3\x8225\xc3\x88\xc3\x9514\xc3\x8a\xc2\xb135\xc2\xb7\xc3\x9642\xc3\x83\xc3\xab'	-40.5	135.06	115.37	-669	-536	-493	34	41	10	424	459	14
7	b'2019\xc3\x84\xc3\xaa9\xc3\x94\xc3\x8225\xc3\x88\xc3\x9514\xc3\x8a\xc2\xb135\xc2\xb7\xc3\x9642\xc3\x83\xc3\xab'	-42.06	133.18	115.31	-639	-535	-422	150	-51	60	452	478	-19
8	b'2019\xc3\x84\xc3\xaa9\xc3\x94\xc3\x8225\xc3\x88\xc3\x9514\xc3\x8a\xc2\xb135\xc2\xb7\xc3\x9643\xc3\x83\xc3\xab'	-43.5	132	115.25	-671	-517	-454	91	-50	85	483	448	-32
9	b'2019\xc3\x84\xc3\xaa9\xc3\x94\xc3\x8225\xc3\x88\xc3\x9514\xc3\x8a\xc2\xb135\xc2\xb7\xc3\x9643\xc3\x83\xc3\xab'	-44.87	130.75	114.62	-694	-529	-423	-3	-37	-18	441	454	-19
10	b'2019\xc3\x84\xc3\xaa9\xc3\x94\xc3\x8225\xc3\x88\xc3\x9514\xc3\x8a\xc2\xb135\xc2\xb7\xc3\x9643\xc3\x83\xc3\xab'	-45.12	130.31	114.18	-641	-521	-414	-113	-7	-33	462	424	-33
11	b'2019\xc3\x84\xc3\xaa9\xc3\x94\xc3\x8225\xc3\x88\xc3\x9514\xc3\x8a\xc2\xb135\xc2\xb7\xc3\x9644\xc3\x83\xc3\xab'	-45.37	130.06	113.81	-706	-529	-423	18	-2	7	446	412	-57
