# Supplementary material for: Data acquired by a single object sensor for the detection and quality evaluation of table tennis forehand strokes
Source: Data Brief. 2020 Nov 6;33:106504. doi: 10.1016/j.dib.2020.106504 (PMC7683218; doi:10.1016/j.dib.2020.106504)
Supplement: Supplementary file 2 [file mmc2.zip › Raw/Sensory-Data/1101.csv]

#	Time/Date	Roll	Pitch	Yaw	acc(x)	acc(y)	acc(z)	gyro(x)	gyro(y)	gyro(z)	mag(x)	mag(y)	mag(z)
2	b'2019\xc3\x84\xc3\xaa9\xc3\x94\xc3\x8225\xc3\x88\xc3\x9514\xc3\x8a\xc2\xb135\xc2\xb7\xc3\x9654\xc3\x83\xc3\xab'	-52.25	118.75	122.25	-763	-484	-332	-386	-251	-351	497	347	-132
3	b'2019\xc3\x84\xc3\xaa9\xc3\x94\xc3\x8225\xc3\x88\xc3\x9514\xc3\x8a\xc2\xb135\xc2\xb7\xc3\x9655\xc3\x83\xc3\xab'	-51	115.87	118.25	-795	-536	-316	-305	-307	-305	508	382	-147
4	b'2019\xc3\x84\xc3\xaa9\xc3\x94\xc3\x8225\xc3\x88\xc3\x9514\xc3\x8a\xc2\xb135\xc2\xb7\xc3\x9655\xc3\x83\xc3\xab'	-47.43	116.12	115.56	-661	-553	-337	-143	37	68	444	452	-145
5	b'2019\xc3\x84\xc3\xaa9\xc3\x94\xc3\x8225\xc3\x88\xc3\x9514\xc3\x8a\xc2\xb135\xc2\xb7\xc3\x9655\xc3\x83\xc3\xab'	-47.62	117.43	114.87	-704	-591	-314	-74	69	46	451	446	-132
6	b'2019\xc3\x84\xc3\xaa9\xc3\x94\xc3\x8225\xc3\x88\xc3\x9514\xc3\x8a\xc2\xb135\xc2\xb7\xc3\x9655\xc3\x83\xc3\xab'	-47.62	117.43	114.87	-704	-591	-314	-74	69	46	451	446	-132
