# Supplementary material for: Data acquired by a single object sensor for the detection and quality evaluation of table tennis forehand strokes
Source: Data Brief. 2020 Nov 6;33:106504. doi: 10.1016/j.dib.2020.106504 (PMC7683218; doi:10.1016/j.dib.2020.106504)
Supplement: Supplementary file 2 [file mmc2.zip › Raw/Sensory-Data/1102.csv]

#	Time/Date	Roll	Pitch	Yaw	acc(x)	acc(y)	acc(z)	gyro(x)	gyro(y)	gyro(z)	mag(x)	mag(y)	mag(z)
2	b'2019\xc3\x84\xc3\xaa9\xc3\x94\xc3\x8225\xc3\x88\xc3\x9514\xc3\x8a\xc2\xb136\xc2\xb7\xc3\x9623\xc3\x83\xc3\xab'	-57.75	128.43	139.37	-853	-372	-339	-545	1	-312	696	164	-134
3	b'2019\xc3\x84\xc3\xaa9\xc3\x94\xc3\x8225\xc3\x88\xc3\x9514\xc3\x8a\xc2\xb136\xc2\xb7\xc3\x9623\xc3\x83\xc3\xab'	-57.31	128.56	137.56	-890	-392	-307	-453	-186	-277	718	182	-134
4	b'2019\xc3\x84\xc3\xaa9\xc3\x94\xc3\x8225\xc3\x88\xc3\x9514\xc3\x8a\xc2\xb136\xc2\xb7\xc3\x9623\xc3\x83\xc3\xab'	-57.31	128.56	137.56	-890	-392	-307	-453	-186	-277	718	182	-134
5	b'2019\xc3\x84\xc3\xaa9\xc3\x94\xc3\x8225\xc3\x88\xc3\x9514\xc3\x8a\xc2\xb136\xc2\xb7\xc3\x9623\xc3\x83\xc3\xab'	-54.68	128.56	133.37	-826	-418	-340	-555	-168	-477	702	224	-147
6	b'2019\xc3\x84\xc3\xaa9\xc3\x94\xc3\x8225\xc3\x88\xc3\x9514\xc3\x8a\xc2\xb136\xc2\xb7\xc3\x9623\xc3\x83\xc3\xab'	-53.56	127.43	131.12	-805	-439	-338	-392	-380	-419	667	240	-120
7	b'2019\xc3\x84\xc3\xaa9\xc3\x94\xc3\x8225\xc3\x88\xc3\x9514\xc3\x8a\xc2\xb136\xc2\xb7\xc3\x9623\xc3\x83\xc3\xab'	-52.31	123.62	129.87	-801	-466	-341	-314	-356	-618	646	305	-126
8	b'2019\xc3\x84\xc3\xaa9\xc3\x94\xc3\x8225\xc3\x88\xc3\x9514\xc3\x8a\xc2\xb136\xc2\xb7\xc3\x9623\xc3\x83\xc3\xab'	-50.56	121.56	129.93	-731	-454	-378	-257	-429	-528	624	352	-139
9	b'2019\xc3\x84\xc3\xaa9\xc3\x94\xc3\x8225\xc3\x88\xc3\x9514\xc3\x8a\xc2\xb136\xc2\xb7\xc3\x9623\xc3\x83\xc3\xab'	-49.31	118.93	128.81	-745	-486	-395	-380	-325	-476	588	376	-145
10	b'2019\xc3\x84\xc3\xaa9\xc3\x94\xc3\x8225\xc3\x88\xc3\x9514\xc3\x8a\xc2\xb136\xc2\xb7\xc3\x9623\xc3\x83\xc3\xab'	-48.37	118.18	127.93	-712	-504	-443	-424	-308	-393	564	404	-152
11	b'2019\xc3\x84\xc3\xaa9\xc3\x94\xc3\x8225\xc3\x88\xc3\x9514\xc3\x8a\xc2\xb136\xc2\xb7\xc3\x9623\xc3\x83\xc3\xab'	-47.25	117	126.75	-679	-542	-358	-195	-246	-248	534	435	-164
12	b'2019\xc3\x84\xc3\xaa9\xc3\x94\xc3\x8225\xc3\x88\xc3\x9514\xc3\x8a\xc2\xb136\xc2\xb7\xc3\x9623\xc3\x83\xc3\xab'	-46.06	117.75	126.31	-607	-525	-372	-439	34	-283	534	428	-139
13	b'2019\xc3\x84\xc3\xaa9\xc3\x94\xc3\x8225\xc3\x88\xc3\x9514\xc3\x8a\xc2\xb136\xc2\xb7\xc3\x9624\xc3\x83\xc3\xab'	-46.06	117.75	126.31	-607	-525	-372	-439	34	-283	534	428	-139
14	b'2019\xc3\x84\xc3\xaa9\xc3\x94\xc3\x8225\xc3\x88\xc3\x9514\xc3\x8a\xc2\xb136\xc2\xb7\xc3\x9624\xc3\x83\xc3\xab'	-44.56	121.81	124.68	-659	-555	-408	-301	103	-43	521	460	-126
15	b'2019\xc3\x84\xc3\xaa9\xc3\x94\xc3\x8225\xc3\x88\xc3\x9514\xc3\x8a\xc2\xb136\xc2\xb7\xc3\x9624\xc3\x83\xc3\xab'	-44.06	124	123.37	-628	-566	-450	-129	75	62	491	478	-124
16	b'2019\xc3\x84\xc3\xaa9\xc3\x94\xc3\x8225\xc3\x88\xc3\x9514\xc3\x8a\xc2\xb136\xc2\xb7\xc3\x9624\xc3\x83\xc3\xab'	-44	125.56	123.18	-688	-576	-408	-19	109	208	510	478	-104
17	b'2019\xc3\x84\xc3\xaa9\xc3\x94\xc3\x8225\xc3\x88\xc3\x9514\xc3\x8a\xc2\xb136\xc2\xb7\xc3\x9624\xc3\x83\xc3\xab'	-44.31	126.37	123.06	-735	-570	-342	-90	173	-12	526	472	-124
18	b'2019\xc3\x84\xc3\xaa9\xc3\x94\xc3\x8225\xc3\x88\xc3\x9514\xc3\x8a\xc2\xb136\xc2\xb7\xc3\x9624\xc3\x83\xc3\xab'	-44.31	126.37	123.06	-735	-570	-342	-90	173	-12	526	472	-124
19	b'2019\xc3\x84\xc3\xaa9\xc3\x94\xc3\x8225\xc3\x88\xc3\x9514\xc3\x8a\xc2\xb136\xc2\xb7\xc3\x9624\xc3\x83\xc3\xab'	-44.5	127.81	123.56	-698	-553	-399	9	-45	102	539	441	-97
20	b'2019\xc3\x84\xc3\xaa9\xc3\x94\xc3\x8225\xc3\x88\xc3\x9514\xc3\x8a\xc2\xb136\xc2\xb7\xc3\x9624\xc3\x83\xc3\xab'	-44.5	127.81	123.56	-698	-553	-399	9	-45	102	539	441	-97
21	b'2019\xc3\x84\xc3\xaa9\xc3\x94\xc3\x8225\xc3\x88\xc3\x9514\xc3\x8a\xc2\xb136\xc2\xb7\xc3\x9624\xc3\x83\xc3\xab'	-44.5	128.12	123.68	-691	-549	-438	-46	67	9	539	424	-91
22	b'2019\xc3\x84\xc3\xaa9\xc3\x94\xc3\x8225\xc3\x88\xc3\x9514\xc3\x8a\xc2\xb136\xc2\xb7\xc3\x9624\xc3\x83\xc3\xab'	-44.31	128.5	123.87	-702	-536	-426	17	-30	41	521	452	-84
23	b'2019\xc3\x84\xc3\xaa9\xc3\x94\xc3\x8225\xc3\x88\xc3\x9514\xc3\x8a\xc2\xb136\xc2\xb7\xc3\x9624\xc3\x83\xc3\xab'	-44.12	128.68	124.18	-656	-537	-407	-74	82	-41	491	441	-78
24	b'2019\xc3\x84\xc3\xaa9\xc3\x94\xc3\x8225\xc3\x88\xc3\x9514\xc3\x8a\xc2\xb136\xc2\xb7\xc3\x9625\xc3\x83\xc3\xab'	-44.31	128.68	123.87	-723	-535	-420	37	12	4	545	464	-91
25	b'2019\xc3\x84\xc3\xaa9\xc3\x94\xc3\x8225\xc3\x88\xc3\x9514\xc3\x8a\xc2\xb136\xc2\xb7\xc3\x9625\xc3\x83\xc3\xab'	-44.31	128.68	123.87	-723	-535	-420	37	12	4	545	464	-91
26	b'2019\xc3\x84\xc3\xaa9\xc3\x94\xc3\x8225\xc3\x88\xc3\x9514\xc3\x8a\xc2\xb136\xc2\xb7\xc3\x9625\xc3\x83\xc3\xab'	-44.5	128.62	123.68	-733	-529	-407	-22	-33	-3	497	441	-97
27	b'2019\xc3\x84\xc3\xaa9\xc3\x94\xc3\x8225\xc3\x88\xc3\x9514\xc3\x8a\xc2\xb136\xc2\xb7\xc3\x9625\xc3\x83\xc3\xab'	-44.5	128.62	123.31	-705	-535	-418	-2	-50	-43	497	452	-84
28	b'2019\xc3\x84\xc3\xaa9\xc3\x94\xc3\x8225\xc3\x88\xc3\x9514\xc3\x8a\xc2\xb136\xc2\xb7\xc3\x9625\xc3\x83\xc3\xab'	-44.43	128.62	122.62	-685	-539	-473	-36	-48	-48	515	452	-78
29	b'2019\xc3\x84\xc3\xaa9\xc3\x94\xc3\x8225\xc3\x88\xc3\x9514\xc3\x8a\xc2\xb136\xc2\xb7\xc3\x9625\xc3\x83\xc3\xab'	-44.5	128.56	122.62	-699	-535	-447	-97	-48	-14	515	459	-84
30	b'2019\xc3\x84\xc3\xaa9\xc3\x94\xc3\x8225\xc3\x88\xc3\x9514\xc3\x8a\xc2\xb136\xc2\xb7\xc3\x9625\xc3\x83\xc3\xab'	-44.56	128.37	122.43	-698	-547	-413	23	-22	-27	515	459	-65
31	b'2019\xc3\x84\xc3\xaa9\xc3\x94\xc3\x8225\xc3\x88\xc3\x9514\xc3\x8a\xc2\xb136\xc2\xb7\xc3\x9625\xc3\x83\xc3\xab'	-44.68	128.18	122.18	-700	-532	-416	-36	-35	-38	556	441	-72
32	b'2019\xc3\x84\xc3\xaa9\xc3\x94\xc3\x8225\xc3\x88\xc3\x9514\xc3\x8a\xc2\xb136\xc2\xb7\xc3\x9625\xc3\x83\xc3\xab'	-44.68	127.56	122.25	-682	-517	-378	4	-61	-42	532	446	-97
33	b'2019\xc3\x84\xc3\xaa9\xc3\x94\xc3\x8225\xc3\x88\xc3\x9514\xc3\x8a\xc2\xb136\xc2\xb7\xc3\x9625\xc3\x83\xc3\xab'	-44.56	127.68	122.18	-663	-540	-437	-33	20	-61	521	459	-97
