# Supplementary material for: Data acquired by a single object sensor for the detection and quality evaluation of table tennis forehand strokes
Source: Data Brief. 2020 Nov 6;33:106504. doi: 10.1016/j.dib.2020.106504 (PMC7683218; doi:10.1016/j.dib.2020.106504)
Supplement: Supplementary file 2 [file mmc2.zip › Raw/Sensory-Data/1103.csv]

#	Time/Date	Roll	Pitch	Yaw	acc(x)	acc(y)	acc(z)	gyro(x)	gyro(y)	gyro(z)	mag(x)	mag(y)	mag(z)
2	b'2019\xc3\x84\xc3\xaa9\xc3\x94\xc3\x8225\xc3\x88\xc3\x9514\xc3\x8a\xc2\xb136\xc2\xb7\xc3\x9633\xc3\x83\xc3\xab'	-51.93	116	144.31	-815	-524	-227	-711	-241	-333	625	265	-168
3	b'2019\xc3\x84\xc3\xaa9\xc3\x94\xc3\x8225\xc3\x88\xc3\x9514\xc3\x8a\xc2\xb136\xc2\xb7\xc3\x9633\xc3\x83\xc3\xab'	-51.62	116.18	141.25	-906	-535	-168	-638	-374	-275	625	307	-166
4	b'2019\xc3\x84\xc3\xaa9\xc3\x94\xc3\x8225\xc3\x88\xc3\x9514\xc3\x8a\xc2\xb136\xc2\xb7\xc3\x9634\xc3\x83\xc3\xab'	-50.5	117.5	138.06	-809	-514	-291	-750	-294	-376	601	318	-153
5	b'2019\xc3\x84\xc3\xaa9\xc3\x94\xc3\x8225\xc3\x88\xc3\x9514\xc3\x8a\xc2\xb136\xc2\xb7\xc3\x9634\xc3\x83\xc3\xab'	-49.56	118.68	133.68	-792	-503	-384	-685	-359	-336	593	342	-140
6	b'2019\xc3\x84\xc3\xaa9\xc3\x94\xc3\x8225\xc3\x88\xc3\x9514\xc3\x8a\xc2\xb136\xc2\xb7\xc3\x9634\xc3\x83\xc3\xab'	-48.62	119	131.75	-688	-486	-388	-562	-316	-348	593	366	-140
7	b'2019\xc3\x84\xc3\xaa9\xc3\x94\xc3\x8225\xc3\x88\xc3\x9514\xc3\x8a\xc2\xb136\xc2\xb7\xc3\x9634\xc3\x83\xc3\xab'	-48.25	119.68	128.43	-778	-523	-459	-362	-260	-277	552	379	-145
8	b'2019\xc3\x84\xc3\xaa9\xc3\x94\xc3\x8225\xc3\x88\xc3\x9514\xc3\x8a\xc2\xb136\xc2\xb7\xc3\x9634\xc3\x83\xc3\xab'	-45.62	118.62	126.06	-671	-555	-452	-422	-170	-422	505	425	-150
9	b'2019\xc3\x84\xc3\xaa9\xc3\x94\xc3\x8225\xc3\x88\xc3\x9514\xc3\x8a\xc2\xb136\xc2\xb7\xc3\x9634\xc3\x83\xc3\xab'	-45.62	118.62	126.06	-671	-555	-452	-422	-170	-422	505	425	-150
10	b'2019\xc3\x84\xc3\xaa9\xc3\x94\xc3\x8225\xc3\x88\xc3\x9514\xc3\x8a\xc2\xb136\xc2\xb7\xc3\x9634\xc3\x83\xc3\xab'	-44	117.06	124.37	-694	-553	-352	-246	-588	-344	481	462	-150
11	b'2019\xc3\x84\xc3\xaa9\xc3\x94\xc3\x8225\xc3\x88\xc3\x9514\xc3\x8a\xc2\xb136\xc2\xb7\xc3\x9634\xc3\x83\xc3\xab'	-44	117.06	124.37	-694	-553	-352	-246	-588	-344	481	462	-150
12	b'2019\xc3\x84\xc3\xaa9\xc3\x94\xc3\x8225\xc3\x88\xc3\x9514\xc3\x8a\xc2\xb136\xc2\xb7\xc3\x9634\xc3\x83\xc3\xab'	-42.68	118.68	123.18	-667	-579	-347	-227	63	-169	481	500	-131
13	b'2019\xc3\x84\xc3\xaa9\xc3\x94\xc3\x8225\xc3\x88\xc3\x9514\xc3\x8a\xc2\xb136\xc2\xb7\xc3\x9634\xc3\x83\xc3\xab'	-41.93	120.18	122.5	-627	-594	-414	-386	97	-107	486	488	-142
14	b'2019\xc3\x84\xc3\xaa9\xc3\x94\xc3\x8225\xc3\x88\xc3\x9514\xc3\x8a\xc2\xb136\xc2\xb7\xc3\x9635\xc3\x83\xc3\xab'	-41.93	120.18	122.5	-627	-594	-414	-386	97	-107	486	488	-142
15	b'2019\xc3\x84\xc3\xaa9\xc3\x94\xc3\x8225\xc3\x88\xc3\x9514\xc3\x8a\xc2\xb136\xc2\xb7\xc3\x9635\xc3\x83\xc3\xab'	-42.06	122.43	120.93	-708	-624	-332	-51	30	14	468	488	-94
16	b'2019\xc3\x84\xc3\xaa9\xc3\x94\xc3\x8225\xc3\x88\xc3\x9514\xc3\x8a\xc2\xb136\xc2\xb7\xc3\x9635\xc3\x83\xc3\xab'	-41.5	123.5	121.18	-666	-618	-399	-158	92	-124	468	505	-102
17	b'2019\xc3\x84\xc3\xaa9\xc3\x94\xc3\x8225\xc3\x88\xc3\x9514\xc3\x8a\xc2\xb136\xc2\xb7\xc3\x9635\xc3\x83\xc3\xab'	-41.5	123.5	121.18	-666	-618	-399	-158	92	-124	468	505	-102
18	b'2019\xc3\x84\xc3\xaa9\xc3\x94\xc3\x8225\xc3\x88\xc3\x9514\xc3\x8a\xc2\xb136\xc2\xb7\xc3\x9635\xc3\x83\xc3\xab'	-41.5	123.31	121.18	-642	-620	-354	-35	19	-4	433	505	-88
19	b'2019\xc3\x84\xc3\xaa9\xc3\x94\xc3\x8225\xc3\x88\xc3\x9514\xc3\x8a\xc2\xb136\xc2\xb7\xc3\x9635\xc3\x83\xc3\xab'	-41.5	123.31	121.18	-642	-620	-354	-35	19	-4	433	505	-88
20	b'2019\xc3\x84\xc3\xaa9\xc3\x94\xc3\x8225\xc3\x88\xc3\x9514\xc3\x8a\xc2\xb136\xc2\xb7\xc3\x9635\xc3\x83\xc3\xab'	-41.87	123.31	121.37	-669	-600	-358	42	-16	-22	451	510	-94
21	b'2019\xc3\x84\xc3\xaa9\xc3\x94\xc3\x8225\xc3\x88\xc3\x9514\xc3\x8a\xc2\xb136\xc2\xb7\xc3\x9635\xc3\x83\xc3\xab'	-42.18	123.25	121.12	-654	-607	-387	6	-76	49	480	510	-94
22	b'2019\xc3\x84\xc3\xaa9\xc3\x94\xc3\x8225\xc3\x88\xc3\x9514\xc3\x8a\xc2\xb136\xc2\xb7\xc3\x9636\xc3\x83\xc3\xab'	-42.5	123.12	121.12	-662	-587	-387	49	-19	-5	475	523	-88
