# Supplementary material for: Data acquired by a single object sensor for the detection and quality evaluation of table tennis forehand strokes
Source: Data Brief. 2020 Nov 6;33:106504. doi: 10.1016/j.dib.2020.106504 (PMC7683218; doi:10.1016/j.dib.2020.106504)
Supplement: Supplementary file 2 [file mmc2.zip › Raw/Sensory-Data/1105.csv]

#	Time/Date	Roll	Pitch	Yaw	acc(x)	acc(y)	acc(z)	gyro(x)	gyro(y)	gyro(z)	mag(x)	mag(y)	mag(z)
2	b'2019\xc3\x84\xc3\xaa9\xc3\x94\xc3\x8225\xc3\x88\xc3\x9514\xc3\x8a\xc2\xb136\xc2\xb7\xc3\x9655\xc3\x83\xc3\xab'	-59.12	121.68	145.75	-960	-438	-245	-1097	-195	-163	704	140	-113
3	b'2019\xc3\x84\xc3\xaa9\xc3\x94\xc3\x8225\xc3\x88\xc3\x9514\xc3\x8a\xc2\xb136\xc2\xb7\xc3\x9655\xc3\x83\xc3\xab'	-58.93	123	141	-904	-391	-402	-680	-369	-321	668	182	-132
4	b'2019\xc3\x84\xc3\xaa9\xc3\x94\xc3\x8225\xc3\x88\xc3\x9514\xc3\x8a\xc2\xb136\xc2\xb7\xc3\x9655\xc3\x83\xc3\xab'	-58.93	121.81	136.56	-874	-423	-378	-493	-480	-278	691	180	-126
5	b'2019\xc3\x84\xc3\xaa9\xc3\x94\xc3\x8225\xc3\x88\xc3\x9514\xc3\x8a\xc2\xb136\xc2\xb7\xc3\x9655\xc3\x83\xc3\xab'	-58.93	121.81	136.56	-874	-423	-378	-493	-480	-278	691	180	-126
6	b'2019\xc3\x84\xc3\xaa9\xc3\x94\xc3\x8225\xc3\x88\xc3\x9514\xc3\x8a\xc2\xb136\xc2\xb7\xc3\x9655\xc3\x83\xc3\xab'	-57.62	118.12	130.87	-855	-422	-304	-595	-336	-385	646	235	-150
7	b'2019\xc3\x84\xc3\xaa9\xc3\x94\xc3\x8225\xc3\x88\xc3\x9514\xc3\x8a\xc2\xb136\xc2\xb7\xc3\x9655\xc3\x83\xc3\xab'	-55.93	117.56	127.18	-779	-448	-358	-391	-333	-280	616	305	-156
8	b'2019\xc3\x84\xc3\xaa9\xc3\x94\xc3\x8225\xc3\x88\xc3\x9514\xc3\x8a\xc2\xb136\xc2\xb7\xc3\x9655\xc3\x83\xc3\xab'	-55.93	117.56	127.18	-779	-448	-358	-391	-333	-280	616	305	-156
9	b'2019\xc3\x84\xc3\xaa9\xc3\x94\xc3\x8225\xc3\x88\xc3\x9514\xc3\x8a\xc2\xb136\xc2\xb7\xc3\x9655\xc3\x83\xc3\xab'	-54.25	117.18	124.12	-757	-492	-292	-283	-167	-319	539	313	-171
10	b'2019\xc3\x84\xc3\xaa9\xc3\x94\xc3\x8225\xc3\x88\xc3\x9514\xc3\x8a\xc2\xb136\xc2\xb7\xc3\x9656\xc3\x83\xc3\xab'	-53.12	116.93	123.18	-768	-508	-305	-294	-99	-266	539	360	-164
11	b'2019\xc3\x84\xc3\xaa9\xc3\x94\xc3\x8225\xc3\x88\xc3\x9514\xc3\x8a\xc2\xb136\xc2\xb7\xc3\x9656\xc3\x83\xc3\xab'	-52.18	116.87	122.37	-811	-539	-337	-203	-150	-214	532	384	-171
12	b'2019\xc3\x84\xc3\xaa9\xc3\x94\xc3\x8225\xc3\x88\xc3\x9514\xc3\x8a\xc2\xb136\xc2\xb7\xc3\x9656\xc3\x83\xc3\xab'	-51.37	116.25	122.06	-725	-538	-266	-240	-168	-251	492	390	-152
13	b'2019\xc3\x84\xc3\xaa9\xc3\x94\xc3\x8225\xc3\x88\xc3\x9514\xc3\x8a\xc2\xb136\xc2\xb7\xc3\x9656\xc3\x83\xc3\xab'	-51.37	116.25	122.06	-725	-538	-266	-240	-168	-251	492	390	-152
14	b'2019\xc3\x84\xc3\xaa9\xc3\x94\xc3\x8225\xc3\x88\xc3\x9514\xc3\x8a\xc2\xb136\xc2\xb7\xc3\x9656\xc3\x83\xc3\xab'	-49.12	116.12	121.81	-688	-532	-278	-85	45	-174	497	425	-139
15	b'2019\xc3\x84\xc3\xaa9\xc3\x94\xc3\x8225\xc3\x88\xc3\x9514\xc3\x8a\xc2\xb136\xc2\xb7\xc3\x9656\xc3\x83\xc3\xab'	-46.93	119.18	121.5	-643	-577	-319	-216	-14	15	486	430	-139
16	b'2019\xc3\x84\xc3\xaa9\xc3\x94\xc3\x8225\xc3\x88\xc3\x9514\xc3\x8a\xc2\xb136\xc2\xb7\xc3\x9656\xc3\x83\xc3\xab'	-47.25	119.56	120.81	-698	-583	-284	-3	25	46	478	460	-126
17	b'2019\xc3\x84\xc3\xaa9\xc3\x94\xc3\x8225\xc3\x88\xc3\x9514\xc3\x8a\xc2\xb136\xc2\xb7\xc3\x9656\xc3\x83\xc3\xab'	-47.37	120.25	120.68	-714	-592	-367	87	164	-21	467	441	-113
18	b'2019\xc3\x84\xc3\xaa9\xc3\x94\xc3\x8225\xc3\x88\xc3\x9514\xc3\x8a\xc2\xb136\xc2\xb7\xc3\x9656\xc3\x83\xc3\xab'	-47.68	120.31	121.12	-753	-576	-323	130	11	149	513	448	-132
19	b'2019\xc3\x84\xc3\xaa9\xc3\x94\xc3\x8225\xc3\x88\xc3\x9514\xc3\x8a\xc2\xb136\xc2\xb7\xc3\x9656\xc3\x83\xc3\xab'	-47.68	120.31	121.12	-753	-576	-323	130	11	149	513	448	-132
20	b'2019\xc3\x84\xc3\xaa9\xc3\x94\xc3\x8225\xc3\x88\xc3\x9514\xc3\x8a\xc2\xb136\xc2\xb7\xc3\x9657\xc3\x83\xc3\xab'	-47.87	120.87	121.31	-742	-565	-347	1	10	4	513	424	-113
21	b'2019\xc3\x84\xc3\xaa9\xc3\x94\xc3\x8225\xc3\x88\xc3\x9514\xc3\x8a\xc2\xb136\xc2\xb7\xc3\x9657\xc3\x83\xc3\xab'	-48.06	120.93	120.81	-715	-562	-309	-185	46	11	478	441	-107
22	b'2019\xc3\x84\xc3\xaa9\xc3\x94\xc3\x8225\xc3\x88\xc3\x9514\xc3\x8a\xc2\xb136\xc2\xb7\xc3\x9657\xc3\x83\xc3\xab'	-48.18	121.18	120.12	-761	-545	-287	-17	-40	-25	502	441	-120
23	b'2019\xc3\x84\xc3\xaa9\xc3\x94\xc3\x8225\xc3\x88\xc3\x9514\xc3\x8a\xc2\xb136\xc2\xb7\xc3\x9657\xc3\x83\xc3\xab'	-48.18	121.18	120.12	-761	-545	-287	-17	-40	-25	502	441	-120
24	b'2019\xc3\x84\xc3\xaa9\xc3\x94\xc3\x8225\xc3\x88\xc3\x9514\xc3\x8a\xc2\xb136\xc2\xb7\xc3\x9657\xc3\x83\xc3\xab'	-47.93	121.56	119.81	-732	-554	-343	13	11	-23	472	452	-126
25	b'2019\xc3\x84\xc3\xaa9\xc3\x94\xc3\x8225\xc3\x88\xc3\x9514\xc3\x8a\xc2\xb136\xc2\xb7\xc3\x9657\xc3\x83\xc3\xab'	-48	121.31	119.93	-730	-562	-317	72	8	-41	484	446	-132
