# Supplementary material for: Data acquired by a single object sensor for the detection and quality evaluation of table tennis forehand strokes
Source: Data Brief. 2020 Nov 6;33:106504. doi: 10.1016/j.dib.2020.106504 (PMC7683218; doi:10.1016/j.dib.2020.106504)
Supplement: Supplementary file 2 [file mmc2.zip › Raw/Sensory-Data/1109.csv]

#	Time/Date	Roll	Pitch	Yaw	acc(x)	acc(y)	acc(z)	gyro(x)	gyro(y)	gyro(z)	mag(x)	mag(y)	mag(z)
2	b'2019\xc3\x84\xc3\xaa9\xc3\x94\xc3\x8225\xc3\x88\xc3\x9514\xc3\x8a\xc2\xb137\xc2\xb7\xc3\x9641\xc3\x83\xc3\xab'	-40.68	111.87	155.37	-702	-686	-448	-368	-513	-300	560	411	-121
3	b'2019\xc3\x84\xc3\xaa9\xc3\x94\xc3\x8225\xc3\x88\xc3\x9514\xc3\x8a\xc2\xb137\xc2\xb7\xc3\x9641\xc3\x83\xc3\xab'	-40.68	111.87	155.37	-702	-686	-448	-368	-513	-300	560	411	-121
4	b'2019\xc3\x84\xc3\xaa9\xc3\x94\xc3\x8225\xc3\x88\xc3\x9514\xc3\x8a\xc2\xb137\xc2\xb7\xc3\x9641\xc3\x83\xc3\xab'	-39.62	110.25	148.87	-677	-658	-427	-375	-384	-330	524	452	-136
5	b'2019\xc3\x84\xc3\xaa9\xc3\x94\xc3\x8225\xc3\x88\xc3\x9514\xc3\x8a\xc2\xb137\xc2\xb7\xc3\x9641\xc3\x83\xc3\xab'	-38.31	108.68	146.31	-658	-695	-455	-117	-417	-397	465	475	-166
6	b'2019\xc3\x84\xc3\xaa9\xc3\x94\xc3\x8225\xc3\x88\xc3\x9514\xc3\x8a\xc2\xb137\xc2\xb7\xc3\x9641\xc3\x83\xc3\xab'	-36.56	107.93	144.93	-539	-739	-379	-152	-221	-208	460	505	-166
7	b'2019\xc3\x84\xc3\xaa9\xc3\x94\xc3\x8225\xc3\x88\xc3\x9514\xc3\x8a\xc2\xb137\xc2\xb7\xc3\x9642\xc3\x83\xc3\xab'	-34.87	107.87	144.25	-564	-725	-336	-308	-89	-234	379	507	-174
8	b'2019\xc3\x84\xc3\xaa9\xc3\x94\xc3\x8225\xc3\x88\xc3\x9514\xc3\x8a\xc2\xb137\xc2\xb7\xc3\x9642\xc3\x83\xc3\xab'	-35.06	110.37	139.81	-567	-731	-309	-65	15	60	355	547	-148
9	b'2019\xc3\x84\xc3\xaa9\xc3\x94\xc3\x8225\xc3\x88\xc3\x9514\xc3\x8a\xc2\xb137\xc2\xb7\xc3\x9642\xc3\x83\xc3\xab'	-35.06	110.37	139.81	-567	-731	-309	-65	15	60	355	547	-148
10	b'2019\xc3\x84\xc3\xaa9\xc3\x94\xc3\x8225\xc3\x88\xc3\x9514\xc3\x8a\xc2\xb137\xc2\xb7\xc3\x9642\xc3\x83\xc3\xab'	-37.31	112.31	137.31	-676	-706	-324	-20	96	76	408	512	-148
11	b'2019\xc3\x84\xc3\xaa9\xc3\x94\xc3\x8225\xc3\x88\xc3\x9514\xc3\x8a\xc2\xb137\xc2\xb7\xc3\x9642\xc3\x83\xc3\xab'	-37.75	112.93	136.75	-611	-699	-324	-12	79	26	385	518	-129
12	b'2019\xc3\x84\xc3\xaa9\xc3\x94\xc3\x8225\xc3\x88\xc3\x9514\xc3\x8a\xc2\xb137\xc2\xb7\xc3\x9642\xc3\x83\xc3\xab'	-38.5	113.62	135.62	-633	-679	-320	-21	-14	101	408	518	-129
13	b'2019\xc3\x84\xc3\xaa9\xc3\x94\xc3\x8225\xc3\x88\xc3\x9514\xc3\x8a\xc2\xb137\xc2\xb7\xc3\x9643\xc3\x83\xc3\xab'	-39.5	114.5	134.06	-608	-687	-327	-62	-11	78	425	505	-123
14	b'2019\xc3\x84\xc3\xaa9\xc3\x94\xc3\x8225\xc3\x88\xc3\x9514\xc3\x8a\xc2\xb137\xc2\xb7\xc3\x9643\xc3\x83\xc3\xab'	-40.18	115.37	133	-682	-657	-345	-117	-39	106	472	500	-129
