# Supplementary material for: Data acquired by a single object sensor for the detection and quality evaluation of table tennis forehand strokes
Source: Data Brief. 2020 Nov 6;33:106504. doi: 10.1016/j.dib.2020.106504 (PMC7683218; doi:10.1016/j.dib.2020.106504)
Supplement: Supplementary file 2 [file mmc2.zip › Raw/Sensory-Data/1110.csv]

#	Time/Date	Roll	Pitch	Yaw	acc(x)	acc(y)	acc(z)	gyro(x)	gyro(y)	gyro(z)	mag(x)	mag(y)	mag(z)
2	b'2019\xc3\x84\xc3\xaa9\xc3\x94\xc3\x8225\xc3\x88\xc3\x9514\xc3\x8a\xc2\xb137\xc2\xb7\xc3\x9654\xc3\x83\xc3\xab'	-49.12	112.87	147.56	-798	-559	-297	-676	-369	-401	595	331	-129
3	b'2019\xc3\x84\xc3\xaa9\xc3\x94\xc3\x8225\xc3\x88\xc3\x9514\xc3\x8a\xc2\xb137\xc2\xb7\xc3\x9654\xc3\x83\xc3\xab'	-49.12	112.87	147.56	-798	-559	-297	-676	-369	-401	595	331	-129
4	b'2019\xc3\x84\xc3\xaa9\xc3\x94\xc3\x8225\xc3\x88\xc3\x9514\xc3\x8a\xc2\xb137\xc2\xb7\xc3\x9654\xc3\x83\xc3\xab'	-47.12	112.06	138.87	-741	-598	-375	-482	-391	-340	542	384	-153
5	b'2019\xc3\x84\xc3\xaa9\xc3\x94\xc3\x8225\xc3\x88\xc3\x9514\xc3\x8a\xc2\xb137\xc2\xb7\xc3\x9654\xc3\x83\xc3\xab'	-45.37	111.12	137.06	-711	-633	-387	-270	-280	-414	560	408	-160
6	b'2019\xc3\x84\xc3\xaa9\xc3\x94\xc3\x8225\xc3\x88\xc3\x9514\xc3\x8a\xc2\xb137\xc2\xb7\xc3\x9654\xc3\x83\xc3\xab'	-43.37	109.5	136.75	-658	-655	-334	-121	-259	-253	499	419	-171
7	b'2019\xc3\x84\xc3\xaa9\xc3\x94\xc3\x8225\xc3\x88\xc3\x9514\xc3\x8a\xc2\xb137\xc2\xb7\xc3\x9654\xc3\x83\xc3\xab'	-43.37	109.5	136.75	-658	-655	-334	-121	-259	-253	499	419	-171
8	b'2019\xc3\x84\xc3\xaa9\xc3\x94\xc3\x8225\xc3\x88\xc3\x9514\xc3\x8a\xc2\xb137\xc2\xb7\xc3\x9654\xc3\x83\xc3\xab'	-40.62	109.31	137	-551	-658	-241	-139	-32	-199	430	472	-164
9	b'2019\xc3\x84\xc3\xaa9\xc3\x94\xc3\x8225\xc3\x88\xc3\x9514\xc3\x8a\xc2\xb137\xc2\xb7\xc3\x9654\xc3\x83\xc3\xab'	-39.56	110.62	136.56	-584	-677	-270	-92	-5	-14	430	478	-184
10	b'2019\xc3\x84\xc3\xaa9\xc3\x94\xc3\x8225\xc3\x88\xc3\x9514\xc3\x8a\xc2\xb137\xc2\xb7\xc3\x9655\xc3\x83\xc3\xab'	-39.93	111.56	135.5	-658	-696	-257	-155	41	25	419	496	-184
11	b'2019\xc3\x84\xc3\xaa9\xc3\x94\xc3\x8225\xc3\x88\xc3\x9514\xc3\x8a\xc2\xb137\xc2\xb7\xc3\x9655\xc3\x83\xc3\xab'	-39.68	113.06	134.31	-624	-679	-259	-163	-64	83	400	508	-152
12	b'2019\xc3\x84\xc3\xaa9\xc3\x94\xc3\x8225\xc3\x88\xc3\x9514\xc3\x8a\xc2\xb137\xc2\xb7\xc3\x9655\xc3\x83\xc3\xab'	-39.75	113.93	133.56	-607	-704	-319	70	-15	49	412	508	-145
