# Supplementary material for: Data acquired by a single object sensor for the detection and quality evaluation of table tennis forehand strokes
Source: Data Brief. 2020 Nov 6;33:106504. doi: 10.1016/j.dib.2020.106504 (PMC7683218; doi:10.1016/j.dib.2020.106504)
Supplement: Supplementary file 2 [file mmc2.zip › Raw/Sensory-Data/1112.csv]

#	Time/Date	Roll	Pitch	Yaw	acc(x)	acc(y)	acc(z)	gyro(x)	gyro(y)	gyro(z)	mag(x)	mag(y)	mag(z)
2	b'2019\xc3\x84\xc3\xaa9\xc3\x94\xc3\x8225\xc3\x88\xc3\x9514\xc3\x8a\xc2\xb138\xc2\xb7\xc3\x9635\xc3\x83\xc3\xab'	-47.75	110.62	148.75	-692	-582	-263	-631	-401	-248	635	299	-187
3	b'2019\xc3\x84\xc3\xaa9\xc3\x94\xc3\x8225\xc3\x88\xc3\x9514\xc3\x8a\xc2\xb138\xc2\xb7\xc3\x9635\xc3\x83\xc3\xab'	-47.93	110.31	144.5	-750	-609	-302	-370	-489	-95	564	334	-185
4	b'2019\xc3\x84\xc3\xaa9\xc3\x94\xc3\x8225\xc3\x88\xc3\x9514\xc3\x8a\xc2\xb138\xc2\xb7\xc3\x9635\xc3\x83\xc3\xab'	-47.93	110.31	144.5	-750	-609	-302	-370	-489	-95	564	334	-185
5	b'2019\xc3\x84\xc3\xaa9\xc3\x94\xc3\x8225\xc3\x88\xc3\x9514\xc3\x8a\xc2\xb138\xc2\xb7\xc3\x9635\xc3\x83\xc3\xab'	-48.12	109.06	137.31	-762	-598	-240	-348	-389	-178	553	363	-230
6	b'2019\xc3\x84\xc3\xaa9\xc3\x94\xc3\x8225\xc3\x88\xc3\x9514\xc3\x8a\xc2\xb138\xc2\xb7\xc3\x9635\xc3\x83\xc3\xab'	-48.12	107.81	133.12	-765	-629	-202	-410	-531	-181	529	382	-230
7	b'2019\xc3\x84\xc3\xaa9\xc3\x94\xc3\x8225\xc3\x88\xc3\x9514\xc3\x8a\xc2\xb138\xc2\xb7\xc3\x9636\xc3\x83\xc3\xab'	-47.87	104.5	127.68	-647	-589	-130	-121	-849	-266	476	400	-256
8	b'2019\xc3\x84\xc3\xaa9\xc3\x94\xc3\x8225\xc3\x88\xc3\x9514\xc3\x8a\xc2\xb138\xc2\xb7\xc3\x9636\xc3\x83\xc3\xab'	-48.06	103.81	123.5	-755	-596	-290	-201	-283	-68	436	422	-288
9	b'2019\xc3\x84\xc3\xaa9\xc3\x94\xc3\x8225\xc3\x88\xc3\x9514\xc3\x8a\xc2\xb138\xc2\xb7\xc3\x9636\xc3\x83\xc3\xab'	-48.06	103.81	123.5	-755	-596	-290	-201	-283	-68	436	422	-288
10	b'2019\xc3\x84\xc3\xaa9\xc3\x94\xc3\x8225\xc3\x88\xc3\x9514\xc3\x8a\xc2\xb138\xc2\xb7\xc3\x9636\xc3\x83\xc3\xab'	-46.5	103.37	122.75	-671	-612	-196	-214	-12	-86	419	444	-275
11	b'2019\xc3\x84\xc3\xaa9\xc3\x94\xc3\x8225\xc3\x88\xc3\x9514\xc3\x8a\xc2\xb138\xc2\xb7\xc3\x9636\xc3\x83\xc3\xab'	-46.18	105	122	-691	-654	-158	-118	39	20	401	452	-268
12	b'2019\xc3\x84\xc3\xaa9\xc3\x94\xc3\x8225\xc3\x88\xc3\x9514\xc3\x8a\xc2\xb138\xc2\xb7\xc3\x9636\xc3\x83\xc3\xab'	-46.18	105	122	-691	-654	-158	-118	39	20	401	452	-268
13	b'2019\xc3\x84\xc3\xaa9\xc3\x94\xc3\x8225\xc3\x88\xc3\x9514\xc3\x8a\xc2\xb138\xc2\xb7\xc3\x9636\xc3\x83\xc3\xab'	-46.12	106.12	121.62	-688	-645	-159	-142	17	-7	419	446	-256
14	b'2019\xc3\x84\xc3\xaa9\xc3\x94\xc3\x8225\xc3\x88\xc3\x9514\xc3\x8a\xc2\xb138\xc2\xb7\xc3\x9636\xc3\x83\xc3\xab'	-46.18	106.75	121.12	-706	-634	-168	-92	-40	-21	430	464	-256
15	b'2019\xc3\x84\xc3\xaa9\xc3\x94\xc3\x8225\xc3\x88\xc3\x9514\xc3\x8a\xc2\xb138\xc2\xb7\xc3\x9637\xc3\x83\xc3\xab'	-46.06	107	121.06	-681	-628	-203	-43	-9	-74	419	464	-262
16	b'2019\xc3\x84\xc3\xaa9\xc3\x94\xc3\x8225\xc3\x88\xc3\x9514\xc3\x8a\xc2\xb138\xc2\xb7\xc3\x9637\xc3\x83\xc3\xab'	-46.25	107	121.37	-719	-652	-182	33	-2	4	465	464	-243
17	b'2019\xc3\x84\xc3\xaa9\xc3\x94\xc3\x8225\xc3\x88\xc3\x9514\xc3\x8a\xc2\xb138\xc2\xb7\xc3\x9637\xc3\x83\xc3\xab'	-46.25	107.31	121.56	-691	-631	-216	-18	-24	25	436	459	-248
18	b'2019\xc3\x84\xc3\xaa9\xc3\x94\xc3\x8225\xc3\x88\xc3\x9514\xc3\x8a\xc2\xb138\xc2\xb7\xc3\x9637\xc3\x83\xc3\xab'	-46.25	107.31	121.56	-691	-631	-216	-18	-24	25	436	459	-248
19	b'2019\xc3\x84\xc3\xaa9\xc3\x94\xc3\x8225\xc3\x88\xc3\x9514\xc3\x8a\xc2\xb138\xc2\xb7\xc3\x9637\xc3\x83\xc3\xab'	-46.62	107.43	121.06	-715	-633	-177	-2	10	9	441	462	-262
