# Supplementary material for: Data acquired by a single object sensor for the detection and quality evaluation of table tennis forehand strokes
Source: Data Brief. 2020 Nov 6;33:106504. doi: 10.1016/j.dib.2020.106504 (PMC7683218; doi:10.1016/j.dib.2020.106504)
Supplement: Supplementary file 2 [file mmc2.zip › Raw/Sensory-Data/1113.csv]

#	Time/Date	Roll	Pitch	Yaw	acc(x)	acc(y)	acc(z)	gyro(x)	gyro(y)	gyro(z)	mag(x)	mag(y)	mag(z)
2	b'2019\xc3\x84\xc3\xaa9\xc3\x94\xc3\x8225\xc3\x88\xc3\x9514\xc3\x8a\xc2\xb138\xc2\xb7\xc3\x9645\xc3\x83\xc3\xab'	-46.93	109.62	153.06	-743	-632	-292	-515	-384	-120	569	324	-185
3	b'2019\xc3\x84\xc3\xaa9\xc3\x94\xc3\x8225\xc3\x88\xc3\x9514\xc3\x8a\xc2\xb138\xc2\xb7\xc3\x9645\xc3\x83\xc3\xab'	-46.93	109.62	153.06	-743	-632	-292	-515	-384	-120	569	324	-185
4	b'2019\xc3\x84\xc3\xaa9\xc3\x94\xc3\x8225\xc3\x88\xc3\x9514\xc3\x8a\xc2\xb138\xc2\xb7\xc3\x9646\xc3\x83\xc3\xab'	-47.37	108.06	144.68	-746	-619	-221	-340	-460	-156	556	337	-212
5	b'2019\xc3\x84\xc3\xaa9\xc3\x94\xc3\x8225\xc3\x88\xc3\x9514\xc3\x8a\xc2\xb138\xc2\xb7\xc3\x9646\xc3\x83\xc3\xab'	-47.31	106.62	139.68	-731	-613	-246	-198	-486	-97	539	353	-224
6	b'2019\xc3\x84\xc3\xaa9\xc3\x94\xc3\x8225\xc3\x88\xc3\x9514\xc3\x8a\xc2\xb138\xc2\xb7\xc3\x9646\xc3\x83\xc3\xab'	-47.43	105.25	137	-750	-625	-223	-177	-454	-64	502	388	-238
7	b'2019\xc3\x84\xc3\xaa9\xc3\x94\xc3\x8225\xc3\x88\xc3\x9514\xc3\x8a\xc2\xb138\xc2\xb7\xc3\x9646\xc3\x83\xc3\xab'	-47.25	103.62	135.5	-721	-654	-217	-147	-384	-102	521	377	-251
8	b'2019\xc3\x84\xc3\xaa9\xc3\x94\xc3\x8225\xc3\x88\xc3\x9514\xc3\x8a\xc2\xb138\xc2\xb7\xc3\x9646\xc3\x83\xc3\xab'	-46.06	101.37	133.5	-682	-645	-180	-131	-246	-217	473	401	-256
9	b'2019\xc3\x84\xc3\xaa9\xc3\x94\xc3\x8225\xc3\x88\xc3\x9514\xc3\x8a\xc2\xb138\xc2\xb7\xc3\x9646\xc3\x83\xc3\xab'	-45.43	100.06	132.12	-653	-646	-168	-126	-212	-174	427	419	-283
10	b'2019\xc3\x84\xc3\xaa9\xc3\x94\xc3\x8225\xc3\x88\xc3\x9514\xc3\x8a\xc2\xb138\xc2\xb7\xc3\x9646\xc3\x83\xc3\xab'	-45.43	100.06	132.12	-653	-646	-168	-126	-212	-174	427	419	-283
11	b'2019\xc3\x84\xc3\xaa9\xc3\x94\xc3\x8225\xc3\x88\xc3\x9514\xc3\x8a\xc2\xb138\xc2\xb7\xc3\x9647\xc3\x83\xc3\xab'	-44.68	100	130.12	-659	-655	-226	-267	-15	-42	403	443	-281
12	b'2019\xc3\x84\xc3\xaa9\xc3\x94\xc3\x8225\xc3\x88\xc3\x9514\xc3\x8a\xc2\xb138\xc2\xb7\xc3\x9647\xc3\x83\xc3\xab'	-44.68	100	130.12	-659	-655	-226	-267	-15	-42	403	443	-281
13	b'2019\xc3\x84\xc3\xaa9\xc3\x94\xc3\x8225\xc3\x88\xc3\x9514\xc3\x8a\xc2\xb138\xc2\xb7\xc3\x9647\xc3\x83\xc3\xab'	-44.75	102.06	128.25	-694	-677	-201	-83	34	9	387	454	-288
14	b'2019\xc3\x84\xc3\xaa9\xc3\x94\xc3\x8225\xc3\x88\xc3\x9514\xc3\x8a\xc2\xb138\xc2\xb7\xc3\x9647\xc3\x83\xc3\xab'	-44.81	102.62	127.87	-677	-661	-175	33	36	-59	398	467	-268
