# Supplementary material for: Data acquired by a single object sensor for the detection and quality evaluation of table tennis forehand strokes
Source: Data Brief. 2020 Nov 6;33:106504. doi: 10.1016/j.dib.2020.106504 (PMC7683218; doi:10.1016/j.dib.2020.106504)
Supplement: Supplementary file 2 [file mmc2.zip › Raw/Sensory-Data/1114.csv]

#	Time/Date	Roll	Pitch	Yaw	acc(x)	acc(y)	acc(z)	gyro(x)	gyro(y)	gyro(z)	mag(x)	mag(y)	mag(z)
2	b'2019\xc3\x84\xc3\xaa9\xc3\x94\xc3\x8225\xc3\x88\xc3\x9514\xc3\x8a\xc2\xb138\xc2\xb7\xc3\x9655\xc3\x83\xc3\xab'	-48.75	106.06	151.68	-805	-610	-122	-386	-396	-290	608	312	-192
3	b'2019\xc3\x84\xc3\xaa9\xc3\x94\xc3\x8225\xc3\x88\xc3\x9514\xc3\x8a\xc2\xb138\xc2\xb7\xc3\x9655\xc3\x83\xc3\xab'	-48.5	105	144.93	-735	-599	-177	-603	-510	-152	555	336	-252
4	b'2019\xc3\x84\xc3\xaa9\xc3\x94\xc3\x8225\xc3\x88\xc3\x9514\xc3\x8a\xc2\xb138\xc2\xb7\xc3\x9655\xc3\x83\xc3\xab'	-48.75	105.25	139.62	-748	-590	-287	-554	-443	-135	526	358	-238
5	b'2019\xc3\x84\xc3\xaa9\xc3\x94\xc3\x8225\xc3\x88\xc3\x9514\xc3\x8a\xc2\xb138\xc2\xb7\xc3\x9655\xc3\x83\xc3\xab'	-49.06	104.5	134.18	-691	-591	-273	-301	-378	-80	521	369	-246
6	b'2019\xc3\x84\xc3\xaa9\xc3\x94\xc3\x8225\xc3\x88\xc3\x9514\xc3\x8a\xc2\xb138\xc2\xb7\xc3\x9655\xc3\x83\xc3\xab'	-49.06	104.5	134.18	-691	-591	-273	-301	-378	-80	521	369	-246
7	b'2019\xc3\x84\xc3\xaa9\xc3\x94\xc3\x8225\xc3\x88\xc3\x9514\xc3\x8a\xc2\xb138\xc2\xb7\xc3\x9655\xc3\x83\xc3\xab'	-49.12	102.37	131.37	-790	-609	-241	0	-227	-79	473	371	-251
8	b'2019\xc3\x84\xc3\xaa9\xc3\x94\xc3\x8225\xc3\x88\xc3\x9514\xc3\x8a\xc2\xb138\xc2\xb7\xc3\x9655\xc3\x83\xc3\xab'	-47.68	100.18	130.37	-724	-650	-190	-139	-213	-140	467	412	-272
9	b'2019\xc3\x84\xc3\xaa9\xc3\x94\xc3\x8225\xc3\x88\xc3\x9514\xc3\x8a\xc2\xb138\xc2\xb7\xc3\x9655\xc3\x83\xc3\xab'	-46.87	99.18	130.18	-674	-675	-154	-20	-175	-110	444	412	-272
10	b'2019\xc3\x84\xc3\xaa9\xc3\x94\xc3\x8225\xc3\x88\xc3\x9514\xc3\x8a\xc2\xb138\xc2\xb7\xc3\x9656\xc3\x83\xc3\xab'	-46.25	98.18	130.31	-706	-638	-144	9	-85	-191	427	412	-272
11	b'2019\xc3\x84\xc3\xaa9\xc3\x94\xc3\x8225\xc3\x88\xc3\x9514\xc3\x8a\xc2\xb138\xc2\xb7\xc3\x9656\xc3\x83\xc3\xab'	-45.56	98	130.5	-640	-648	-152	-19	-71	-54	392	424	-278
12	b'2019\xc3\x84\xc3\xaa9\xc3\x94\xc3\x8225\xc3\x88\xc3\x9514\xc3\x8a\xc2\xb138\xc2\xb7\xc3\x9656\xc3\x83\xc3\xab'	-45.56	98.25	130.18	-696	-645	-142	-57	77	-76	392	430	-305
13	b'2019\xc3\x84\xc3\xaa9\xc3\x94\xc3\x8225\xc3\x88\xc3\x9514\xc3\x8a\xc2\xb138\xc2\xb7\xc3\x9656\xc3\x83\xc3\xab'	-45.62	99.43	129.56	-717	-663	-79	-113	-37	120	401	441	-291
14	b'2019\xc3\x84\xc3\xaa9\xc3\x94\xc3\x8225\xc3\x88\xc3\x9514\xc3\x8a\xc2\xb138\xc2\xb7\xc3\x9656\xc3\x83\xc3\xab'	-45.62	99.43	129.56	-717	-663	-79	-113	-37	120	401	441	-291
