# Supplementary material for: Data acquired by a single object sensor for the detection and quality evaluation of table tennis forehand strokes
Source: Data Brief. 2020 Nov 6;33:106504. doi: 10.1016/j.dib.2020.106504 (PMC7683218; doi:10.1016/j.dib.2020.106504)
Supplement: Supplementary file 2 [file mmc2.zip › Raw/Sensory-Data/1115.csv]

#	Time/Date	Roll	Pitch	Yaw	acc(x)	acc(y)	acc(z)	gyro(x)	gyro(y)	gyro(z)	mag(x)	mag(y)	mag(z)
2	b'2019\xc3\x84\xc3\xaa9\xc3\x94\xc3\x8225\xc3\x88\xc3\x9514\xc3\x8a\xc2\xb139\xc2\xb7\xc3\x964\xc3\x83\xc3\xab'	-49.93	103.87	141.68	-748	-588	-160	-383	-380	-179	569	339	-244
3	b'2019\xc3\x84\xc3\xaa9\xc3\x94\xc3\x8225\xc3\x88\xc3\x9514\xc3\x8a\xc2\xb139\xc2\xb7\xc3\x964\xc3\x83\xc3\xab'	-49.93	103.87	141.68	-748	-588	-160	-383	-380	-179	569	339	-244
4	b'2019\xc3\x84\xc3\xaa9\xc3\x94\xc3\x8225\xc3\x88\xc3\x9514\xc3\x8a\xc2\xb139\xc2\xb7\xc3\x964\xc3\x83\xc3\xab'	-49.43	101.62	135.37	-759	-613	-198	-334	-315	-168	507	356	-270
5	b'2019\xc3\x84\xc3\xaa9\xc3\x94\xc3\x8225\xc3\x88\xc3\x9514\xc3\x8a\xc2\xb139\xc2\xb7\xc3\x964\xc3\x83\xc3\xab'	-49.18	100.56	133.06	-746	-595	-194	-172	-277	-99	472	350	-278
6	b'2019\xc3\x84\xc3\xaa9\xc3\x94\xc3\x8225\xc3\x88\xc3\x9514\xc3\x8a\xc2\xb139\xc2\xb7\xc3\x965\xc3\x83\xc3\xab'	-48.81	99.43	130.75	-761	-634	-157	-149	-278	-130	432	374	-297
7	b'2019\xc3\x84\xc3\xaa9\xc3\x94\xc3\x8225\xc3\x88\xc3\x9514\xc3\x8a\xc2\xb139\xc2\xb7\xc3\x965\xc3\x83\xc3\xab'	-48.81	99.43	130.75	-761	-634	-157	-149	-278	-130	432	374	-297
8	b'2019\xc3\x84\xc3\xaa9\xc3\x94\xc3\x8225\xc3\x88\xc3\x9514\xc3\x8a\xc2\xb139\xc2\xb7\xc3\x965\xc3\x83\xc3\xab'	-46.5	98.43	128.62	-685	-674	-149	-73	-160	-195	420	409	-305
9	b'2019\xc3\x84\xc3\xaa9\xc3\x94\xc3\x8225\xc3\x88\xc3\x9514\xc3\x8a\xc2\xb139\xc2\xb7\xc3\x965\xc3\x83\xc3\xab'	-45.43	97.87	128.5	-711	-639	-116	-91	-116	-39	432	416	-297
10	b'2019\xc3\x84\xc3\xaa9\xc3\x94\xc3\x8225\xc3\x88\xc3\x9514\xc3\x8a\xc2\xb139\xc2\xb7\xc3\x965\xc3\x83\xc3\xab'	-45.18	97.87	127.81	-700	-686	-90	-14	-75	15	371	438	-308
11	b'2019\xc3\x84\xc3\xaa9\xc3\x94\xc3\x8225\xc3\x88\xc3\x9514\xc3\x8a\xc2\xb139\xc2\xb7\xc3\x965\xc3\x83\xc3\xab'	-45.18	97.87	127.81	-700	-686	-90	-14	-75	15	371	438	-308
12	b'2019\xc3\x84\xc3\xaa9\xc3\x94\xc3\x8225\xc3\x88\xc3\x9514\xc3\x8a\xc2\xb139\xc2\xb7\xc3\x965\xc3\x83\xc3\xab'	-45.06	98.37	127.62	-696	-657	-106	-100	-4	-15	400	444	-305
