# Supplementary material for: Data acquired by a single object sensor for the detection and quality evaluation of table tennis forehand strokes
Source: Data Brief. 2020 Nov 6;33:106504. doi: 10.1016/j.dib.2020.106504 (PMC7683218; doi:10.1016/j.dib.2020.106504)
Supplement: Supplementary file 2 [file mmc2.zip › Raw/Sensory-Data/1116.csv]

#	Time/Date	Roll	Pitch	Yaw	acc(x)	acc(y)	acc(z)	gyro(x)	gyro(y)	gyro(z)	mag(x)	mag(y)	mag(z)
2	b'2019\xc3\x84\xc3\xaa9\xc3\x94\xc3\x8225\xc3\x88\xc3\x9514\xc3\x8a\xc2\xb139\xc2\xb7\xc3\x9613\xc3\x83\xc3\xab'	-53.68	106.62	139.93	-842	-555	-132	-241	-362	7	552	297	-219
3	b'2019\xc3\x84\xc3\xaa9\xc3\x94\xc3\x8225\xc3\x88\xc3\x9514\xc3\x8a\xc2\xb139\xc2\xb7\xc3\x9613\xc3\x83\xc3\xab'	-53.56	105.75	136.5	-830	-535	-209	-296	-313	-142	600	291	-246
4	b'2019\xc3\x84\xc3\xaa9\xc3\x94\xc3\x8225\xc3\x88\xc3\x9514\xc3\x8a\xc2\xb139\xc2\xb7\xc3\x9613\xc3\x83\xc3\xab'	-53.56	104.06	134.12	-777	-551	-157	-249	-433	-26	564	308	-252
5	b'2019\xc3\x84\xc3\xaa9\xc3\x94\xc3\x8225\xc3\x88\xc3\x9514\xc3\x8a\xc2\xb139\xc2\xb7\xc3\x9614\xc3\x83\xc3\xab'	-53.93	101.5	131.06	-832	-566	-91	-229	-409	-48	518	297	-284
6	b'2019\xc3\x84\xc3\xaa9\xc3\x94\xc3\x8225\xc3\x88\xc3\x9514\xc3\x8a\xc2\xb139\xc2\xb7\xc3\x9614\xc3\x83\xc3\xab'	-53.75	99.56	127.62	-799	-551	-161	-311	-386	-108	518	313	-278
7	b'2019\xc3\x84\xc3\xaa9\xc3\x94\xc3\x8225\xc3\x88\xc3\x9514\xc3\x8a\xc2\xb139\xc2\xb7\xc3\x9614\xc3\x83\xc3\xab'	-53.5	99.25	124.06	-765	-549	-152	-242	-294	-69	518	348	-284
8	b'2019\xc3\x84\xc3\xaa9\xc3\x94\xc3\x8225\xc3\x88\xc3\x9514\xc3\x8a\xc2\xb139\xc2\xb7\xc3\x9614\xc3\x83\xc3\xab'	-53.56	99.62	121.25	-787	-560	-159	-144	-153	-67	483	361	-318
9	b'2019\xc3\x84\xc3\xaa9\xc3\x94\xc3\x8225\xc3\x88\xc3\x9514\xc3\x8a\xc2\xb139\xc2\xb7\xc3\x9614\xc3\x83\xc3\xab'	-53.37	98.93	119.87	-740	-561	-78	-49	-146	-33	464	377	-318
10	b'2019\xc3\x84\xc3\xaa9\xc3\x94\xc3\x8225\xc3\x88\xc3\x9514\xc3\x8a\xc2\xb139\xc2\xb7\xc3\x9614\xc3\x83\xc3\xab'	-53.5	98.68	118.43	-798	-581	-138	-58	-75	-26	400	372	-310
11	b'2019\xc3\x84\xc3\xaa9\xc3\x94\xc3\x8225\xc3\x88\xc3\x9514\xc3\x8a\xc2\xb139\xc2\xb7\xc3\x9615\xc3\x83\xc3\xab'	-52.31	99.68	118.31	-765	-608	-82	-143	40	-189	435	390	-310
12	b'2019\xc3\x84\xc3\xaa9\xc3\x94\xc3\x8225\xc3\x88\xc3\x9514\xc3\x8a\xc2\xb139\xc2\xb7\xc3\x9615\xc3\x83\xc3\xab'	-50.25	102.62	118.87	-711	-583	-49	-46	20	-41	395	419	-291
13	b'2019\xc3\x84\xc3\xaa9\xc3\x94\xc3\x8225\xc3\x88\xc3\x9514\xc3\x8a\xc2\xb139\xc2\xb7\xc3\x9615\xc3\x83\xc3\xab'	-50.87	102.68	117.87	-786	-607	-74	13	-61	18	459	419	-278
14	b'2019\xc3\x84\xc3\xaa9\xc3\x94\xc3\x8225\xc3\x88\xc3\x9514\xc3\x8a\xc2\xb139\xc2\xb7\xc3\x9615\xc3\x83\xc3\xab'	-50.75	103.37	116.75	-756	-610	-146	-228	-24	27	441	408	-284
