# Supplementary material for: Data acquired by a single object sensor for the detection and quality evaluation of table tennis forehand strokes
Source: Data Brief. 2020 Nov 6;33:106504. doi: 10.1016/j.dib.2020.106504 (PMC7683218; doi:10.1016/j.dib.2020.106504)
Supplement: Supplementary file 2 [file mmc2.zip › Raw/Sensory-Data/1117.csv]

#	Time/Date	Roll	Pitch	Yaw	acc(x)	acc(y)	acc(z)	gyro(x)	gyro(y)	gyro(z)	mag(x)	mag(y)	mag(z)
2	b'2019\xc3\x84\xc3\xaa9\xc3\x94\xc3\x8225\xc3\x88\xc3\x9514\xc3\x8a\xc2\xb139\xc2\xb7\xc3\x9623\xc3\x83\xc3\xab'	-50.43	110.31	159.62	-791	-571	-242	-325	-224	-20	598	227	-169
3	b'2019\xc3\x84\xc3\xaa9\xc3\x94\xc3\x8225\xc3\x88\xc3\x9514\xc3\x8a\xc2\xb139\xc2\xb7\xc3\x9623\xc3\x83\xc3\xab'	-51.75	108.62	155.25	-812	-552	-201	-250	-379	-9	627	249	-188
4	b'2019\xc3\x84\xc3\xaa9\xc3\x94\xc3\x8225\xc3\x88\xc3\x9514\xc3\x8a\xc2\xb139\xc2\xb7\xc3\x9624\xc3\x83\xc3\xab'	-53.5	105.18	148.37	-800	-558	-111	-258	-591	23	563	244	-220
5	b'2019\xc3\x84\xc3\xaa9\xc3\x94\xc3\x8225\xc3\x88\xc3\x9514\xc3\x8a\xc2\xb139\xc2\xb7\xc3\x9624\xc3\x83\xc3\xab'	-54.93	101.93	142.68	-841	-537	-146	-361	-483	0	568	238	-241
6	b'2019\xc3\x84\xc3\xaa9\xc3\x94\xc3\x8225\xc3\x88\xc3\x9514\xc3\x8a\xc2\xb139\xc2\xb7\xc3\x9624\xc3\x83\xc3\xab'	-54.93	101.93	142.68	-841	-537	-146	-361	-483	0	568	238	-241
7	b'2019\xc3\x84\xc3\xaa9\xc3\x94\xc3\x8225\xc3\x88\xc3\x9514\xc3\x8a\xc2\xb139\xc2\xb7\xc3\x9624\xc3\x83\xc3\xab'	-56	99.68	136.25	-830	-548	-139	-168	-146	17	532	268	-265
8	b'2019\xc3\x84\xc3\xaa9\xc3\x94\xc3\x8225\xc3\x88\xc3\x9514\xc3\x8a\xc2\xb139\xc2\xb7\xc3\x9624\xc3\x83\xc3\xab'	-56	99.68	136.25	-830	-548	-139	-168	-146	17	532	268	-265
9	b'2019\xc3\x84\xc3\xaa9\xc3\x94\xc3\x8225\xc3\x88\xc3\x9514\xc3\x8a\xc2\xb139\xc2\xb7\xc3\x9624\xc3\x83\xc3\xab'	-56	97.81	131.68	-803	-538	-53	-122	-165	-32	520	264	-305
10	b'2019\xc3\x84\xc3\xaa9\xc3\x94\xc3\x8225\xc3\x88\xc3\x9514\xc3\x8a\xc2\xb139\xc2\xb7\xc3\x9625\xc3\x83\xc3\xab'	-55.75	96.87	130.25	-841	-540	-44	-159	-249	-40	456	286	-313
11	b'2019\xc3\x84\xc3\xaa9\xc3\x94\xc3\x8225\xc3\x88\xc3\x9514\xc3\x8a\xc2\xb139\xc2\xb7\xc3\x9625\xc3\x83\xc3\xab'	-55	96	128.68	-793	-539	-24	-303	-322	-98	508	299	-326
12	b'2019\xc3\x84\xc3\xaa9\xc3\x94\xc3\x8225\xc3\x88\xc3\x9514\xc3\x8a\xc2\xb139\xc2\xb7\xc3\x9625\xc3\x83\xc3\xab'	-55	96	128.68	-793	-539	-24	-303	-322	-98	508	299	-326
13	b'2019\xc3\x84\xc3\xaa9\xc3\x94\xc3\x8225\xc3\x88\xc3\x9514\xc3\x8a\xc2\xb139\xc2\xb7\xc3\x9625\xc3\x83\xc3\xab'	-52.31	97	127.12	-735	-573	-143	-304	-5	-282	451	332	-312
14	b'2019\xc3\x84\xc3\xaa9\xc3\x94\xc3\x8225\xc3\x88\xc3\x9514\xc3\x8a\xc2\xb139\xc2\xb7\xc3\x9625\xc3\x83\xc3\xab'	-51.31	97	127.12	-744	-575	-71	-9	-84	18	432	368	-313
15	b'2019\xc3\x84\xc3\xaa9\xc3\x94\xc3\x8225\xc3\x88\xc3\x9514\xc3\x8a\xc2\xb139\xc2\xb7\xc3\x9625\xc3\x83\xc3\xab'	-51.43	97	126.68	-769	-604	-87	-46	-58	60	452	356	-320
16	b'2019\xc3\x84\xc3\xaa9\xc3\x94\xc3\x8225\xc3\x88\xc3\x9514\xc3\x8a\xc2\xb139\xc2\xb7\xc3\x9625\xc3\x83\xc3\xab'	-51.68	97.12	126.18	-798	-613	-101	-39	65	-50	427	350	-324
