# Supplementary material for: Data acquired by a single object sensor for the detection and quality evaluation of table tennis forehand strokes
Source: Data Brief. 2020 Nov 6;33:106504. doi: 10.1016/j.dib.2020.106504 (PMC7683218; doi:10.1016/j.dib.2020.106504)
Supplement: Supplementary file 2 [file mmc2.zip › Raw/Sensory-Data/1118.csv]

#	Time/Date	Roll	Pitch	Yaw	acc(x)	acc(y)	acc(z)	gyro(x)	gyro(y)	gyro(z)	mag(x)	mag(y)	mag(z)
2	b'2019\xc3\x84\xc3\xaa9\xc3\x94\xc3\x8225\xc3\x88\xc3\x9514\xc3\x8a\xc2\xb139\xc2\xb7\xc3\x9634\xc3\x83\xc3\xab'	-51.93	102.12	141.68	-804	-573	-119	-324	-502	-82	537	280	-275
3	b'2019\xc3\x84\xc3\xaa9\xc3\x94\xc3\x8225\xc3\x88\xc3\x9514\xc3\x8a\xc2\xb139\xc2\xb7\xc3\x9634\xc3\x83\xc3\xab'	-51.81	100.43	137.81	-776	-595	-138	-220	-453	-50	515	297	-275
4	b'2019\xc3\x84\xc3\xaa9\xc3\x94\xc3\x8225\xc3\x88\xc3\x9514\xc3\x8a\xc2\xb139\xc2\xb7\xc3\x9634\xc3\x83\xc3\xab'	-51.81	100.43	137.81	-776	-595	-138	-220	-453	-50	515	297	-275
5	b'2019\xc3\x84\xc3\xaa9\xc3\x94\xc3\x8225\xc3\x88\xc3\x9514\xc3\x8a\xc2\xb139\xc2\xb7\xc3\x9634\xc3\x83\xc3\xab'	-51.43	99.12	131.87	-803	-590	-132	-234	-382	38	460	315	-304
6	b'2019\xc3\x84\xc3\xaa9\xc3\x94\xc3\x8225\xc3\x88\xc3\x9514\xc3\x8a\xc2\xb139\xc2\xb7\xc3\x9634\xc3\x83\xc3\xab'	-51.56	96.93	127.06	-811	-605	-152	-180	-392	28	449	332	-321
7	b'2019\xc3\x84\xc3\xaa9\xc3\x94\xc3\x8225\xc3\x88\xc3\x9514\xc3\x8a\xc2\xb139\xc2\xb7\xc3\x9634\xc3\x83\xc3\xab'	-51.56	96.93	127.06	-811	-605	-152	-180	-392	28	449	332	-321
8	b'2019\xc3\x84\xc3\xaa9\xc3\x94\xc3\x8225\xc3\x88\xc3\x9514\xc3\x8a\xc2\xb139\xc2\xb7\xc3\x9634\xc3\x83\xc3\xab'	-50.75	96.68	124.43	-732	-590	-93	-66	-175	-34	449	372	-323
9	b'2019\xc3\x84\xc3\xaa9\xc3\x94\xc3\x8225\xc3\x88\xc3\x9514\xc3\x8a\xc2\xb139\xc2\xb7\xc3\x9635\xc3\x83\xc3\xab'	-50.5	96.5	123.43	-741	-605	-111	-123	-65	-71	385	372	-315
10	b'2019\xc3\x84\xc3\xaa9\xc3\x94\xc3\x8225\xc3\x88\xc3\x9514\xc3\x8a\xc2\xb139\xc2\xb7\xc3\x9635\xc3\x83\xc3\xab'	-50.5	96.5	123.43	-741	-605	-111	-123	-65	-71	385	372	-315
11	b'2019\xc3\x84\xc3\xaa9\xc3\x94\xc3\x8225\xc3\x88\xc3\x9514\xc3\x8a\xc2\xb139\xc2\xb7\xc3\x9635\xc3\x83\xc3\xab'	-50.43	96.75	122.81	-789	-614	-39	-5	-43	59	414	372	-321
12	b'2019\xc3\x84\xc3\xaa9\xc3\x94\xc3\x8225\xc3\x88\xc3\x9514\xc3\x8a\xc2\xb139\xc2\xb7\xc3\x9635\xc3\x83\xc3\xab'	-50.43	96.75	122.81	-789	-614	-39	-5	-43	59	414	372	-321
