# Supplementary material for: Data acquired by a single object sensor for the detection and quality evaluation of table tennis forehand strokes
Source: Data Brief. 2020 Nov 6;33:106504. doi: 10.1016/j.dib.2020.106504 (PMC7683218; doi:10.1016/j.dib.2020.106504)
Supplement: Supplementary file 2 [file mmc2.zip › Raw/Sensory-Data/1119.csv]

#	Time/Date	Roll	Pitch	Yaw	acc(x)	acc(y)	acc(z)	gyro(x)	gyro(y)	gyro(z)	mag(x)	mag(y)	mag(z)
2	b'2019\xc3\x84\xc3\xaa9\xc3\x94\xc3\x8225\xc3\x88\xc3\x9514\xc3\x8a\xc2\xb139\xc2\xb7\xc3\x9643\xc3\x83\xc3\xab'	-51.87	93.75	125.81	-732	-583	-67	-198	-303	-161	460	334	-337
3	b'2019\xc3\x84\xc3\xaa9\xc3\x94\xc3\x8225\xc3\x88\xc3\x9514\xc3\x8a\xc2\xb139\xc2\xb7\xc3\x9643\xc3\x83\xc3\xab'	-51.37	91.93	123.93	-751	-600	-30	-91	-183	-57	451	360	-344
4	b'2019\xc3\x84\xc3\xaa9\xc3\x94\xc3\x8225\xc3\x88\xc3\x9514\xc3\x8a\xc2\xb139\xc2\xb7\xc3\x9643\xc3\x83\xc3\xab'	-51.37	91.93	123.93	-751	-600	-30	-91	-183	-57	451	360	-344
5	b'2019\xc3\x84\xc3\xaa9\xc3\x94\xc3\x8225\xc3\x88\xc3\x9514\xc3\x8a\xc2\xb139\xc2\xb7\xc3\x9644\xc3\x83\xc3\xab'	-50.75	91.5	122	-786	-603	-41	6	10	-54	387	376	-344
6	b'2019\xc3\x84\xc3\xaa9\xc3\x94\xc3\x8225\xc3\x88\xc3\x9514\xc3\x8a\xc2\xb139\xc2\xb7\xc3\x9644\xc3\x83\xc3\xab'	-50.62	91.93	121.81	-670	-612	48	-9	5	16	374	376	-352
7	b'2019\xc3\x84\xc3\xaa9\xc3\x94\xc3\x8225\xc3\x88\xc3\x9514\xc3\x8a\xc2\xb139\xc2\xb7\xc3\x9644\xc3\x83\xc3\xab'	-50.62	91.93	121.81	-670	-612	48	-9	5	16	374	376	-352
8	b'2019\xc3\x84\xc3\xaa9\xc3\x94\xc3\x8225\xc3\x88\xc3\x9514\xc3\x8a\xc2\xb139\xc2\xb7\xc3\x9644\xc3\x83\xc3\xab'	-50.93	93.68	120.93	-761	-614	-5	-82	-25	71	380	395	-339
9	b'2019\xc3\x84\xc3\xaa9\xc3\x94\xc3\x8225\xc3\x88\xc3\x9514\xc3\x8a\xc2\xb139\xc2\xb7\xc3\x9644\xc3\x83\xc3\xab'	-50.93	93.68	120.93	-761	-614	-5	-82	-25	71	380	395	-339
