# Supplementary material for: Data acquired by a single object sensor for the detection and quality evaluation of table tennis forehand strokes
Source: Data Brief. 2020 Nov 6;33:106504. doi: 10.1016/j.dib.2020.106504 (PMC7683218; doi:10.1016/j.dib.2020.106504)
Supplement: Supplementary file 2 [file mmc2.zip › Raw/Sensory-Data/112.csv]

#	Time/Date	Roll	Pitch	Yaw	acc(x)	acc(y)	acc(z)	gyro(x)	gyro(y)	gyro(z)	mag(x)	mag(y)	mag(z)
2	b'2019\xc3\x84\xc3\xaa9\xc3\x94\xc3\x8217\xc3\x88\xc3\x9512\xc3\x8a\xc2\xb119\xc2\xb7\xc3\x9644\xc3\x83\xc3\xab'	-51.56	112.68	144.06	-848	-485	-217	-579	-614	-538	571	265	-176
3	b'2019\xc3\x84\xc3\xaa9\xc3\x94\xc3\x8217\xc3\x88\xc3\x9512\xc3\x8a\xc2\xb119\xc2\xb7\xc3\x9644\xc3\x83\xc3\xab'	-44.93	109.62	135.25	-880	-567	-276	-902	-768	-1102	489	393	-219
4	b'2019\xc3\x84\xc3\xaa9\xc3\x94\xc3\x8217\xc3\x88\xc3\x9512\xc3\x8a\xc2\xb119\xc2\xb7\xc3\x9644\xc3\x83\xc3\xab'	-44.93	109.62	135.25	-880	-567	-276	-902	-768	-1102	489	393	-219
5	b'2019\xc3\x84\xc3\xaa9\xc3\x94\xc3\x8217\xc3\x88\xc3\x9512\xc3\x8a\xc2\xb119\xc2\xb7\xc3\x9645\xc3\x83\xc3\xab'	-20.37	107	130.31	-336	-855	-278	138	-142	227	43	678	-168
6	b'2019\xc3\x84\xc3\xaa9\xc3\x94\xc3\x8217\xc3\x88\xc3\x9512\xc3\x8a\xc2\xb119\xc2\xb7\xc3\x9645\xc3\x83\xc3\xab'	-21.18	106.12	127.25	-394	-860	-280	-17	-35	-41	-1	672	-184
7	b'2019\xc3\x84\xc3\xaa9\xc3\x94\xc3\x8217\xc3\x88\xc3\x9512\xc3\x8a\xc2\xb119\xc2\xb7\xc3\x9645\xc3\x83\xc3\xab'	-21.18	106.12	127.25	-394	-860	-280	-17	-35	-41	-1	672	-184
