# Supplementary material for: Data acquired by a single object sensor for the detection and quality evaluation of table tennis forehand strokes
Source: Data Brief. 2020 Nov 6;33:106504. doi: 10.1016/j.dib.2020.106504 (PMC7683218; doi:10.1016/j.dib.2020.106504)
Supplement: Supplementary file 2 [file mmc2.zip › Raw/Sensory-Data/1120.csv]

#	Time/Date	Roll	Pitch	Yaw	acc(x)	acc(y)	acc(z)	gyro(x)	gyro(y)	gyro(z)	mag(x)	mag(y)	mag(z)
2	b'2019\xc3\x84\xc3\xaa9\xc3\x94\xc3\x8225\xc3\x88\xc3\x9514\xc3\x8a\xc2\xb139\xc2\xb7\xc3\x9653\xc3\x83\xc3\xab'	-56.93	115.12	119.31	-814	-462	-245	-363	-187	-160	545	307	-220
3	b'2019\xc3\x84\xc3\xaa9\xc3\x94\xc3\x8225\xc3\x88\xc3\x9514\xc3\x8a\xc2\xb139\xc2\xb7\xc3\x9654\xc3\x83\xc3\xab'	-57.25	113.81	115.56	-817	-461	-308	-213	-355	4	539	318	-225
4	b'2019\xc3\x84\xc3\xaa9\xc3\x94\xc3\x8225\xc3\x88\xc3\x9514\xc3\x8a\xc2\xb139\xc2\xb7\xc3\x9654\xc3\x83\xc3\xab'	-57.18	112.18	113.93	-782	-474	-282	-214	-195	-61	521	318	-233
5	b'2019\xc3\x84\xc3\xaa9\xc3\x94\xc3\x8225\xc3\x88\xc3\x9514\xc3\x8a\xc2\xb139\xc2\xb7\xc3\x9654\xc3\x83\xc3\xab'	-56.5	111.12	113.56	-780	-482	-319	-129	28	-155	492	336	-246
6	b'2019\xc3\x84\xc3\xaa9\xc3\x94\xc3\x8225\xc3\x88\xc3\x9514\xc3\x8a\xc2\xb139\xc2\xb7\xc3\x9654\xc3\x83\xc3\xab'	-56.5	111.12	113.56	-780	-482	-319	-129	28	-155	492	336	-246
7	b'2019\xc3\x84\xc3\xaa9\xc3\x94\xc3\x8225\xc3\x88\xc3\x9514\xc3\x8a\xc2\xb139\xc2\xb7\xc3\x9654\xc3\x83\xc3\xab'	-56.43	111.93	113.56	-798	-484	-200	-3	-6	-18	468	347	-233
