# Supplementary material for: Data acquired by a single object sensor for the detection and quality evaluation of table tennis forehand strokes
Source: Data Brief. 2020 Nov 6;33:106504. doi: 10.1016/j.dib.2020.106504 (PMC7683218; doi:10.1016/j.dib.2020.106504)
Supplement: Supplementary file 2 [file mmc2.zip › Raw/Sensory-Data/1121.csv]

#	Time/Date	Roll	Pitch	Yaw	acc(x)	acc(y)	acc(z)	gyro(x)	gyro(y)	gyro(z)	mag(x)	mag(y)	mag(z)
2	b'2019\xc3\x84\xc3\xaa9\xc3\x94\xc3\x8225\xc3\x88\xc3\x9514\xc3\x8a\xc2\xb140\xc2\xb7\xc3\x964\xc3\x83\xc3\xab'	-55	116.43	122.06	-803	-471	-270	-194	-316	-150	584	302	-217
3	b'2019\xc3\x84\xc3\xaa9\xc3\x94\xc3\x8225\xc3\x88\xc3\x9514\xc3\x8a\xc2\xb140\xc2\xb7\xc3\x964\xc3\x83\xc3\xab'	-55	116.43	122.06	-803	-471	-270	-194	-316	-150	584	302	-217
4	b'2019\xc3\x84\xc3\xaa9\xc3\x94\xc3\x8225\xc3\x88\xc3\x9514\xc3\x8a\xc2\xb140\xc2\xb7\xc3\x964\xc3\x83\xc3\xab'	-55.56	112.12	116.18	-770	-480	-301	-263	-194	-250	496	342	-232
5	b'2019\xc3\x84\xc3\xaa9\xc3\x94\xc3\x8225\xc3\x88\xc3\x9514\xc3\x8a\xc2\xb140\xc2\xb7\xc3\x964\xc3\x83\xc3\xab'	-54.56	110.75	114.81	-749	-498	-250	-126	-216	-190	494	355	-232
6	b'2019\xc3\x84\xc3\xaa9\xc3\x94\xc3\x8225\xc3\x88\xc3\x9514\xc3\x8a\xc2\xb140\xc2\xb7\xc3\x964\xc3\x83\xc3\xab'	-53.12	110.31	114.5	-722	-507	-238	-87	-41	-112	465	384	-230
7	b'2019\xc3\x84\xc3\xaa9\xc3\x94\xc3\x8225\xc3\x88\xc3\x9514\xc3\x8a\xc2\xb140\xc2\xb7\xc3\x964\xc3\x83\xc3\xab'	-52.75	110.93	113.5	-759	-531	-160	-138	38	-19	472	390	-264
8	b'2019\xc3\x84\xc3\xaa9\xc3\x94\xc3\x8225\xc3\x88\xc3\x9514\xc3\x8a\xc2\xb140\xc2\xb7\xc3\x965\xc3\x83\xc3\xab'	-52.75	110.93	113.5	-759	-531	-160	-138	38	-19	472	390	-264
