# Supplementary material for: Data acquired by a single object sensor for the detection and quality evaluation of table tennis forehand strokes
Source: Data Brief. 2020 Nov 6;33:106504. doi: 10.1016/j.dib.2020.106504 (PMC7683218; doi:10.1016/j.dib.2020.106504)
Supplement: Supplementary file 2 [file mmc2.zip › Raw/Sensory-Data/1122.csv]

#	Time/Date	Roll	Pitch	Yaw	acc(x)	acc(y)	acc(z)	gyro(x)	gyro(y)	gyro(z)	mag(x)	mag(y)	mag(z)
2	b'2019\xc3\x84\xc3\xaa9\xc3\x94\xc3\x8225\xc3\x88\xc3\x9514\xc3\x8a\xc2\xb140\xc2\xb7\xc3\x9613\xc3\x83\xc3\xab'	-59	105.18	109.87	-827	-456	-214	-319	-130	-6	454	326	-286
3	b'2019\xc3\x84\xc3\xaa9\xc3\x94\xc3\x8225\xc3\x88\xc3\x9514\xc3\x8a\xc2\xb140\xc2\xb7\xc3\x9613\xc3\x83\xc3\xab'	-58.43	107.18	108	-812	-490	-192	-194	-150	-130	460	355	-268
4	b'2019\xc3\x84\xc3\xaa9\xc3\x94\xc3\x8225\xc3\x88\xc3\x9514\xc3\x8a\xc2\xb140\xc2\xb7\xc3\x9613\xc3\x83\xc3\xab'	-57.25	108.75	107.12	-838	-488	-190	-354	69	-231	473	377	-267
5	b'2019\xc3\x84\xc3\xaa9\xc3\x94\xc3\x8225\xc3\x88\xc3\x9514\xc3\x8a\xc2\xb140\xc2\xb7\xc3\x9613\xc3\x83\xc3\xab'	-57.25	108.75	107.12	-838	-488	-190	-354	69	-231	473	377	-267
6	b'2019\xc3\x84\xc3\xaa9\xc3\x94\xc3\x8225\xc3\x88\xc3\x9514\xc3\x8a\xc2\xb140\xc2\xb7\xc3\x9614\xc3\x83\xc3\xab'	-55.56	111.68	105.93	-820	-502	-211	-125	20	-93	454	388	-254
7	b'2019\xc3\x84\xc3\xaa9\xc3\x94\xc3\x8225\xc3\x88\xc3\x9514\xc3\x8a\xc2\xb140\xc2\xb7\xc3\x9614\xc3\x83\xc3\xab'	-55.56	111.68	105.93	-820	-502	-211	-125	20	-93	454	388	-254
8	b'2019\xc3\x84\xc3\xaa9\xc3\x94\xc3\x8225\xc3\x88\xc3\x9514\xc3\x8a\xc2\xb140\xc2\xb7\xc3\x9614\xc3\x83\xc3\xab'	-56.06	112.12	106.37	-817	-517	-168	60	-8	-37	452	400	-235
9	b'2019\xc3\x84\xc3\xaa9\xc3\x94\xc3\x8225\xc3\x88\xc3\x9514\xc3\x8a\xc2\xb140\xc2\xb7\xc3\x9614\xc3\x83\xc3\xab'	-56.06	111.37	106.56	-785	-528	-177	-11	16	-40	473	412	-235
10	b'2019\xc3\x84\xc3\xaa9\xc3\x94\xc3\x8225\xc3\x88\xc3\x9514\xc3\x8a\xc2\xb140\xc2\xb7\xc3\x9614\xc3\x83\xc3\xab'	-56.06	111.37	106.56	-785	-528	-177	-11	16	-40	473	412	-235
11	b'2019\xc3\x84\xc3\xaa9\xc3\x94\xc3\x8225\xc3\x88\xc3\x9514\xc3\x8a\xc2\xb140\xc2\xb7\xc3\x9615\xc3\x83\xc3\xab'	-55.75	112.31	106.18	-818	-520	-157	-39	8	-24	513	417	-220
