# Supplementary material for: Data acquired by a single object sensor for the detection and quality evaluation of table tennis forehand strokes
Source: Data Brief. 2020 Nov 6;33:106504. doi: 10.1016/j.dib.2020.106504 (PMC7683218; doi:10.1016/j.dib.2020.106504)
Supplement: Supplementary file 2 [file mmc2.zip › Raw/Sensory-Data/1123.csv]

#	Time/Date	Roll	Pitch	Yaw	acc(x)	acc(y)	acc(z)	gyro(x)	gyro(y)	gyro(z)	mag(x)	mag(y)	mag(z)
2	b'2019\xc3\x84\xc3\xaa9\xc3\x94\xc3\x8225\xc3\x88\xc3\x9514\xc3\x8a\xc2\xb140\xc2\xb7\xc3\x9623\xc3\x83\xc3\xab'	-56.37	109.81	108.06	-821	-466	-210	-410	-190	-79	497	374	-254
3	b'2019\xc3\x84\xc3\xaa9\xc3\x94\xc3\x8225\xc3\x88\xc3\x9514\xc3\x8a\xc2\xb140\xc2\xb7\xc3\x9623\xc3\x83\xc3\xab'	-55.75	112.12	105.5	-805	-522	-239	-144	-83	1	468	409	-246
4	b'2019\xc3\x84\xc3\xaa9\xc3\x94\xc3\x8225\xc3\x88\xc3\x9514\xc3\x8a\xc2\xb140\xc2\xb7\xc3\x9624\xc3\x83\xc3\xab'	-55.56	112.25	104.37	-820	-506	-207	-49	-112	15	475	392	-220
5	b'2019\xc3\x84\xc3\xaa9\xc3\x94\xc3\x8225\xc3\x88\xc3\x9514\xc3\x8a\xc2\xb140\xc2\xb7\xc3\x9624\xc3\x83\xc3\xab'	-54.87	110.81	104	-781	-526	-203	-64	-36	-45	468	409	-228
6	b'2019\xc3\x84\xc3\xaa9\xc3\x94\xc3\x8225\xc3\x88\xc3\x9514\xc3\x8a\xc2\xb140\xc2\xb7\xc3\x9624\xc3\x83\xc3\xab'	-54.87	110.81	104	-781	-526	-203	-64	-36	-45	468	409	-228
7	b'2019\xc3\x84\xc3\xaa9\xc3\x94\xc3\x8225\xc3\x88\xc3\x9514\xc3\x8a\xc2\xb140\xc2\xb7\xc3\x9624\xc3\x83\xc3\xab'	-54.62	110.31	103.68	-793	-541	-190	-45	13	15	422	425	-233
8	b'2019\xc3\x84\xc3\xaa9\xc3\x94\xc3\x8225\xc3\x88\xc3\x9514\xc3\x8a\xc2\xb140\xc2\xb7\xc3\x9624\xc3\x83\xc3\xab'	-54.62	110.31	103.68	-793	-541	-190	-45	13	15	422	425	-233
9	b'2019\xc3\x84\xc3\xaa9\xc3\x94\xc3\x8225\xc3\x88\xc3\x9514\xc3\x8a\xc2\xb140\xc2\xb7\xc3\x9624\xc3\x83\xc3\xab'	-54.56	109.68	103.56	-804	-531	-176	-17	-50	-19	446	432	-246
10	b'2019\xc3\x84\xc3\xaa9\xc3\x94\xc3\x8225\xc3\x88\xc3\x9514\xc3\x8a\xc2\xb140\xc2\xb7\xc3\x9625\xc3\x83\xc3\xab'	-54.56	109.68	103.37	-806	-532	-171	-64	-3	37	446	432	-246
11	b'2019\xc3\x84\xc3\xaa9\xc3\x94\xc3\x8225\xc3\x88\xc3\x9514\xc3\x8a\xc2\xb140\xc2\xb7\xc3\x9625\xc3\x83\xc3\xab'	-54.43	109.37	103.56	-812	-541	-176	21	-93	-16	416	432	-233
12	b'2019\xc3\x84\xc3\xaa9\xc3\x94\xc3\x8225\xc3\x88\xc3\x9514\xc3\x8a\xc2\xb140\xc2\xb7\xc3\x9625\xc3\x83\xc3\xab'	-54.06	107.93	104	-784	-541	-150	40	-47	-21	433	416	-233
13	b'2019\xc3\x84\xc3\xaa9\xc3\x94\xc3\x8225\xc3\x88\xc3\x9514\xc3\x8a\xc2\xb140\xc2\xb7\xc3\x9625\xc3\x83\xc3\xab'	-54.25	107.18	103.18	-765	-544	-189	-146	-2	20	451	449	-241
14	b'2019\xc3\x84\xc3\xaa9\xc3\x94\xc3\x8225\xc3\x88\xc3\x9514\xc3\x8a\xc2\xb140\xc2\xb7\xc3\x9625\xc3\x83\xc3\xab'	-54	107.62	103.18	-771	-551	-158	-29	34	-33	427	449	-241
