# Supplementary material for: Data acquired by a single object sensor for the detection and quality evaluation of table tennis forehand strokes
Source: Data Brief. 2020 Nov 6;33:106504. doi: 10.1016/j.dib.2020.106504 (PMC7683218; doi:10.1016/j.dib.2020.106504)
Supplement: Supplementary file 2 [file mmc2.zip › Raw/Sensory-Data/1124.csv]

#	Time/Date	Roll	Pitch	Yaw	acc(x)	acc(y)	acc(z)	gyro(x)	gyro(y)	gyro(z)	mag(x)	mag(y)	mag(z)
2	b'2019\xc3\x84\xc3\xaa9\xc3\x94\xc3\x8225\xc3\x88\xc3\x9514\xc3\x8a\xc2\xb140\xc2\xb7\xc3\x9635\xc3\x83\xc3\xab'	-55.31	103.5	107.81	-770	-514	-220	-153	-67	-182	456	393	-267
3	b'2019\xc3\x84\xc3\xaa9\xc3\x94\xc3\x8225\xc3\x88\xc3\x9514\xc3\x8a\xc2\xb140\xc2\xb7\xc3\x9635\xc3\x83\xc3\xab'	-55.31	103.5	107.81	-770	-514	-220	-153	-67	-182	456	393	-267
4	b'2019\xc3\x84\xc3\xaa9\xc3\x94\xc3\x8225\xc3\x88\xc3\x9514\xc3\x8a\xc2\xb140\xc2\xb7\xc3\x9635\xc3\x83\xc3\xab'	-54.37	105.43	106.68	-775	-554	-147	-134	-6	-12	446	427	-273
5	b'2019\xc3\x84\xc3\xaa9\xc3\x94\xc3\x8225\xc3\x88\xc3\x9514\xc3\x8a\xc2\xb140\xc2\xb7\xc3\x9636\xc3\x83\xc3\xab'	-54.37	105.43	106.68	-775	-554	-147	-134	-6	-12	446	427	-273
6	b'2019\xc3\x84\xc3\xaa9\xc3\x94\xc3\x8225\xc3\x88\xc3\x9514\xc3\x8a\xc2\xb140\xc2\xb7\xc3\x9636\xc3\x83\xc3\xab'	-54.56	106.37	106	-821	-516	-188	-5	-6	0	433	433	-246
