# Supplementary material for: Data acquired by a single object sensor for the detection and quality evaluation of table tennis forehand strokes
Source: Data Brief. 2020 Nov 6;33:106504. doi: 10.1016/j.dib.2020.106504 (PMC7683218; doi:10.1016/j.dib.2020.106504)
Supplement: Supplementary file 2 [file mmc2.zip › Raw/Sensory-Data/1125.csv]

#	Time/Date	Roll	Pitch	Yaw	acc(x)	acc(y)	acc(z)	gyro(x)	gyro(y)	gyro(z)	mag(x)	mag(y)	mag(z)
2	b'2019\xc3\x84\xc3\xaa9\xc3\x94\xc3\x8225\xc3\x88\xc3\x9514\xc3\x8a\xc2\xb140\xc2\xb7\xc3\x9644\xc3\x83\xc3\xab'	-52.43	108.81	113.25	-758	-553	-259	-181	68	-22	428	438	-235
3	b'2019\xc3\x84\xc3\xaa9\xc3\x94\xc3\x8225\xc3\x88\xc3\x9514\xc3\x8a\xc2\xb140\xc2\xb7\xc3\x9644\xc3\x83\xc3\xab'	-52.12	110.25	112.68	-797	-569	-254	-94	66	-55	486	427	-211
4	b'2019\xc3\x84\xc3\xaa9\xc3\x94\xc3\x8225\xc3\x88\xc3\x9514\xc3\x8a\xc2\xb140\xc2\xb7\xc3\x9644\xc3\x83\xc3\xab'	-51.68	110.81	113.37	-745	-557	-204	-9	49	46	475	451	-211
5	b'2019\xc3\x84\xc3\xaa9\xc3\x94\xc3\x8225\xc3\x88\xc3\x9514\xc3\x8a\xc2\xb140\xc2\xb7\xc3\x9645\xc3\x83\xc3\xab'	-52.06	110.62	113.12	-744	-569	-178	-43	-19	25	468	432	-204
6	b'2019\xc3\x84\xc3\xaa9\xc3\x94\xc3\x8225\xc3\x88\xc3\x9514\xc3\x8a\xc2\xb140\xc2\xb7\xc3\x9645\xc3\x83\xc3\xab'	-52.06	110.62	113.12	-744	-569	-178	-43	-19	25	468	432	-204
7	b'2019\xc3\x84\xc3\xaa9\xc3\x94\xc3\x8225\xc3\x88\xc3\x9514\xc3\x8a\xc2\xb140\xc2\xb7\xc3\x9645\xc3\x83\xc3\xab'	-52	109.87	113.93	-763	-559	-197	51	-16	14	481	430	-224
8	b'2019\xc3\x84\xc3\xaa9\xc3\x94\xc3\x8225\xc3\x88\xc3\x9514\xc3\x8a\xc2\xb140\xc2\xb7\xc3\x9645\xc3\x83\xc3\xab'	-52.06	109.56	114.31	-771	-553	-234	32	-1	-7	462	425	-224
9	b'2019\xc3\x84\xc3\xaa9\xc3\x94\xc3\x8225\xc3\x88\xc3\x9514\xc3\x8a\xc2\xb140\xc2\xb7\xc3\x9645\xc3\x83\xc3\xab'	-52.18	109.25	114.31	-757	-555	-212	-39	-42	-10	486	414	-211
10	b'2019\xc3\x84\xc3\xaa9\xc3\x94\xc3\x8225\xc3\x88\xc3\x9514\xc3\x8a\xc2\xb140\xc2\xb7\xc3\x9645\xc3\x83\xc3\xab'	-52.37	108.87	114.12	-791	-559	-152	-14	-51	-42	452	420	-236
11	b'2019\xc3\x84\xc3\xaa9\xc3\x94\xc3\x8225\xc3\x88\xc3\x9514\xc3\x8a\xc2\xb140\xc2\xb7\xc3\x9645\xc3\x83\xc3\xab'	-52.12	109	114.12	-734	-560	-172	-47	81	-63	452	425	-224
12	b'2019\xc3\x84\xc3\xaa9\xc3\x94\xc3\x8225\xc3\x88\xc3\x9514\xc3\x8a\xc2\xb140\xc2\xb7\xc3\x9646\xc3\x83\xc3\xab'	-51.93	109.31	114.5	-744	-559	-224	-23	44	-42	462	430	-232
