# Supplementary material for: Data acquired by a single object sensor for the detection and quality evaluation of table tennis forehand strokes
Source: Data Brief. 2020 Nov 6;33:106504. doi: 10.1016/j.dib.2020.106504 (PMC7683218; doi:10.1016/j.dib.2020.106504)
Supplement: Supplementary file 2 [file mmc2.zip › Raw/Sensory-Data/1126.csv]

#	Time/Date	Roll	Pitch	Yaw	acc(x)	acc(y)	acc(z)	gyro(x)	gyro(y)	gyro(z)	mag(x)	mag(y)	mag(z)
2	b'2019\xc3\x84\xc3\xaa9\xc3\x94\xc3\x8225\xc3\x88\xc3\x9514\xc3\x8a\xc2\xb140\xc2\xb7\xc3\x9654\xc3\x83\xc3\xab'	-52.06	110.93	120.87	-784	-547	-345	-404	-352	0	518	404	-201
3	b'2019\xc3\x84\xc3\xaa9\xc3\x94\xc3\x8225\xc3\x88\xc3\x9514\xc3\x8a\xc2\xb140\xc2\xb7\xc3\x9655\xc3\x83\xc3\xab'	-52.56	109.56	116.68	-766	-556	-230	-233	-272	-153	464	400	-248
4	b'2019\xc3\x84\xc3\xaa9\xc3\x94\xc3\x8225\xc3\x88\xc3\x9514\xc3\x8a\xc2\xb140\xc2\xb7\xc3\x9655\xc3\x83\xc3\xab'	-52.56	109.56	116.68	-766	-556	-230	-233	-272	-153	464	400	-248
5	b'2019\xc3\x84\xc3\xaa9\xc3\x94\xc3\x8225\xc3\x88\xc3\x9514\xc3\x8a\xc2\xb140\xc2\xb7\xc3\x9655\xc3\x83\xc3\xab'	-51.93	108.25	112.18	-726	-555	-221	-125	-121	-83	435	428	-228
6	b'2019\xc3\x84\xc3\xaa9\xc3\x94\xc3\x8225\xc3\x88\xc3\x9514\xc3\x8a\xc2\xb140\xc2\xb7\xc3\x9655\xc3\x83\xc3\xab'	-51.93	108.5	111.43	-779	-554	-204	-65	-47	30	430	433	-228
7	b'2019\xc3\x84\xc3\xaa9\xc3\x94\xc3\x8225\xc3\x88\xc3\x9514\xc3\x8a\xc2\xb140\xc2\xb7\xc3\x9655\xc3\x83\xc3\xab'	-51.93	108.5	111.43	-779	-554	-204	-65	-47	30	430	433	-228
8	b'2019\xc3\x84\xc3\xaa9\xc3\x94\xc3\x8225\xc3\x88\xc3\x9514\xc3\x8a\xc2\xb140\xc2\xb7\xc3\x9655\xc3\x83\xc3\xab'	-52.12	108.68	111	-792	-575	-216	-47	20	14	412	446	-228
9	b'2019\xc3\x84\xc3\xaa9\xc3\x94\xc3\x8225\xc3\x88\xc3\x9514\xc3\x8a\xc2\xb140\xc2\xb7\xc3\x9656\xc3\x83\xc3\xab'	-52.25	108.06	111.18	-813	-570	-162	61	2	-26	435	424	-228
10	b'2019\xc3\x84\xc3\xaa9\xc3\x94\xc3\x8225\xc3\x88\xc3\x9514\xc3\x8a\xc2\xb140\xc2\xb7\xc3\x9656\xc3\x83\xc3\xab'	-52	107.81	111.68	-746	-555	-114	6	-46	-12	483	428	-248
