# Supplementary material for: Data acquired by a single object sensor for the detection and quality evaluation of table tennis forehand strokes
Source: Data Brief. 2020 Nov 6;33:106504. doi: 10.1016/j.dib.2020.106504 (PMC7683218; doi:10.1016/j.dib.2020.106504)
Supplement: Supplementary file 2 [file mmc2.zip › Raw/Sensory-Data/1127.csv]

#	Time/Date	Roll	Pitch	Yaw	acc(x)	acc(y)	acc(z)	gyro(x)	gyro(y)	gyro(z)	mag(x)	mag(y)	mag(z)
2	b'2019\xc3\x84\xc3\xaa9\xc3\x94\xc3\x8225\xc3\x88\xc3\x9514\xc3\x8a\xc2\xb141\xc2\xb7\xc3\x965\xc3\x83\xc3\xab'	-48.68	112.56	119.12	-665	-582	-309	-175	-182	-340	465	451	-192
3	b'2019\xc3\x84\xc3\xaa9\xc3\x94\xc3\x8225\xc3\x88\xc3\x9514\xc3\x8a\xc2\xb141\xc2\xb7\xc3\x965\xc3\x83\xc3\xab'	-48.68	112.56	119.12	-665	-582	-309	-175	-182	-340	465	451	-192
4	b'2019\xc3\x84\xc3\xaa9\xc3\x94\xc3\x8225\xc3\x88\xc3\x9514\xc3\x8a\xc2\xb141\xc2\xb7\xc3\x965\xc3\x83\xc3\xab'	-46.87	111.18	118	-663	-588	-255	-115	-109	-18	425	467	-198
5	b'2019\xc3\x84\xc3\xaa9\xc3\x94\xc3\x8225\xc3\x88\xc3\x9514\xc3\x8a\xc2\xb141\xc2\xb7\xc3\x965\xc3\x83\xc3\xab'	-46.43	111.5	117.81	-679	-623	-265	0	-74	44	420	462	-185
6	b'2019\xc3\x84\xc3\xaa9\xc3\x94\xc3\x8225\xc3\x88\xc3\x9514\xc3\x8a\xc2\xb141\xc2\xb7\xc3\x966\xc3\x83\xc3\xab'	-46.18	112.06	117.62	-702	-612	-274	4	69	-26	464	491	-198
7	b'2019\xc3\x84\xc3\xaa9\xc3\x94\xc3\x8225\xc3\x88\xc3\x9514\xc3\x8a\xc2\xb141\xc2\xb7\xc3\x966\xc3\x83\xc3\xab'	-46.43	112.56	117.06	-718	-623	-307	22	21	-7	464	486	-179
8	b'2019\xc3\x84\xc3\xaa9\xc3\x94\xc3\x8225\xc3\x88\xc3\x9514\xc3\x8a\xc2\xb141\xc2\xb7\xc3\x966\xc3\x83\xc3\xab'	-46.81	112.81	117.31	-753	-602	-287	-4	112	29	448	480	-185
9	b'2019\xc3\x84\xc3\xaa9\xc3\x94\xc3\x8225\xc3\x88\xc3\x9514\xc3\x8a\xc2\xb141\xc2\xb7\xc3\x966\xc3\x83\xc3\xab'	-46.93	113	117.56	-713	-616	-229	15	14	-17	435	473	-160
10	b'2019\xc3\x84\xc3\xaa9\xc3\x94\xc3\x8225\xc3\x88\xc3\x9514\xc3\x8a\xc2\xb141\xc2\xb7\xc3\x966\xc3\x83\xc3\xab'	-46.56	113.12	118.62	-713	-610	-248	-8	28	-5	470	473	-185
11	b'2019\xc3\x84\xc3\xaa9\xc3\x94\xc3\x8225\xc3\x88\xc3\x9514\xc3\x8a\xc2\xb141\xc2\xb7\xc3\x967\xc3\x83\xc3\xab'	-46.06	112.75	120.18	-690	-606	-252	-14	-2	1	488	497	-179
12	b'2019\xc3\x84\xc3\xaa9\xc3\x94\xc3\x8225\xc3\x88\xc3\x9514\xc3\x8a\xc2\xb141\xc2\xb7\xc3\x967\xc3\x83\xc3\xab'	-46.06	112.75	120.18	-690	-606	-252	-14	-2	1	488	497	-179
