# Supplementary material for: Data acquired by a single object sensor for the detection and quality evaluation of table tennis forehand strokes
Source: Data Brief. 2020 Nov 6;33:106504. doi: 10.1016/j.dib.2020.106504 (PMC7683218; doi:10.1016/j.dib.2020.106504)
Supplement: Supplementary file 2 [file mmc2.zip › Raw/Sensory-Data/1128.csv]

#	Time/Date	Roll	Pitch	Yaw	acc(x)	acc(y)	acc(z)	gyro(x)	gyro(y)	gyro(z)	mag(x)	mag(y)	mag(z)
2	b'2019\xc3\x84\xc3\xaa9\xc3\x94\xc3\x8225\xc3\x88\xc3\x9514\xc3\x8a\xc2\xb141\xc2\xb7\xc3\x9615\xc3\x83\xc3\xab'	-47.87	115.12	123.56	-710	-562	-349	-322	-273	-81	481	409	-180
3	b'2019\xc3\x84\xc3\xaa9\xc3\x94\xc3\x8225\xc3\x88\xc3\x9514\xc3\x8a\xc2\xb141\xc2\xb7\xc3\x9616\xc3\x83\xc3\xab'	-48.06	114.68	119.81	-778	-571	-304	-134	-313	-101	486	438	-168
4	b'2019\xc3\x84\xc3\xaa9\xc3\x94\xc3\x8225\xc3\x88\xc3\x9514\xc3\x8a\xc2\xb141\xc2\xb7\xc3\x9616\xc3\x83\xc3\xab'	-47.68	114.43	117.93	-695	-562	-328	-256	-136	-76	468	430	-184
5	b'2019\xc3\x84\xc3\xaa9\xc3\x94\xc3\x8225\xc3\x88\xc3\x9514\xc3\x8a\xc2\xb141\xc2\xb7\xc3\x9616\xc3\x83\xc3\xab'	-47.68	114.43	117.93	-695	-562	-328	-256	-136	-76	468	430	-184
6	b'2019\xc3\x84\xc3\xaa9\xc3\x94\xc3\x8225\xc3\x88\xc3\x9514\xc3\x8a\xc2\xb141\xc2\xb7\xc3\x9616\xc3\x83\xc3\xab'	-46.75	115.68	116.37	-714	-610	-266	-79	-58	-2	462	472	-176
7	b'2019\xc3\x84\xc3\xaa9\xc3\x94\xc3\x8225\xc3\x88\xc3\x9514\xc3\x8a\xc2\xb141\xc2\xb7\xc3\x9616\xc3\x83\xc3\xab'	-46.25	115.93	117.37	-708	-584	-263	-26	-35	-33	468	465	-156
8	b'2019\xc3\x84\xc3\xaa9\xc3\x94\xc3\x8225\xc3\x88\xc3\x9514\xc3\x8a\xc2\xb141\xc2\xb7\xc3\x9616\xc3\x83\xc3\xab'	-46.43	116.75	116.5	-711	-607	-307	-68	-14	36	492	460	-176
9	b'2019\xc3\x84\xc3\xaa9\xc3\x94\xc3\x8225\xc3\x88\xc3\x9514\xc3\x8a\xc2\xb141\xc2\xb7\xc3\x9617\xc3\x83\xc3\xab'	-46.68	117.43	115.43	-719	-614	-298	-58	-12	-24	462	472	-163
10	b'2019\xc3\x84\xc3\xaa9\xc3\x94\xc3\x8225\xc3\x88\xc3\x9514\xc3\x8a\xc2\xb141\xc2\xb7\xc3\x9617\xc3\x83\xc3\xab'	-46.75	117.37	115.18	-712	-590	-299	-24	-7	3	411	465	-150
11	b'2019\xc3\x84\xc3\xaa9\xc3\x94\xc3\x8225\xc3\x88\xc3\x9514\xc3\x8a\xc2\xb141\xc2\xb7\xc3\x9617\xc3\x83\xc3\xab'	-46.68	117.12	115.18	-706	-607	-311	28	0	-29	481	460	-150
12	b'2019\xc3\x84\xc3\xaa9\xc3\x94\xc3\x8225\xc3\x88\xc3\x9514\xc3\x8a\xc2\xb141\xc2\xb7\xc3\x9617\xc3\x83\xc3\xab'	-46.68	117.12	115.18	-706	-607	-311	28	0	-29	481	460	-150
13	b'2019\xc3\x84\xc3\xaa9\xc3\x94\xc3\x8225\xc3\x88\xc3\x9514\xc3\x8a\xc2\xb141\xc2\xb7\xc3\x9618\xc3\x83\xc3\xab'	-46.93	116.81	114.68	-717	-605	-306	-14	3	-3	433	484	-150
