# Supplementary material for: Data acquired by a single object sensor for the detection and quality evaluation of table tennis forehand strokes
Source: Data Brief. 2020 Nov 6;33:106504. doi: 10.1016/j.dib.2020.106504 (PMC7683218; doi:10.1016/j.dib.2020.106504)
Supplement: Supplementary file 2 [file mmc2.zip › Raw/Sensory-Data/1129.csv]

#	Time/Date	Roll	Pitch	Yaw	acc(x)	acc(y)	acc(z)	gyro(x)	gyro(y)	gyro(z)	mag(x)	mag(y)	mag(z)
2	b'2019\xc3\x84\xc3\xaa9\xc3\x94\xc3\x8225\xc3\x88\xc3\x9514\xc3\x8a\xc2\xb141\xc2\xb7\xc3\x9629\xc3\x83\xc3\xab'	-45.75	109.06	125.31	-712	-628	-310	-192	-186	-75	456	476	-190
3	b'2019\xc3\x84\xc3\xaa9\xc3\x94\xc3\x8225\xc3\x88\xc3\x9514\xc3\x8a\xc2\xb141\xc2\xb7\xc3\x9629\xc3\x83\xc3\xab'	-45.75	109.06	125.31	-712	-628	-310	-192	-186	-75	456	476	-190
4	b'2019\xc3\x84\xc3\xaa9\xc3\x94\xc3\x8225\xc3\x88\xc3\x9514\xc3\x8a\xc2\xb141\xc2\xb7\xc3\x9629\xc3\x83\xc3\xab'	-44.5	109.75	123.43	-643	-622	-290	-105	-17	-90	427	476	-192
5	b'2019\xc3\x84\xc3\xaa9\xc3\x94\xc3\x8225\xc3\x88\xc3\x9514\xc3\x8a\xc2\xb141\xc2\xb7\xc3\x9629\xc3\x83\xc3\xab'	-44.31	109.81	123	-692	-638	-262	-137	-16	-83	403	476	-206
6	b'2019\xc3\x84\xc3\xaa9\xc3\x94\xc3\x8225\xc3\x88\xc3\x9514\xc3\x8a\xc2\xb141\xc2\xb7\xc3\x9629\xc3\x83\xc3\xab'	-44.31	109.81	123	-692	-638	-262	-137	-16	-83	403	476	-206
7	b'2019\xc3\x84\xc3\xaa9\xc3\x94\xc3\x8225\xc3\x88\xc3\x9514\xc3\x8a\xc2\xb141\xc2\xb7\xc3\x9630\xc3\x83\xc3\xab'	-43.37	110.25	123.56	-636	-650	-237	22	-38	-64	414	483	-179
8	b'2019\xc3\x84\xc3\xaa9\xc3\x94\xc3\x8225\xc3\x88\xc3\x9514\xc3\x8a\xc2\xb141\xc2\xb7\xc3\x9630\xc3\x83\xc3\xab'	-43.62	110.18	122.75	-715	-658	-280	-30	-41	-23	438	500	-206
9	b'2019\xc3\x84\xc3\xaa9\xc3\x94\xc3\x8225\xc3\x88\xc3\x9514\xc3\x8a\xc2\xb141\xc2\xb7\xc3\x9630\xc3\x83\xc3\xab'	-43.68	110.06	122.81	-664	-645	-246	-3	-34	48	403	507	-190
10	b'2019\xc3\x84\xc3\xaa9\xc3\x94\xc3\x8225\xc3\x88\xc3\x9514\xc3\x8a\xc2\xb141\xc2\xb7\xc3\x9630\xc3\x83\xc3\xab'	-44.12	110.87	122.25	-717	-661	-225	-1	-9	-19	438	483	-184
