# Supplementary material for: Data acquired by a single object sensor for the detection and quality evaluation of table tennis forehand strokes
Source: Data Brief. 2020 Nov 6;33:106504. doi: 10.1016/j.dib.2020.106504 (PMC7683218; doi:10.1016/j.dib.2020.106504)
Supplement: Supplementary file 2 [file mmc2.zip › Raw/Sensory-Data/113.csv]

#	Time/Date	Roll	Pitch	Yaw	acc(x)	acc(y)	acc(z)	gyro(x)	gyro(y)	gyro(z)	mag(x)	mag(y)	mag(z)
2	b'2019\xc3\x84\xc3\xaa9\xc3\x94\xc3\x8217\xc3\x88\xc3\x9512\xc3\x8a\xc2\xb120\xc2\xb7\xc3\x9625\xc3\x83\xc3\xab'	-16.68	105.31	135.87	-306	-893	-284	-98	-98	-10	25	652	-187
3	b'2019\xc3\x84\xc3\xaa9\xc3\x94\xc3\x8217\xc3\x88\xc3\x9512\xc3\x8a\xc2\xb120\xc2\xb7\xc3\x9626\xc3\x83\xc3\xab'	-16.62	105.25	135.68	-306	-890	-326	-29	0	22	14	659	-200
4	b'2019\xc3\x84\xc3\xaa9\xc3\x94\xc3\x8217\xc3\x88\xc3\x9512\xc3\x8a\xc2\xb120\xc2\xb7\xc3\x9626\xc3\x83\xc3\xab'	-17.37	104.87	134.06	-348	-892	-236	-55	-54	2	19	648	-187
5	b'2019\xc3\x84\xc3\xaa9\xc3\x94\xc3\x8217\xc3\x88\xc3\x9512\xc3\x8a\xc2\xb120\xc2\xb7\xc3\x9626\xc3\x83\xc3\xab'	-17.37	104.87	134.06	-348	-892	-236	-55	-54	2	19	648	-187
6	b'2019\xc3\x84\xc3\xaa9\xc3\x94\xc3\x8217\xc3\x88\xc3\x9512\xc3\x8a\xc2\xb120\xc2\xb7\xc3\x9626\xc3\x83\xc3\xab'	-17.25	105.43	134.12	-300	-896	-271	61	-2	26	54	659	-180
7	b'2019\xc3\x84\xc3\xaa9\xc3\x94\xc3\x8217\xc3\x88\xc3\x9512\xc3\x8a\xc2\xb120\xc2\xb7\xc3\x9627\xc3\x83\xc3\xab'	-17.37	105.43	133.93	-320	-883	-283	-40	21	25	43	648	-187
