# Supplementary material for: Data acquired by a single object sensor for the detection and quality evaluation of table tennis forehand strokes
Source: Data Brief. 2020 Nov 6;33:106504. doi: 10.1016/j.dib.2020.106504 (PMC7683218; doi:10.1016/j.dib.2020.106504)
Supplement: Supplementary file 2 [file mmc2.zip › Raw/Sensory-Data/1130.csv]

#	Time/Date	Roll	Pitch	Yaw	acc(x)	acc(y)	acc(z)	gyro(x)	gyro(y)	gyro(z)	mag(x)	mag(y)	mag(z)
2	b'2019\xc3\x84\xc3\xaa9\xc3\x94\xc3\x8225\xc3\x88\xc3\x9514\xc3\x8a\xc2\xb141\xc2\xb7\xc3\x9643\xc3\x83\xc3\xab'	-54.5	111.43	113.62	-839	-521	-270	-150	-62	80	508	411	-236
3	b'2019\xc3\x84\xc3\xaa9\xc3\x94\xc3\x8225\xc3\x88\xc3\x9514\xc3\x8a\xc2\xb141\xc2\xb7\xc3\x9643\xc3\x83\xc3\xab'	-54.5	111.43	113.62	-839	-521	-270	-150	-62	80	508	411	-236
4	b'2019\xc3\x84\xc3\xaa9\xc3\x94\xc3\x8225\xc3\x88\xc3\x9514\xc3\x8a\xc2\xb141\xc2\xb7\xc3\x9644\xc3\x83\xc3\xab'	-53.68	111.37	114	-766	-528	-181	-59	-38	-86	515	416	-236
