# Supplementary material for: Data acquired by a single object sensor for the detection and quality evaluation of table tennis forehand strokes
Source: Data Brief. 2020 Nov 6;33:106504. doi: 10.1016/j.dib.2020.106504 (PMC7683218; doi:10.1016/j.dib.2020.106504)
Supplement: Supplementary file 2 [file mmc2.zip › Raw/Sensory-Data/1132.csv]

#	Time/Date	Roll	Pitch	Yaw	acc(x)	acc(y)	acc(z)	gyro(x)	gyro(y)	gyro(z)	mag(x)	mag(y)	mag(z)
2	b'2019\xc3\x84\xc3\xaa9\xc3\x94\xc3\x8225\xc3\x88\xc3\x9514\xc3\x8a\xc2\xb142\xc2\xb7\xc3\x9634\xc3\x83\xc3\xab'	-27	-8.62	112.93	-530	135	808	-11	-10	191	-9	-230	-704
3	b'2019\xc3\x84\xc3\xaa9\xc3\x94\xc3\x8225\xc3\x88\xc3\x9514\xc3\x8a\xc2\xb142\xc2\xb7\xc3\x9634\xc3\x83\xc3\xab'	-27	-8.62	112.93	-530	135	808	-11	-10	191	-9	-230	-704
4	b'2019\xc3\x84\xc3\xaa9\xc3\x94\xc3\x8225\xc3\x88\xc3\x9514\xc3\x8a\xc2\xb142\xc2\xb7\xc3\x9634\xc3\x83\xc3\xab'	-27.06	-9.25	111.06	-494	153	928	-139	137	48	-6	-249	-684
5	b'2019\xc3\x84\xc3\xaa9\xc3\x94\xc3\x8225\xc3\x88\xc3\x9514\xc3\x8a\xc2\xb142\xc2\xb7\xc3\x9635\xc3\x83\xc3\xab'	-27.31	-8.31	111.12	-483	123	857	-108	109	-41	-28	-219	-691
6	b'2019\xc3\x84\xc3\xaa9\xc3\x94\xc3\x8225\xc3\x88\xc3\x9514\xc3\x8a\xc2\xb142\xc2\xb7\xc3\x9635\xc3\x83\xc3\xab'	-27.93	-7.43	110.93	-457	113	813	-42	34	17	-6	-225	-710
7	b'2019\xc3\x84\xc3\xaa9\xc3\x94\xc3\x8225\xc3\x88\xc3\x9514\xc3\x8a\xc2\xb142\xc2\xb7\xc3\x9635\xc3\x83\xc3\xab'	-27.93	-7.43	110.93	-457	113	813	-42	34	17	-6	-225	-710
8	b'2019\xc3\x84\xc3\xaa9\xc3\x94\xc3\x8225\xc3\x88\xc3\x9514\xc3\x8a\xc2\xb142\xc2\xb7\xc3\x9635\xc3\x83\xc3\xab'	-28.25	-7.37	111.37	-385	125	849	67	-65	12	6	-208	-697
9	b'2019\xc3\x84\xc3\xaa9\xc3\x94\xc3\x8225\xc3\x88\xc3\x9514\xc3\x8a\xc2\xb142\xc2\xb7\xc3\x9635\xc3\x83\xc3\xab'	-28.12	-7.37	110.68	-466	108	863	-75	39	-10	-28	-220	-697
10	b'2019\xc3\x84\xc3\xaa9\xc3\x94\xc3\x8225\xc3\x88\xc3\x9514\xc3\x8a\xc2\xb142\xc2\xb7\xc3\x9636\xc3\x83\xc3\xab'	-28.12	-6.81	110.93	-407	119	832	-1	33	-86	-28	-220	-704
11	b'2019\xc3\x84\xc3\xaa9\xc3\x94\xc3\x8225\xc3\x88\xc3\x9514\xc3\x8a\xc2\xb142\xc2\xb7\xc3\x9636\xc3\x83\xc3\xab'	-28.12	-6.81	110.93	-407	119	832	-1	33	-86	-28	-220	-704
12	b'2019\xc3\x84\xc3\xaa9\xc3\x94\xc3\x8225\xc3\x88\xc3\x9514\xc3\x8a\xc2\xb142\xc2\xb7\xc3\x9636\xc3\x83\xc3\xab'	-27.56	-6.12	111.25	-412	105	867	5	-82	-25	-20	-208	-691
13	b'2019\xc3\x84\xc3\xaa9\xc3\x94\xc3\x8225\xc3\x88\xc3\x9514\xc3\x8a\xc2\xb142\xc2\xb7\xc3\x9636\xc3\x83\xc3\xab'	-27.25	-6	111.37	-420	104	850	-45	-38	45	-64	-208	-704
