# Supplementary material for: Data acquired by a single object sensor for the detection and quality evaluation of table tennis forehand strokes
Source: Data Brief. 2020 Nov 6;33:106504. doi: 10.1016/j.dib.2020.106504 (PMC7683218; doi:10.1016/j.dib.2020.106504)
Supplement: Supplementary file 2 [file mmc2.zip › Raw/Sensory-Data/1134.csv]

#	Time/Date	Roll	Pitch	Yaw	acc(x)	acc(y)	acc(z)	gyro(x)	gyro(y)	gyro(z)	mag(x)	mag(y)	mag(z)
2	b'2019\xc3\x84\xc3\xaa9\xc3\x94\xc3\x8225\xc3\x88\xc3\x9514\xc3\x8a\xc2\xb143\xc2\xb7\xc3\x9610\xc3\x83\xc3\xab'	-54.18	35.06	150.81	-728	-278	525	442	-1064	1312	520	1	-553
3	b'2019\xc3\x84\xc3\xaa9\xc3\x94\xc3\x8225\xc3\x88\xc3\x9514\xc3\x8a\xc2\xb143\xc2\xb7\xc3\x9610\xc3\x83\xc3\xab'	-54.18	35.06	150.81	-728	-278	525	442	-1064	1312	520	1	-553
4	b'2019\xc3\x84\xc3\xaa9\xc3\x94\xc3\x8225\xc3\x88\xc3\x9514\xc3\x8a\xc2\xb143\xc2\xb7\xc3\x9610\xc3\x83\xc3\xab'	-53.56	17.18	139.37	-852	-168	594	129	-697	1029	419	-102	-574
5	b'2019\xc3\x84\xc3\xaa9\xc3\x94\xc3\x8225\xc3\x88\xc3\x9514\xc3\x8a\xc2\xb143\xc2\xb7\xc3\x9610\xc3\x83\xc3\xab'	-50.43	6.31	132.12	-832	-58	665	42	-575	839	366	-180	-612
6	b'2019\xc3\x84\xc3\xaa9\xc3\x94\xc3\x8225\xc3\x88\xc3\x9514\xc3\x8a\xc2\xb143\xc2\xb7\xc3\x9610\xc3\x83\xc3\xab'	-48.75	2.62	128.56	-796	-10	678	-97	-411	750	286	-209	-632
7	b'2019\xc3\x84\xc3\xaa9\xc3\x94\xc3\x8225\xc3\x88\xc3\x9514\xc3\x8a\xc2\xb143\xc2\xb7\xc3\x9610\xc3\x83\xc3\xab'	-47.06	-0.12	125.37	-788	-11	703	-248	-195	530	286	-240	-635
8	b'2019\xc3\x84\xc3\xaa9\xc3\x94\xc3\x8225\xc3\x88\xc3\x9514\xc3\x8a\xc2\xb143\xc2\xb7\xc3\x9610\xc3\x83\xc3\xab'	-45.87	-1.62	122.75	-744	6	673	-164	-320	591	252	-222	-646
9	b'2019\xc3\x84\xc3\xaa9\xc3\x94\xc3\x8225\xc3\x88\xc3\x9514\xc3\x8a\xc2\xb143\xc2\xb7\xc3\x9610\xc3\x83\xc3\xab'	-43.56	-4	119.25	-752	53	753	-48	-424	507	246	-220	-659
10	b'2019\xc3\x84\xc3\xaa9\xc3\x94\xc3\x8225\xc3\x88\xc3\x9514\xc3\x8a\xc2\xb143\xc2\xb7\xc3\x9610\xc3\x83\xc3\xab'	-40.93	-6.25	115.37	-681	85	742	-34	-344	433	192	-249	-678
11	b'2019\xc3\x84\xc3\xaa9\xc3\x94\xc3\x8225\xc3\x88\xc3\x9514\xc3\x8a\xc2\xb143\xc2\xb7\xc3\x9610\xc3\x83\xc3\xab'	-40.93	-6.25	115.37	-681	85	742	-34	-344	433	192	-249	-678
12	b'2019\xc3\x84\xc3\xaa9\xc3\x94\xc3\x8225\xc3\x88\xc3\x9514\xc3\x8a\xc2\xb143\xc2\xb7\xc3\x9610\xc3\x83\xc3\xab'	-37.25	-8.56	111.68	-608	123	776	96	-526	401	118	-220	-691
13	b'2019\xc3\x84\xc3\xaa9\xc3\x94\xc3\x8225\xc3\x88\xc3\x9514\xc3\x8a\xc2\xb143\xc2\xb7\xc3\x9611\xc3\x83\xc3\xab'	-34.56	-10.06	109.68	-552	170	785	-57	-284	380	112	-230	-691
14	b'2019\xc3\x84\xc3\xaa9\xc3\x94\xc3\x8225\xc3\x88\xc3\x9514\xc3\x8a\xc2\xb143\xc2\xb7\xc3\x9611\xc3\x83\xc3\xab'	-32.43	-11.06	107.43	-456	158	859	-131	-233	262	41	-228	-697
15	b'2019\xc3\x84\xc3\xaa9\xc3\x94\xc3\x8225\xc3\x88\xc3\x9514\xc3\x8a\xc2\xb143\xc2\xb7\xc3\x9611\xc3\x83\xc3\xab'	-32.43	-11.06	107.43	-456	158	859	-131	-233	262	41	-228	-697
16	b'2019\xc3\x84\xc3\xaa9\xc3\x94\xc3\x8225\xc3\x88\xc3\x9514\xc3\x8a\xc2\xb143\xc2\xb7\xc3\x9611\xc3\x83\xc3\xab'	-30.93	-11.37	105.43	-595	161	848	-65	-147	118	17	-236	-697
17	b'2019\xc3\x84\xc3\xaa9\xc3\x94\xc3\x8225\xc3\x88\xc3\x9514\xc3\x8a\xc2\xb143\xc2\xb7\xc3\x9611\xc3\x83\xc3\xab'	-31.06	-10.43	104.62	-581	126	736	-121	-56	95	1	-230	-697
18	b'2019\xc3\x84\xc3\xaa9\xc3\x94\xc3\x8225\xc3\x88\xc3\x9514\xc3\x8a\xc2\xb143\xc2\xb7\xc3\x9611\xc3\x83\xc3\xab'	-31.12	-10.25	104.56	-463	136	818	-36	-74	8	17	-214	-684
19	b'2019\xc3\x84\xc3\xaa9\xc3\x94\xc3\x8225\xc3\x88\xc3\x9514\xc3\x8a\xc2\xb143\xc2\xb7\xc3\x9611\xc3\x83\xc3\xab'	-31.37	-10.18	104.56	-513	158	935	6	14	16	24	-201	-716
20	b'2019\xc3\x84\xc3\xaa9\xc3\x94\xc3\x8225\xc3\x88\xc3\x9514\xc3\x8a\xc2\xb143\xc2\xb7\xc3\x9611\xc3\x83\xc3\xab'	-31.62	-9.37	103.93	-563	122	786	-164	85	-3	6	-208	-704
21	b'2019\xc3\x84\xc3\xaa9\xc3\x94\xc3\x8225\xc3\x88\xc3\x9514\xc3\x8a\xc2\xb143\xc2\xb7\xc3\x9611\xc3\x83\xc3\xab'	-31.31	-9.06	103.93	-525	119	806	22	-173	16	-11	-201	-710
22	b'2019\xc3\x84\xc3\xaa9\xc3\x94\xc3\x8225\xc3\x88\xc3\x9514\xc3\x8a\xc2\xb143\xc2\xb7\xc3\x9611\xc3\x83\xc3\xab'	-31.5	-8.62	104.31	-427	134	781	-2	-31	-74	17	-208	-704
23	b'2019\xc3\x84\xc3\xaa9\xc3\x94\xc3\x8225\xc3\x88\xc3\x9514\xc3\x8a\xc2\xb143\xc2\xb7\xc3\x9612\xc3\x83\xc3\xab'	-31.31	-8.81	104.37	-514	127	811	-21	26	5	-27	-208	-697
24	b'2019\xc3\x84\xc3\xaa9\xc3\x94\xc3\x8225\xc3\x88\xc3\x9514\xc3\x8a\xc2\xb143\xc2\xb7\xc3\x9612\xc3\x83\xc3\xab'	-31.37	-8.68	104.43	-489	109	793	-74	112	1	30	-185	-710
