# Supplementary material for: Data acquired by a single object sensor for the detection and quality evaluation of table tennis forehand strokes
Source: Data Brief. 2020 Nov 6;33:106504. doi: 10.1016/j.dib.2020.106504 (PMC7683218; doi:10.1016/j.dib.2020.106504)
Supplement: Supplementary file 2 [file mmc2.zip › Raw/Sensory-Data/1135.csv]

#	Time/Date	Roll	Pitch	Yaw	acc(x)	acc(y)	acc(z)	gyro(x)	gyro(y)	gyro(z)	mag(x)	mag(y)	mag(z)
2	b'2019\xc3\x84\xc3\xaa9\xc3\x94\xc3\x8225\xc3\x88\xc3\x9514\xc3\x8a\xc2\xb143\xc2\xb7\xc3\x9619\xc3\x83\xc3\xab'	-39.75	64.06	164.37	-588	-614	376	283	-201	696	451	264	-524
3	b'2019\xc3\x84\xc3\xaa9\xc3\x94\xc3\x8225\xc3\x88\xc3\x9514\xc3\x8a\xc2\xb143\xc2\xb7\xc3\x9620\xc3\x83\xc3\xab'	-42.37	60.75	160.81	-728	-613	389	155	-166	753	475	251	-544
4	b'2019\xc3\x84\xc3\xaa9\xc3\x94\xc3\x8225\xc3\x88\xc3\x9514\xc3\x8a\xc2\xb143\xc2\xb7\xc3\x9620\xc3\x83\xc3\xab'	-42.37	60.75	160.81	-728	-613	389	155	-166	753	475	251	-544
5	b'2019\xc3\x84\xc3\xaa9\xc3\x94\xc3\x8225\xc3\x88\xc3\x9514\xc3\x8a\xc2\xb143\xc2\xb7\xc3\x9620\xc3\x83\xc3\xab'	-46.43	52.68	153.81	-711	-532	418	276	-361	603	433	163	-542
6	b'2019\xc3\x84\xc3\xaa9\xc3\x94\xc3\x8225\xc3\x88\xc3\x9514\xc3\x8a\xc2\xb143\xc2\xb7\xc3\x9620\xc3\x83\xc3\xab'	-48	45.62	149.37	-728	-477	453	292	-437	520	409	112	-563
7	b'2019\xc3\x84\xc3\xaa9\xc3\x94\xc3\x8225\xc3\x88\xc3\x9514\xc3\x8a\xc2\xb143\xc2\xb7\xc3\x9620\xc3\x83\xc3\xab'	-48	45.62	149.37	-728	-477	453	292	-437	520	409	112	-563
8	b'2019\xc3\x84\xc3\xaa9\xc3\x94\xc3\x8225\xc3\x88\xc3\x9514\xc3\x8a\xc2\xb143\xc2\xb7\xc3\x9620\xc3\x83\xc3\xab'	-48.56	37.87	144.06	-750	-398	521	46	-429	543	403	40	-614
9	b'2019\xc3\x84\xc3\xaa9\xc3\x94\xc3\x8225\xc3\x88\xc3\x9514\xc3\x8a\xc2\xb143\xc2\xb7\xc3\x9620\xc3\x83\xc3\xab'	-48	31.37	139.75	-757	-337	600	161	-624	528	368	-1	-620
10	b'2019\xc3\x84\xc3\xaa9\xc3\x94\xc3\x8225\xc3\x88\xc3\x9514\xc3\x8a\xc2\xb143\xc2\xb7\xc3\x9620\xc3\x83\xc3\xab'	-47.43	28.12	137.12	-744	-296	591	-34	-304	409	345	-1	-627
11	b'2019\xc3\x84\xc3\xaa9\xc3\x94\xc3\x8225\xc3\x88\xc3\x9514\xc3\x8a\xc2\xb143\xc2\xb7\xc3\x9620\xc3\x83\xc3\xab'	-46.43	25.18	133.43	-713	-247	571	-193	134	554	281	-41	-667
12	b'2019\xc3\x84\xc3\xaa9\xc3\x94\xc3\x8225\xc3\x88\xc3\x9514\xc3\x8a\xc2\xb143\xc2\xb7\xc3\x9620\xc3\x83\xc3\xab'	-46.43	25.18	133.43	-713	-247	571	-193	134	554	281	-41	-667
13	b'2019\xc3\x84\xc3\xaa9\xc3\x94\xc3\x8225\xc3\x88\xc3\x9514\xc3\x8a\xc2\xb143\xc2\xb7\xc3\x9621\xc3\x83\xc3\xab'	-45.93	19.5	127.93	-696	-203	668	-102	-195	399	312	-41	-668
14	b'2019\xc3\x84\xc3\xaa9\xc3\x94\xc3\x8225\xc3\x88\xc3\x9514\xc3\x8a\xc2\xb143\xc2\xb7\xc3\x9621\xc3\x83\xc3\xab'	-45.81	18.62	126	-752	-178	682	-210	-328	229	235	-54	-668
15	b'2019\xc3\x84\xc3\xaa9\xc3\x94\xc3\x8225\xc3\x88\xc3\x9514\xc3\x8a\xc2\xb143\xc2\xb7\xc3\x9621\xc3\x83\xc3\xab'	-45.87	17.06	123.93	-654	-156	633	40	-135	548	235	-54	-681
16	b'2019\xc3\x84\xc3\xaa9\xc3\x94\xc3\x8225\xc3\x88\xc3\x9514\xc3\x8a\xc2\xb143\xc2\xb7\xc3\x9621\xc3\x83\xc3\xab'	-44.5	12.93	120.43	-752	-154	673	-8	-182	515	228	-59	-694
17	b'2019\xc3\x84\xc3\xaa9\xc3\x94\xc3\x8225\xc3\x88\xc3\x9514\xc3\x8a\xc2\xb143\xc2\xb7\xc3\x9621\xc3\x83\xc3\xab'	-42.18	8.87	117.62	-725	-116	674	287	-550	540	219	-83	-694
18	b'2019\xc3\x84\xc3\xaa9\xc3\x94\xc3\x8225\xc3\x88\xc3\x9514\xc3\x8a\xc2\xb143\xc2\xb7\xc3\x9621\xc3\x83\xc3\xab'	-37.37	4.31	115.75	-673	-56	849	289	-725	416	153	-118	-713
19	b'2019\xc3\x84\xc3\xaa9\xc3\x94\xc3\x8225\xc3\x88\xc3\x9514\xc3\x8a\xc2\xb143\xc2\xb7\xc3\x9621\xc3\x83\xc3\xab'	-37.37	4.31	115.75	-673	-56	849	289	-725	416	153	-118	-713
20	b'2019\xc3\x84\xc3\xaa9\xc3\x94\xc3\x8225\xc3\x88\xc3\x9514\xc3\x8a\xc2\xb143\xc2\xb7\xc3\x9621\xc3\x83\xc3\xab'	-33.37	1.31	111.5	-697	-34	793	-110	-106	561	43	-136	-705
21	b'2019\xc3\x84\xc3\xaa9\xc3\x94\xc3\x8225\xc3\x88\xc3\x9514\xc3\x8a\xc2\xb143\xc2\xb7\xc3\x9621\xc3\x83\xc3\xab'	-33.37	1.31	111.5	-697	-34	793	-110	-106	561	43	-136	-705
22	b'2019\xc3\x84\xc3\xaa9\xc3\x94\xc3\x8225\xc3\x88\xc3\x9514\xc3\x8a\xc2\xb143\xc2\xb7\xc3\x9621\xc3\x83\xc3\xab'	-32.68	0	108.43	-513	1	771	-135	125	133	33	-136	-734
23	b'2019\xc3\x84\xc3\xaa9\xc3\x94\xc3\x8225\xc3\x88\xc3\x9514\xc3\x8a\xc2\xb143\xc2\xb7\xc3\x9621\xc3\x83\xc3\xab'	-33.31	-0.25	107.18	-527	-23	813	-65	75	90	33	-136	-713
24	b'2019\xc3\x84\xc3\xaa9\xc3\x94\xc3\x8225\xc3\x88\xc3\x9514\xc3\x8a\xc2\xb143\xc2\xb7\xc3\x9622\xc3\x83\xc3\xab'	-33.31	-0.25	107.18	-527	-23	813	-65	75	90	33	-136	-713
25	b'2019\xc3\x84\xc3\xaa9\xc3\x94\xc3\x8225\xc3\x88\xc3\x9514\xc3\x8a\xc2\xb143\xc2\xb7\xc3\x9622\xc3\x83\xc3\xab'	-34.56	0.43	105.68	-579	-9	818	-71	-8	0	67	-94	-700
26	b'2019\xc3\x84\xc3\xaa9\xc3\x94\xc3\x8225\xc3\x88\xc3\x9514\xc3\x8a\xc2\xb143\xc2\xb7\xc3\x9622\xc3\x83\xc3\xab'	-34.56	0.56	105.18	-604	-15	791	-131	56	-22	33	-110	-732
27	b'2019\xc3\x84\xc3\xaa9\xc3\x94\xc3\x8225\xc3\x88\xc3\x9514\xc3\x8a\xc2\xb143\xc2\xb7\xc3\x9622\xc3\x83\xc3\xab'	-34.56	0.56	105.18	-604	-15	791	-131	56	-22	33	-110	-732
