# Supplementary material for: Data acquired by a single object sensor for the detection and quality evaluation of table tennis forehand strokes
Source: Data Brief. 2020 Nov 6;33:106504. doi: 10.1016/j.dib.2020.106504 (PMC7683218; doi:10.1016/j.dib.2020.106504)
Supplement: Supplementary file 2 [file mmc2.zip › Raw/Sensory-Data/1136.csv]

#	Time/Date	Roll	Pitch	Yaw	acc(x)	acc(y)	acc(z)	gyro(x)	gyro(y)	gyro(z)	mag(x)	mag(y)	mag(z)
2	b'2019\xc3\x84\xc3\xaa9\xc3\x94\xc3\x8225\xc3\x88\xc3\x9514\xc3\x8a\xc2\xb143\xc2\xb7\xc3\x9633\xc3\x83\xc3\xab'	-48.37	58.12	157.68	-767	-526	390	158	-615	976	492	163	-529
3	b'2019\xc3\x84\xc3\xaa9\xc3\x94\xc3\x8225\xc3\x88\xc3\x9514\xc3\x8a\xc2\xb143\xc2\xb7\xc3\x9633\xc3\x83\xc3\xab'	-51.12	51.43	150.81	-842	-492	363	-1	-455	837	468	116	-561
4	b'2019\xc3\x84\xc3\xaa9\xc3\x94\xc3\x8225\xc3\x88\xc3\x9514\xc3\x8a\xc2\xb143\xc2\xb7\xc3\x9633\xc3\x83\xc3\xab'	-52.56	45.12	146.25	-857	-410	410	169	-468	627	475	52	-582
5	b'2019\xc3\x84\xc3\xaa9\xc3\x94\xc3\x8225\xc3\x88\xc3\x9514\xc3\x8a\xc2\xb143\xc2\xb7\xc3\x9633\xc3\x83\xc3\xab'	-52.75	39.25	143.06	-731	-375	487	59	-416	651	492	48	-595
6	b'2019\xc3\x84\xc3\xaa9\xc3\x94\xc3\x8225\xc3\x88\xc3\x9514\xc3\x8a\xc2\xb143\xc2\xb7\xc3\x9633\xc3\x83\xc3\xab'	-52.75	39.25	143.06	-731	-375	487	59	-416	651	492	48	-595
7	b'2019\xc3\x84\xc3\xaa9\xc3\x94\xc3\x8225\xc3\x88\xc3\x9514\xc3\x8a\xc2\xb143\xc2\xb7\xc3\x9633\xc3\x83\xc3\xab'	-50.93	25.25	135.25	-776	-239	629	235	-769	633	387	-33	-606
8	b'2019\xc3\x84\xc3\xaa9\xc3\x94\xc3\x8225\xc3\x88\xc3\x9514\xc3\x8a\xc2\xb143\xc2\xb7\xc3\x9633\xc3\x83\xc3\xab'	-49	17.25	131.68	-772	-178	676	742	-1098	777	369	-73	-640
9	b'2019\xc3\x84\xc3\xaa9\xc3\x94\xc3\x8225\xc3\x88\xc3\x9514\xc3\x8a\xc2\xb143\xc2\xb7\xc3\x9634\xc3\x83\xc3\xab'	-45.68	7.37	125.87	-699	-68	665	90	-162	510	236	-152	-668
10	b'2019\xc3\x84\xc3\xaa9\xc3\x94\xc3\x8225\xc3\x88\xc3\x9514\xc3\x8a\xc2\xb143\xc2\xb7\xc3\x9634\xc3\x83\xc3\xab'	-44.81	3.81	122.81	-696	-40	711	-11	-108	455	230	-168	-681
11	b'2019\xc3\x84\xc3\xaa9\xc3\x94\xc3\x8225\xc3\x88\xc3\x9514\xc3\x8a\xc2\xb143\xc2\xb7\xc3\x9634\xc3\x83\xc3\xab'	-44.81	3.81	122.81	-696	-40	711	-11	-108	455	230	-168	-681
12	b'2019\xc3\x84\xc3\xaa9\xc3\x94\xc3\x8225\xc3\x88\xc3\x9514\xc3\x8a\xc2\xb143\xc2\xb7\xc3\x9634\xc3\x83\xc3\xab'	-43.87	-0.93	118.5	-673	19	729	70	-80	535	193	-192	-675
13	b'2019\xc3\x84\xc3\xaa9\xc3\x94\xc3\x8225\xc3\x88\xc3\x9514\xc3\x8a\xc2\xb143\xc2\xb7\xc3\x9634\xc3\x83\xc3\xab'	-43.31	-3.93	115.56	-677	73	745	24	-194	547	172	-209	-681
14	b'2019\xc3\x84\xc3\xaa9\xc3\x94\xc3\x8225\xc3\x88\xc3\x9514\xc3\x8a\xc2\xb143\xc2\xb7\xc3\x9634\xc3\x83\xc3\xab'	-43.31	-3.93	115.56	-677	73	745	24	-194	547	172	-209	-681
15	b'2019\xc3\x84\xc3\xaa9\xc3\x94\xc3\x8225\xc3\x88\xc3\x9514\xc3\x8a\xc2\xb143\xc2\xb7\xc3\x9634\xc3\x83\xc3\xab'	-37.62	-10.87	109.56	-668	128	857	249	-715	653	126	-232	-700
16	b'2019\xc3\x84\xc3\xaa9\xc3\x94\xc3\x8225\xc3\x88\xc3\x9514\xc3\x8a\xc2\xb143\xc2\xb7\xc3\x9634\xc3\x83\xc3\xab'	-34.37	-13.93	106.62	-651	154	818	84	-139	467	80	-256	-694
17	b'2019\xc3\x84\xc3\xaa9\xc3\x94\xc3\x8225\xc3\x88\xc3\x9514\xc3\x8a\xc2\xb143\xc2\xb7\xc3\x9634\xc3\x83\xc3\xab'	-31.87	-15.18	104.37	-561	208	867	-110	-283	368	20	-273	-694
18	b'2019\xc3\x84\xc3\xaa9\xc3\x94\xc3\x8225\xc3\x88\xc3\x9514\xc3\x8a\xc2\xb143\xc2\xb7\xc3\x9635\xc3\x83\xc3\xab'	-29.25	-16.5	102.25	-467	251	813	-1	64	42	-24	-254	-707
19	b'2019\xc3\x84\xc3\xaa9\xc3\x94\xc3\x8225\xc3\x88\xc3\x9514\xc3\x8a\xc2\xb143\xc2\xb7\xc3\x9635\xc3\x83\xc3\xab'	-29.43	-16.68	101.81	-516	222	782	3	32	40	-43	-265	-700
20	b'2019\xc3\x84\xc3\xaa9\xc3\x94\xc3\x8225\xc3\x88\xc3\x9514\xc3\x8a\xc2\xb143\xc2\xb7\xc3\x9635\xc3\x83\xc3\xab'	-29.43	-16.68	101.81	-516	222	782	3	32	40	-43	-265	-700
21	b'2019\xc3\x84\xc3\xaa9\xc3\x94\xc3\x8225\xc3\x88\xc3\x9514\xc3\x8a\xc2\xb143\xc2\xb7\xc3\x9635\xc3\x83\xc3\xab'	-30.25	-17.31	101.87	-455	245	801	75	57	-3	-6	-278	-700
22	b'2019\xc3\x84\xc3\xaa9\xc3\x94\xc3\x8225\xc3\x88\xc3\x9514\xc3\x8a\xc2\xb143\xc2\xb7\xc3\x9635\xc3\x83\xc3\xab'	-30.81	-17.25	101.68	-516	233	820	11	-41	-9	22	-265	-694
23	b'2019\xc3\x84\xc3\xaa9\xc3\x94\xc3\x8225\xc3\x88\xc3\x9514\xc3\x8a\xc2\xb143\xc2\xb7\xc3\x9635\xc3\x83\xc3\xab'	-31.06	-16.87	101.75	-473	229	779	-108	74	-13	-1	-289	-713
24	b'2019\xc3\x84\xc3\xaa9\xc3\x94\xc3\x8225\xc3\x88\xc3\x9514\xc3\x8a\xc2\xb143\xc2\xb7\xc3\x9635\xc3\x83\xc3\xab'	-31.37	-16.62	101.87	-503	220	767	66	-14	-50	38	-272	-707
25	b'2019\xc3\x84\xc3\xaa9\xc3\x94\xc3\x8225\xc3\x88\xc3\x9514\xc3\x8a\xc2\xb143\xc2\xb7\xc3\x9635\xc3\x83\xc3\xab'	-31.37	-16.68	101.87	-489	240	790	-72	68	61	14	-265	-700
26	b'2019\xc3\x84\xc3\xaa9\xc3\x94\xc3\x8225\xc3\x88\xc3\x9514\xc3\x8a\xc2\xb143\xc2\xb7\xc3\x9635\xc3\x83\xc3\xab'	-31.5	-16.75	102	-443	250	812	103	-68	-8	20	-265	-688
27	b'2019\xc3\x84\xc3\xaa9\xc3\x94\xc3\x8225\xc3\x88\xc3\x9514\xc3\x8a\xc2\xb143\xc2\xb7\xc3\x9635\xc3\x83\xc3\xab'	-31.56	-16.93	102	-477	224	787	32	-13	-90	38	-272	-688
