# Supplementary material for: Data acquired by a single object sensor for the detection and quality evaluation of table tennis forehand strokes
Source: Data Brief. 2020 Nov 6;33:106504. doi: 10.1016/j.dib.2020.106504 (PMC7683218; doi:10.1016/j.dib.2020.106504)
Supplement: Supplementary file 2 [file mmc2.zip › Raw/Sensory-Data/1137.csv]

#	Time/Date	Roll	Pitch	Yaw	acc(x)	acc(y)	acc(z)	gyro(x)	gyro(y)	gyro(z)	mag(x)	mag(y)	mag(z)
2	b'2019\xc3\x84\xc3\xaa9\xc3\x94\xc3\x8225\xc3\x88\xc3\x9514\xc3\x8a\xc2\xb143\xc2\xb7\xc3\x9644\xc3\x83\xc3\xab'	-49.12	49	145.5	-695	-465	442	39	-145	669	408	134	-596
3	b'2019\xc3\x84\xc3\xaa9\xc3\x94\xc3\x8225\xc3\x88\xc3\x9514\xc3\x8a\xc2\xb143\xc2\xb7\xc3\x9644\xc3\x83\xc3\xab'	-51.68	44.75	141.56	-761	-405	454	175	-211	592	460	99	-596
4	b'2019\xc3\x84\xc3\xaa9\xc3\x94\xc3\x8225\xc3\x88\xc3\x9514\xc3\x8a\xc2\xb143\xc2\xb7\xc3\x9644\xc3\x83\xc3\xab'	-51.68	44.75	141.56	-761	-405	454	175	-211	592	460	99	-596
5	b'2019\xc3\x84\xc3\xaa9\xc3\x94\xc3\x8225\xc3\x88\xc3\x9514\xc3\x8a\xc2\xb143\xc2\xb7\xc3\x9644\xc3\x83\xc3\xab'	-53.81	33.5	134.81	-807	-309	504	169	-448	635	412	12	-616
6	b'2019\xc3\x84\xc3\xaa9\xc3\x94\xc3\x8225\xc3\x88\xc3\x9514\xc3\x8a\xc2\xb143\xc2\xb7\xc3\x9645\xc3\x83\xc3\xab'	-53.87	27.31	130.93	-822	-233	439	182	-459	558	425	0	-616
7	b'2019\xc3\x84\xc3\xaa9\xc3\x94\xc3\x8225\xc3\x88\xc3\x9514\xc3\x8a\xc2\xb143\xc2\xb7\xc3\x9645\xc3\x83\xc3\xab'	-51.12	14.75	124.06	-732	-155	586	106	-355	472	331	-68	-648
8	b'2019\xc3\x84\xc3\xaa9\xc3\x94\xc3\x8225\xc3\x88\xc3\x9514\xc3\x8a\xc2\xb143\xc2\xb7\xc3\x9645\xc3\x83\xc3\xab'	-50	11.43	122.25	-653	-97	672	78	-350	412	315	-97	-656
9	b'2019\xc3\x84\xc3\xaa9\xc3\x94\xc3\x8225\xc3\x88\xc3\x9514\xc3\x8a\xc2\xb143\xc2\xb7\xc3\x9645\xc3\x83\xc3\xab'	-49.25	8.18	119	-768	-67	563	87	-257	462	260	-110	-675
10	b'2019\xc3\x84\xc3\xaa9\xc3\x94\xc3\x8225\xc3\x88\xc3\x9514\xc3\x8a\xc2\xb143\xc2\xb7\xc3\x9645\xc3\x83\xc3\xab'	-47.31	2.93	116.62	-716	-4	741	254	-323	444	216	-129	-675
11	b'2019\xc3\x84\xc3\xaa9\xc3\x94\xc3\x8225\xc3\x88\xc3\x9514\xc3\x8a\xc2\xb143\xc2\xb7\xc3\x9645\xc3\x83\xc3\xab'	-47.31	2.93	116.62	-716	-4	741	254	-323	444	216	-129	-675
12	b'2019\xc3\x84\xc3\xaa9\xc3\x94\xc3\x8225\xc3\x88\xc3\x9514\xc3\x8a\xc2\xb143\xc2\xb7\xc3\x9645\xc3\x83\xc3\xab'	-44.12	-3.75	110.75	-722	69	751	219	-512	518	192	-147	-683
13	b'2019\xc3\x84\xc3\xaa9\xc3\x94\xc3\x8225\xc3\x88\xc3\x9514\xc3\x8a\xc2\xb143\xc2\xb7\xc3\x9645\xc3\x83\xc3\xab'	-42	-6.25	108.68	-628	86	720	47	-278	487	156	-169	-696
14	b'2019\xc3\x84\xc3\xaa9\xc3\x94\xc3\x8225\xc3\x88\xc3\x9514\xc3\x8a\xc2\xb143\xc2\xb7\xc3\x9645\xc3\x83\xc3\xab'	-39.56	-9.68	105.56	-598	120	746	-72	-47	506	86	-222	-689
15	b'2019\xc3\x84\xc3\xaa9\xc3\x94\xc3\x8225\xc3\x88\xc3\x9514\xc3\x8a\xc2\xb143\xc2\xb7\xc3\x9646\xc3\x83\xc3\xab'	-39.56	-9.68	105.56	-598	120	746	-72	-47	506	86	-222	-689
16	b'2019\xc3\x84\xc3\xaa9\xc3\x94\xc3\x8225\xc3\x88\xc3\x9514\xc3\x8a\xc2\xb143\xc2\xb7\xc3\x9646\xc3\x83\xc3\xab'	-34.93	-13.43	101.12	-597	167	873	86	-510	306	81	-217	-696
17	b'2019\xc3\x84\xc3\xaa9\xc3\x94\xc3\x8225\xc3\x88\xc3\x9514\xc3\x8a\xc2\xb143\xc2\xb7\xc3\x9646\xc3\x83\xc3\xab'	-32.56	-14.37	99.37	-552	174	866	-144	-207	263	6	-227	-689
18	b'2019\xc3\x84\xc3\xaa9\xc3\x94\xc3\x8225\xc3\x88\xc3\x9514\xc3\x8a\xc2\xb143\xc2\xb7\xc3\x9646\xc3\x83\xc3\xab'	-31.37	-14.37	97.75	-513	209	759	-73	-192	211	-4	-222	-702
19	b'2019\xc3\x84\xc3\xaa9\xc3\x94\xc3\x8225\xc3\x88\xc3\x9514\xc3\x8a\xc2\xb143\xc2\xb7\xc3\x9646\xc3\x83\xc3\xab'	-30.75	-15	97.12	-519	231	877	16	-159	178	6	-222	-702
20	b'2019\xc3\x84\xc3\xaa9\xc3\x94\xc3\x8225\xc3\x88\xc3\x9514\xc3\x8a\xc2\xb143\xc2\xb7\xc3\x9646\xc3\x83\xc3\xab'	-30	-14.75	96.12	-570	227	719	83	-93	79	1	-204	-708
21	b'2019\xc3\x84\xc3\xaa9\xc3\x94\xc3\x8225\xc3\x88\xc3\x9514\xc3\x8a\xc2\xb143\xc2\xb7\xc3\x9646\xc3\x83\xc3\xab'	-30	-14.93	96.25	-453	231	792	-56	39	115	-22	-220	-720
22	b'2019\xc3\x84\xc3\xaa9\xc3\x94\xc3\x8225\xc3\x88\xc3\x9514\xc3\x8a\xc2\xb143\xc2\xb7\xc3\x9646\xc3\x83\xc3\xab'	-29.68	-15.62	96.5	-487	218	848	60	-125	68	-11	-220	-700
23	b'2019\xc3\x84\xc3\xaa9\xc3\x94\xc3\x8225\xc3\x88\xc3\x9514\xc3\x8a\xc2\xb143\xc2\xb7\xc3\x9646\xc3\x83\xc3\xab'	-29.68	-15.62	96.5	-487	218	848	60	-125	68	-11	-220	-700
24	b'2019\xc3\x84\xc3\xaa9\xc3\x94\xc3\x8225\xc3\x88\xc3\x9514\xc3\x8a\xc2\xb143\xc2\xb7\xc3\x9646\xc3\x83\xc3\xab'	-29.81	-15.68	96.68	-509	216	820	21	12	-136	-17	-220	-720
25	b'2019\xc3\x84\xc3\xaa9\xc3\x94\xc3\x8225\xc3\x88\xc3\x9514\xc3\x8a\xc2\xb143\xc2\xb7\xc3\x9647\xc3\x83\xc3\xab'	-29.81	-15.68	96.68	-509	216	820	21	12	-136	-17	-220	-720
