# Supplementary material for: Data acquired by a single object sensor for the detection and quality evaluation of table tennis forehand strokes
Source: Data Brief. 2020 Nov 6;33:106504. doi: 10.1016/j.dib.2020.106504 (PMC7683218; doi:10.1016/j.dib.2020.106504)
Supplement: Supplementary file 2 [file mmc2.zip › Raw/Sensory-Data/1138.csv]

#	Time/Date	Roll	Pitch	Yaw	acc(x)	acc(y)	acc(z)	gyro(x)	gyro(y)	gyro(z)	mag(x)	mag(y)	mag(z)
2	b'2019\xc3\x84\xc3\xaa9\xc3\x94\xc3\x8225\xc3\x88\xc3\x9514\xc3\x8a\xc2\xb143\xc2\xb7\xc3\x9655\xc3\x83\xc3\xab'	-53.62	33	139.75	-861	-313	476	314	-521	662	448	19	-600
3	b'2019\xc3\x84\xc3\xaa9\xc3\x94\xc3\x8225\xc3\x88\xc3\x9514\xc3\x8a\xc2\xb143\xc2\xb7\xc3\x9655\xc3\x83\xc3\xab'	-53.62	33	139.75	-861	-313	476	314	-521	662	448	19	-600
4	b'2019\xc3\x84\xc3\xaa9\xc3\x94\xc3\x8225\xc3\x88\xc3\x9514\xc3\x8a\xc2\xb143\xc2\xb7\xc3\x9655\xc3\x83\xc3\xab'	-52.62	21.18	133.18	-821	-221	594	-62	-264	540	388	-59	-619
5	b'2019\xc3\x84\xc3\xaa9\xc3\x94\xc3\x8225\xc3\x88\xc3\x9514\xc3\x8a\xc2\xb143\xc2\xb7\xc3\x9655\xc3\x83\xc3\xab'	-52.62	21.18	133.18	-821	-221	594	-62	-264	540	388	-59	-619
6	b'2019\xc3\x84\xc3\xaa9\xc3\x94\xc3\x8225\xc3\x88\xc3\x9514\xc3\x8a\xc2\xb143\xc2\xb7\xc3\x9655\xc3\x83\xc3\xab'	-50.75	14.5	128.43	-728	-115	640	182	-162	382	313	-105	-644
7	b'2019\xc3\x84\xc3\xaa9\xc3\x94\xc3\x8225\xc3\x88\xc3\x9514\xc3\x8a\xc2\xb143\xc2\xb7\xc3\x9655\xc3\x83\xc3\xab'	-49	5.56	122.68	-761	-60	652	61	-231	554	336	-147	-651
8	b'2019\xc3\x84\xc3\xaa9\xc3\x94\xc3\x8225\xc3\x88\xc3\x9514\xc3\x8a\xc2\xb143\xc2\xb7\xc3\x9655\xc3\x83\xc3\xab'	-47.93	1.25	119.81	-711	0	683	176	-343	500	289	-145	-672
9	b'2019\xc3\x84\xc3\xaa9\xc3\x94\xc3\x8225\xc3\x88\xc3\x9514\xc3\x8a\xc2\xb143\xc2\xb7\xc3\x9656\xc3\x83\xc3\xab'	-47.93	1.25	119.81	-711	0	683	176	-343	500	289	-145	-672
10	b'2019\xc3\x84\xc3\xaa9\xc3\x94\xc3\x8225\xc3\x88\xc3\x9514\xc3\x8a\xc2\xb143\xc2\xb7\xc3\x9656\xc3\x83\xc3\xab'	-44.93	-5.06	115.81	-703	67	737	57	-232	378	243	-192	-697
11	b'2019\xc3\x84\xc3\xaa9\xc3\x94\xc3\x8225\xc3\x88\xc3\x9514\xc3\x8a\xc2\xb143\xc2\xb7\xc3\x9656\xc3\x83\xc3\xab'	-43.12	-7.43	113.5	-683	104	758	-1	-382	356	185	-196	-670
12	b'2019\xc3\x84\xc3\xaa9\xc3\x94\xc3\x8225\xc3\x88\xc3\x9514\xc3\x8a\xc2\xb143\xc2\xb7\xc3\x9656\xc3\x83\xc3\xab'	-41.12	-9.31	111	-629	134	699	-13	-330	463	155	-238	-683
13	b'2019\xc3\x84\xc3\xaa9\xc3\x94\xc3\x8225\xc3\x88\xc3\x9514\xc3\x8a\xc2\xb143\xc2\xb7\xc3\x9656\xc3\x83\xc3\xab'	-38	-12.87	107.12	-677	202	743	183	-385	648	137	-232	-678
14	b'2019\xc3\x84\xc3\xaa9\xc3\x94\xc3\x8225\xc3\x88\xc3\x9514\xc3\x8a\xc2\xb143\xc2\xb7\xc3\x9656\xc3\x83\xc3\xab'	-35.18	-16.37	103.12	-679	205	880	-12	-73	422	80	-251	-697
15	b'2019\xc3\x84\xc3\xaa9\xc3\x94\xc3\x8225\xc3\x88\xc3\x9514\xc3\x8a\xc2\xb143\xc2\xb7\xc3\x9656\xc3\x83\xc3\xab'	-34.31	-16.68	101.06	-583	222	708	-34	-216	253	33	-268	-704
16	b'2019\xc3\x84\xc3\xaa9\xc3\x94\xc3\x8225\xc3\x88\xc3\x9514\xc3\x8a\xc2\xb143\xc2\xb7\xc3\x9656\xc3\x83\xc3\xab'	-34.31	-16.68	101.06	-583	222	708	-34	-216	253	33	-268	-704
17	b'2019\xc3\x84\xc3\xaa9\xc3\x94\xc3\x8225\xc3\x88\xc3\x9514\xc3\x8a\xc2\xb143\xc2\xb7\xc3\x9657\xc3\x83\xc3\xab'	-33.87	-17	100.12	-523	243	751	-47	27	-31	46	-240	-710
18	b'2019\xc3\x84\xc3\xaa9\xc3\x94\xc3\x8225\xc3\x88\xc3\x9514\xc3\x8a\xc2\xb143\xc2\xb7\xc3\x9657\xc3\x83\xc3\xab'	-33.68	-16.87	99.81	-585	246	795	-121	99	6	28	-251	-710
19	b'2019\xc3\x84\xc3\xaa9\xc3\x94\xc3\x8225\xc3\x88\xc3\x9514\xc3\x8a\xc2\xb143\xc2\xb7\xc3\x9657\xc3\x83\xc3\xab'	-33.68	-16.81	99.62	-484	248	772	-1	0	139	64	-241	-716
20	b'2019\xc3\x84\xc3\xaa9\xc3\x94\xc3\x8225\xc3\x88\xc3\x9514\xc3\x8a\xc2\xb143\xc2\xb7\xc3\x9657\xc3\x83\xc3\xab'	-33.81	-16.75	99.43	-527	242	746	-34	61	-1	64	-240	-684
21	b'2019\xc3\x84\xc3\xaa9\xc3\x94\xc3\x8225\xc3\x88\xc3\x9514\xc3\x8a\xc2\xb143\xc2\xb7\xc3\x9657\xc3\x83\xc3\xab'	-33.75	-16.75	99.06	-539	253	778	-112	137	65	57	-246	-710
22	b'2019\xc3\x84\xc3\xaa9\xc3\x94\xc3\x8225\xc3\x88\xc3\x9514\xc3\x8a\xc2\xb143\xc2\xb7\xc3\x9657\xc3\x83\xc3\xab'	-33.87	-16.81	98.37	-561	228	818	-89	120	48	28	-233	-710
23	b'2019\xc3\x84\xc3\xaa9\xc3\x94\xc3\x8225\xc3\x88\xc3\x9514\xc3\x8a\xc2\xb143\xc2\xb7\xc3\x9657\xc3\x83\xc3\xab'	-34.37	-16.43	97.56	-620	219	787	-164	149	20	28	-240	-691
24	b'2019\xc3\x84\xc3\xaa9\xc3\x94\xc3\x8225\xc3\x88\xc3\x9514\xc3\x8a\xc2\xb143\xc2\xb7\xc3\x9657\xc3\x83\xc3\xab'	-34.43	-16	97.5	-555	207	809	-32	1	73	41	-227	-710
25	b'2019\xc3\x84\xc3\xaa9\xc3\x94\xc3\x8225\xc3\x88\xc3\x9514\xc3\x8a\xc2\xb143\xc2\xb7\xc3\x9657\xc3\x83\xc3\xab'	-34.43	-16	97.5	-555	207	809	-32	1	73	41	-227	-710
26	b'2019\xc3\x84\xc3\xaa9\xc3\x94\xc3\x8225\xc3\x88\xc3\x9514\xc3\x8a\xc2\xb143\xc2\xb7\xc3\x9658\xc3\x83\xc3\xab'	-34.31	-15	98.62	-497	218	744	-54	-50	-73	52	-233	-691
