# Supplementary material for: Data acquired by a single object sensor for the detection and quality evaluation of table tennis forehand strokes
Source: Data Brief. 2020 Nov 6;33:106504. doi: 10.1016/j.dib.2020.106504 (PMC7683218; doi:10.1016/j.dib.2020.106504)
Supplement: Supplementary file 2 [file mmc2.zip › Raw/Sensory-Data/1139.csv]

#	Time/Date	Roll	Pitch	Yaw	acc(x)	acc(y)	acc(z)	gyro(x)	gyro(y)	gyro(z)	mag(x)	mag(y)	mag(z)
2	b'2019\xc3\x84\xc3\xaa9\xc3\x94\xc3\x8225\xc3\x88\xc3\x9514\xc3\x8a\xc2\xb144\xc2\xb7\xc3\x965\xc3\x83\xc3\xab'	-49.31	42.68	147.81	-768	-407	484	103	-452	691	465	96	-577
3	b'2019\xc3\x84\xc3\xaa9\xc3\x94\xc3\x8225\xc3\x88\xc3\x9514\xc3\x8a\xc2\xb144\xc2\xb7\xc3\x965\xc3\x83\xc3\xab'	-49.87	36.43	143.12	-796	-375	540	37	-235	593	443	44	-604
4	b'2019\xc3\x84\xc3\xaa9\xc3\x94\xc3\x8225\xc3\x88\xc3\x9514\xc3\x8a\xc2\xb144\xc2\xb7\xc3\x965\xc3\x83\xc3\xab'	-49.81	30.81	139.12	-808	-322	552	55	-437	614	406	9	-598
5	b'2019\xc3\x84\xc3\xaa9\xc3\x94\xc3\x8225\xc3\x88\xc3\x9514\xc3\x8a\xc2\xb144\xc2\xb7\xc3\x965\xc3\x83\xc3\xab'	-49.37	25.75	135.81	-758	-278	565	130	-402	471	400	-19	-643
6	b'2019\xc3\x84\xc3\xaa9\xc3\x94\xc3\x8225\xc3\x88\xc3\x9514\xc3\x8a\xc2\xb144\xc2\xb7\xc3\x965\xc3\x83\xc3\xab'	-48.62	20.31	132.62	-812	-234	670	58	-395	568	336	-36	-654
7	b'2019\xc3\x84\xc3\xaa9\xc3\x94\xc3\x8225\xc3\x88\xc3\x9514\xc3\x8a\xc2\xb144\xc2\xb7\xc3\x966\xc3\x83\xc3\xab'	-48.06	14.68	126.56	-702	-129	637	8	-283	403	307	-91	-649
8	b'2019\xc3\x84\xc3\xaa9\xc3\x94\xc3\x8225\xc3\x88\xc3\x9514\xc3\x8a\xc2\xb144\xc2\xb7\xc3\x966\xc3\x83\xc3\xab'	-48.06	14.68	126.56	-702	-129	637	8	-283	403	307	-91	-649
9	b'2019\xc3\x84\xc3\xaa9\xc3\x94\xc3\x8225\xc3\x88\xc3\x9514\xc3\x8a\xc2\xb144\xc2\xb7\xc3\x966\xc3\x83\xc3\xab'	-47.43	8.5	121.87	-761	-69	705	182	-279	510	230	-108	-676
10	b'2019\xc3\x84\xc3\xaa9\xc3\x94\xc3\x8225\xc3\x88\xc3\x9514\xc3\x8a\xc2\xb144\xc2\xb7\xc3\x966\xc3\x83\xc3\xab'	-46.81	4.62	118.87	-765	-12	653	1	-78	590	249	-121	-683
11	b'2019\xc3\x84\xc3\xaa9\xc3\x94\xc3\x8225\xc3\x88\xc3\x9514\xc3\x8a\xc2\xb144\xc2\xb7\xc3\x966\xc3\x83\xc3\xab'	-45.31	0.5	115.87	-697	18	678	13	-200	515	251	-144	-683
12	b'2019\xc3\x84\xc3\xaa9\xc3\x94\xc3\x8225\xc3\x88\xc3\x9514\xc3\x8a\xc2\xb144\xc2\xb7\xc3\x966\xc3\x83\xc3\xab'	-41.31	-7.5	109.31	-627	114	740	110	-390	584	145	-196	-683
13	b'2019\xc3\x84\xc3\xaa9\xc3\x94\xc3\x8225\xc3\x88\xc3\x9514\xc3\x8a\xc2\xb144\xc2\xb7\xc3\x966\xc3\x83\xc3\xab'	-39.12	-11.5	105.43	-687	154	810	181	-304	700	152	-227	-702
14	b'2019\xc3\x84\xc3\xaa9\xc3\x94\xc3\x8225\xc3\x88\xc3\x9514\xc3\x8a\xc2\xb144\xc2\xb7\xc3\x966\xc3\x83\xc3\xab'	-37.25	-14.75	101.37	-671	196	741	22	-158	767	112	-225	-708
15	b'2019\xc3\x84\xc3\xaa9\xc3\x94\xc3\x8225\xc3\x88\xc3\x9514\xc3\x8a\xc2\xb144\xc2\xb7\xc3\x967\xc3\x83\xc3\xab'	-34.87	-19.31	96.62	-651	271	741	185	-244	670	65	-248	-696
16	b'2019\xc3\x84\xc3\xaa9\xc3\x94\xc3\x8225\xc3\x88\xc3\x9514\xc3\x8a\xc2\xb144\xc2\xb7\xc3\x967\xc3\x83\xc3\xab'	-34.87	-19.31	96.62	-651	271	741	185	-244	670	65	-248	-696
17	b'2019\xc3\x84\xc3\xaa9\xc3\x94\xc3\x8225\xc3\x88\xc3\x9514\xc3\x8a\xc2\xb144\xc2\xb7\xc3\x967\xc3\x83\xc3\xab'	-33.25	-22.06	93.56	-570	317	718	-30	-53	168	70	-251	-696
18	b'2019\xc3\x84\xc3\xaa9\xc3\x94\xc3\x8225\xc3\x88\xc3\x9514\xc3\x8a\xc2\xb144\xc2\xb7\xc3\x967\xc3\x83\xc3\xab'	-32.87	-22.56	93	-545	312	732	9	-121	10	41	-260	-710
19	b'2019\xc3\x84\xc3\xaa9\xc3\x94\xc3\x8225\xc3\x88\xc3\x9514\xc3\x8a\xc2\xb144\xc2\xb7\xc3\x967\xc3\x83\xc3\xab'	-32.93	-22.87	93.12	-523	335	801	31	-57	45	30	-275	-676
20	b'2019\xc3\x84\xc3\xaa9\xc3\x94\xc3\x8225\xc3\x88\xc3\x9514\xc3\x8a\xc2\xb144\xc2\xb7\xc3\x967\xc3\x83\xc3\xab'	-32.87	-22.87	92.87	-552	317	801	90	-151	-66	65	-262	-715
21	b'2019\xc3\x84\xc3\xaa9\xc3\x94\xc3\x8225\xc3\x88\xc3\x9514\xc3\x8a\xc2\xb144\xc2\xb7\xc3\x967\xc3\x83\xc3\xab'	-33	-22.62	92.62	-577	306	737	-94	57	19	65	-267	-697
22	b'2019\xc3\x84\xc3\xaa9\xc3\x94\xc3\x8225\xc3\x88\xc3\x9514\xc3\x8a\xc2\xb144\xc2\xb7\xc3\x967\xc3\x83\xc3\xab'	-33.18	-22.37	92.81	-441	318	722	-29	59	-6	12	-267	-696
23	b'2019\xc3\x84\xc3\xaa9\xc3\x94\xc3\x8225\xc3\x88\xc3\x9514\xc3\x8a\xc2\xb144\xc2\xb7\xc3\x967\xc3\x83\xc3\xab'	-33.31	-22.37	92.62	-494	322	776	-62	-23	-53	48	-251	-696
24	b'2019\xc3\x84\xc3\xaa9\xc3\x94\xc3\x8225\xc3\x88\xc3\x9514\xc3\x8a\xc2\xb144\xc2\xb7\xc3\x968\xc3\x83\xc3\xab'	-33.31	-21.93	92.12	-551	302	770	-70	-65	-8	30	-251	-710
25	b'2019\xc3\x84\xc3\xaa9\xc3\x94\xc3\x8225\xc3\x88\xc3\x9514\xc3\x8a\xc2\xb144\xc2\xb7\xc3\x968\xc3\x83\xc3\xab'	-33.12	-21.31	92.12	-551	289	719	3	-33	-40	30	-251	-689
26	b'2019\xc3\x84\xc3\xaa9\xc3\x94\xc3\x8225\xc3\x88\xc3\x9514\xc3\x8a\xc2\xb144\xc2\xb7\xc3\x968\xc3\x83\xc3\xab'	-33.06	-21.06	92.37	-563	297	746	-34	37	-63	12	-257	-708
27	b'2019\xc3\x84\xc3\xaa9\xc3\x94\xc3\x8225\xc3\x88\xc3\x9514\xc3\x8a\xc2\xb144\xc2\xb7\xc3\x968\xc3\x83\xc3\xab'	-33	-20.87	92.93	-540	294	771	37	-53	-33	17	-257	-696
28	b'2019\xc3\x84\xc3\xaa9\xc3\x94\xc3\x8225\xc3\x88\xc3\x9514\xc3\x8a\xc2\xb144\xc2\xb7\xc3\x968\xc3\x83\xc3\xab'	-32.56	-20.68	93.25	-506	294	775	-29	-19	43	41	-256	-715
