# Supplementary material for: Data acquired by a single object sensor for the detection and quality evaluation of table tennis forehand strokes
Source: Data Brief. 2020 Nov 6;33:106504. doi: 10.1016/j.dib.2020.106504 (PMC7683218; doi:10.1016/j.dib.2020.106504)
Supplement: Supplementary file 2 [file mmc2.zip › Raw/Sensory-Data/114.csv]

#	Time/Date	Roll	Pitch	Yaw	acc(x)	acc(y)	acc(z)	gyro(x)	gyro(y)	gyro(z)	mag(x)	mag(y)	mag(z)
2	b'2019\xc3\x84\xc3\xaa9\xc3\x94\xc3\x8217\xc3\x88\xc3\x9512\xc3\x8a\xc2\xb120\xc2\xb7\xc3\x9647\xc3\x83\xc3\xab'	-50.81	112.25	133.75	-818	-519	-274	-802	-650	-728	592	329	-211
3	b'2019\xc3\x84\xc3\xaa9\xc3\x94\xc3\x8217\xc3\x88\xc3\x9512\xc3\x8a\xc2\xb120\xc2\xb7\xc3\x9647\xc3\x83\xc3\xab'	-41.93	110.37	127.75	-687	-593	-426	-763	-648	-1093	440	441	-212
4	b'2019\xc3\x84\xc3\xaa9\xc3\x94\xc3\x8217\xc3\x88\xc3\x9512\xc3\x8a\xc2\xb120\xc2\xb7\xc3\x9647\xc3\x83\xc3\xab'	-41.93	110.37	127.75	-687	-593	-426	-763	-648	-1093	440	441	-212
5	b'2019\xc3\x84\xc3\xaa9\xc3\x94\xc3\x8217\xc3\x88\xc3\x9512\xc3\x8a\xc2\xb120\xc2\xb7\xc3\x9648\xc3\x83\xc3\xab'	-16.31	109.62	129.81	-198	-837	-343	6	-36	-22	16	694	-134
6	b'2019\xc3\x84\xc3\xaa9\xc3\x94\xc3\x8217\xc3\x88\xc3\x9512\xc3\x8a\xc2\xb120\xc2\xb7\xc3\x9648\xc3\x83\xc3\xab'	-17.87	109.18	127.25	-359	-860	-298	-42	58	3	-1	699	-153
7	b'2019\xc3\x84\xc3\xaa9\xc3\x94\xc3\x8217\xc3\x88\xc3\x9512\xc3\x8a\xc2\xb120\xc2\xb7\xc3\x9648\xc3\x83\xc3\xab'	-17.93	109.62	127.56	-315	-875	-369	-42	36	1	-17	688	-140
8	b'2019\xc3\x84\xc3\xaa9\xc3\x94\xc3\x8217\xc3\x88\xc3\x9512\xc3\x8a\xc2\xb120\xc2\xb7\xc3\x9649\xc3\x83\xc3\xab'	-17.93	109.62	127.56	-315	-875	-369	-42	36	1	-17	688	-140
9	b'2019\xc3\x84\xc3\xaa9\xc3\x94\xc3\x8217\xc3\x88\xc3\x9512\xc3\x8a\xc2\xb120\xc2\xb7\xc3\x9649\xc3\x83\xc3\xab'	-17.87	109.75	128.37	-293	-870	-355	20	0	-11	-1	664	-121
