# Supplementary material for: Data acquired by a single object sensor for the detection and quality evaluation of table tennis forehand strokes
Source: Data Brief. 2020 Nov 6;33:106504. doi: 10.1016/j.dib.2020.106504 (PMC7683218; doi:10.1016/j.dib.2020.106504)
Supplement: Supplementary file 2 [file mmc2.zip › Raw/Sensory-Data/1140.csv]

#	Time/Date	Roll	Pitch	Yaw	acc(x)	acc(y)	acc(z)	gyro(x)	gyro(y)	gyro(z)	mag(x)	mag(y)	mag(z)
2	b'2019\xc3\x84\xc3\xaa9\xc3\x94\xc3\x8225\xc3\x88\xc3\x9514\xc3\x8a\xc2\xb144\xc2\xb7\xc3\x9619\xc3\x83\xc3\xab'	-49.5	14	129	-813	-137	658	93	-229	609	321	-100	-644
3	b'2019\xc3\x84\xc3\xaa9\xc3\x94\xc3\x8225\xc3\x88\xc3\x9514\xc3\x8a\xc2\xb144\xc2\xb7\xc3\x9619\xc3\x83\xc3\xab'	-49.5	14	129	-813	-137	658	93	-229	609	321	-100	-644
4	b'2019\xc3\x84\xc3\xaa9\xc3\x94\xc3\x8225\xc3\x88\xc3\x9514\xc3\x8a\xc2\xb144\xc2\xb7\xc3\x9619\xc3\x83\xc3\xab'	-47.68	2.87	121	-749	-19	681	140	-235	677	220	-164	-672
5	b'2019\xc3\x84\xc3\xaa9\xc3\x94\xc3\x8225\xc3\x88\xc3\x9514\xc3\x8a\xc2\xb144\xc2\xb7\xc3\x9619\xc3\x83\xc3\xab'	-47.68	2.87	121	-749	-19	681	140	-235	677	220	-164	-672
6	b'2019\xc3\x84\xc3\xaa9\xc3\x94\xc3\x8225\xc3\x88\xc3\x9514\xc3\x8a\xc2\xb144\xc2\xb7\xc3\x9619\xc3\x83\xc3\xab'	-44.68	-10	110.5	-708	131	677	-39	55	478	182	-222	-678
7	b'2019\xc3\x84\xc3\xaa9\xc3\x94\xc3\x8225\xc3\x88\xc3\x9514\xc3\x8a\xc2\xb144\xc2\xb7\xc3\x9619\xc3\x83\xc3\xab'	-42.5	-13.12	107.43	-657	157	660	94	-396	440	182	-225	-664
8	b'2019\xc3\x84\xc3\xaa9\xc3\x94\xc3\x8225\xc3\x88\xc3\x9514\xc3\x8a\xc2\xb144\xc2\xb7\xc3\x9620\xc3\x83\xc3\xab'	-42.5	-13.12	107.43	-657	157	660	94	-396	440	182	-225	-664
9	b'2019\xc3\x84\xc3\xaa9\xc3\x94\xc3\x8225\xc3\x88\xc3\x9514\xc3\x8a\xc2\xb144\xc2\xb7\xc3\x9620\xc3\x83\xc3\xab'	-37.81	-18.68	102.31	-607	250	764	15	32	310	83	-273	-691
10	b'2019\xc3\x84\xc3\xaa9\xc3\x94\xc3\x8225\xc3\x88\xc3\x9514\xc3\x8a\xc2\xb144\xc2\xb7\xc3\x9620\xc3\x83\xc3\xab'	-35.12	-21	99.87	-604	281	776	48	-115	332	70	-291	-672
11	b'2019\xc3\x84\xc3\xaa9\xc3\x94\xc3\x8225\xc3\x88\xc3\x9514\xc3\x8a\xc2\xb144\xc2\xb7\xc3\x9620\xc3\x83\xc3\xab'	-34.31	-22.25	98.18	-575	301	768	56	-135	174	59	-278	-672
12	b'2019\xc3\x84\xc3\xaa9\xc3\x94\xc3\x8225\xc3\x88\xc3\x9514\xc3\x8a\xc2\xb144\xc2\xb7\xc3\x9620\xc3\x83\xc3\xab'	-33.31	-22.56	97.18	-629	293	692	-29	15	44	52	-291	-684
13	b'2019\xc3\x84\xc3\xaa9\xc3\x94\xc3\x8225\xc3\x88\xc3\x9514\xc3\x8a\xc2\xb144\xc2\xb7\xc3\x9620\xc3\x83\xc3\xab'	-32.68	-22.56	97.06	-585	301	757	-68	38	-87	24	-273	-672
14	b'2019\xc3\x84\xc3\xaa9\xc3\x94\xc3\x8225\xc3\x88\xc3\x9514\xc3\x8a\xc2\xb144\xc2\xb7\xc3\x9620\xc3\x83\xc3\xab'	-33.18	-22.25	97	-567	292	766	-2	38	-102	12	-283	-684
15	b'2019\xc3\x84\xc3\xaa9\xc3\x94\xc3\x8225\xc3\x88\xc3\x9514\xc3\x8a\xc2\xb144\xc2\xb7\xc3\x9621\xc3\x83\xc3\xab'	-33.87	-21	97.31	-525	278	718	-131	39	-70	36	-291	-672
16	b'2019\xc3\x84\xc3\xaa9\xc3\x94\xc3\x8225\xc3\x88\xc3\x9514\xc3\x8a\xc2\xb144\xc2\xb7\xc3\x9621\xc3\x83\xc3\xab'	-34.18	-20.56	97.37	-512	285	729	-5	9	-67	12	-267	-672
17	b'2019\xc3\x84\xc3\xaa9\xc3\x94\xc3\x8225\xc3\x88\xc3\x9514\xc3\x8a\xc2\xb144\xc2\xb7\xc3\x9621\xc3\x83\xc3\xab'	-34.18	-20.56	97.12	-521	279	748	46	-126	-21	24	-273	-684
18	b'2019\xc3\x84\xc3\xaa9\xc3\x94\xc3\x8225\xc3\x88\xc3\x9514\xc3\x8a\xc2\xb144\xc2\xb7\xc3\x9621\xc3\x83\xc3\xab'	-34.12	-20.5	97.18	-578	270	757	-108	39	-23	48	-280	-684
19	b'2019\xc3\x84\xc3\xaa9\xc3\x94\xc3\x8225\xc3\x88\xc3\x9514\xc3\x8a\xc2\xb144\xc2\xb7\xc3\x9621\xc3\x83\xc3\xab'	-33.75	-20	97.31	-463	284	756	-50	-165	116	41	-267	-684
20	b'2019\xc3\x84\xc3\xaa9\xc3\x94\xc3\x8225\xc3\x88\xc3\x9514\xc3\x8a\xc2\xb144\xc2\xb7\xc3\x9621\xc3\x83\xc3\xab'	-33.5	-20.18	96.12	-579	275	777	93	-19	21	24	-256	-704
21	b'2019\xc3\x84\xc3\xaa9\xc3\x94\xc3\x8225\xc3\x88\xc3\x9514\xc3\x8a\xc2\xb144\xc2\xb7\xc3\x9622\xc3\x83\xc3\xab'	-33.43	-20.43	96.25	-539	268	760	58	17	-87	30	-267	-704
22	b'2019\xc3\x84\xc3\xaa9\xc3\x94\xc3\x8225\xc3\x88\xc3\x9514\xc3\x8a\xc2\xb144\xc2\xb7\xc3\x9622\xc3\x83\xc3\xab'	-33.31	-20.12	96.56	-503	285	771	-14	-13	-13	41	-244	-691
23	b'2019\xc3\x84\xc3\xaa9\xc3\x94\xc3\x8225\xc3\x88\xc3\x9514\xc3\x8a\xc2\xb144\xc2\xb7\xc3\x9622\xc3\x83\xc3\xab'	-33	-20.12	96.87	-558	279	759	1	-50	-3	-4	-267	-697
