# Supplementary material for: Data acquired by a single object sensor for the detection and quality evaluation of table tennis forehand strokes
Source: Data Brief. 2020 Nov 6;33:106504. doi: 10.1016/j.dib.2020.106504 (PMC7683218; doi:10.1016/j.dib.2020.106504)
Supplement: Supplementary file 2 [file mmc2.zip › Raw/Sensory-Data/1141.csv]

#	Time/Date	Roll	Pitch	Yaw	acc(x)	acc(y)	acc(z)	gyro(x)	gyro(y)	gyro(z)	mag(x)	mag(y)	mag(z)
2	b'2019\xc3\x84\xc3\xaa9\xc3\x94\xc3\x8225\xc3\x88\xc3\x9514\xc3\x8a\xc2\xb144\xc2\xb7\xc3\x9630\xc3\x83\xc3\xab'	-52.31	26.81	132.18	-826	-286	514	139	-235	390	374	-11	-648
3	b'2019\xc3\x84\xc3\xaa9\xc3\x94\xc3\x8225\xc3\x88\xc3\x9514\xc3\x8a\xc2\xb144\xc2\xb7\xc3\x9630\xc3\x83\xc3\xab'	-52.31	26.81	132.18	-826	-286	514	139	-235	390	374	-11	-648
4	b'2019\xc3\x84\xc3\xaa9\xc3\x94\xc3\x8225\xc3\x88\xc3\x9514\xc3\x8a\xc2\xb144\xc2\xb7\xc3\x9630\xc3\x83\xc3\xab'	-51	18.43	127.5	-828	-197	575	62	-219	303	356	-65	-635
5	b'2019\xc3\x84\xc3\xaa9\xc3\x94\xc3\x8225\xc3\x88\xc3\x9514\xc3\x8a\xc2\xb144\xc2\xb7\xc3\x9630\xc3\x83\xc3\xab'	-51	18.43	127.5	-828	-197	575	62	-219	303	356	-65	-635
6	b'2019\xc3\x84\xc3\xaa9\xc3\x94\xc3\x8225\xc3\x88\xc3\x9514\xc3\x8a\xc2\xb144\xc2\xb7\xc3\x9630\xc3\x83\xc3\xab'	-48.56	9	122.81	-719	-82	643	182	-250	341	320	-116	-659
7	b'2019\xc3\x84\xc3\xaa9\xc3\x94\xc3\x8225\xc3\x88\xc3\x9514\xc3\x8a\xc2\xb144\xc2\xb7\xc3\x9630\xc3\x83\xc3\xab'	-46.56	2	119.31	-648	-4	744	98	-235	483	260	-163	-667
8	b'2019\xc3\x84\xc3\xaa9\xc3\x94\xc3\x8225\xc3\x88\xc3\x9514\xc3\x8a\xc2\xb144\xc2\xb7\xc3\x9630\xc3\x83\xc3\xab'	-42.12	-7.81	109.75	-672	88	734	95	-604	583	196	-187	-680
9	b'2019\xc3\x84\xc3\xaa9\xc3\x94\xc3\x8225\xc3\x88\xc3\x9514\xc3\x8a\xc2\xb144\xc2\xb7\xc3\x9631\xc3\x83\xc3\xab'	-42.12	-7.81	109.75	-672	88	734	95	-604	583	196	-187	-680
10	b'2019\xc3\x84\xc3\xaa9\xc3\x94\xc3\x8225\xc3\x88\xc3\x9514\xc3\x8a\xc2\xb144\xc2\xb7\xc3\x9631\xc3\x83\xc3\xab'	-35.62	-14.87	102.93	-641	204	788	245	-570	628	76	-228	-700
11	b'2019\xc3\x84\xc3\xaa9\xc3\x94\xc3\x8225\xc3\x88\xc3\x9514\xc3\x8a\xc2\xb144\xc2\xb7\xc3\x9631\xc3\x83\xc3\xab'	-32.81	-17.37	100	-585	226	783	109	-269	508	59	-240	-692
12	b'2019\xc3\x84\xc3\xaa9\xc3\x94\xc3\x8225\xc3\x88\xc3\x9514\xc3\x8a\xc2\xb144\xc2\xb7\xc3\x9631\xc3\x83\xc3\xab'	-31.75	-19.12	97.37	-612	260	757	3	-52	190	-19	-262	-705
13	b'2019\xc3\x84\xc3\xaa9\xc3\x94\xc3\x8225\xc3\x88\xc3\x9514\xc3\x8a\xc2\xb144\xc2\xb7\xc3\x9631\xc3\x83\xc3\xab'	-31.25	-19.75	96.43	-519	274	771	-50	-10	76	-46	-264	-713
14	b'2019\xc3\x84\xc3\xaa9\xc3\x94\xc3\x8225\xc3\x88\xc3\x9514\xc3\x8a\xc2\xb144\xc2\xb7\xc3\x9631\xc3\x83\xc3\xab'	-31.43	-19.62	96.37	-500	271	779	22	-9	-50	6	-272	-707
15	b'2019\xc3\x84\xc3\xaa9\xc3\x94\xc3\x8225\xc3\x88\xc3\x9514\xc3\x8a\xc2\xb144\xc2\xb7\xc3\x9631\xc3\x83\xc3\xab'	-31.43	-19.31	96.5	-480	277	797	-13	-16	-33	-22	-259	-694
16	b'2019\xc3\x84\xc3\xaa9\xc3\x94\xc3\x8225\xc3\x88\xc3\x9514\xc3\x8a\xc2\xb144\xc2\xb7\xc3\x9631\xc3\x83\xc3\xab'	-31.43	-19.25	96.68	-519	265	804	25	-34	-69	17	-254	-700
17	b'2019\xc3\x84\xc3\xaa9\xc3\x94\xc3\x8225\xc3\x88\xc3\x9514\xc3\x8a\xc2\xb144\xc2\xb7\xc3\x9632\xc3\x83\xc3\xab'	-31.31	-19.06	97	-520	262	818	-33	-42	23	-11	-254	-681
18	b'2019\xc3\x84\xc3\xaa9\xc3\x94\xc3\x8225\xc3\x88\xc3\x9514\xc3\x8a\xc2\xb144\xc2\xb7\xc3\x9632\xc3\x83\xc3\xab'	-31.31	-18.93	97.31	-497	278	833	-2	-37	32	-33	-278	-713
19	b'2019\xc3\x84\xc3\xaa9\xc3\x94\xc3\x8225\xc3\x88\xc3\x9514\xc3\x8a\xc2\xb144\xc2\xb7\xc3\x9632\xc3\x83\xc3\xab'	-31.62	-18.81	97.81	-438	275	813	69	-18	-20	-4	-259	-700
20	b'2019\xc3\x84\xc3\xaa9\xc3\x94\xc3\x8225\xc3\x88\xc3\x9514\xc3\x8a\xc2\xb144\xc2\xb7\xc3\x9632\xc3\x83\xc3\xab'	-31	-19.25	97.25	-569	249	788	-83	152	32	-11	-254	-713
21	b'2019\xc3\x84\xc3\xaa9\xc3\x94\xc3\x8225\xc3\x88\xc3\x9514\xc3\x8a\xc2\xb144\xc2\xb7\xc3\x9632\xc3\x83\xc3\xab'	-31	-19.25	97.25	-569	249	788	-83	152	32	-11	-254	-713
22	b'2019\xc3\x84\xc3\xaa9\xc3\x94\xc3\x8225\xc3\x88\xc3\x9514\xc3\x8a\xc2\xb144\xc2\xb7\xc3\x9632\xc3\x83\xc3\xab'	-31.18	-19.25	97.43	-501	256	799	26	79	-87	1	-265	-694
