# Supplementary material for: Data acquired by a single object sensor for the detection and quality evaluation of table tennis forehand strokes
Source: Data Brief. 2020 Nov 6;33:106504. doi: 10.1016/j.dib.2020.106504 (PMC7683218; doi:10.1016/j.dib.2020.106504)
Supplement: Supplementary file 2 [file mmc2.zip › Raw/Sensory-Data/1142.csv]

#	Time/Date	Roll	Pitch	Yaw	acc(x)	acc(y)	acc(z)	gyro(x)	gyro(y)	gyro(z)	mag(x)	mag(y)	mag(z)
2	b'2019\xc3\x84\xc3\xaa9\xc3\x94\xc3\x8225\xc3\x88\xc3\x9514\xc3\x8a\xc2\xb144\xc2\xb7\xc3\x9640\xc3\x83\xc3\xab'	-46.37	36.12	143.43	-714	-371	554	172	-366	722	392	72	-636
3	b'2019\xc3\x84\xc3\xaa9\xc3\x94\xc3\x8225\xc3\x88\xc3\x9514\xc3\x8a\xc2\xb144\xc2\xb7\xc3\x9640\xc3\x83\xc3\xab'	-47.5	28.31	138.06	-737	-302	607	190	-296	730	401	38	-643
4	b'2019\xc3\x84\xc3\xaa9\xc3\x94\xc3\x8225\xc3\x88\xc3\x9514\xc3\x8a\xc2\xb144\xc2\xb7\xc3\x9640\xc3\x83\xc3\xab'	-47.5	28.31	138.06	-737	-302	607	190	-296	730	401	38	-643
5	b'2019\xc3\x84\xc3\xaa9\xc3\x94\xc3\x8225\xc3\x88\xc3\x9514\xc3\x8a\xc2\xb144\xc2\xb7\xc3\x9641\xc3\x83\xc3\xab'	-48	11.62	126.62	-729	-129	641	208	-304	565	296	-80	-670
6	b'2019\xc3\x84\xc3\xaa9\xc3\x94\xc3\x8225\xc3\x88\xc3\x9514\xc3\x8a\xc2\xb144\xc2\xb7\xc3\x9641\xc3\x83\xc3\xab'	-47	4.87	122.62	-728	-59	639	230	-174	545	238	-142	-676
7	b'2019\xc3\x84\xc3\xaa9\xc3\x94\xc3\x8225\xc3\x88\xc3\x9514\xc3\x8a\xc2\xb144\xc2\xb7\xc3\x9641\xc3\x83\xc3\xab'	-45.62	-1.81	119.12	-770	17	741	151	-76	511	232	-184	-670
8	b'2019\xc3\x84\xc3\xaa9\xc3\x94\xc3\x8225\xc3\x88\xc3\x9514\xc3\x8a\xc2\xb144\xc2\xb7\xc3\x9641\xc3\x83\xc3\xab'	-44.31	-7.18	114.31	-711	99	742	-17	-200	435	209	-224	-662
9	b'2019\xc3\x84\xc3\xaa9\xc3\x94\xc3\x8225\xc3\x88\xc3\x9514\xc3\x8a\xc2\xb144\xc2\xb7\xc3\x9641\xc3\x83\xc3\xab'	-44.31	-7.18	114.31	-711	99	742	-17	-200	435	209	-224	-662
10	b'2019\xc3\x84\xc3\xaa9\xc3\x94\xc3\x8225\xc3\x88\xc3\x9514\xc3\x8a\xc2\xb144\xc2\xb7\xc3\x9641\xc3\x83\xc3\xab'	-42.5	-11.68	107.75	-685	153	680	-67	49	389	174	-230	-702
11	b'2019\xc3\x84\xc3\xaa9\xc3\x94\xc3\x8225\xc3\x88\xc3\x9514\xc3\x8a\xc2\xb144\xc2\xb7\xc3\x9641\xc3\x83\xc3\xab'	-41.75	-13.81	104.93	-677	174	689	-13	-78	276	180	-235	-676
12	b'2019\xc3\x84\xc3\xaa9\xc3\x94\xc3\x8225\xc3\x88\xc3\x9514\xc3\x8a\xc2\xb144\xc2\xb7\xc3\x9642\xc3\x83\xc3\xab'	-41.75	-13.81	104.93	-677	174	689	-13	-78	276	180	-235	-676
13	b'2019\xc3\x84\xc3\xaa9\xc3\x94\xc3\x8225\xc3\x88\xc3\x9514\xc3\x8a\xc2\xb144\xc2\xb7\xc3\x9642\xc3\x83\xc3\xab'	-38.06	-17.12	102.56	-610	231	732	-48	-32	191	132	-270	-696
14	b'2019\xc3\x84\xc3\xaa9\xc3\x94\xc3\x8225\xc3\x88\xc3\x9514\xc3\x8a\xc2\xb144\xc2\xb7\xc3\x9642\xc3\x83\xc3\xab'	-37.37	-17.31	101.5	-655	226	728	-69	-18	-21	88	-246	-676
15	b'2019\xc3\x84\xc3\xaa9\xc3\x94\xc3\x8225\xc3\x88\xc3\x9514\xc3\x8a\xc2\xb144\xc2\xb7\xc3\x9642\xc3\x83\xc3\xab'	-37.25	-17.06	101.62	-572	218	737	-13	-36	53	94	-241	-689
16	b'2019\xc3\x84\xc3\xaa9\xc3\x94\xc3\x8225\xc3\x88\xc3\x9514\xc3\x8a\xc2\xb144\xc2\xb7\xc3\x9642\xc3\x83\xc3\xab'	-37.18	-16.62	101.93	-614	215	726	-43	33	-45	94	-257	-689
17	b'2019\xc3\x84\xc3\xaa9\xc3\x94\xc3\x8225\xc3\x88\xc3\x9514\xc3\x8a\xc2\xb144\xc2\xb7\xc3\x9642\xc3\x83\xc3\xab'	-37.12	-16.43	102.12	-557	228	759	22	-75	-3	59	-257	-702
18	b'2019\xc3\x84\xc3\xaa9\xc3\x94\xc3\x8225\xc3\x88\xc3\x9514\xc3\x8a\xc2\xb144\xc2\xb7\xc3\x9642\xc3\x83\xc3\xab'	-37	-16.43	102.31	-567	222	735	64	-50	-24	76	-264	-683
19	b'2019\xc3\x84\xc3\xaa9\xc3\x94\xc3\x8225\xc3\x88\xc3\x9514\xc3\x8a\xc2\xb144\xc2\xb7\xc3\x9643\xc3\x83\xc3\xab'	-36.93	-16.43	102.18	-583	221	770	-9	-23	12	100	-257	-721
