# Supplementary material for: Data acquired by a single object sensor for the detection and quality evaluation of table tennis forehand strokes
Source: Data Brief. 2020 Nov 6;33:106504. doi: 10.1016/j.dib.2020.106504 (PMC7683218; doi:10.1016/j.dib.2020.106504)
Supplement: Supplementary file 2 [file mmc2.zip › Raw/Sensory-Data/1143.csv]

#	Time/Date	Roll	Pitch	Yaw	acc(x)	acc(y)	acc(z)	gyro(x)	gyro(y)	gyro(z)	mag(x)	mag(y)	mag(z)
2	b'2019\xc3\x84\xc3\xaa9\xc3\x94\xc3\x8225\xc3\x88\xc3\x9514\xc3\x8a\xc2\xb144\xc2\xb7\xc3\x9653\xc3\x83\xc3\xab'	-47.43	18.87	129.06	-710	-211	658	124	-263	246	320	-36	-675
3	b'2019\xc3\x84\xc3\xaa9\xc3\x94\xc3\x8225\xc3\x88\xc3\x9514\xc3\x8a\xc2\xb144\xc2\xb7\xc3\x9653\xc3\x83\xc3\xab'	-47.43	18.87	129.06	-710	-211	658	124	-263	246	320	-36	-675
4	b'2019\xc3\x84\xc3\xaa9\xc3\x94\xc3\x8225\xc3\x88\xc3\x9514\xc3\x8a\xc2\xb144\xc2\xb7\xc3\x9653\xc3\x83\xc3\xab'	-45.5	10.43	123.87	-696	-94	674	81	-129	369	216	-118	-688
5	b'2019\xc3\x84\xc3\xaa9\xc3\x94\xc3\x8225\xc3\x88\xc3\x9514\xc3\x8a\xc2\xb144\xc2\xb7\xc3\x9653\xc3\x83\xc3\xab'	-44.68	6.87	120.43	-758	-71	713	-56	-22	474	238	-120	-676
6	b'2019\xc3\x84\xc3\xaa9\xc3\x94\xc3\x8225\xc3\x88\xc3\x9514\xc3\x8a\xc2\xb144\xc2\xb7\xc3\x9653\xc3\x83\xc3\xab'	-44.25	3.87	117.18	-731	-46	675	32	-244	359	187	-131	-662
7	b'2019\xc3\x84\xc3\xaa9\xc3\x94\xc3\x8225\xc3\x88\xc3\x9514\xc3\x8a\xc2\xb144\xc2\xb7\xc3\x9653\xc3\x83\xc3\xab'	-41.87	-0.75	114	-634	27	733	138	-427	310	192	-155	-708
8	b'2019\xc3\x84\xc3\xaa9\xc3\x94\xc3\x8225\xc3\x88\xc3\x9514\xc3\x8a\xc2\xb144\xc2\xb7\xc3\x9653\xc3\x83\xc3\xab'	-38.31	-5.12	110.87	-679	45	792	44	-186	252	110	-201	-715
9	b'2019\xc3\x84\xc3\xaa9\xc3\x94\xc3\x8225\xc3\x88\xc3\x9514\xc3\x8a\xc2\xb144\xc2\xb7\xc3\x9654\xc3\x83\xc3\xab'	-38.31	-5.12	110.87	-679	45	792	44	-186	252	110	-201	-715
10	b'2019\xc3\x84\xc3\xaa9\xc3\x94\xc3\x8225\xc3\x88\xc3\x9514\xc3\x8a\xc2\xb144\xc2\xb7\xc3\x9654\xc3\x83\xc3\xab'	-34.81	-9.18	107.31	-593	121	781	-41	-6	37	59	-214	-697
11	b'2019\xc3\x84\xc3\xaa9\xc3\x94\xc3\x8225\xc3\x88\xc3\x9514\xc3\x8a\xc2\xb144\xc2\xb7\xc3\x9654\xc3\x83\xc3\xab'	-34.81	-9.25	107.62	-548	124	775	-85	93	-27	76	-224	-678
12	b'2019\xc3\x84\xc3\xaa9\xc3\x94\xc3\x8225\xc3\x88\xc3\x9514\xc3\x8a\xc2\xb144\xc2\xb7\xc3\x9654\xc3\x83\xc3\xab'	-34.75	-9.31	107.81	-515	134	787	-61	8	24	70	-230	-710
13	b'2019\xc3\x84\xc3\xaa9\xc3\x94\xc3\x8225\xc3\x88\xc3\x9514\xc3\x8a\xc2\xb144\xc2\xb7\xc3\x9654\xc3\x83\xc3\xab'	-34.62	-9.37	107.56	-543	138	785	-16	24	12	48	-208	-716
14	b'2019\xc3\x84\xc3\xaa9\xc3\x94\xc3\x8225\xc3\x88\xc3\x9514\xc3\x8a\xc2\xb144\xc2\xb7\xc3\x9655\xc3\x83\xc3\xab'	-34.56	-9.18	107.31	-575	130	790	-78	20	-22	36	-224	-716
15	b'2019\xc3\x84\xc3\xaa9\xc3\x94\xc3\x8225\xc3\x88\xc3\x9514\xc3\x8a\xc2\xb144\xc2\xb7\xc3\x9655\xc3\x83\xc3\xab'	-34.56	-9.43	107.12	-544	136	760	-7	76	-4	17	-208	-716
16	b'2019\xc3\x84\xc3\xaa9\xc3\x94\xc3\x8225\xc3\x88\xc3\x9514\xc3\x8a\xc2\xb144\xc2\xb7\xc3\x9655\xc3\x83\xc3\xab'	-35	-9.81	106.5	-581	128	791	-72	-34	-5	65	-214	-691
17	b'2019\xc3\x84\xc3\xaa9\xc3\x94\xc3\x8225\xc3\x88\xc3\x9514\xc3\x8a\xc2\xb144\xc2\xb7\xc3\x9656\xc3\x83\xc3\xab'	-34.93	-9.68	106.31	-569	140	796	-38	38	-11	30	-208	-716
18	b'2019\xc3\x84\xc3\xaa9\xc3\x94\xc3\x8225\xc3\x88\xc3\x9514\xc3\x8a\xc2\xb144\xc2\xb7\xc3\x9656\xc3\x83\xc3\xab'	-34.93	-9.68	106.31	-569	140	796	-38	38	-11	30	-208	-716
