# Supplementary material for: Data acquired by a single object sensor for the detection and quality evaluation of table tennis forehand strokes
Source: Data Brief. 2020 Nov 6;33:106504. doi: 10.1016/j.dib.2020.106504 (PMC7683218; doi:10.1016/j.dib.2020.106504)
Supplement: Supplementary file 2 [file mmc2.zip › Raw/Sensory-Data/1144.csv]

#	Time/Date	Roll	Pitch	Yaw	acc(x)	acc(y)	acc(z)	gyro(x)	gyro(y)	gyro(z)	mag(x)	mag(y)	mag(z)
2	b'2019\xc3\x84\xc3\xaa9\xc3\x94\xc3\x8225\xc3\x88\xc3\x9514\xc3\x8a\xc2\xb145\xc2\xb7\xc3\x967\xc3\x83\xc3\xab'	-42.43	2.18	120.31	-691	-10	810	103	-160	691	195	-153	-691
3	b'2019\xc3\x84\xc3\xaa9\xc3\x94\xc3\x8225\xc3\x88\xc3\x9514\xc3\x8a\xc2\xb145\xc2\xb7\xc3\x967\xc3\x83\xc3\xab'	-42.43	2.18	120.31	-691	-10	810	103	-160	691	195	-153	-691
4	b'2019\xc3\x84\xc3\xaa9\xc3\x94\xc3\x8225\xc3\x88\xc3\x9514\xc3\x8a\xc2\xb145\xc2\xb7\xc3\x967\xc3\x83\xc3\xab'	-40.62	-6.56	111.75	-584	84	734	77	-9	680	148	-193	-710
5	b'2019\xc3\x84\xc3\xaa9\xc3\x94\xc3\x8225\xc3\x88\xc3\x9514\xc3\x8a\xc2\xb145\xc2\xb7\xc3\x967\xc3\x83\xc3\xab'	-39.75	-10.43	107.12	-666	119	686	-10	11	775	129	-217	-678
6	b'2019\xc3\x84\xc3\xaa9\xc3\x94\xc3\x8225\xc3\x88\xc3\x9514\xc3\x8a\xc2\xb145\xc2\xb7\xc3\x967\xc3\x83\xc3\xab'	-37.68	-15.93	101.87	-713	224	790	189	20	667	108	-238	-691
7	b'2019\xc3\x84\xc3\xaa9\xc3\x94\xc3\x8225\xc3\x88\xc3\x9514\xc3\x8a\xc2\xb145\xc2\xb7\xc3\x967\xc3\x83\xc3\xab'	-36.37	-20.06	97.06	-591	303	700	236	-94	755	102	-249	-704
8	b'2019\xc3\x84\xc3\xaa9\xc3\x94\xc3\x8225\xc3\x88\xc3\x9514\xc3\x8a\xc2\xb145\xc2\xb7\xc3\x968\xc3\x83\xc3\xab'	-34.5	-23.62	92.25	-593	315	732	-57	63	183	62	-273	-704
9	b'2019\xc3\x84\xc3\xaa9\xc3\x94\xc3\x8225\xc3\x88\xc3\x9514\xc3\x8a\xc2\xb145\xc2\xb7\xc3\x968\xc3\x83\xc3\xab'	-34.5	-23.62	92.25	-593	315	732	-57	63	183	62	-273	-704
10	b'2019\xc3\x84\xc3\xaa9\xc3\x94\xc3\x8225\xc3\x88\xc3\x9514\xc3\x8a\xc2\xb145\xc2\xb7\xc3\x968\xc3\x83\xc3\xab'	-34.56	-23.87	90.93	-552	305	761	10	-92	52	80	-278	-686
11	b'2019\xc3\x84\xc3\xaa9\xc3\x94\xc3\x8225\xc3\x88\xc3\x9514\xc3\x8a\xc2\xb145\xc2\xb7\xc3\x968\xc3\x83\xc3\xab'	-34.81	-23.43	90.68	-559	296	703	-54	94	-7	67	-243	-699
12	b'2019\xc3\x84\xc3\xaa9\xc3\x94\xc3\x8225\xc3\x88\xc3\x9514\xc3\x8a\xc2\xb145\xc2\xb7\xc3\x968\xc3\x83\xc3\xab'	-34.68	-23.56	90.68	-577	314	754	20	28	16	20	-254	-705
13	b'2019\xc3\x84\xc3\xaa9\xc3\x94\xc3\x8225\xc3\x88\xc3\x9514\xc3\x8a\xc2\xb145\xc2\xb7\xc3\x968\xc3\x83\xc3\xab'	-34.75	-23.56	90.5	-571	314	739	43	20	43	44	-254	-699
14	b'2019\xc3\x84\xc3\xaa9\xc3\x94\xc3\x8225\xc3\x88\xc3\x9514\xc3\x8a\xc2\xb145\xc2\xb7\xc3\x968\xc3\x83\xc3\xab'	-34.68	-23.87	90.43	-576	313	754	11	-4	49	49	-265	-692
15	b'2019\xc3\x84\xc3\xaa9\xc3\x94\xc3\x8225\xc3\x88\xc3\x9514\xc3\x8a\xc2\xb145\xc2\xb7\xc3\x969\xc3\x83\xc3\xab'	-35.06	-24.31	90	-584	326	765	3	6	8	56	-272	-697
16	b'2019\xc3\x84\xc3\xaa9\xc3\x94\xc3\x8225\xc3\x88\xc3\x9514\xc3\x8a\xc2\xb145\xc2\xb7\xc3\x969\xc3\x83\xc3\xab'	-34.87	-24.25	89.62	-556	316	779	-26	-41	-10	67	-236	-710
17	b'2019\xc3\x84\xc3\xaa9\xc3\x94\xc3\x8225\xc3\x88\xc3\x9514\xc3\x8a\xc2\xb145\xc2\xb7\xc3\x969\xc3\x83\xc3\xab'	-34.56	-24.06	89.37	-556	314	736	-24	-53	52	49	-248	-680
18	b'2019\xc3\x84\xc3\xaa9\xc3\x94\xc3\x8225\xc3\x88\xc3\x9514\xc3\x8a\xc2\xb145\xc2\xb7\xc3\x969\xc3\x83\xc3\xab'	-34.31	-23.81	88.93	-515	301	706	-21	-3	67	56	-248	-712
