# Supplementary material for: Data acquired by a single object sensor for the detection and quality evaluation of table tennis forehand strokes
Source: Data Brief. 2020 Nov 6;33:106504. doi: 10.1016/j.dib.2020.106504 (PMC7683218; doi:10.1016/j.dib.2020.106504)
Supplement: Supplementary file 2 [file mmc2.zip › Raw/Sensory-Data/1145.csv]

#	Time/Date	Roll	Pitch	Yaw	acc(x)	acc(y)	acc(z)	gyro(x)	gyro(y)	gyro(z)	mag(x)	mag(y)	mag(z)
2	b'2019\xc3\x84\xc3\xaa9\xc3\x94\xc3\x8225\xc3\x88\xc3\x9514\xc3\x8a\xc2\xb145\xc2\xb7\xc3\x9617\xc3\x83\xc3\xab'	-49.75	4	120.87	-735	-26	659	240	-587	1118	294	-110	-662
3	b'2019\xc3\x84\xc3\xaa9\xc3\x94\xc3\x8225\xc3\x88\xc3\x9514\xc3\x8a\xc2\xb145\xc2\xb7\xc3\x9617\xc3\x83\xc3\xab'	-45.87	-6.31	113.43	-780	110	792	268	-612	1091	219	-180	-683
4	b'2019\xc3\x84\xc3\xaa9\xc3\x94\xc3\x8225\xc3\x88\xc3\x9514\xc3\x8a\xc2\xb145\xc2\xb7\xc3\x9617\xc3\x83\xc3\xab'	-43.37	-11.62	108.06	-689	162	715	-66	-250	865	161	-241	-668
5	b'2019\xc3\x84\xc3\xaa9\xc3\x94\xc3\x8225\xc3\x88\xc3\x9514\xc3\x8a\xc2\xb145\xc2\xb7\xc3\x9617\xc3\x83\xc3\xab'	-39	-18.18	99.81	-646	239	766	-50	-92	678	116	-257	-702
6	b'2019\xc3\x84\xc3\xaa9\xc3\x94\xc3\x8225\xc3\x88\xc3\x9514\xc3\x8a\xc2\xb145\xc2\xb7\xc3\x9617\xc3\x83\xc3\xab'	-36.62	-20.93	95.18	-564	307	749	-31	-149	647	70	-265	-702
7	b'2019\xc3\x84\xc3\xaa9\xc3\x94\xc3\x8225\xc3\x88\xc3\x9514\xc3\x8a\xc2\xb145\xc2\xb7\xc3\x9617\xc3\x83\xc3\xab'	-36.62	-20.93	95.18	-564	307	749	-31	-149	647	70	-265	-702
8	b'2019\xc3\x84\xc3\xaa9\xc3\x94\xc3\x8225\xc3\x88\xc3\x9514\xc3\x8a\xc2\xb145\xc2\xb7\xc3\x9617\xc3\x83\xc3\xab'	-31.93	-24.25	88.37	-590	335	706	-185	-23	349	19	-260	-700
9	b'2019\xc3\x84\xc3\xaa9\xc3\x94\xc3\x8225\xc3\x88\xc3\x9514\xc3\x8a\xc2\xb145\xc2\xb7\xc3\x9618\xc3\x83\xc3\xab'	-30.62	-24.75	86.87	-530	354	776	-57	-33	103	14	-278	-708
10	b'2019\xc3\x84\xc3\xaa9\xc3\x94\xc3\x8225\xc3\x88\xc3\x9514\xc3\x8a\xc2\xb145\xc2\xb7\xc3\x9618\xc3\x83\xc3\xab'	-29.81	-24.62	85.5	-480	334	725	-93	3	48	32	-257	-708
11	b'2019\xc3\x84\xc3\xaa9\xc3\x94\xc3\x8225\xc3\x88\xc3\x9514\xc3\x8a\xc2\xb145\xc2\xb7\xc3\x9618\xc3\x83\xc3\xab'	-29.81	-24.68	85.12	-468	351	798	-21	-32	42	-25	-252	-708
12	b'2019\xc3\x84\xc3\xaa9\xc3\x94\xc3\x8225\xc3\x88\xc3\x9514\xc3\x8a\xc2\xb145\xc2\xb7\xc3\x9618\xc3\x83\xc3\xab'	-29.68	-24.5	85.25	-499	335	784	15	82	37	-25	-235	-707
13	b'2019\xc3\x84\xc3\xaa9\xc3\x94\xc3\x8225\xc3\x88\xc3\x9514\xc3\x8a\xc2\xb145\xc2\xb7\xc3\x9618\xc3\x83\xc3\xab'	-29.68	-24.5	85.06	-481	336	754	-61	81	43	-9	-241	-720
14	b'2019\xc3\x84\xc3\xaa9\xc3\x94\xc3\x8225\xc3\x88\xc3\x9514\xc3\x8a\xc2\xb145\xc2\xb7\xc3\x9618\xc3\x83\xc3\xab'	-29.62	-24.43	84.68	-507	331	738	-7	-35	23	3	-235	-721
15	b'2019\xc3\x84\xc3\xaa9\xc3\x94\xc3\x8225\xc3\x88\xc3\x9514\xc3\x8a\xc2\xb145\xc2\xb7\xc3\x9618\xc3\x83\xc3\xab'	-29.56	-24.62	84.81	-488	357	819	-18	27	70	-3	-246	-696
16	b'2019\xc3\x84\xc3\xaa9\xc3\x94\xc3\x8225\xc3\x88\xc3\x9514\xc3\x8a\xc2\xb145\xc2\xb7\xc3\x9618\xc3\x83\xc3\xab'	-29.56	-24.62	84.81	-488	357	819	-18	27	70	-3	-246	-696
17	b'2019\xc3\x84\xc3\xaa9\xc3\x94\xc3\x8225\xc3\x88\xc3\x9514\xc3\x8a\xc2\xb145\xc2\xb7\xc3\x9619\xc3\x83\xc3\xab'	-29.68	-24.81	85	-437	336	684	73	74	22	3	-228	-715
18	b'2019\xc3\x84\xc3\xaa9\xc3\x94\xc3\x8225\xc3\x88\xc3\x9514\xc3\x8a\xc2\xb145\xc2\xb7\xc3\x9619\xc3\x83\xc3\xab'	-29.75	-25.18	85.12	-473	348	751	-57	-13	23	3	-246	-721
19	b'2019\xc3\x84\xc3\xaa9\xc3\x94\xc3\x8225\xc3\x88\xc3\x9514\xc3\x8a\xc2\xb145\xc2\xb7\xc3\x9619\xc3\x83\xc3\xab'	-29.56	-24.81	85.12	-472	348	746	-66	23	65	-25	-270	-696
20	b'2019\xc3\x84\xc3\xaa9\xc3\x94\xc3\x8225\xc3\x88\xc3\x9514\xc3\x8a\xc2\xb145\xc2\xb7\xc3\x9619\xc3\x83\xc3\xab'	-29.37	-24.56	84.87	-512	345	754	-93	85	0	-44	-252	-702
21	b'2019\xc3\x84\xc3\xaa9\xc3\x94\xc3\x8225\xc3\x88\xc3\x9514\xc3\x8a\xc2\xb145\xc2\xb7\xc3\x9619\xc3\x83\xc3\xab'	-29.18	-24.37	85.12	-458	334	782	-4	-43	-20	-9	-228	-715
22	b'2019\xc3\x84\xc3\xaa9\xc3\x94\xc3\x8225\xc3\x88\xc3\x9514\xc3\x8a\xc2\xb145\xc2\xb7\xc3\x9619\xc3\x83\xc3\xab'	-29	-24.25	84.93	-443	340	783	-8	-4	26	-20	-252	-715
23	b'2019\xc3\x84\xc3\xaa9\xc3\x94\xc3\x8225\xc3\x88\xc3\x9514\xc3\x8a\xc2\xb145\xc2\xb7\xc3\x9619\xc3\x83\xc3\xab'	-28.75	-24.25	84.68	-475	332	754	-39	4	48	8	-228	-708
