# Supplementary material for: Data acquired by a single object sensor for the detection and quality evaluation of table tennis forehand strokes
Source: Data Brief. 2020 Nov 6;33:106504. doi: 10.1016/j.dib.2020.106504 (PMC7683218; doi:10.1016/j.dib.2020.106504)
Supplement: Supplementary file 2 [file mmc2.zip › Raw/Sensory-Data/1146.csv]

#	Time/Date	Roll	Pitch	Yaw	acc(x)	acc(y)	acc(z)	gyro(x)	gyro(y)	gyro(z)	mag(x)	mag(y)	mag(z)
2	b'2019\xc3\x84\xc3\xaa9\xc3\x94\xc3\x8225\xc3\x88\xc3\x9514\xc3\x8a\xc2\xb145\xc2\xb7\xc3\x9628\xc3\x83\xc3\xab'	-47.18	10.12	123.56	-689	-110	622	25	-368	845	281	-89	-664
3	b'2019\xc3\x84\xc3\xaa9\xc3\x94\xc3\x8225\xc3\x88\xc3\x9514\xc3\x8a\xc2\xb145\xc2\xb7\xc3\x9628\xc3\x83\xc3\xab'	-47.18	10.12	123.56	-689	-110	622	25	-368	845	281	-89	-664
4	b'2019\xc3\x84\xc3\xaa9\xc3\x94\xc3\x8225\xc3\x88\xc3\x9514\xc3\x8a\xc2\xb145\xc2\xb7\xc3\x9628\xc3\x83\xc3\xab'	-43.06	-5.12	110.68	-706	102	768	125	-327	1065	211	-152	-702
5	b'2019\xc3\x84\xc3\xaa9\xc3\x94\xc3\x8225\xc3\x88\xc3\x9514\xc3\x8a\xc2\xb145\xc2\xb7\xc3\x9629\xc3\x83\xc3\xab'	-38.68	-13.93	101.37	-698	203	811	101	-257	1020	155	-206	-696
6	b'2019\xc3\x84\xc3\xaa9\xc3\x94\xc3\x8225\xc3\x88\xc3\x9514\xc3\x8a\xc2\xb145\xc2\xb7\xc3\x9629\xc3\x83\xc3\xab'	-38.68	-13.93	101.37	-698	203	811	101	-257	1020	155	-206	-696
7	b'2019\xc3\x84\xc3\xaa9\xc3\x94\xc3\x8225\xc3\x88\xc3\x9514\xc3\x8a\xc2\xb145\xc2\xb7\xc3\x9629\xc3\x83\xc3\xab'	-31.37	-21.62	88.62	-560	304	777	-31	-102	322	-9	-241	-702
8	b'2019\xc3\x84\xc3\xaa9\xc3\x94\xc3\x8225\xc3\x88\xc3\x9514\xc3\x8a\xc2\xb145\xc2\xb7\xc3\x9629\xc3\x83\xc3\xab'	-29	-22	86.12	-518	286	735	-19	-82	150	-12	-252	-708
9	b'2019\xc3\x84\xc3\xaa9\xc3\x94\xc3\x8225\xc3\x88\xc3\x9514\xc3\x8a\xc2\xb145\xc2\xb7\xc3\x9629\xc3\x83\xc3\xab'	-27.68	-23.25	84.68	-424	321	783	17	17	83	-30	-240	-708
10	b'2019\xc3\x84\xc3\xaa9\xc3\x94\xc3\x8225\xc3\x88\xc3\x9514\xc3\x8a\xc2\xb145\xc2\xb7\xc3\x9630\xc3\x83\xc3\xab'	-27.5	-23.68	83.37	-440	343	795	-8	76	52	16	-216	-708
11	b'2019\xc3\x84\xc3\xaa9\xc3\x94\xc3\x8225\xc3\x88\xc3\x9514\xc3\x8a\xc2\xb145\xc2\xb7\xc3\x9630\xc3\x83\xc3\xab'	-27.56	-23.5	83.12	-472	322	792	-26	77	-13	-48	-216	-702
12	b'2019\xc3\x84\xc3\xaa9\xc3\x94\xc3\x8225\xc3\x88\xc3\x9514\xc3\x8a\xc2\xb145\xc2\xb7\xc3\x9630\xc3\x83\xc3\xab'	-27.18	-22.93	83.25	-452	306	776	-34	-67	53	-1	-233	-715
13	b'2019\xc3\x84\xc3\xaa9\xc3\x94\xc3\x8225\xc3\x88\xc3\x9514\xc3\x8a\xc2\xb145\xc2\xb7\xc3\x9630\xc3\x83\xc3\xab'	-27.12	-22.93	83.31	-435	327	827	-53	-6	55	-52	-220	-708
14	b'2019\xc3\x84\xc3\xaa9\xc3\x94\xc3\x8225\xc3\x88\xc3\x9514\xc3\x8a\xc2\xb145\xc2\xb7\xc3\x9630\xc3\x83\xc3\xab'	-27.06	-22.68	83.37	-396	324	820	16	-73	-26	-17	-216	-715
15	b'2019\xc3\x84\xc3\xaa9\xc3\x94\xc3\x8225\xc3\x88\xc3\x9514\xc3\x8a\xc2\xb145\xc2\xb7\xc3\x9631\xc3\x83\xc3\xab'	-27.06	-22.68	83.37	-396	324	820	16	-73	-26	-17	-216	-715
16	b'2019\xc3\x84\xc3\xaa9\xc3\x94\xc3\x8225\xc3\x88\xc3\x9514\xc3\x8a\xc2\xb145\xc2\xb7\xc3\x9631\xc3\x83\xc3\xab'	-26.93	-22.56	83.43	-408	326	812	16	-24	-12	-52	-211	-702
17	b'2019\xc3\x84\xc3\xaa9\xc3\x94\xc3\x8225\xc3\x88\xc3\x9514\xc3\x8a\xc2\xb145\xc2\xb7\xc3\x9631\xc3\x83\xc3\xab'	-26.75	-22.62	83.43	-420	312	805	6	-40	-20	-41	-211	-708
18	b'2019\xc3\x84\xc3\xaa9\xc3\x94\xc3\x8225\xc3\x88\xc3\x9514\xc3\x8a\xc2\xb145\xc2\xb7\xc3\x9631\xc3\x83\xc3\xab'	-26.62	-22.56	83.5	-421	323	818	-10	-15	8	-59	-216	-734
19	b'2019\xc3\x84\xc3\xaa9\xc3\x94\xc3\x8225\xc3\x88\xc3\x9514\xc3\x8a\xc2\xb145\xc2\xb7\xc3\x9631\xc3\x83\xc3\xab'	-26.43	-22.37	83.56	-415	319	818	17	-77	5	-59	-216	-715
20	b'2019\xc3\x84\xc3\xaa9\xc3\x94\xc3\x8225\xc3\x88\xc3\x9514\xc3\x8a\xc2\xb145\xc2\xb7\xc3\x9631\xc3\x83\xc3\xab'	-26.18	-22.18	83.43	-444	323	789	-6	-64	3	-65	-216	-708
21	b'2019\xc3\x84\xc3\xaa9\xc3\x94\xc3\x8225\xc3\x88\xc3\x9514\xc3\x8a\xc2\xb145\xc2\xb7\xc3\x9631\xc3\x83\xc3\xab'	-26.06	-22.12	83.31	-411	307	765	13	9	32	-17	-204	-708
22	b'2019\xc3\x84\xc3\xaa9\xc3\x94\xc3\x8225\xc3\x88\xc3\x9514\xc3\x8a\xc2\xb145\xc2\xb7\xc3\x9632\xc3\x83\xc3\xab'	-25.68	-22.37	83.56	-384	328	852	47	-78	30	-88	-227	-702
