# Supplementary material for: Data acquired by a single object sensor for the detection and quality evaluation of table tennis forehand strokes
Source: Data Brief. 2020 Nov 6;33:106504. doi: 10.1016/j.dib.2020.106504 (PMC7683218; doi:10.1016/j.dib.2020.106504)
Supplement: Supplementary file 2 [file mmc2.zip › Raw/Sensory-Data/1147.csv]

#	Time/Date	Roll	Pitch	Yaw	acc(x)	acc(y)	acc(z)	gyro(x)	gyro(y)	gyro(z)	mag(x)	mag(y)	mag(z)
2	b'2019\xc3\x84\xc3\xaa9\xc3\x94\xc3\x8225\xc3\x88\xc3\x9514\xc3\x8a\xc2\xb145\xc2\xb7\xc3\x9641\xc3\x83\xc3\xab'	-52.87	10.87	126.25	-748	-109	488	13	-91	743	400	-126	-632
3	b'2019\xc3\x84\xc3\xaa9\xc3\x94\xc3\x8225\xc3\x88\xc3\x9514\xc3\x8a\xc2\xb145\xc2\xb7\xc3\x9641\xc3\x83\xc3\xab'	-52.87	10.87	126.25	-748	-109	488	13	-91	743	400	-126	-632
4	b'2019\xc3\x84\xc3\xaa9\xc3\x94\xc3\x8225\xc3\x88\xc3\x9514\xc3\x8a\xc2\xb145\xc2\xb7\xc3\x9641\xc3\x83\xc3\xab'	-50.5	-3.5	115.56	-751	40	612	7	-146	686	305	-168	-659
5	b'2019\xc3\x84\xc3\xaa9\xc3\x94\xc3\x8225\xc3\x88\xc3\x9514\xc3\x8a\xc2\xb145\xc2\xb7\xc3\x9641\xc3\x83\xc3\xab'	-50.5	-3.5	115.56	-751	40	612	7	-146	686	305	-168	-659
6	b'2019\xc3\x84\xc3\xaa9\xc3\x94\xc3\x8225\xc3\x88\xc3\x9514\xc3\x8a\xc2\xb145\xc2\xb7\xc3\x9641\xc3\x83\xc3\xab'	-47.12	-16.37	102.56	-758	210	649	-61	-120	907	235	-225	-672
7	b'2019\xc3\x84\xc3\xaa9\xc3\x94\xc3\x8225\xc3\x88\xc3\x9514\xc3\x8a\xc2\xb145\xc2\xb7\xc3\x9641\xc3\x83\xc3\xab'	-46.31	-22.25	95.75	-711	268	675	-176	126	640	200	-244	-664
8	b'2019\xc3\x84\xc3\xaa9\xc3\x94\xc3\x8225\xc3\x88\xc3\x9514\xc3\x8a\xc2\xb145\xc2\xb7\xc3\x9642\xc3\x83\xc3\xab'	-44.25	-25.5	90.75	-733	327	720	-265	98	519	166	-256	-684
9	b'2019\xc3\x84\xc3\xaa9\xc3\x94\xc3\x8225\xc3\x88\xc3\x9514\xc3\x8a\xc2\xb145\xc2\xb7\xc3\x9642\xc3\x83\xc3\xab'	-42.87	-27.12	86	-736	324	678	-247	71	248	166	-260	-697
10	b'2019\xc3\x84\xc3\xaa9\xc3\x94\xc3\x8225\xc3\x88\xc3\x9514\xc3\x8a\xc2\xb145\xc2\xb7\xc3\x9642\xc3\x83\xc3\xab'	-42.56	-27	84.68	-686	327	680	-83	-36	33	155	-236	-691
11	b'2019\xc3\x84\xc3\xaa9\xc3\x94\xc3\x8225\xc3\x88\xc3\x9514\xc3\x8a\xc2\xb145\xc2\xb7\xc3\x9642\xc3\x83\xc3\xab'	-41.5	-25.87	83.75	-634	314	659	-140	-42	23	166	-216	-691
12	b'2019\xc3\x84\xc3\xaa9\xc3\x94\xc3\x8225\xc3\x88\xc3\x9514\xc3\x8a\xc2\xb145\xc2\xb7\xc3\x9642\xc3\x83\xc3\xab'	-41.18	-25.68	83.68	-633	317	673	0	-59	33	148	-220	-691
13	b'2019\xc3\x84\xc3\xaa9\xc3\x94\xc3\x8225\xc3\x88\xc3\x9514\xc3\x8a\xc2\xb145\xc2\xb7\xc3\x9642\xc3\x83\xc3\xab'	-41	-25.56	83.68	-633	301	657	-37	-61	36	184	-238	-697
14	b'2019\xc3\x84\xc3\xaa9\xc3\x94\xc3\x8225\xc3\x88\xc3\x9514\xc3\x8a\xc2\xb145\xc2\xb7\xc3\x9642\xc3\x83\xc3\xab'	-40.56	-25.37	84	-661	301	681	-3	-30	34	120	-225	-691
15	b'2019\xc3\x84\xc3\xaa9\xc3\x94\xc3\x8225\xc3\x88\xc3\x9514\xc3\x8a\xc2\xb145\xc2\xb7\xc3\x9643\xc3\x83\xc3\xab'	-40.31	-25.25	83.93	-668	308	677	-68	-44	49	148	-225	-691
16	b'2019\xc3\x84\xc3\xaa9\xc3\x94\xc3\x8225\xc3\x88\xc3\x9514\xc3\x8a\xc2\xb145\xc2\xb7\xc3\x9643\xc3\x83\xc3\xab'	-40	-25.31	84.12	-656	312	667	12	43	-9	120	-225	-691
17	b'2019\xc3\x84\xc3\xaa9\xc3\x94\xc3\x8225\xc3\x88\xc3\x9514\xc3\x8a\xc2\xb145\xc2\xb7\xc3\x9643\xc3\x83\xc3\xab'	-40	-25.31	84.12	-656	312	667	12	43	-9	120	-225	-691
