# Supplementary material for: Data acquired by a single object sensor for the detection and quality evaluation of table tennis forehand strokes
Source: Data Brief. 2020 Nov 6;33:106504. doi: 10.1016/j.dib.2020.106504 (PMC7683218; doi:10.1016/j.dib.2020.106504)
Supplement: Supplementary file 2 [file mmc2.zip › Raw/Sensory-Data/1148.csv]

#	Time/Date	Roll	Pitch	Yaw	acc(x)	acc(y)	acc(z)	gyro(x)	gyro(y)	gyro(z)	mag(x)	mag(y)	mag(z)
2	b'2019\xc3\x84\xc3\xaa9\xc3\x94\xc3\x8225\xc3\x88\xc3\x9514\xc3\x8a\xc2\xb145\xc2\xb7\xc3\x9652\xc3\x83\xc3\xab'	-56.56	17	137.37	-901	-130	612	10	-259	1023	446	-116	-603
3	b'2019\xc3\x84\xc3\xaa9\xc3\x94\xc3\x8225\xc3\x88\xc3\x9514\xc3\x8a\xc2\xb145\xc2\xb7\xc3\x9652\xc3\x83\xc3\xab'	-57.62	8.87	130.06	-897	-79	504	-262	-37	700	457	-150	-622
4	b'2019\xc3\x84\xc3\xaa9\xc3\x94\xc3\x8225\xc3\x88\xc3\x9514\xc3\x8a\xc2\xb145\xc2\xb7\xc3\x9652\xc3\x83\xc3\xab'	-58.37	2.62	123.56	-847	-19	485	-206	103	505	411	-184	-609
5	b'2019\xc3\x84\xc3\xaa9\xc3\x94\xc3\x8225\xc3\x88\xc3\x9514\xc3\x8a\xc2\xb145\xc2\xb7\xc3\x9652\xc3\x83\xc3\xab'	-58.37	2.62	123.56	-847	-19	485	-206	103	505	411	-184	-609
6	b'2019\xc3\x84\xc3\xaa9\xc3\x94\xc3\x8225\xc3\x88\xc3\x9514\xc3\x8a\xc2\xb145\xc2\xb7\xc3\x9652\xc3\x83\xc3\xab'	-57.12	-7.87	113.81	-846	103	497	-113	-283	580	393	-196	-635
7	b'2019\xc3\x84\xc3\xaa9\xc3\x94\xc3\x8225\xc3\x88\xc3\x9514\xc3\x8a\xc2\xb145\xc2\xb7\xc3\x9652\xc3\x83\xc3\xab'	-55.56	-12.68	108.75	-904	141	508	-180	-140	596	364	-236	-635
8	b'2019\xc3\x84\xc3\xaa9\xc3\x94\xc3\x8225\xc3\x88\xc3\x9514\xc3\x8a\xc2\xb145\xc2\xb7\xc3\x9652\xc3\x83\xc3\xab'	-55.56	-12.68	108.75	-904	141	508	-180	-140	596	364	-236	-635
9	b'2019\xc3\x84\xc3\xaa9\xc3\x94\xc3\x8225\xc3\x88\xc3\x9514\xc3\x8a\xc2\xb145\xc2\xb7\xc3\x9652\xc3\x83\xc3\xab'	-53.5	-17.81	101.37	-820	184	489	-137	-122	305	323	-228	-664
10	b'2019\xc3\x84\xc3\xaa9\xc3\x94\xc3\x8225\xc3\x88\xc3\x9514\xc3\x8a\xc2\xb145\xc2\xb7\xc3\x9653\xc3\x83\xc3\xab'	-52.68	-18.43	98.87	-787	183	510	-165	43	146	318	-219	-649
11	b'2019\xc3\x84\xc3\xaa9\xc3\x94\xc3\x8225\xc3\x88\xc3\x9514\xc3\x8a\xc2\xb145\xc2\xb7\xc3\x9653\xc3\x83\xc3\xab'	-52.5	-18.37	98	-782	193	569	-74	-58	58	248	-208	-648
12	b'2019\xc3\x84\xc3\xaa9\xc3\x94\xc3\x8225\xc3\x88\xc3\x9514\xc3\x8a\xc2\xb145\xc2\xb7\xc3\x9653\xc3\x83\xc3\xab'	-52.5	-18.37	98	-782	193	569	-74	-58	58	248	-208	-648
13	b'2019\xc3\x84\xc3\xaa9\xc3\x94\xc3\x8225\xc3\x88\xc3\x9514\xc3\x8a\xc2\xb145\xc2\xb7\xc3\x9653\xc3\x83\xc3\xab'	-52	-18.12	96.93	-746	187	589	-43	23	1	270	-208	-662
14	b'2019\xc3\x84\xc3\xaa9\xc3\x94\xc3\x8225\xc3\x88\xc3\x9514\xc3\x8a\xc2\xb145\xc2\xb7\xc3\x9653\xc3\x83\xc3\xab'	-51.56	-18.12	96.93	-785	196	614	2	-56	25	265	-208	-662
