# Supplementary material for: Data acquired by a single object sensor for the detection and quality evaluation of table tennis forehand strokes
Source: Data Brief. 2020 Nov 6;33:106504. doi: 10.1016/j.dib.2020.106504 (PMC7683218; doi:10.1016/j.dib.2020.106504)
Supplement: Supplementary file 2 [file mmc2.zip › Raw/Sensory-Data/1149.csv]

#	Time/Date	Roll	Pitch	Yaw	acc(x)	acc(y)	acc(z)	gyro(x)	gyro(y)	gyro(z)	mag(x)	mag(y)	mag(z)
2	b'2019\xc3\x84\xc3\xaa9\xc3\x94\xc3\x8225\xc3\x88\xc3\x9514\xc3\x8a\xc2\xb146\xc2\xb7\xc3\x963\xc3\x83\xc3\xab'	-35.43	-8.68	104.87	-586	138	739	-93	-56	209	91	-208	-699
3	b'2019\xc3\x84\xc3\xaa9\xc3\x94\xc3\x8225\xc3\x88\xc3\x9514\xc3\x8a\xc2\xb146\xc2\xb7\xc3\x963\xc3\x83\xc3\xab'	-34.31	-9.75	103.25	-562	123	804	-90	168	96	60	-193	-705
4	b'2019\xc3\x84\xc3\xaa9\xc3\x94\xc3\x8225\xc3\x88\xc3\x9514\xc3\x8a\xc2\xb146\xc2\xb7\xc3\x963\xc3\x83\xc3\xab'	-34.31	-9.75	103.25	-562	123	804	-90	168	96	60	-193	-705
5	b'2019\xc3\x84\xc3\xaa9\xc3\x94\xc3\x8225\xc3\x88\xc3\x9514\xc3\x8a\xc2\xb146\xc2\xb7\xc3\x963\xc3\x83\xc3\xab'	-34.93	-9.93	102.5	-597	123	785	-5	82	-7	73	-184	-724
6	b'2019\xc3\x84\xc3\xaa9\xc3\x94\xc3\x8225\xc3\x88\xc3\x9514\xc3\x8a\xc2\xb146\xc2\xb7\xc3\x964\xc3\x83\xc3\xab'	-35	-10.06	102.56	-565	150	796	35	-12	25	60	-190	-724
7	b'2019\xc3\x84\xc3\xaa9\xc3\x94\xc3\x8225\xc3\x88\xc3\x9514\xc3\x8a\xc2\xb146\xc2\xb7\xc3\x964\xc3\x83\xc3\xab'	-35	-10.06	102.56	-565	150	796	35	-12	25	60	-190	-724
8	b'2019\xc3\x84\xc3\xaa9\xc3\x94\xc3\x8225\xc3\x88\xc3\x9514\xc3\x8a\xc2\xb146\xc2\xb7\xc3\x964\xc3\x83\xc3\xab'	-34.56	-10.25	101.75	-537	143	802	21	-29	66	73	-190	-731
9	b'2019\xc3\x84\xc3\xaa9\xc3\x94\xc3\x8225\xc3\x88\xc3\x9514\xc3\x8a\xc2\xb146\xc2\xb7\xc3\x964\xc3\x83\xc3\xab'	-34.5	-10.12	101.68	-545	146	813	-42	17	-14	67	-179	-705
10	b'2019\xc3\x84\xc3\xaa9\xc3\x94\xc3\x8225\xc3\x88\xc3\x9514\xc3\x8a\xc2\xb146\xc2\xb7\xc3\x964\xc3\x83\xc3\xab'	-34.5	-10.12	101.68	-545	146	813	-42	17	-14	67	-179	-705
