# Supplementary material for: Data acquired by a single object sensor for the detection and quality evaluation of table tennis forehand strokes
Source: Data Brief. 2020 Nov 6;33:106504. doi: 10.1016/j.dib.2020.106504 (PMC7683218; doi:10.1016/j.dib.2020.106504)
Supplement: Supplementary file 2 [file mmc2.zip › Raw/Sensory-Data/115.csv]

#	Time/Date	Roll	Pitch	Yaw	acc(x)	acc(y)	acc(z)	gyro(x)	gyro(y)	gyro(z)	mag(x)	mag(y)	mag(z)
2	b'2019\xc3\x84\xc3\xaa9\xc3\x94\xc3\x8217\xc3\x88\xc3\x9512\xc3\x8a\xc2\xb121\xc2\xb7\xc3\x9645\xc3\x83\xc3\xab'	-22.06	104.62	127.87	-413	-847	-159	47	-152	-3	73	644	-228
3	b'2019\xc3\x84\xc3\xaa9\xc3\x94\xc3\x8217\xc3\x88\xc3\x9512\xc3\x8a\xc2\xb121\xc2\xb7\xc3\x9646\xc3\x83\xc3\xab'	-22.06	104.62	127.87	-413	-847	-159	47	-152	-3	73	644	-228
4	b'2019\xc3\x84\xc3\xaa9\xc3\x94\xc3\x8217\xc3\x88\xc3\x9512\xc3\x8a\xc2\xb121\xc2\xb7\xc3\x9646\xc3\x83\xc3\xab'	-21.68	105.25	127.12	-407	-878	-260	-35	-94	39	62	660	-227
5	b'2019\xc3\x84\xc3\xaa9\xc3\x94\xc3\x8217\xc3\x88\xc3\x9512\xc3\x8a\xc2\xb121\xc2\xb7\xc3\x9646\xc3\x83\xc3\xab'	-21.56	105.25	127.12	-393	-857	-233	47	13	5	44	673	-214
6	b'2019\xc3\x84\xc3\xaa9\xc3\x94\xc3\x8217\xc3\x88\xc3\x9512\xc3\x8a\xc2\xb121\xc2\xb7\xc3\x9646\xc3\x83\xc3\xab'	-21.93	104.81	127.62	-430	-862	-181	38	-28	6	62	644	-208
7	b'2019\xc3\x84\xc3\xaa9\xc3\x94\xc3\x8217\xc3\x88\xc3\x9512\xc3\x8a\xc2\xb121\xc2\xb7\xc3\x9647\xc3\x83\xc3\xab'	-22.06	105.06	127.81	-416	-860	-176	-15	-89	36	62	660	-220
