# Supplementary material for: Data acquired by a single object sensor for the detection and quality evaluation of table tennis forehand strokes
Source: Data Brief. 2020 Nov 6;33:106504. doi: 10.1016/j.dib.2020.106504 (PMC7683218; doi:10.1016/j.dib.2020.106504)
Supplement: Supplementary file 2 [file mmc2.zip › Raw/Sensory-Data/1150.csv]

#	Time/Date	Roll	Pitch	Yaw	acc(x)	acc(y)	acc(z)	gyro(x)	gyro(y)	gyro(z)	mag(x)	mag(y)	mag(z)
2	b'2019\xc3\x84\xc3\xaa9\xc3\x94\xc3\x8225\xc3\x88\xc3\x9514\xc3\x8a\xc2\xb146\xc2\xb7\xc3\x9615\xc3\x83\xc3\xab'	-39.18	-4.75	110.5	-611	83	699	-93	-488	459	156	-179	-702
3	b'2019\xc3\x84\xc3\xaa9\xc3\x94\xc3\x8225\xc3\x88\xc3\x9514\xc3\x8a\xc2\xb146\xc2\xb7\xc3\x9615\xc3\x83\xc3\xab'	-36.31	-7.43	106.93	-613	108	837	-118	-249	416	121	-193	-708
4	b'2019\xc3\x84\xc3\xaa9\xc3\x94\xc3\x8225\xc3\x88\xc3\x9514\xc3\x8a\xc2\xb146\xc2\xb7\xc3\x9615\xc3\x83\xc3\xab'	-34.68	-9.31	103.18	-571	139	791	13	-47	358	51	-193	-713
5	b'2019\xc3\x84\xc3\xaa9\xc3\x94\xc3\x8225\xc3\x88\xc3\x9514\xc3\x8a\xc2\xb146\xc2\xb7\xc3\x9616\xc3\x83\xc3\xab'	-32.62	-11.68	100.18	-595	169	840	43	-43	259	11	-206	-700
6	b'2019\xc3\x84\xc3\xaa9\xc3\x94\xc3\x8225\xc3\x88\xc3\x9514\xc3\x8a\xc2\xb146\xc2\xb7\xc3\x9616\xc3\x83\xc3\xab'	-32.87	-12	98.81	-567	156	787	-39	122	9	57	-182	-700
7	b'2019\xc3\x84\xc3\xaa9\xc3\x94\xc3\x8225\xc3\x88\xc3\x9514\xc3\x8a\xc2\xb146\xc2\xb7\xc3\x9616\xc3\x83\xc3\xab'	-33.12	-11.68	98.25	-480	161	747	-9	63	42	4	-182	-707
8	b'2019\xc3\x84\xc3\xaa9\xc3\x94\xc3\x8225\xc3\x88\xc3\x9514\xc3\x8a\xc2\xb146\xc2\xb7\xc3\x9616\xc3\x83\xc3\xab'	-33.06	-11.5	98	-508	159	761	-96	22	-30	22	-177	-707
9	b'2019\xc3\x84\xc3\xaa9\xc3\x94\xc3\x8225\xc3\x88\xc3\x9514\xc3\x8a\xc2\xb146\xc2\xb7\xc3\x9616\xc3\x83\xc3\xab'	-33.06	-11.5	98	-508	159	761	-96	22	-30	22	-177	-707
10	b'2019\xc3\x84\xc3\xaa9\xc3\x94\xc3\x8225\xc3\x88\xc3\x9514\xc3\x8a\xc2\xb146\xc2\xb7\xc3\x9617\xc3\x83\xc3\xab'	-33.12	-11.93	97.87	-535	161	818	-39	53	-8	46	-177	-720
11	b'2019\xc3\x84\xc3\xaa9\xc3\x94\xc3\x8225\xc3\x88\xc3\x9514\xc3\x8a\xc2\xb146\xc2\xb7\xc3\x9617\xc3\x83\xc3\xab'	-33.12	-11.56	97.18	-581	157	803	-90	44	-25	27	-158	-707
12	b'2019\xc3\x84\xc3\xaa9\xc3\x94\xc3\x8225\xc3\x88\xc3\x9514\xc3\x8a\xc2\xb146\xc2\xb7\xc3\x9617\xc3\x83\xc3\xab'	-33.18	-11.12	97.25	-513	155	815	-54	81	33	51	-182	-700
13	b'2019\xc3\x84\xc3\xaa9\xc3\x94\xc3\x8225\xc3\x88\xc3\x9514\xc3\x8a\xc2\xb146\xc2\xb7\xc3\x9617\xc3\x83\xc3\xab'	-33.12	-10.31	97.81	-535	136	782	-10	18	-73	46	-171	-713
14	b'2019\xc3\x84\xc3\xaa9\xc3\x94\xc3\x8225\xc3\x88\xc3\x9514\xc3\x8a\xc2\xb146\xc2\xb7\xc3\x9618\xc3\x83\xc3\xab'	-33.12	-10.31	97.81	-535	136	782	-10	18	-73	46	-171	-713
15	b'2019\xc3\x84\xc3\xaa9\xc3\x94\xc3\x8225\xc3\x88\xc3\x9514\xc3\x8a\xc2\xb146\xc2\xb7\xc3\x9618\xc3\x83\xc3\xab'	-33.62	-9.56	99.31	-494	140	827	-19	-82	-50	46	-177	-720
16	b'2019\xc3\x84\xc3\xaa9\xc3\x94\xc3\x8225\xc3\x88\xc3\x9514\xc3\x8a\xc2\xb146\xc2\xb7\xc3\x9618\xc3\x83\xc3\xab'	-33.25	-8.25	99.18	-514	133	774	-60	-34	-68	22	-148	-740
17	b'2019\xc3\x84\xc3\xaa9\xc3\x94\xc3\x8225\xc3\x88\xc3\x9514\xc3\x8a\xc2\xb146\xc2\xb7\xc3\x9619\xc3\x83\xc3\xab'	-33.25	-8.25	99.18	-514	133	774	-60	-34	-68	22	-148	-740
18	b'2019\xc3\x84\xc3\xaa9\xc3\x94\xc3\x8225\xc3\x88\xc3\x9514\xc3\x8a\xc2\xb146\xc2\xb7\xc3\x9619\xc3\x83\xc3\xab'	-32.68	-8.5	98.62	-524	104	819	-2	-34	31	16	-148	-726
19	b'2019\xc3\x84\xc3\xaa9\xc3\x94\xc3\x8225\xc3\x88\xc3\x9514\xc3\x8a\xc2\xb146\xc2\xb7\xc3\x9620\xc3\x83\xc3\xab'	-33.25	-7.93	98.18	-512	127	809	-22	-13	3	40	-148	-707
20	b'2019\xc3\x84\xc3\xaa9\xc3\x94\xc3\x8225\xc3\x88\xc3\x9514\xc3\x8a\xc2\xb146\xc2\xb7\xc3\x9620\xc3\x83\xc3\xab'	-33.25	-7.93	98.18	-512	127	809	-22	-13	3	40	-148	-707
21	b'2019\xc3\x84\xc3\xaa9\xc3\x94\xc3\x8225\xc3\x88\xc3\x9514\xc3\x8a\xc2\xb146\xc2\xb7\xc3\x9621\xc3\x83\xc3\xab'	-32.43	-8.25	98.25	-525	116	824	-2	-6	4	46	-148	-728
22	b'2019\xc3\x84\xc3\xaa9\xc3\x94\xc3\x8225\xc3\x88\xc3\x9514\xc3\x8a\xc2\xb146\xc2\xb7\xc3\x9621\xc3\x83\xc3\xab'	-32.93	-8.25	98	-533	100	783	-12	-2	-7	51	-142	-720
