# Supplementary material for: Data acquired by a single object sensor for the detection and quality evaluation of table tennis forehand strokes
Source: Data Brief. 2020 Nov 6;33:106504. doi: 10.1016/j.dib.2020.106504 (PMC7683218; doi:10.1016/j.dib.2020.106504)
Supplement: Supplementary file 2 [file mmc2.zip › Raw/Sensory-Data/1151.csv]

#	Time/Date	Roll	Pitch	Yaw	acc(x)	acc(y)	acc(z)	gyro(x)	gyro(y)	gyro(z)	mag(x)	mag(y)	mag(z)
2	b'2019\xc3\x84\xc3\xaa9\xc3\x94\xc3\x8225\xc3\x88\xc3\x9514\xc3\x8a\xc2\xb146\xc2\xb7\xc3\x9632\xc3\x83\xc3\xab'	-56.62	7.62	120.18	-814	-38	549	-285	-138	1130	393	-105	-617
3	b'2019\xc3\x84\xc3\xaa9\xc3\x94\xc3\x8225\xc3\x88\xc3\x9514\xc3\x8a\xc2\xb146\xc2\xb7\xc3\x9633\xc3\x83\xc3\xab'	-55.31	-2.87	111	-915	52	534	-228	-76	1066	364	-150	-649
4	b'2019\xc3\x84\xc3\xaa9\xc3\x94\xc3\x8225\xc3\x88\xc3\x9514\xc3\x8a\xc2\xb146\xc2\xb7\xc3\x9633\xc3\x83\xc3\xab'	-53.81	-9.68	104.12	-844	110	493	-262	76	631	336	-168	-657
5	b'2019\xc3\x84\xc3\xaa9\xc3\x94\xc3\x8225\xc3\x88\xc3\x9514\xc3\x8a\xc2\xb146\xc2\xb7\xc3\x9633\xc3\x83\xc3\xab'	-53.81	-9.68	104.12	-844	110	493	-262	76	631	336	-168	-657
6	b'2019\xc3\x84\xc3\xaa9\xc3\x94\xc3\x8225\xc3\x88\xc3\x9514\xc3\x8a\xc2\xb146\xc2\xb7\xc3\x9633\xc3\x83\xc3\xab'	-49.25	-16.87	98.25	-756	211	588	208	-325	295	270	-198	-670
7	b'2019\xc3\x84\xc3\xaa9\xc3\x94\xc3\x8225\xc3\x88\xc3\x9514\xc3\x8a\xc2\xb146\xc2\xb7\xc3\x9633\xc3\x83\xc3\xab'	-45.68	-18.25	95.43	-685	199	611	-162	-69	80	201	-222	-689
8	b'2019\xc3\x84\xc3\xaa9\xc3\x94\xc3\x8225\xc3\x88\xc3\x9514\xc3\x8a\xc2\xb146\xc2\xb7\xc3\x9633\xc3\x83\xc3\xab'	-46.12	-17.68	95.06	-743	202	586	-52	-45	3	190	-217	-676
9	b'2019\xc3\x84\xc3\xaa9\xc3\x94\xc3\x8225\xc3\x88\xc3\x9514\xc3\x8a\xc2\xb146\xc2\xb7\xc3\x9633\xc3\x83\xc3\xab'	-46.12	-17.06	95.56	-663	200	624	-62	37	8	196	-212	-670
10	b'2019\xc3\x84\xc3\xaa9\xc3\x94\xc3\x8225\xc3\x88\xc3\x9514\xc3\x8a\xc2\xb146\xc2\xb7\xc3\x9634\xc3\x83\xc3\xab'	-46.18	-17.25	95.62	-665	209	672	23	-22	49	206	-200	-676
11	b'2019\xc3\x84\xc3\xaa9\xc3\x94\xc3\x8225\xc3\x88\xc3\x9514\xc3\x8a\xc2\xb146\xc2\xb7\xc3\x9634\xc3\x83\xc3\xab'	-46.31	-17.43	95.12	-638	215	662	-2	-49	-5	166	-177	-696
12	b'2019\xc3\x84\xc3\xaa9\xc3\x94\xc3\x8225\xc3\x88\xc3\x9514\xc3\x8a\xc2\xb146\xc2\xb7\xc3\x9634\xc3\x83\xc3\xab'	-46.31	-17.43	95.12	-638	215	662	-2	-49	-5	166	-177	-696
13	b'2019\xc3\x84\xc3\xaa9\xc3\x94\xc3\x8225\xc3\x88\xc3\x9514\xc3\x8a\xc2\xb146\xc2\xb7\xc3\x9634\xc3\x83\xc3\xab'	-46.37	-17.25	94.62	-742	193	586	-51	21	-41	190	-200	-656
14	b'2019\xc3\x84\xc3\xaa9\xc3\x94\xc3\x8225\xc3\x88\xc3\x9514\xc3\x8a\xc2\xb146\xc2\xb7\xc3\x9634\xc3\x83\xc3\xab'	-46.25	-17.18	94.93	-695	190	657	-47	30	-15	212	-200	-683
15	b'2019\xc3\x84\xc3\xaa9\xc3\x94\xc3\x8225\xc3\x88\xc3\x9514\xc3\x8a\xc2\xb146\xc2\xb7\xc3\x9634\xc3\x83\xc3\xab'	-46.25	-17.18	94.93	-695	190	657	-47	30	-15	212	-200	-683
16	b'2019\xc3\x84\xc3\xaa9\xc3\x94\xc3\x8225\xc3\x88\xc3\x9514\xc3\x8a\xc2\xb146\xc2\xb7\xc3\x9634\xc3\x83\xc3\xab'	-46.18	-16.81	94.62	-668	189	654	-15	-1	15	201	-193	-670
17	b'2019\xc3\x84\xc3\xaa9\xc3\x94\xc3\x8225\xc3\x88\xc3\x9514\xc3\x8a\xc2\xb146\xc2\xb7\xc3\x9635\xc3\x83\xc3\xab'	-46.18	-16.81	94.62	-668	189	654	-15	-1	15	201	-193	-670
18	b'2019\xc3\x84\xc3\xaa9\xc3\x94\xc3\x8225\xc3\x88\xc3\x9514\xc3\x8a\xc2\xb146\xc2\xb7\xc3\x9635\xc3\x83\xc3\xab'	-46.18	-16.25	94.43	-615	200	664	12	-48	65	206	-193	-708
19	b'2019\xc3\x84\xc3\xaa9\xc3\x94\xc3\x8225\xc3\x88\xc3\x9514\xc3\x8a\xc2\xb146\xc2\xb7\xc3\x9635\xc3\x83\xc3\xab'	-46.06	-16.06	94.31	-699	187	647	-39	2	-31	190	-171	-689
