# Supplementary material for: Data acquired by a single object sensor for the detection and quality evaluation of table tennis forehand strokes
Source: Data Brief. 2020 Nov 6;33:106504. doi: 10.1016/j.dib.2020.106504 (PMC7683218; doi:10.1016/j.dib.2020.106504)
Supplement: Supplementary file 2 [file mmc2.zip › Raw/Sensory-Data/1152.csv]

#	Time/Date	Roll	Pitch	Yaw	acc(x)	acc(y)	acc(z)	gyro(x)	gyro(y)	gyro(z)	mag(x)	mag(y)	mag(z)
2	b'2019\xc3\x84\xc3\xaa9\xc3\x94\xc3\x8225\xc3\x88\xc3\x9514\xc3\x8a\xc2\xb146\xc2\xb7\xc3\x9657\xc3\x83\xc3\xab'	-57.56	3.12	125	-884	-15	474	-349	-127	568	384	-179	-600
3	b'2019\xc3\x84\xc3\xaa9\xc3\x94\xc3\x8225\xc3\x88\xc3\x9514\xc3\x8a\xc2\xb146\xc2\xb7\xc3\x9658\xc3\x83\xc3\xab'	-55.93	-1.12	119.43	-829	50	481	-100	-618	575	353	-177	-612
4	b'2019\xc3\x84\xc3\xaa9\xc3\x94\xc3\x8225\xc3\x88\xc3\x9514\xc3\x8a\xc2\xb146\xc2\xb7\xc3\x9658\xc3\x83\xc3\xab'	-52.5	-4.5	115.31	-772	65	613	-213	-439	449	299	-200	-619
5	b'2019\xc3\x84\xc3\xaa9\xc3\x94\xc3\x8225\xc3\x88\xc3\x9514\xc3\x8a\xc2\xb146\xc2\xb7\xc3\x9658\xc3\x83\xc3\xab'	-50.31	-7.06	111.75	-828	76	636	-83	-393	546	276	-208	-652
6	b'2019\xc3\x84\xc3\xaa9\xc3\x94\xc3\x8225\xc3\x88\xc3\x9514\xc3\x8a\xc2\xb146\xc2\xb7\xc3\x9658\xc3\x83\xc3\xab'	-48.43	-8	108.06	-782	83	568	-273	-85	332	201	-196	-651
7	b'2019\xc3\x84\xc3\xaa9\xc3\x94\xc3\x8225\xc3\x88\xc3\x9514\xc3\x8a\xc2\xb146\xc2\xb7\xc3\x9658\xc3\x83\xc3\xab'	-48.18	-8.31	105.12	-697	87	546	-239	85	265	214	-180	-660
8	b'2019\xc3\x84\xc3\xaa9\xc3\x94\xc3\x8225\xc3\x88\xc3\x9514\xc3\x8a\xc2\xb146\xc2\xb7\xc3\x9658\xc3\x83\xc3\xab'	-48.75	-9.68	102.06	-776	107	549	-141	146	203	208	-180	-673
9	b'2019\xc3\x84\xc3\xaa9\xc3\x94\xc3\x8225\xc3\x88\xc3\x9514\xc3\x8a\xc2\xb146\xc2\xb7\xc3\x9658\xc3\x83\xc3\xab'	-49	-10.25	101	-738	103	623	-59	8	-28	196	-174	-665
10	b'2019\xc3\x84\xc3\xaa9\xc3\x94\xc3\x8225\xc3\x88\xc3\x9514\xc3\x8a\xc2\xb146\xc2\xb7\xc3\x9658\xc3\x83\xc3\xab'	-48.93	-10.12	100.93	-733	114	605	-82	37	15	225	-180	-672
11	b'2019\xc3\x84\xc3\xaa9\xc3\x94\xc3\x8225\xc3\x88\xc3\x9514\xc3\x8a\xc2\xb146\xc2\xb7\xc3\x9659\xc3\x83\xc3\xab'	-48.93	-10.12	100.93	-733	114	605	-82	37	15	225	-180	-672
12	b'2019\xc3\x84\xc3\xaa9\xc3\x94\xc3\x8225\xc3\x88\xc3\x9514\xc3\x8a\xc2\xb146\xc2\xb7\xc3\x9659\xc3\x83\xc3\xab'	-48.81	-10.43	100.62	-725	119	625	55	-54	49	265	-187	-684
13	b'2019\xc3\x84\xc3\xaa9\xc3\x94\xc3\x8225\xc3\x88\xc3\x9514\xc3\x8a\xc2\xb146\xc2\xb7\xc3\x9659\xc3\x83\xc3\xab'	-47.87	-11	100.43	-732	114	652	-53	-13	37	220	-179	-672
14	b'2019\xc3\x84\xc3\xaa9\xc3\x94\xc3\x8225\xc3\x88\xc3\x9514\xc3\x8a\xc2\xb146\xc2\xb7\xc3\x9659\xc3\x83\xc3\xab'	-47.87	-11	100.43	-732	114	652	-53	-13	37	220	-179	-672
15	b'2019\xc3\x84\xc3\xaa9\xc3\x94\xc3\x8225\xc3\x88\xc3\x9514\xc3\x8a\xc2\xb146\xc2\xb7\xc3\x9659\xc3\x83\xc3\xab'	-47.68	-10.43	100.06	-723	111	593	-82	33	15	208	-166	-678
16	b'2019\xc3\x84\xc3\xaa9\xc3\x94\xc3\x8225\xc3\x88\xc3\x9514\xc3\x8a\xc2\xb146\xc2\xb7\xc3\x9659\xc3\x83\xc3\xab'	-47.68	-10.43	100.06	-723	111	593	-82	33	15	208	-166	-678
17	b'2019\xc3\x84\xc3\xaa9\xc3\x94\xc3\x8225\xc3\x88\xc3\x9514\xc3\x8a\xc2\xb146\xc2\xb7\xc3\x9659\xc3\x83\xc3\xab'	-47.93	-10.31	100	-730	116	666	48	-19	12	214	-166	-678
18	b'2019\xc3\x84\xc3\xaa9\xc3\x94\xc3\x8225\xc3\x88\xc3\x9514\xc3\x8a\xc2\xb146\xc2\xb7\xc3\x9659\xc3\x83\xc3\xab'	-47.93	-10.31	99.68	-706	110	661	-6	-56	34	196	-156	-672
19	b'2019\xc3\x84\xc3\xaa9\xc3\x94\xc3\x8225\xc3\x88\xc3\x9514\xc3\x8a\xc2\xb146\xc2\xb7\xc3\x9659\xc3\x83\xc3\xab'	-47.5	-10.5	99.31	-717	120	644	49	-110	50	220	-150	-672
