# Supplementary material for: Data acquired by a single object sensor for the detection and quality evaluation of table tennis forehand strokes
Source: Data Brief. 2020 Nov 6;33:106504. doi: 10.1016/j.dib.2020.106504 (PMC7683218; doi:10.1016/j.dib.2020.106504)
Supplement: Supplementary file 2 [file mmc2.zip › Raw/Sensory-Data/1153.csv]

#	Time/Date	Roll	Pitch	Yaw	acc(x)	acc(y)	acc(z)	gyro(x)	gyro(y)	gyro(z)	mag(x)	mag(y)	mag(z)
2	b'2019\xc3\x84\xc3\xaa9\xc3\x94\xc3\x8225\xc3\x88\xc3\x9514\xc3\x8a\xc2\xb147\xc2\xb7\xc3\x969\xc3\x83\xc3\xab'	-56.68	49.12	135.87	-1091	-474	247	-585	264	-375	529	83	-572
3	b'2019\xc3\x84\xc3\xaa9\xc3\x94\xc3\x8225\xc3\x88\xc3\x9514\xc3\x8a\xc2\xb147\xc2\xb7\xc3\x969\xc3\x83\xc3\xab'	-56.68	49.12	135.87	-1091	-474	247	-585	264	-375	529	83	-572
4	b'2019\xc3\x84\xc3\xaa9\xc3\x94\xc3\x8225\xc3\x88\xc3\x9514\xc3\x8a\xc2\xb147\xc2\xb7\xc3\x969\xc3\x83\xc3\xab'	-50.5	57.31	144.68	-546	-356	306	300	118	-979	459	144	-553
5	b'2019\xc3\x84\xc3\xaa9\xc3\x94\xc3\x8225\xc3\x88\xc3\x9514\xc3\x8a\xc2\xb147\xc2\xb7\xc3\x969\xc3\x83\xc3\xab'	-47.25	59	150.81	-339	-376	264	594	200	-702	470	166	-568
6	b'2019\xc3\x84\xc3\xaa9\xc3\x94\xc3\x8225\xc3\x88\xc3\x9514\xc3\x8a\xc2\xb147\xc2\xb7\xc3\x969\xc3\x83\xc3\xab'	-46.68	55.75	155.31	-517	-453	486	583	270	208	451	174	-560
7	b'2019\xc3\x84\xc3\xaa9\xc3\x94\xc3\x8225\xc3\x88\xc3\x9514\xc3\x8a\xc2\xb147\xc2\xb7\xc3\x969\xc3\x83\xc3\xab'	-48.25	51.25	153.87	-680	-453	496	377	-58	588	452	150	-568
8	b'2019\xc3\x84\xc3\xaa9\xc3\x94\xc3\x8225\xc3\x88\xc3\x9514\xc3\x8a\xc2\xb147\xc2\xb7\xc3\x969\xc3\x83\xc3\xab'	-51.06	44.93	148.75	-807	-429	399	9	-63	831	417	94	-580
9	b'2019\xc3\x84\xc3\xaa9\xc3\x94\xc3\x8225\xc3\x88\xc3\x9514\xc3\x8a\xc2\xb147\xc2\xb7\xc3\x969\xc3\x83\xc3\xab'	-52.18	39	144.68	-798	-375	498	179	-693	865	441	70	-593
10	b'2019\xc3\x84\xc3\xaa9\xc3\x94\xc3\x8225\xc3\x88\xc3\x9514\xc3\x8a\xc2\xb147\xc2\xb7\xc3\x9610\xc3\x83\xc3\xab'	-52.93	32.31	140	-863	-293	477	154	-590	853	406	6	-598
11	b'2019\xc3\x84\xc3\xaa9\xc3\x94\xc3\x8225\xc3\x88\xc3\x9514\xc3\x8a\xc2\xb147\xc2\xb7\xc3\x9610\xc3\x83\xc3\xab'	-52.37	20.87	133.43	-781	-174	600	231	-502	933	385	-40	-640
12	b'2019\xc3\x84\xc3\xaa9\xc3\x94\xc3\x8225\xc3\x88\xc3\x9514\xc3\x8a\xc2\xb147\xc2\xb7\xc3\x9610\xc3\x83\xc3\xab'	-52.25	13.06	127.75	-811	-105	631	31	-330	851	331	-91	-651
13	b'2019\xc3\x84\xc3\xaa9\xc3\x94\xc3\x8225\xc3\x88\xc3\x9514\xc3\x8a\xc2\xb147\xc2\xb7\xc3\x9610\xc3\x83\xc3\xab'	-51.5	3.68	119.5	-807	-9	645	-103	-213	836	320	-129	-664
14	b'2019\xc3\x84\xc3\xaa9\xc3\x94\xc3\x8225\xc3\x88\xc3\x9514\xc3\x8a\xc2\xb147\xc2\xb7\xc3\x9610\xc3\x83\xc3\xab'	-51.5	3.68	119.5	-807	-9	645	-103	-213	836	320	-129	-664
15	b'2019\xc3\x84\xc3\xaa9\xc3\x94\xc3\x8225\xc3\x88\xc3\x9514\xc3\x8a\xc2\xb147\xc2\xb7\xc3\x9610\xc3\x83\xc3\xab'	-49	-3.5	112.68	-812	66	670	-84	-342	662	278	-171	-656
16	b'2019\xc3\x84\xc3\xaa9\xc3\x94\xc3\x8225\xc3\x88\xc3\x9514\xc3\x8a\xc2\xb147\xc2\xb7\xc3\x9610\xc3\x83\xc3\xab'	-48.12	-5.87	109.25	-775	91	614	-251	-57	660	272	-158	-670
17	b'2019\xc3\x84\xc3\xaa9\xc3\x94\xc3\x8225\xc3\x88\xc3\x9514\xc3\x8a\xc2\xb147\xc2\xb7\xc3\x9610\xc3\x83\xc3\xab'	-47.75	-9.12	104.31	-825	97	579	-129	-25	367	219	-187	-670
18	b'2019\xc3\x84\xc3\xaa9\xc3\x94\xc3\x8225\xc3\x88\xc3\x9514\xc3\x8a\xc2\xb147\xc2\xb7\xc3\x9610\xc3\x83\xc3\xab'	-47.75	-9.12	104.31	-825	97	579	-129	-25	367	219	-187	-670
19	b'2019\xc3\x84\xc3\xaa9\xc3\x94\xc3\x8225\xc3\x88\xc3\x9514\xc3\x8a\xc2\xb147\xc2\xb7\xc3\x9610\xc3\x83\xc3\xab'	-47.18	-9.81	102	-764	78	609	-144	37	133	200	-161	-676
20	b'2019\xc3\x84\xc3\xaa9\xc3\x94\xc3\x8225\xc3\x88\xc3\x9514\xc3\x8a\xc2\xb147\xc2\xb7\xc3\x9610\xc3\x83\xc3\xab'	-47.43	-9.75	101.5	-717	105	650	-29	-31	73	192	-169	-683
21	b'2019\xc3\x84\xc3\xaa9\xc3\x94\xc3\x8225\xc3\x88\xc3\x9514\xc3\x8a\xc2\xb147\xc2\xb7\xc3\x9611\xc3\x83\xc3\xab'	-47.43	-9.75	101	-714	112	665	-84	47	53	214	-163	-656
22	b'2019\xc3\x84\xc3\xaa9\xc3\x94\xc3\x8225\xc3\x88\xc3\x9514\xc3\x8a\xc2\xb147\xc2\xb7\xc3\x9611\xc3\x83\xc3\xab'	-47.75	-9.5	100.62	-744	117	643	-46	-9	51	225	-152	-696
23	b'2019\xc3\x84\xc3\xaa9\xc3\x94\xc3\x8225\xc3\x88\xc3\x9514\xc3\x8a\xc2\xb147\xc2\xb7\xc3\x9611\xc3\x83\xc3\xab'	-47.87	-9.37	100.37	-722	107	626	18	-28	6	196	-147	-676
24	b'2019\xc3\x84\xc3\xaa9\xc3\x94\xc3\x8225\xc3\x88\xc3\x9514\xc3\x8a\xc2\xb147\xc2\xb7\xc3\x9611\xc3\x83\xc3\xab'	-47.87	-9.37	100.37	-722	107	626	18	-28	6	196	-147	-676
25	b'2019\xc3\x84\xc3\xaa9\xc3\x94\xc3\x8225\xc3\x88\xc3\x9514\xc3\x8a\xc2\xb147\xc2\xb7\xc3\x9611\xc3\x83\xc3\xab'	-47.75	-9.37	100.5	-709	107	647	-8	-8	-4	185	-163	-683
26	b'2019\xc3\x84\xc3\xaa9\xc3\x94\xc3\x8225\xc3\x88\xc3\x9514\xc3\x8a\xc2\xb147\xc2\xb7\xc3\x9611\xc3\x83\xc3\xab'	-47.75	-9.37	100.5	-709	107	647	-8	-8	-4	185	-163	-683
27	b'2019\xc3\x84\xc3\xaa9\xc3\x94\xc3\x8225\xc3\x88\xc3\x9514\xc3\x8a\xc2\xb147\xc2\xb7\xc3\x9611\xc3\x83\xc3\xab'	-47.12	-9.62	100.62	-720	101	651	-61	78	0	185	-152	-689
28	b'2019\xc3\x84\xc3\xaa9\xc3\x94\xc3\x8225\xc3\x88\xc3\x9514\xc3\x8a\xc2\xb147\xc2\xb7\xc3\x9611\xc3\x83\xc3\xab'	-47	-9.62	100.81	-701	110	685	-8	29	-29	168	-163	-683
29	b'2019\xc3\x84\xc3\xaa9\xc3\x94\xc3\x8225\xc3\x88\xc3\x9514\xc3\x8a\xc2\xb147\xc2\xb7\xc3\x9611\xc3\x83\xc3\xab'	-47.06	-9.5	100.75	-696	112	659	-36	-10	20	168	-163	-696
30	b'2019\xc3\x84\xc3\xaa9\xc3\x94\xc3\x8225\xc3\x88\xc3\x9514\xc3\x8a\xc2\xb147\xc2\xb7\xc3\x9611\xc3\x83\xc3\xab'	-47.18	-9.37	100.75	-690	116	643	-4	24	13	168	-152	-676
31	b'2019\xc3\x84\xc3\xaa9\xc3\x94\xc3\x8225\xc3\x88\xc3\x9514\xc3\x8a\xc2\xb147\xc2\xb7\xc3\x9612\xc3\x83\xc3\xab'	-47.06	-9.37	100.68	-692	113	675	-23	-3	11	161	-152	-670
32	b'2019\xc3\x84\xc3\xaa9\xc3\x94\xc3\x8225\xc3\x88\xc3\x9514\xc3\x8a\xc2\xb147\xc2\xb7\xc3\x9612\xc3\x83\xc3\xab'	-47.06	-9.37	100.68	-692	113	675	-23	-3	11	161	-152	-670
33	b'2019\xc3\x84\xc3\xaa9\xc3\x94\xc3\x8225\xc3\x88\xc3\x9514\xc3\x8a\xc2\xb147\xc2\xb7\xc3\x9612\xc3\x83\xc3\xab'	-47	-9.43	100.56	-699	109	675	-2	24	-18	201	-169	-683
