# Supplementary material for: Data acquired by a single object sensor for the detection and quality evaluation of table tennis forehand strokes
Source: Data Brief. 2020 Nov 6;33:106504. doi: 10.1016/j.dib.2020.106504 (PMC7683218; doi:10.1016/j.dib.2020.106504)
Supplement: Supplementary file 2 [file mmc2.zip › Raw/Sensory-Data/1154.csv]

#	Time/Date	Roll	Pitch	Yaw	acc(x)	acc(y)	acc(z)	gyro(x)	gyro(y)	gyro(z)	mag(x)	mag(y)	mag(z)
2	b'2019\xc3\x84\xc3\xaa9\xc3\x94\xc3\x8225\xc3\x88\xc3\x9514\xc3\x8a\xc2\xb147\xc2\xb7\xc3\x9620\xc3\x83\xc3\xab'	-37.62	57.37	163.62	-446	-440	505	815	-42	738	412	254	-564
3	b'2019\xc3\x84\xc3\xaa9\xc3\x94\xc3\x8225\xc3\x88\xc3\x9514\xc3\x8a\xc2\xb147\xc2\xb7\xc3\x9620\xc3\x83\xc3\xab'	-37.62	57.37	163.62	-446	-440	505	815	-42	738	412	254	-564
4	b'2019\xc3\x84\xc3\xaa9\xc3\x94\xc3\x8225\xc3\x88\xc3\x9514\xc3\x8a\xc2\xb147\xc2\xb7\xc3\x9620\xc3\x83\xc3\xab'	-44.62	46.37	153.75	-733	-451	521	161	-170	1250	387	147	-596
5	b'2019\xc3\x84\xc3\xaa9\xc3\x94\xc3\x8225\xc3\x88\xc3\x9514\xc3\x8a\xc2\xb147\xc2\xb7\xc3\x9620\xc3\x83\xc3\xab'	-49.56	37.75	144.56	-819	-361	482	-165	18	1073	404	48	-622
6	b'2019\xc3\x84\xc3\xaa9\xc3\x94\xc3\x8225\xc3\x88\xc3\x9514\xc3\x8a\xc2\xb147\xc2\xb7\xc3\x9620\xc3\x83\xc3\xab'	-51.37	31.5	139.25	-858	-291	560	4	-287	977	416	6	-616
7	b'2019\xc3\x84\xc3\xaa9\xc3\x94\xc3\x8225\xc3\x88\xc3\x9514\xc3\x8a\xc2\xb147\xc2\xb7\xc3\x9620\xc3\x83\xc3\xab'	-52.81	26.31	134.43	-901	-194	556	31	-385	1154	358	-22	-654
8	b'2019\xc3\x84\xc3\xaa9\xc3\x94\xc3\x8225\xc3\x88\xc3\x9514\xc3\x8a\xc2\xb147\xc2\xb7\xc3\x9621\xc3\x83\xc3\xab'	-52.81	26.31	134.43	-901	-194	556	31	-385	1154	358	-22	-654
9	b'2019\xc3\x84\xc3\xaa9\xc3\x94\xc3\x8225\xc3\x88\xc3\x9514\xc3\x8a\xc2\xb147\xc2\xb7\xc3\x9621\xc3\x83\xc3\xab'	-53.87	9.37	120.81	-863	-74	581	9	-274	724	364	-80	-641
10	b'2019\xc3\x84\xc3\xaa9\xc3\x94\xc3\x8225\xc3\x88\xc3\x9514\xc3\x8a\xc2\xb147\xc2\xb7\xc3\x9621\xc3\x83\xc3\xab'	-53.62	5.25	117.68	-868	-25	597	-71	-34	695	318	-121	-641
11	b'2019\xc3\x84\xc3\xaa9\xc3\x94\xc3\x8225\xc3\x88\xc3\x9514\xc3\x8a\xc2\xb147\xc2\xb7\xc3\x9621\xc3\x83\xc3\xab'	-53.25	1.5	114.12	-849	2	585	-217	-19	597	334	-132	-662
12	b'2019\xc3\x84\xc3\xaa9\xc3\x94\xc3\x8225\xc3\x88\xc3\x9514\xc3\x8a\xc2\xb147\xc2\xb7\xc3\x9621\xc3\x83\xc3\xab'	-53.81	-2.37	109	-781	47	545	-242	134	536	283	-129	-668
13	b'2019\xc3\x84\xc3\xaa9\xc3\x94\xc3\x8225\xc3\x88\xc3\x9514\xc3\x8a\xc2\xb147\xc2\xb7\xc3\x9621\xc3\x83\xc3\xab'	-53.81	-2.37	109	-781	47	545	-242	134	536	283	-129	-668
14	b'2019\xc3\x84\xc3\xaa9\xc3\x94\xc3\x8225\xc3\x88\xc3\x9514\xc3\x8a\xc2\xb147\xc2\xb7\xc3\x9621\xc3\x83\xc3\xab'	-52.62	-7.31	104.25	-861	59	607	-118	-147	290	254	-161	-652
15	b'2019\xc3\x84\xc3\xaa9\xc3\x94\xc3\x8225\xc3\x88\xc3\x9514\xc3\x8a\xc2\xb147\xc2\xb7\xc3\x9621\xc3\x83\xc3\xab'	-51.81	-8.18	102.25	-796	70	525	2	-200	162	235	-161	-652
16	b'2019\xc3\x84\xc3\xaa9\xc3\x94\xc3\x8225\xc3\x88\xc3\x9514\xc3\x8a\xc2\xb147\xc2\xb7\xc3\x9621\xc3\x83\xc3\xab'	-51.81	-8.18	102.25	-796	70	525	2	-200	162	235	-161	-652
17	b'2019\xc3\x84\xc3\xaa9\xc3\x94\xc3\x8225\xc3\x88\xc3\x9514\xc3\x8a\xc2\xb147\xc2\xb7\xc3\x9621\xc3\x83\xc3\xab'	-50.25	-9.18	101.68	-759	103	604	-18	-43	59	219	-145	-680
18	b'2019\xc3\x84\xc3\xaa9\xc3\x94\xc3\x8225\xc3\x88\xc3\x9514\xc3\x8a\xc2\xb147\xc2\xb7\xc3\x9622\xc3\x83\xc3\xab'	-49.68	-9.93	101.68	-730	102	605	110	-77	38	179	-156	-673
19	b'2019\xc3\x84\xc3\xaa9\xc3\x94\xc3\x8225\xc3\x88\xc3\x9514\xc3\x8a\xc2\xb147\xc2\xb7\xc3\x9622\xc3\x83\xc3\xab'	-49.68	-9.93	101.68	-730	102	605	110	-77	38	179	-156	-673
20	b'2019\xc3\x84\xc3\xaa9\xc3\x94\xc3\x8225\xc3\x88\xc3\x9514\xc3\x8a\xc2\xb147\xc2\xb7\xc3\x9622\xc3\x83\xc3\xab'	-49.37	-10.43	101.56	-755	111	625	-45	31	-21	248	-180	-660
21	b'2019\xc3\x84\xc3\xaa9\xc3\x94\xc3\x8225\xc3\x88\xc3\x9514\xc3\x8a\xc2\xb147\xc2\xb7\xc3\x9622\xc3\x83\xc3\xab'	-49.18	-10.5	101.62	-718	107	670	48	-89	64	264	-168	-667
22	b'2019\xc3\x84\xc3\xaa9\xc3\x94\xc3\x8225\xc3\x88\xc3\x9514\xc3\x8a\xc2\xb147\xc2\xb7\xc3\x9622\xc3\x83\xc3\xab'	-49.06	-10.31	101.81	-692	120	660	-36	-22	-94	235	-174	-673
23	b'2019\xc3\x84\xc3\xaa9\xc3\x94\xc3\x8225\xc3\x88\xc3\x9514\xc3\x8a\xc2\xb147\xc2\xb7\xc3\x9622\xc3\x83\xc3\xab'	-48.87	-10	101.56	-745	111	603	-78	90	-16	224	-185	-652
24	b'2019\xc3\x84\xc3\xaa9\xc3\x94\xc3\x8225\xc3\x88\xc3\x9514\xc3\x8a\xc2\xb147\xc2\xb7\xc3\x9622\xc3\x83\xc3\xab'	-48.87	-10	101.56	-745	111	603	-78	90	-16	224	-185	-652
25	b'2019\xc3\x84\xc3\xaa9\xc3\x94\xc3\x8225\xc3\x88\xc3\x9514\xc3\x8a\xc2\xb147\xc2\xb7\xc3\x9622\xc3\x83\xc3\xab'	-48.75	-9.93	101.56	-708	117	674	-54	-21	88	200	-168	-673
26	b'2019\xc3\x84\xc3\xaa9\xc3\x94\xc3\x8225\xc3\x88\xc3\x9514\xc3\x8a\xc2\xb147\xc2\xb7\xc3\x9622\xc3\x83\xc3\xab'	-48.81	-10.18	101.12	-719	115	697	-34	-3	105	212	-161	-660
27	b'2019\xc3\x84\xc3\xaa9\xc3\x94\xc3\x8225\xc3\x88\xc3\x9514\xc3\x8a\xc2\xb147\xc2\xb7\xc3\x9623\xc3\x83\xc3\xab'	-48.93	-10.12	100.68	-707	118	664	-52	31	28	230	-155	-667
28	b'2019\xc3\x84\xc3\xaa9\xc3\x94\xc3\x8225\xc3\x88\xc3\x9514\xc3\x8a\xc2\xb147\xc2\xb7\xc3\x9623\xc3\x83\xc3\xab'	-49.12	-9.81	100.31	-734	93	620	-120	75	4	224	-155	-680
29	b'2019\xc3\x84\xc3\xaa9\xc3\x94\xc3\x8225\xc3\x88\xc3\x9514\xc3\x8a\xc2\xb147\xc2\xb7\xc3\x9623\xc3\x83\xc3\xab'	-49.37	-9.43	100.31	-720	112	638	-25	33	-31	206	-174	-680
30	b'2019\xc3\x84\xc3\xaa9\xc3\x94\xc3\x8225\xc3\x88\xc3\x9514\xc3\x8a\xc2\xb147\xc2\xb7\xc3\x9623\xc3\x83\xc3\xab'	-49.5	-8.87	100.31	-705	103	596	-47	11	-50	200	-139	-660
31	b'2019\xc3\x84\xc3\xaa9\xc3\x94\xc3\x8225\xc3\x88\xc3\x9514\xc3\x8a\xc2\xb147\xc2\xb7\xc3\x9623\xc3\x83\xc3\xab'	-49.18	-8.75	100.37	-681	105	619	-36	12	35	177	-132	-667
32	b'2019\xc3\x84\xc3\xaa9\xc3\x94\xc3\x8225\xc3\x88\xc3\x9514\xc3\x8a\xc2\xb147\xc2\xb7\xc3\x9623\xc3\x83\xc3\xab'	-49.31	-8.75	100.43	-695	110	635	33	-41	-32	200	-145	-673
33	b'2019\xc3\x84\xc3\xaa9\xc3\x94\xc3\x8225\xc3\x88\xc3\x9514\xc3\x8a\xc2\xb147\xc2\xb7\xc3\x9623\xc3\x83\xc3\xab'	-49.18	-8.87	100.06	-744	98	621	-87	12	51	190	-145	-680
34	b'2019\xc3\x84\xc3\xaa9\xc3\x94\xc3\x8225\xc3\x88\xc3\x9514\xc3\x8a\xc2\xb147\xc2\xb7\xc3\x9623\xc3\x83\xc3\xab'	-49.18	-8.87	100.06	-744	98	621	-87	12	51	190	-145	-680
35	b'2019\xc3\x84\xc3\xaa9\xc3\x94\xc3\x8225\xc3\x88\xc3\x9514\xc3\x8a\xc2\xb147\xc2\xb7\xc3\x9623\xc3\x83\xc3\xab'	-49.43	-8.87	99.62	-736	98	631	-92	51	55	212	-145	-686
