# Supplementary material for: Data acquired by a single object sensor for the detection and quality evaluation of table tennis forehand strokes
Source: Data Brief. 2020 Nov 6;33:106504. doi: 10.1016/j.dib.2020.106504 (PMC7683218; doi:10.1016/j.dib.2020.106504)
Supplement: Supplementary file 2 [file mmc2.zip › Raw/Sensory-Data/1155.csv]

#	Time/Date	Roll	Pitch	Yaw	acc(x)	acc(y)	acc(z)	gyro(x)	gyro(y)	gyro(z)	mag(x)	mag(y)	mag(z)
2	b'2019\xc3\x84\xc3\xaa9\xc3\x94\xc3\x8225\xc3\x88\xc3\x9514\xc3\x8a\xc2\xb147\xc2\xb7\xc3\x9632\xc3\x83\xc3\xab'	-54.25	38.18	138.87	-685	-314	513	291	-130	626	446	52	-593
3	b'2019\xc3\x84\xc3\xaa9\xc3\x94\xc3\x8225\xc3\x88\xc3\x9514\xc3\x8a\xc2\xb147\xc2\xb7\xc3\x9632\xc3\x83\xc3\xab'	-55.81	33.75	136.06	-811	-277	493	-15	64	576	451	35	-600
4	b'2019\xc3\x84\xc3\xaa9\xc3\x94\xc3\x8225\xc3\x88\xc3\x9514\xc3\x8a\xc2\xb147\xc2\xb7\xc3\x9632\xc3\x83\xc3\xab'	-57.81	28.06	132.12	-886	-247	469	23	-39	637	468	-17	-625
5	b'2019\xc3\x84\xc3\xaa9\xc3\x94\xc3\x8225\xc3\x88\xc3\x9514\xc3\x8a\xc2\xb147\xc2\xb7\xc3\x9632\xc3\x83\xc3\xab'	-59	22.62	128.56	-882	-191	518	25	-102	568	446	-17	-606
6	b'2019\xc3\x84\xc3\xaa9\xc3\x94\xc3\x8225\xc3\x88\xc3\x9514\xc3\x8a\xc2\xb147\xc2\xb7\xc3\x9632\xc3\x83\xc3\xab'	-59	22.62	128.56	-882	-191	518	25	-102	568	446	-17	-606
7	b'2019\xc3\x84\xc3\xaa9\xc3\x94\xc3\x8225\xc3\x88\xc3\x9514\xc3\x8a\xc2\xb147\xc2\xb7\xc3\x9632\xc3\x83\xc3\xab'	-59.87	14.12	122.18	-855	-93	476	-41	-96	492	398	-78	-598
8	b'2019\xc3\x84\xc3\xaa9\xc3\x94\xc3\x8225\xc3\x88\xc3\x9514\xc3\x8a\xc2\xb147\xc2\xb7\xc3\x9632\xc3\x83\xc3\xab'	-59.06	9.06	119.62	-821	-52	500	61	-387	543	433	-83	-604
9	b'2019\xc3\x84\xc3\xaa9\xc3\x94\xc3\x8225\xc3\x88\xc3\x9514\xc3\x8a\xc2\xb147\xc2\xb7\xc3\x9632\xc3\x83\xc3\xab'	-57.31	0.5	115.06	-840	19	579	201	-378	640	368	-113	-624
10	b'2019\xc3\x84\xc3\xaa9\xc3\x94\xc3\x8225\xc3\x88\xc3\x9514\xc3\x8a\xc2\xb147\xc2\xb7\xc3\x9632\xc3\x83\xc3\xab'	-54.68	-4.81	112.37	-903	70	631	162	-514	562	368	-148	-630
11	b'2019\xc3\x84\xc3\xaa9\xc3\x94\xc3\x8225\xc3\x88\xc3\x9514\xc3\x8a\xc2\xb147\xc2\xb7\xc3\x9633\xc3\x83\xc3\xab'	-51.62	-9.18	108.93	-817	128	639	-37	-404	619	316	-182	-640
12	b'2019\xc3\x84\xc3\xaa9\xc3\x94\xc3\x8225\xc3\x88\xc3\x9514\xc3\x8a\xc2\xb147\xc2\xb7\xc3\x9633\xc3\x83\xc3\xab'	-49.18	-10.62	106.5	-827	136	676	-325	-346	461	233	-217	-657
13	b'2019\xc3\x84\xc3\xaa9\xc3\x94\xc3\x8225\xc3\x88\xc3\x9514\xc3\x8a\xc2\xb147\xc2\xb7\xc3\x9633\xc3\x83\xc3\xab'	-49.18	-10.62	106.5	-827	136	676	-325	-346	461	233	-217	-657
14	b'2019\xc3\x84\xc3\xaa9\xc3\x94\xc3\x8225\xc3\x88\xc3\x9514\xc3\x8a\xc2\xb147\xc2\xb7\xc3\x9633\xc3\x83\xc3\xab'	-45.12	-11.75	101.5	-742	125	618	-91	-407	260	195	-201	-680
15	b'2019\xc3\x84\xc3\xaa9\xc3\x94\xc3\x8225\xc3\x88\xc3\x9514\xc3\x8a\xc2\xb147\xc2\xb7\xc3\x9633\xc3\x83\xc3\xab'	-45.18	-12.37	100.37	-711	135	619	7	-255	138	131	-201	-699
16	b'2019\xc3\x84\xc3\xaa9\xc3\x94\xc3\x8225\xc3\x88\xc3\x9514\xc3\x8a\xc2\xb147\xc2\xb7\xc3\x9633\xc3\x83\xc3\xab'	-45	-12.75	99.87	-679	156	583	-25	19	109	156	-209	-712
17	b'2019\xc3\x84\xc3\xaa9\xc3\x94\xc3\x8225\xc3\x88\xc3\x9514\xc3\x8a\xc2\xb147\xc2\xb7\xc3\x9633\xc3\x83\xc3\xab'	-44.81	-13.31	99.93	-649	188	679	50	-10	-78	148	-201	-699
18	b'2019\xc3\x84\xc3\xaa9\xc3\x94\xc3\x8225\xc3\x88\xc3\x9514\xc3\x8a\xc2\xb147\xc2\xb7\xc3\x9633\xc3\x83\xc3\xab'	-45	-13.75	99.93	-664	173	650	67	-30	-17	136	-192	-667
19	b'2019\xc3\x84\xc3\xaa9\xc3\x94\xc3\x8225\xc3\x88\xc3\x9514\xc3\x8a\xc2\xb147\xc2\xb7\xc3\x9633\xc3\x83\xc3\xab'	-45.06	-13.81	100.06	-644	172	678	-108	35	72	190	-208	-686
20	b'2019\xc3\x84\xc3\xaa9\xc3\x94\xc3\x8225\xc3\x88\xc3\x9514\xc3\x8a\xc2\xb147\xc2\xb7\xc3\x9634\xc3\x83\xc3\xab'	-45.06	-13.81	100.06	-644	172	678	-108	35	72	190	-208	-686
21	b'2019\xc3\x84\xc3\xaa9\xc3\x94\xc3\x8225\xc3\x88\xc3\x9514\xc3\x8a\xc2\xb147\xc2\xb7\xc3\x9634\xc3\x83\xc3\xab'	-45.31	-13.5	99.93	-689	168	666	-72	21	-27	171	-195	-692
22	b'2019\xc3\x84\xc3\xaa9\xc3\x94\xc3\x8225\xc3\x88\xc3\x9514\xc3\x8a\xc2\xb147\xc2\xb7\xc3\x9634\xc3\x83\xc3\xab'	-45.18	-13.37	99.81	-662	159	665	-21	25	35	166	-201	-705
23	b'2019\xc3\x84\xc3\xaa9\xc3\x94\xc3\x8225\xc3\x88\xc3\x9514\xc3\x8a\xc2\xb147\xc2\xb7\xc3\x9634\xc3\x83\xc3\xab'	-45.31	-13.43	100	-611	177	701	-1	27	64	177	-201	-712
24	b'2019\xc3\x84\xc3\xaa9\xc3\x94\xc3\x8225\xc3\x88\xc3\x9514\xc3\x8a\xc2\xb147\xc2\xb7\xc3\x9634\xc3\x83\xc3\xab'	-45.68	-14	99.43	-709	177	710	166	-94	22	171	-195	-686
25	b'2019\xc3\x84\xc3\xaa9\xc3\x94\xc3\x8225\xc3\x88\xc3\x9514\xc3\x8a\xc2\xb147\xc2\xb7\xc3\x9634\xc3\x83\xc3\xab'	-45.75	-14.18	99	-719	166	644	-26	-3	52	148	-190	-686
26	b'2019\xc3\x84\xc3\xaa9\xc3\x94\xc3\x8225\xc3\x88\xc3\x9514\xc3\x8a\xc2\xb147\xc2\xb7\xc3\x9634\xc3\x83\xc3\xab'	-45.68	-14.31	99.25	-715	159	693	-22	17	15	160	-201	-680
27	b'2019\xc3\x84\xc3\xaa9\xc3\x94\xc3\x8225\xc3\x88\xc3\x9514\xc3\x8a\xc2\xb147\xc2\xb7\xc3\x9634\xc3\x83\xc3\xab'	-45.62	-13.75	99.25	-708	163	635	-35	49	-70	177	-208	-686
28	b'2019\xc3\x84\xc3\xaa9\xc3\x94\xc3\x8225\xc3\x88\xc3\x9514\xc3\x8a\xc2\xb147\xc2\xb7\xc3\x9634\xc3\x83\xc3\xab'	-45.31	-13.12	99.5	-676	171	649	-45	-35	-51	184	-184	-673
