# Supplementary material for: Data acquired by a single object sensor for the detection and quality evaluation of table tennis forehand strokes
Source: Data Brief. 2020 Nov 6;33:106504. doi: 10.1016/j.dib.2020.106504 (PMC7683218; doi:10.1016/j.dib.2020.106504)
Supplement: Supplementary file 2 [file mmc2.zip › Raw/Sensory-Data/1156.csv]

#	Time/Date	Roll	Pitch	Yaw	acc(x)	acc(y)	acc(z)	gyro(x)	gyro(y)	gyro(z)	mag(x)	mag(y)	mag(z)
2	b'2019\xc3\x84\xc3\xaa9\xc3\x94\xc3\x8225\xc3\x88\xc3\x9514\xc3\x8a\xc2\xb148\xc2\xb7\xc3\x96'	-54.62	164.12	145.81	-908	-149	-443	-344	75	-665	718	-177	97
3	b'2019\xc3\x84\xc3\xaa9\xc3\x94\xc3\x8225\xc3\x88\xc3\x9514\xc3\x8a\xc2\xb148\xc2\xb7\xc3\x96'	-52.12	161.56	144.87	-799	-148	-570	-529	50	-770	753	-124	89
4	b'2019\xc3\x84\xc3\xaa9\xc3\x94\xc3\x8225\xc3\x88\xc3\x9514\xc3\x8a\xc2\xb148\xc2\xb7\xc3\x96'	-50.12	159.25	143.87	-807	-187	-603	-467	5	-831	782	-78	97
5	b'2019\xc3\x84\xc3\xaa9\xc3\x94\xc3\x8225\xc3\x88\xc3\x9514\xc3\x8a\xc2\xb148\xc2\xb7\xc3\x96'	-48.06	156.62	143.37	-778	-215	-624	-590	21	-899	782	-27	97
6	b'2019\xc3\x84\xc3\xaa9\xc3\x94\xc3\x8225\xc3\x88\xc3\x9514\xc3\x8a\xc2\xb148\xc2\xb7\xc3\x96'	-45.87	154.06	143.18	-737	-230	-607	-538	-8	-941	740	33	84
7	b'2019\xc3\x84\xc3\xaa9\xc3\x94\xc3\x8225\xc3\x88\xc3\x9514\xc3\x8a\xc2\xb148\xc2\xb7\xc3\x96'	-43.5	152	142.68	-662	-265	-637	-521	-29	-986	739	76	97
8	b'2019\xc3\x84\xc3\xaa9\xc3\x94\xc3\x8225\xc3\x88\xc3\x9514\xc3\x8a\xc2\xb148\xc2\xb7\xc3\x961\xc3\x83\xc3\xab'	-41.68	150.68	141.12	-644	-271	-676	-476	-149	-817	696	142	72
9	b'2019\xc3\x84\xc3\xaa9\xc3\x94\xc3\x8225\xc3\x88\xc3\x9514\xc3\x8a\xc2\xb148\xc2\xb7\xc3\x961\xc3\x83\xc3\xab'	-41.68	150.68	141.12	-644	-271	-676	-476	-149	-817	696	142	72
10	b'2019\xc3\x84\xc3\xaa9\xc3\x94\xc3\x8225\xc3\x88\xc3\x9514\xc3\x8a\xc2\xb148\xc2\xb7\xc3\x961\xc3\x83\xc3\xab'	-39.06	149.62	138	-561	-296	-717	-370	-53	-563	724	225	73
11	b'2019\xc3\x84\xc3\xaa9\xc3\x94\xc3\x8225\xc3\x88\xc3\x9514\xc3\x8a\xc2\xb148\xc2\xb7\xc3\x961\xc3\x83\xc3\xab'	-37.43	149.62	136.93	-569	-340	-713	-321	71	-580	672	236	92
12	b'2019\xc3\x84\xc3\xaa9\xc3\x94\xc3\x8225\xc3\x88\xc3\x9514\xc3\x8a\xc2\xb148\xc2\xb7\xc3\x961\xc3\x83\xc3\xab'	-35.18	149.87	137	-563	-360	-755	-272	109	-599	670	256	100
13	b'2019\xc3\x84\xc3\xaa9\xc3\x94\xc3\x8225\xc3\x88\xc3\x9514\xc3\x8a\xc2\xb148\xc2\xb7\xc3\x961\xc3\x83\xc3\xab'	-31.75	150.06	60.18	-464	-380	-792	-208	-62	-393	660	318	107
14	b'2019\xc3\x84\xc3\xaa9\xc3\x94\xc3\x8225\xc3\x88\xc3\x9514\xc3\x8a\xc2\xb148\xc2\xb7\xc3\x961\xc3\x83\xc3\xab'	-31.75	150.06	60.18	-464	-380	-792	-208	-62	-393	660	318	107
15	b'2019\xc3\x84\xc3\xaa9\xc3\x94\xc3\x8225\xc3\x88\xc3\x9514\xc3\x8a\xc2\xb148\xc2\xb7\xc3\x961\xc3\x83\xc3\xab'	-30.12	150.5	56.25	-484	-385	-780	-188	20	-327	630	347	147
16	b'2019\xc3\x84\xc3\xaa9\xc3\x94\xc3\x8225\xc3\x88\xc3\x9514\xc3\x8a\xc2\xb148\xc2\xb7\xc3\x961\xc3\x83\xc3\xab'	-29.75	150.37	55.37	-489	-391	-786	-81	-30	-137	617	364	142
17	b'2019\xc3\x84\xc3\xaa9\xc3\x94\xc3\x8225\xc3\x88\xc3\x9514\xc3\x8a\xc2\xb148\xc2\xb7\xc3\x961\xc3\x83\xc3\xab'	-29.12	150.75	55.25	-441	-394	-810	-34	-62	-57	601	382	142
18	b'2019\xc3\x84\xc3\xaa9\xc3\x94\xc3\x8225\xc3\x88\xc3\x9514\xc3\x8a\xc2\xb148\xc2\xb7\xc3\x962\xc3\x83\xc3\xab'	-29.12	150.75	55.25	-441	-394	-810	-34	-62	-57	601	382	142
19	b'2019\xc3\x84\xc3\xaa9\xc3\x94\xc3\x8225\xc3\x88\xc3\x9514\xc3\x8a\xc2\xb148\xc2\xb7\xc3\x962\xc3\x83\xc3\xab'	-29.56	150.43	57	-489	-407	-723	-57	-27	-8	587	376	129
20	b'2019\xc3\x84\xc3\xaa9\xc3\x94\xc3\x8225\xc3\x88\xc3\x9514\xc3\x8a\xc2\xb148\xc2\xb7\xc3\x962\xc3\x83\xc3\xab'	-29.81	150.68	58.25	-513	-419	-757	-8	-30	24	628	356	136
21	b'2019\xc3\x84\xc3\xaa9\xc3\x94\xc3\x8225\xc3\x88\xc3\x9514\xc3\x8a\xc2\xb148\xc2\xb7\xc3\x962\xc3\x83\xc3\xab'	-30.06	150.75	59.18	-515	-420	-747	-60	-55	-16	628	380	123
22	b'2019\xc3\x84\xc3\xaa9\xc3\x94\xc3\x8225\xc3\x88\xc3\x9514\xc3\x8a\xc2\xb148\xc2\xb7\xc3\x962\xc3\x83\xc3\xab'	-30.06	150.81	59.43	-498	-407	-718	-20	-21	-34	600	363	136
23	b'2019\xc3\x84\xc3\xaa9\xc3\x94\xc3\x8225\xc3\x88\xc3\x9514\xc3\x8a\xc2\xb148\xc2\xb7\xc3\x962\xc3\x83\xc3\xab'	-30.25	151	60	-503	-414	-778	-19	-17	-19	616	376	142
24	b'2019\xc3\x84\xc3\xaa9\xc3\x94\xc3\x8225\xc3\x88\xc3\x9514\xc3\x8a\xc2\xb148\xc2\xb7\xc3\x962\xc3\x83\xc3\xab'	-30.56	150.87	60.43	-499	-412	-759	-69	31	39	604	369	136
25	b'2019\xc3\x84\xc3\xaa9\xc3\x94\xc3\x8225\xc3\x88\xc3\x9514\xc3\x8a\xc2\xb148\xc2\xb7\xc3\x962\xc3\x83\xc3\xab'	-30.56	150.87	60.43	-499	-412	-759	-69	31	39	604	369	136
26	b'2019\xc3\x84\xc3\xaa9\xc3\x94\xc3\x8225\xc3\x88\xc3\x9514\xc3\x8a\xc2\xb148\xc2\xb7\xc3\x962\xc3\x83\xc3\xab'	-30.81	151	61.25	-492	-412	-701	64	-72	22	628	356	116
27	b'2019\xc3\x84\xc3\xaa9\xc3\x94\xc3\x8225\xc3\x88\xc3\x9514\xc3\x8a\xc2\xb148\xc2\xb7\xc3\x962\xc3\x83\xc3\xab'	-30.87	151.18	61.56	-495	-416	-750	31	-23	11	616	352	116
28	b'2019\xc3\x84\xc3\xaa9\xc3\x94\xc3\x8225\xc3\x88\xc3\x9514\xc3\x8a\xc2\xb148\xc2\xb7\xc3\x963\xc3\x83\xc3\xab'	-30.93	151.06	61.87	-499	-418	-752	-33	6	-23	593	371	129
