# Supplementary material for: Data acquired by a single object sensor for the detection and quality evaluation of table tennis forehand strokes
Source: Data Brief. 2020 Nov 6;33:106504. doi: 10.1016/j.dib.2020.106504 (PMC7683218; doi:10.1016/j.dib.2020.106504)
Supplement: Supplementary file 2 [file mmc2.zip › Raw/Sensory-Data/1157.csv]

#	Time/Date	Roll	Pitch	Yaw	acc(x)	acc(y)	acc(z)	gyro(x)	gyro(y)	gyro(z)	mag(x)	mag(y)	mag(z)
2	b'2019\xc3\x84\xc3\xaa9\xc3\x94\xc3\x8225\xc3\x88\xc3\x9514\xc3\x8a\xc2\xb148\xc2\xb7\xc3\x9611\xc3\x83\xc3\xab'	-49.5	164.93	150.12	-842	-174	-520	-110	-70	-741	641	-192	136
3	b'2019\xc3\x84\xc3\xaa9\xc3\x94\xc3\x8225\xc3\x88\xc3\x9514\xc3\x8a\xc2\xb148\xc2\xb7\xc3\x9611\xc3\x83\xc3\xab'	-49.5	164.93	150.12	-842	-174	-520	-110	-70	-741	641	-192	136
4	b'2019\xc3\x84\xc3\xaa9\xc3\x94\xc3\x8225\xc3\x88\xc3\x9514\xc3\x8a\xc2\xb148\xc2\xb7\xc3\x9611\xc3\x83\xc3\xab'	-45.43	158	151.56	-719	-188	-622	-477	2	-1040	712	-57	136
5	b'2019\xc3\x84\xc3\xaa9\xc3\x94\xc3\x8225\xc3\x88\xc3\x9514\xc3\x8a\xc2\xb148\xc2\xb7\xc3\x9611\xc3\x83\xc3\xab'	-43	155.5	151.56	-650	-212	-665	-429	-21	-1019	705	-22	142
6	b'2019\xc3\x84\xc3\xaa9\xc3\x94\xc3\x8225\xc3\x88\xc3\x9514\xc3\x8a\xc2\xb148\xc2\xb7\xc3\x9611\xc3\x83\xc3\xab'	-43	155.5	151.56	-650	-212	-665	-429	-21	-1019	705	-22	142
7	b'2019\xc3\x84\xc3\xaa9\xc3\x94\xc3\x8225\xc3\x88\xc3\x9514\xc3\x8a\xc2\xb148\xc2\xb7\xc3\x9612\xc3\x83\xc3\xab'	-39.43	151.43	150.93	-588	-262	-687	-345	-115	-908	692	99	129
8	b'2019\xc3\x84\xc3\xaa9\xc3\x94\xc3\x8225\xc3\x88\xc3\x9514\xc3\x8a\xc2\xb148\xc2\xb7\xc3\x9612\xc3\x83\xc3\xab'	-39.43	151.43	150.93	-588	-262	-687	-345	-115	-908	692	99	129
9	b'2019\xc3\x84\xc3\xaa9\xc3\x94\xc3\x8225\xc3\x88\xc3\x9514\xc3\x8a\xc2\xb148\xc2\xb7\xc3\x9612\xc3\x83\xc3\xab'	-35.31	149.25	151.31	-526	-324	-726	-323	21	-707	627	177	123
10	b'2019\xc3\x84\xc3\xaa9\xc3\x94\xc3\x8225\xc3\x88\xc3\x9514\xc3\x8a\xc2\xb148\xc2\xb7\xc3\x9612\xc3\x83\xc3\xab'	-33.5	149.43	74.31	-539	-371	-715	-356	-48	-532	625	232	137
11	b'2019\xc3\x84\xc3\xaa9\xc3\x94\xc3\x8225\xc3\x88\xc3\x9514\xc3\x8a\xc2\xb148\xc2\xb7\xc3\x9612\xc3\x83\xc3\xab'	-33.5	149.43	74.31	-539	-371	-715	-356	-48	-532	625	232	137
12	b'2019\xc3\x84\xc3\xaa9\xc3\x94\xc3\x8225\xc3\x88\xc3\x9514\xc3\x8a\xc2\xb148\xc2\xb7\xc3\x9612\xc3\x83\xc3\xab'	-30.81	150.06	65.56	-488	-377	-736	-252	-72	-430	577	297	124
13	b'2019\xc3\x84\xc3\xaa9\xc3\x94\xc3\x8225\xc3\x88\xc3\x9514\xc3\x8a\xc2\xb148\xc2\xb7\xc3\x9612\xc3\x83\xc3\xab'	-29.68	150.25	61.75	-405	-339	-776	-125	-94	-219	553	332	144
14	b'2019\xc3\x84\xc3\xaa9\xc3\x94\xc3\x8225\xc3\x88\xc3\x9514\xc3\x8a\xc2\xb148\xc2\xb7\xc3\x9612\xc3\x83\xc3\xab'	-28.5	151.93	60.81	-445	-372	-778	-5	-172	-1	547	352	131
15	b'2019\xc3\x84\xc3\xaa9\xc3\x94\xc3\x8225\xc3\x88\xc3\x9514\xc3\x8a\xc2\xb148\xc2\xb7\xc3\x9613\xc3\x83\xc3\xab'	-28.5	151.87	60.81	-483	-391	-778	-89	-80	-21	569	356	126
16	b'2019\xc3\x84\xc3\xaa9\xc3\x94\xc3\x8225\xc3\x88\xc3\x9514\xc3\x8a\xc2\xb148\xc2\xb7\xc3\x9613\xc3\x83\xc3\xab'	-28.68	152.06	60.75	-501	-411	-756	-30	5	-26	552	360	132
17	b'2019\xc3\x84\xc3\xaa9\xc3\x94\xc3\x8225\xc3\x88\xc3\x9514\xc3\x8a\xc2\xb148\xc2\xb7\xc3\x9613\xc3\x83\xc3\xab'	-28.93	152	61.56	-461	-400	-751	-2	-12	-46	576	344	126
18	b'2019\xc3\x84\xc3\xaa9\xc3\x94\xc3\x8225\xc3\x88\xc3\x9514\xc3\x8a\xc2\xb148\xc2\xb7\xc3\x9613\xc3\x83\xc3\xab'	-29.18	151.93	61.62	-504	-410	-704	19	-65	9	558	344	132
19	b'2019\xc3\x84\xc3\xaa9\xc3\x94\xc3\x8225\xc3\x88\xc3\x9514\xc3\x8a\xc2\xb148\xc2\xb7\xc3\x9613\xc3\x83\xc3\xab'	-29.37	151.87	62.31	-492	-413	-719	-11	-23	3	604	337	139
20	b'2019\xc3\x84\xc3\xaa9\xc3\x94\xc3\x8225\xc3\x88\xc3\x9514\xc3\x8a\xc2\xb148\xc2\xb7\xc3\x9614\xc3\x83\xc3\xab'	-29.5	151.87	62.31	-482	-404	-752	-6	3	-18	569	331	139
