# Supplementary material for: Data acquired by a single object sensor for the detection and quality evaluation of table tennis forehand strokes
Source: Data Brief. 2020 Nov 6;33:106504. doi: 10.1016/j.dib.2020.106504 (PMC7683218; doi:10.1016/j.dib.2020.106504)
Supplement: Supplementary file 2 [file mmc2.zip › Raw/Sensory-Data/1158.csv]

#	Time/Date	Roll	Pitch	Yaw	acc(x)	acc(y)	acc(z)	gyro(x)	gyro(y)	gyro(z)	mag(x)	mag(y)	mag(z)
2	b'2019\xc3\x84\xc3\xaa9\xc3\x94\xc3\x8225\xc3\x88\xc3\x9514\xc3\x8a\xc2\xb148\xc2\xb7\xc3\x9622\xc3\x83\xc3\xab'	-53.12	175.68	138.62	-940	-92	-491	-19	67	127	646	-236	91
3	b'2019\xc3\x84\xc3\xaa9\xc3\x94\xc3\x8225\xc3\x88\xc3\x9514\xc3\x8a\xc2\xb148\xc2\xb7\xc3\x9622\xc3\x83\xc3\xab'	-51.87	175.43	137.06	-853	-94	-566	-401	252	-445	600	-248	91
4	b'2019\xc3\x84\xc3\xaa9\xc3\x94\xc3\x8225\xc3\x88\xc3\x9514\xc3\x8a\xc2\xb148\xc2\xb7\xc3\x9622\xc3\x83\xc3\xab'	-50.5	172.75	135.62	-834	-92	-599	-402	180	-706	686	-225	108
5	b'2019\xc3\x84\xc3\xaa9\xc3\x94\xc3\x8225\xc3\x88\xc3\x9514\xc3\x8a\xc2\xb148\xc2\xb7\xc3\x9622\xc3\x83\xc3\xab'	-49.31	169.56	135.31	-800	-96	-623	-484	148	-879	657	-190	123
6	b'2019\xc3\x84\xc3\xaa9\xc3\x94\xc3\x8225\xc3\x88\xc3\x9514\xc3\x8a\xc2\xb148\xc2\xb7\xc3\x9622\xc3\x83\xc3\xab'	-47.25	166.06	135.93	-698	-95	-658	-344	52	-942	644	-126	108
7	b'2019\xc3\x84\xc3\xaa9\xc3\x94\xc3\x8225\xc3\x88\xc3\x9514\xc3\x8a\xc2\xb148\xc2\xb7\xc3\x9622\xc3\x83\xc3\xab'	-47.25	166.06	135.93	-698	-95	-658	-344	52	-942	644	-126	108
8	b'2019\xc3\x84\xc3\xaa9\xc3\x94\xc3\x8225\xc3\x88\xc3\x9514\xc3\x8a\xc2\xb148\xc2\xb7\xc3\x9622\xc3\x83\xc3\xab'	-44.75	160.93	137.06	-686	-145	-700	-320	-13	-800	675	-14	108
9	b'2019\xc3\x84\xc3\xaa9\xc3\x94\xc3\x8225\xc3\x88\xc3\x9514\xc3\x8a\xc2\xb148\xc2\xb7\xc3\x9623\xc3\x83\xc3\xab'	-43	158.68	136.87	-658	-184	-704	-190	-125	-685	649	38	108
10	b'2019\xc3\x84\xc3\xaa9\xc3\x94\xc3\x8225\xc3\x88\xc3\x9514\xc3\x8a\xc2\xb148\xc2\xb7\xc3\x9623\xc3\x83\xc3\xab'	-43	158.68	136.87	-658	-184	-704	-190	-125	-685	649	38	108
11	b'2019\xc3\x84\xc3\xaa9\xc3\x94\xc3\x8225\xc3\x88\xc3\x9514\xc3\x8a\xc2\xb148\xc2\xb7\xc3\x9623\xc3\x83\xc3\xab'	-39.25	156	82.12	-593	-274	-677	-135	-58	-348	633	163	110
12	b'2019\xc3\x84\xc3\xaa9\xc3\x94\xc3\x8225\xc3\x88\xc3\x9514\xc3\x8a\xc2\xb148\xc2\xb7\xc3\x9623\xc3\x83\xc3\xab'	-38.43	155.56	79.5	-616	-305	-732	-207	61	-417	648	172	105
13	b'2019\xc3\x84\xc3\xaa9\xc3\x94\xc3\x8225\xc3\x88\xc3\x9514\xc3\x8a\xc2\xb148\xc2\xb7\xc3\x9623\xc3\x83\xc3\xab'	-37.5	155	76.62	-595	-321	-717	-206	-36	-392	625	219	110
14	b'2019\xc3\x84\xc3\xaa9\xc3\x94\xc3\x8225\xc3\x88\xc3\x9514\xc3\x8a\xc2\xb148\xc2\xb7\xc3\x9623\xc3\x83\xc3\xab'	-36.5	154.25	73.25	-580	-320	-739	-89	-99	-339	601	236	110
15	b'2019\xc3\x84\xc3\xaa9\xc3\x94\xc3\x8225\xc3\x88\xc3\x9514\xc3\x8a\xc2\xb148\xc2\xb7\xc3\x9623\xc3\x83\xc3\xab'	-36.06	153.62	71.12	-566	-324	-758	-107	-72	-257	590	243	131
16	b'2019\xc3\x84\xc3\xaa9\xc3\x94\xc3\x8225\xc3\x88\xc3\x9514\xc3\x8a\xc2\xb148\xc2\xb7\xc3\x9623\xc3\x83\xc3\xab'	-36.06	153.62	71.12	-566	-324	-758	-107	-72	-257	590	243	131
17	b'2019\xc3\x84\xc3\xaa9\xc3\x94\xc3\x8225\xc3\x88\xc3\x9514\xc3\x8a\xc2\xb148\xc2\xb7\xc3\x9623\xc3\x83\xc3\xab'	-35.18	152.68	67.56	-534	-346	-722	-63	-32	-235	584	289	118
18	b'2019\xc3\x84\xc3\xaa9\xc3\x94\xc3\x8225\xc3\x88\xc3\x9514\xc3\x8a\xc2\xb148\xc2\xb7\xc3\x9624\xc3\x83\xc3\xab'	-34.18	152.43	65.62	-531	-362	-730	-2	11	-182	544	289	105
19	b'2019\xc3\x84\xc3\xaa9\xc3\x94\xc3\x8225\xc3\x88\xc3\x9514\xc3\x8a\xc2\xb148\xc2\xb7\xc3\x9624\xc3\x83\xc3\xab'	-33.62	151.93	64.18	-536	-383	-746	-78	-10	-140	572	324	124
20	b'2019\xc3\x84\xc3\xaa9\xc3\x94\xc3\x8225\xc3\x88\xc3\x9514\xc3\x8a\xc2\xb148\xc2\xb7\xc3\x9624\xc3\x83\xc3\xab'	-33.25	151.75	63.5	-530	-395	-725	-40	13	-134	601	336	124
21	b'2019\xc3\x84\xc3\xaa9\xc3\x94\xc3\x8225\xc3\x88\xc3\x9514\xc3\x8a\xc2\xb148\xc2\xb7\xc3\x9624\xc3\x83\xc3\xab'	-32.81	151.68	62.75	-561	-396	-756	-8	-89	18	566	324	105
22	b'2019\xc3\x84\xc3\xaa9\xc3\x94\xc3\x8225\xc3\x88\xc3\x9514\xc3\x8a\xc2\xb148\xc2\xb7\xc3\x9624\xc3\x83\xc3\xab'	-32.5	151.43	62.06	-477	-393	-740	-77	55	-109	584	336	131
23	b'2019\xc3\x84\xc3\xaa9\xc3\x94\xc3\x8225\xc3\x88\xc3\x9514\xc3\x8a\xc2\xb148\xc2\xb7\xc3\x9624\xc3\x83\xc3\xab'	-32.43	151.37	61.81	-519	-382	-727	-38	37	-61	579	342	124
24	b'2019\xc3\x84\xc3\xaa9\xc3\x94\xc3\x8225\xc3\x88\xc3\x9514\xc3\x8a\xc2\xb148\xc2\xb7\xc3\x9624\xc3\x83\xc3\xab'	-32.37	151.43	61.81	-502	-396	-731	-41	5	-30	596	334	131
25	b'2019\xc3\x84\xc3\xaa9\xc3\x94\xc3\x8225\xc3\x88\xc3\x9514\xc3\x8a\xc2\xb148\xc2\xb7\xc3\x9624\xc3\x83\xc3\xab'	-32.5	151.5	62.12	-517	-408	-730	-16	-18	10	555	316	110
26	b'2019\xc3\x84\xc3\xaa9\xc3\x94\xc3\x8225\xc3\x88\xc3\x9514\xc3\x8a\xc2\xb148\xc2\xb7\xc3\x9625\xc3\x83\xc3\xab'	-32.56	151.62	62.43	-542	-397	-715	-34	24	-2	596	334	124
