# Supplementary material for: Data acquired by a single object sensor for the detection and quality evaluation of table tennis forehand strokes
Source: Data Brief. 2020 Nov 6;33:106504. doi: 10.1016/j.dib.2020.106504 (PMC7683218; doi:10.1016/j.dib.2020.106504)
Supplement: Supplementary file 2 [file mmc2.zip › Raw/Sensory-Data/1159.csv]

#	Time/Date	Roll	Pitch	Yaw	acc(x)	acc(y)	acc(z)	gyro(x)	gyro(y)	gyro(z)	mag(x)	mag(y)	mag(z)
2	b'2019\xc3\x84\xc3\xaa9\xc3\x94\xc3\x8225\xc3\x88\xc3\x9514\xc3\x8a\xc2\xb148\xc2\xb7\xc3\x9634\xc3\x83\xc3\xab'	-46.25	169.62	131.5	-731	-64	-698	-209	-2	-897	657	-142	132
3	b'2019\xc3\x84\xc3\xaa9\xc3\x94\xc3\x8225\xc3\x88\xc3\x9514\xc3\x8a\xc2\xb148\xc2\xb7\xc3\x9634\xc3\x83\xc3\xab'	-45	166.5	132.75	-666	-98	-688	-241	-23	-735	638	-72	126
4	b'2019\xc3\x84\xc3\xaa9\xc3\x94\xc3\x8225\xc3\x88\xc3\x9514\xc3\x8a\xc2\xb148\xc2\xb7\xc3\x9634\xc3\x83\xc3\xab'	-44	164.37	132.93	-712	-127	-709	-216	-17	-685	651	-36	113
5	b'2019\xc3\x84\xc3\xaa9\xc3\x94\xc3\x8225\xc3\x88\xc3\x9514\xc3\x8a\xc2\xb148\xc2\xb7\xc3\x9634\xc3\x83\xc3\xab'	-42.06	161	134.87	-675	-167	-699	-220	29	-804	627	16	113
6	b'2019\xc3\x84\xc3\xaa9\xc3\x94\xc3\x8225\xc3\x88\xc3\x9514\xc3\x8a\xc2\xb148\xc2\xb7\xc3\x9634\xc3\x83\xc3\xab'	-39.62	158.18	86.81	-624	-206	-719	-202	-171	-595	638	105	145
7	b'2019\xc3\x84\xc3\xaa9\xc3\x94\xc3\x8225\xc3\x88\xc3\x9514\xc3\x8a\xc2\xb148\xc2\xb7\xc3\x9634\xc3\x83\xc3\xab'	-39.62	158.18	86.81	-624	-206	-719	-202	-171	-595	638	105	145
8	b'2019\xc3\x84\xc3\xaa9\xc3\x94\xc3\x8225\xc3\x88\xc3\x9514\xc3\x8a\xc2\xb148\xc2\xb7\xc3\x9634\xc3\x83\xc3\xab'	-38	156.87	80	-604	-262	-737	-181	-110	-494	632	158	132
9	b'2019\xc3\x84\xc3\xaa9\xc3\x94\xc3\x8225\xc3\x88\xc3\x9514\xc3\x8a\xc2\xb148\xc2\xb7\xc3\x9635\xc3\x83\xc3\xab'	-36.93	156.25	76.25	-587	-264	-754	-151	-99	-424	625	198	139
10	b'2019\xc3\x84\xc3\xaa9\xc3\x94\xc3\x8225\xc3\x88\xc3\x9514\xc3\x8a\xc2\xb148\xc2\xb7\xc3\x9635\xc3\x83\xc3\xab'	-36.93	156.25	76.25	-587	-264	-754	-151	-99	-424	625	198	139
11	b'2019\xc3\x84\xc3\xaa9\xc3\x94\xc3\x8225\xc3\x88\xc3\x9514\xc3\x8a\xc2\xb148\xc2\xb7\xc3\x9635\xc3\x83\xc3\xab'	-35.56	155.06	70.81	-535	-313	-755	-75	-124	-282	614	256	105
12	b'2019\xc3\x84\xc3\xaa9\xc3\x94\xc3\x8225\xc3\x88\xc3\x9514\xc3\x8a\xc2\xb148\xc2\xb7\xc3\x9635\xc3\x83\xc3\xab'	-35	154.62	67.06	-565	-336	-747	-27	-60	-192	608	284	100
13	b'2019\xc3\x84\xc3\xaa9\xc3\x94\xc3\x8225\xc3\x88\xc3\x9514\xc3\x8a\xc2\xb148\xc2\xb7\xc3\x9635\xc3\x83\xc3\xab'	-34.5	154.18	65.81	-577	-338	-741	-94	48	-298	588	273	121
14	b'2019\xc3\x84\xc3\xaa9\xc3\x94\xc3\x8225\xc3\x88\xc3\x9514\xc3\x8a\xc2\xb148\xc2\xb7\xc3\x9635\xc3\x83\xc3\xab'	-33.43	153.62	63.75	-560	-350	-733	-67	53	-211	595	308	121
15	b'2019\xc3\x84\xc3\xaa9\xc3\x94\xc3\x8225\xc3\x88\xc3\x9514\xc3\x8a\xc2\xb148\xc2\xb7\xc3\x9635\xc3\x83\xc3\xab'	-32.87	153.31	62.31	-561	-360	-747	-61	32	-221	542	315	121
16	b'2019\xc3\x84\xc3\xaa9\xc3\x94\xc3\x8225\xc3\x88\xc3\x9514\xc3\x8a\xc2\xb148\xc2\xb7\xc3\x9635\xc3\x83\xc3\xab'	-31.87	153.31	60.56	-524	-365	-785	-117	85	-222	502	326	115
17	b'2019\xc3\x84\xc3\xaa9\xc3\x94\xc3\x8225\xc3\x88\xc3\x9514\xc3\x8a\xc2\xb148\xc2\xb7\xc3\x9636\xc3\x83\xc3\xab'	-31.31	153.25	59.43	-518	-373	-755	-89	36	-169	513	345	121
18	b'2019\xc3\x84\xc3\xaa9\xc3\x94\xc3\x8225\xc3\x88\xc3\x9514\xc3\x8a\xc2\xb148\xc2\xb7\xc3\x9636\xc3\x83\xc3\xab'	-30.81	153.25	58.12	-505	-374	-727	-35	-22	-112	531	345	128
19	b'2019\xc3\x84\xc3\xaa9\xc3\x94\xc3\x8225\xc3\x88\xc3\x9514\xc3\x8a\xc2\xb148\xc2\xb7\xc3\x9636\xc3\x83\xc3\xab'	-30.81	153.25	58.12	-505	-374	-727	-35	-22	-112	531	345	128
20	b'2019\xc3\x84\xc3\xaa9\xc3\x94\xc3\x8225\xc3\x88\xc3\x9514\xc3\x8a\xc2\xb148\xc2\xb7\xc3\x9636\xc3\x83\xc3\xab'	-30.56	153.31	57.43	-501	-372	-730	22	-30	-10	548	337	134
21	b'2019\xc3\x84\xc3\xaa9\xc3\x94\xc3\x8225\xc3\x88\xc3\x9514\xc3\x8a\xc2\xb148\xc2\xb7\xc3\x9636\xc3\x83\xc3\xab'	-30.56	153.56	57.25	-495	-380	-733	12	-47	6	537	355	147
