# Supplementary material for: Data acquired by a single object sensor for the detection and quality evaluation of table tennis forehand strokes
Source: Data Brief. 2020 Nov 6;33:106504. doi: 10.1016/j.dib.2020.106504 (PMC7683218; doi:10.1016/j.dib.2020.106504)
Supplement: Supplementary file 2 [file mmc2.zip › Raw/Sensory-Data/116.csv]

#	Time/Date	Roll	Pitch	Yaw	acc(x)	acc(y)	acc(z)	gyro(x)	gyro(y)	gyro(z)	mag(x)	mag(y)	mag(z)
2	b'2019\xc3\x84\xc3\xaa9\xc3\x94\xc3\x8217\xc3\x88\xc3\x9512\xc3\x8a\xc2\xb122\xc2\xb7\xc3\x9611\xc3\x83\xc3\xab'	-20	110	123.43	-332	-881	-345	46	21	14	3	684	-158
3	b'2019\xc3\x84\xc3\xaa9\xc3\x94\xc3\x8217\xc3\x88\xc3\x9512\xc3\x8a\xc2\xb122\xc2\xb7\xc3\x9612\xc3\x83\xc3\xab'	-20	110	123.43	-332	-881	-345	46	21	14	3	684	-158
4	b'2019\xc3\x84\xc3\xaa9\xc3\x94\xc3\x8217\xc3\x88\xc3\x9512\xc3\x8a\xc2\xb122\xc2\xb7\xc3\x9612\xc3\x83\xc3\xab'	-20.93	109.25	122.56	-354	-885	-367	-86	54	8	9	691	-164
5	b'2019\xc3\x84\xc3\xaa9\xc3\x94\xc3\x8217\xc3\x88\xc3\x9512\xc3\x8a\xc2\xb122\xc2\xb7\xc3\x9612\xc3\x83\xc3\xab'	-20.93	109.25	122.56	-354	-885	-367	-86	54	8	9	691	-164
6	b'2019\xc3\x84\xc3\xaa9\xc3\x94\xc3\x8217\xc3\x88\xc3\x9512\xc3\x8a\xc2\xb122\xc2\xb7\xc3\x9612\xc3\x83\xc3\xab'	-21.75	108.56	121.62	-376	-855	-284	-28	-32	41	3	691	-158
7	b'2019\xc3\x84\xc3\xaa9\xc3\x94\xc3\x8217\xc3\x88\xc3\x9512\xc3\x8a\xc2\xb122\xc2\xb7\xc3\x9613\xc3\x83\xc3\xab'	-21.75	108.56	121.62	-376	-855	-284	-28	-32	41	3	691	-158
8	b'2019\xc3\x84\xc3\xaa9\xc3\x94\xc3\x8217\xc3\x88\xc3\x9512\xc3\x8a\xc2\xb122\xc2\xb7\xc3\x9613\xc3\x83\xc3\xab'	-22.12	108.56	120.62	-376	-882	-332	45	5	-4	16	684	-172
9	b'2019\xc3\x84\xc3\xaa9\xc3\x94\xc3\x8217\xc3\x88\xc3\x9512\xc3\x8a\xc2\xb122\xc2\xb7\xc3\x9613\xc3\x83\xc3\xab'	-21.68	108.56	121.06	-328	-869	-329	30	-7	21	16	684	-172
10	b'2019\xc3\x84\xc3\xaa9\xc3\x94\xc3\x8217\xc3\x88\xc3\x9512\xc3\x8a\xc2\xb122\xc2\xb7\xc3\x9614\xc3\x83\xc3\xab'	-21.81	108.5	120.81	-373	-856	-246	53	-54	-3	-1	691	-200
11	b'2019\xc3\x84\xc3\xaa9\xc3\x94\xc3\x8217\xc3\x88\xc3\x9512\xc3\x8a\xc2\xb122\xc2\xb7\xc3\x9614\xc3\x83\xc3\xab'	-21.93	108.31	120.5	-346	-873	-274	20	-7	-44	32	673	-184
