# Supplementary material for: Data acquired by a single object sensor for the detection and quality evaluation of table tennis forehand strokes
Source: Data Brief. 2020 Nov 6;33:106504. doi: 10.1016/j.dib.2020.106504 (PMC7683218; doi:10.1016/j.dib.2020.106504)
Supplement: Supplementary file 2 [file mmc2.zip › Raw/Sensory-Data/1160.csv]

#	Time/Date	Roll	Pitch	Yaw	acc(x)	acc(y)	acc(z)	gyro(x)	gyro(y)	gyro(z)	mag(x)	mag(y)	mag(z)
2	b'2019\xc3\x84\xc3\xaa9\xc3\x94\xc3\x8225\xc3\x88\xc3\x9514\xc3\x8a\xc2\xb148\xc2\xb7\xc3\x9645\xc3\x83\xc3\xab'	-45.18	165.75	140.81	-700	-103	-706	-322	49	-845	636	-118	148
3	b'2019\xc3\x84\xc3\xaa9\xc3\x94\xc3\x8225\xc3\x88\xc3\x9514\xc3\x8a\xc2\xb148\xc2\xb7\xc3\x9645\xc3\x83\xc3\xab'	-45.18	165.75	140.81	-700	-103	-706	-322	49	-845	636	-118	148
4	b'2019\xc3\x84\xc3\xaa9\xc3\x94\xc3\x8225\xc3\x88\xc3\x9514\xc3\x8a\xc2\xb148\xc2\xb7\xc3\x9645\xc3\x83\xc3\xab'	-42.31	161.56	142.18	-663	-180	-719	-191	15	-817	608	-19	155
5	b'2019\xc3\x84\xc3\xaa9\xc3\x94\xc3\x8225\xc3\x88\xc3\x9514\xc3\x8a\xc2\xb148\xc2\xb7\xc3\x9645\xc3\x83\xc3\xab'	-40.5	158.18	143.5	-662	-221	-694	-251	-59	-687	649	57	142
6	b'2019\xc3\x84\xc3\xaa9\xc3\x94\xc3\x8225\xc3\x88\xc3\x9514\xc3\x8a\xc2\xb148\xc2\xb7\xc3\x9645\xc3\x83\xc3\xab'	-39	156.75	91.75	-610	-237	-709	-222	-55	-720	614	86	136
7	b'2019\xc3\x84\xc3\xaa9\xc3\x94\xc3\x8225\xc3\x88\xc3\x9514\xc3\x8a\xc2\xb148\xc2\xb7\xc3\x9646\xc3\x83\xc3\xab'	-39	156.75	91.75	-610	-237	-709	-222	-55	-720	614	86	136
8	b'2019\xc3\x84\xc3\xaa9\xc3\x94\xc3\x8225\xc3\x88\xc3\x9514\xc3\x8a\xc2\xb148\xc2\xb7\xc3\x9646\xc3\x83\xc3\xab'	-37.31	154.12	82.87	-588	-292	-764	-239	-150	-552	614	174	142
9	b'2019\xc3\x84\xc3\xaa9\xc3\x94\xc3\x8225\xc3\x88\xc3\x9514\xc3\x8a\xc2\xb148\xc2\xb7\xc3\x9646\xc3\x83\xc3\xab'	-36.25	151.81	76.25	-532	-325	-731	-166	-197	-404	590	214	129
10	b'2019\xc3\x84\xc3\xaa9\xc3\x94\xc3\x8225\xc3\x88\xc3\x9514\xc3\x8a\xc2\xb148\xc2\xb7\xc3\x9646\xc3\x83\xc3\xab'	-35.93	150.81	141	-543	-357	-724	-130	-146	-398	577	249	129
11	b'2019\xc3\x84\xc3\xaa9\xc3\x94\xc3\x8225\xc3\x88\xc3\x9514\xc3\x8a\xc2\xb148\xc2\xb7\xc3\x9646\xc3\x83\xc3\xab'	-35.12	150.5	69.81	-516	-364	-740	-177	-78	-321	595	286	104
12	b'2019\xc3\x84\xc3\xaa9\xc3\x94\xc3\x8225\xc3\x88\xc3\x9514\xc3\x8a\xc2\xb148\xc2\xb7\xc3\x9646\xc3\x83\xc3\xab'	-34.62	150	67.31	-539	-385	-715	-116	-81	-237	577	280	108
13	b'2019\xc3\x84\xc3\xaa9\xc3\x94\xc3\x8225\xc3\x88\xc3\x9514\xc3\x8a\xc2\xb148\xc2\xb7\xc3\x9646\xc3\x83\xc3\xab'	-34.18	149.62	65.5	-511	-378	-723	-89	-38	-245	564	296	91
14	b'2019\xc3\x84\xc3\xaa9\xc3\x94\xc3\x8225\xc3\x88\xc3\x9514\xc3\x8a\xc2\xb148\xc2\xb7\xc3\x9646\xc3\x83\xc3\xab'	-33.93	149.62	63.81	-518	-377	-726	-26	-80	-117	547	332	96
15	b'2019\xc3\x84\xc3\xaa9\xc3\x94\xc3\x8225\xc3\x88\xc3\x9514\xc3\x8a\xc2\xb148\xc2\xb7\xc3\x9647\xc3\x83\xc3\xab'	-33.68	149.62	62.93	-496	-391	-744	-34	-39	-88	553	320	123
16	b'2019\xc3\x84\xc3\xaa9\xc3\x94\xc3\x8225\xc3\x88\xc3\x9514\xc3\x8a\xc2\xb148\xc2\xb7\xc3\x9647\xc3\x83\xc3\xab'	-33.56	149.56	62.25	-549	-410	-724	-19	-34	2	547	332	104
17	b'2019\xc3\x84\xc3\xaa9\xc3\x94\xc3\x8225\xc3\x88\xc3\x9514\xc3\x8a\xc2\xb148\xc2\xb7\xc3\x9647\xc3\x83\xc3\xab'	-33.37	149.31	61.87	-565	-439	-691	-69	49	-70	531	345	96
18	b'2019\xc3\x84\xc3\xaa9\xc3\x94\xc3\x8225\xc3\x88\xc3\x9514\xc3\x8a\xc2\xb148\xc2\xb7\xc3\x9647\xc3\x83\xc3\xab'	-33.37	149.31	61.87	-565	-439	-691	-69	49	-70	531	345	96
19	b'2019\xc3\x84\xc3\xaa9\xc3\x94\xc3\x8225\xc3\x88\xc3\x9514\xc3\x8a\xc2\xb148\xc2\xb7\xc3\x9647\xc3\x83\xc3\xab'	-32.75	149.06	61.25	-560	-439	-679	2	-50	-85	577	337	108
20	b'2019\xc3\x84\xc3\xaa9\xc3\x94\xc3\x8225\xc3\x88\xc3\x9514\xc3\x8a\xc2\xb148\xc2\xb7\xc3\x9647\xc3\x83\xc3\xab'	-32.25	149.06	60.75	-498	-432	-728	-4	2	-43	571	331	104
21	b'2019\xc3\x84\xc3\xaa9\xc3\x94\xc3\x8225\xc3\x88\xc3\x9514\xc3\x8a\xc2\xb148\xc2\xb7\xc3\x9647\xc3\x83\xc3\xab'	-32.18	148.81	60.31	-521	-429	-675	51	-41	52	507	337	108
