# Supplementary material for: Data acquired by a single object sensor for the detection and quality evaluation of table tennis forehand strokes
Source: Data Brief. 2020 Nov 6;33:106504. doi: 10.1016/j.dib.2020.106504 (PMC7683218; doi:10.1016/j.dib.2020.106504)
Supplement: Supplementary file 2 [file mmc2.zip › Raw/Sensory-Data/1161.csv]

#	Time/Date	Roll	Pitch	Yaw	acc(x)	acc(y)	acc(z)	gyro(x)	gyro(y)	gyro(z)	mag(x)	mag(y)	mag(z)
2	b'2019\xc3\x84\xc3\xaa9\xc3\x94\xc3\x8225\xc3\x88\xc3\x9514\xc3\x8a\xc2\xb148\xc2\xb7\xc3\x9655\xc3\x83\xc3\xab'	-38.87	165.12	112.5	-754	-265	-662	220	-82	358	660	-57	192
3	b'2019\xc3\x84\xc3\xaa9\xc3\x94\xc3\x8225\xc3\x88\xc3\x9514\xc3\x8a\xc2\xb148\xc2\xb7\xc3\x9655\xc3\x83\xc3\xab'	-40.18	164.56	113.37	-783	-273	-666	16	-110	-124	660	-68	193
4	b'2019\xc3\x84\xc3\xaa9\xc3\x94\xc3\x8225\xc3\x88\xc3\x9514\xc3\x8a\xc2\xb148\xc2\xb7\xc3\x9655\xc3\x83\xc3\xab'	-40.68	163.18	110.68	-726	-234	-721	-201	-89	-483	638	-57	179
5	b'2019\xc3\x84\xc3\xaa9\xc3\x94\xc3\x8225\xc3\x88\xc3\x9514\xc3\x8a\xc2\xb148\xc2\xb7\xc3\x9655\xc3\x83\xc3\xab'	-40.12	160.87	105	-664	-211	-736	-165	-184	-594	673	-22	166
6	b'2019\xc3\x84\xc3\xaa9\xc3\x94\xc3\x8225\xc3\x88\xc3\x9514\xc3\x8a\xc2\xb148\xc2\xb7\xc3\x9656\xc3\x83\xc3\xab'	-39.25	157.56	97.75	-671	-258	-763	-157	-142	-620	696	36	153
7	b'2019\xc3\x84\xc3\xaa9\xc3\x94\xc3\x8225\xc3\x88\xc3\x9514\xc3\x8a\xc2\xb148\xc2\xb7\xc3\x9656\xc3\x83\xc3\xab'	-38.25	154.93	92.18	-640	-276	-705	-145	-147	-623	624	88	134
8	b'2019\xc3\x84\xc3\xaa9\xc3\x94\xc3\x8225\xc3\x88\xc3\x9514\xc3\x8a\xc2\xb148\xc2\xb7\xc3\x9656\xc3\x83\xc3\xab'	-37.37	153.62	88.18	-596	-289	-706	-203	-175	-477	620	129	140
9	b'2019\xc3\x84\xc3\xaa9\xc3\x94\xc3\x8225\xc3\x88\xc3\x9514\xc3\x8a\xc2\xb148\xc2\xb7\xc3\x9656\xc3\x83\xc3\xab'	-36.68	153.18	84.75	-573	-306	-761	-280	-61	-485	632	166	140
10	b'2019\xc3\x84\xc3\xaa9\xc3\x94\xc3\x8225\xc3\x88\xc3\x9514\xc3\x8a\xc2\xb148\xc2\xb7\xc3\x9656\xc3\x83\xc3\xab'	-36.25	152.56	81.56	-604	-349	-757	-215	-110	-434	625	177	134
11	b'2019\xc3\x84\xc3\xaa9\xc3\x94\xc3\x8225\xc3\x88\xc3\x9514\xc3\x8a\xc2\xb148\xc2\xb7\xc3\x9656\xc3\x83\xc3\xab'	-35.75	151.12	77.75	-564	-368	-744	-109	-104	-480	608	225	128
12	b'2019\xc3\x84\xc3\xaa9\xc3\x94\xc3\x8225\xc3\x88\xc3\x9514\xc3\x8a\xc2\xb148\xc2\xb7\xc3\x9656\xc3\x83\xc3\xab'	-35.43	148.68	145.43	-563	-399	-652	-12	-255	-379	595	254	115
13	b'2019\xc3\x84\xc3\xaa9\xc3\x94\xc3\x8225\xc3\x88\xc3\x9514\xc3\x8a\xc2\xb148\xc2\xb7\xc3\x9657\xc3\x83\xc3\xab'	-34.81	146.25	145.25	-553	-428	-697	-90	-166	-402	555	296	81
14	b'2019\xc3\x84\xc3\xaa9\xc3\x94\xc3\x8225\xc3\x88\xc3\x9514\xc3\x8a\xc2\xb148\xc2\xb7\xc3\x9657\xc3\x83\xc3\xab'	-34.18	145.37	144.81	-556	-436	-691	-65	-144	-348	560	320	81
15	b'2019\xc3\x84\xc3\xaa9\xc3\x94\xc3\x8225\xc3\x88\xc3\x9514\xc3\x8a\xc2\xb148\xc2\xb7\xc3\x9657\xc3\x83\xc3\xab'	-33.25	144.68	145.37	-529	-454	-696	-33	-153	-265	560	336	75
16	b'2019\xc3\x84\xc3\xaa9\xc3\x94\xc3\x8225\xc3\x88\xc3\x9514\xc3\x8a\xc2\xb148\xc2\xb7\xc3\x9657\xc3\x83\xc3\xab'	-32.62	144.06	145.68	-492	-449	-695	-40	-73	-256	553	355	81
17	b'2019\xc3\x84\xc3\xaa9\xc3\x94\xc3\x8225\xc3\x88\xc3\x9514\xc3\x8a\xc2\xb148\xc2\xb7\xc3\x9657\xc3\x83\xc3\xab'	-31.81	143.87	145.37	-470	-476	-697	-117	22	-142	500	371	75
18	b'2019\xc3\x84\xc3\xaa9\xc3\x94\xc3\x8225\xc3\x88\xc3\x9514\xc3\x8a\xc2\xb148\xc2\xb7\xc3\x9657\xc3\x83\xc3\xab'	-31.81	143.87	145.37	-470	-476	-697	-117	22	-142	500	371	75
19	b'2019\xc3\x84\xc3\xaa9\xc3\x94\xc3\x8225\xc3\x88\xc3\x9514\xc3\x8a\xc2\xb148\xc2\xb7\xc3\x9657\xc3\x83\xc3\xab'	-31.12	144.5	144.31	-505	-502	-668	-84	71	-87	494	401	94
20	b'2019\xc3\x84\xc3\xaa9\xc3\x94\xc3\x8225\xc3\x88\xc3\x9514\xc3\x8a\xc2\xb148\xc2\xb7\xc3\x9657\xc3\x83\xc3\xab'	-30.62	144.93	144.12	-497	-498	-682	-110	59	-122	529	401	80
21	b'2019\xc3\x84\xc3\xaa9\xc3\x94\xc3\x8225\xc3\x88\xc3\x9514\xc3\x8a\xc2\xb148\xc2\xb7\xc3\x9657\xc3\x83\xc3\xab'	-30.62	144.93	144.12	-497	-498	-682	-110	59	-122	529	401	80
22	b'2019\xc3\x84\xc3\xaa9\xc3\x94\xc3\x8225\xc3\x88\xc3\x9514\xc3\x8a\xc2\xb148\xc2\xb7\xc3\x9658\xc3\x83\xc3\xab'	-30.06	145.5	55	-469	-500	-696	-52	-8	-31	536	396	100
23	b'2019\xc3\x84\xc3\xaa9\xc3\x94\xc3\x8225\xc3\x88\xc3\x9514\xc3\x8a\xc2\xb148\xc2\xb7\xc3\x9658\xc3\x83\xc3\xab'	-30	145.56	54.81	-468	-489	-705	-13	10	-9	505	385	107
24	b'2019\xc3\x84\xc3\xaa9\xc3\x94\xc3\x8225\xc3\x88\xc3\x9514\xc3\x8a\xc2\xb148\xc2\xb7\xc3\x9658\xc3\x83\xc3\xab'	-30	145.56	54.81	-468	-489	-705	-13	10	-9	505	385	107
25	b'2019\xc3\x84\xc3\xaa9\xc3\x94\xc3\x8225\xc3\x88\xc3\x9514\xc3\x8a\xc2\xb148\xc2\xb7\xc3\x9658\xc3\x83\xc3\xab'	-30.37	145.56	55.06	-515	-487	-702	10	-84	21	518	388	107
