# Supplementary material for: Data acquired by a single object sensor for the detection and quality evaluation of table tennis forehand strokes
Source: Data Brief. 2020 Nov 6;33:106504. doi: 10.1016/j.dib.2020.106504 (PMC7683218; doi:10.1016/j.dib.2020.106504)
Supplement: Supplementary file 2 [file mmc2.zip › Raw/Sensory-Data/1162.csv]

#	Time/Date	Roll	Pitch	Yaw	acc(x)	acc(y)	acc(z)	gyro(x)	gyro(y)	gyro(z)	mag(x)	mag(y)	mag(z)
2	b'2019\xc3\x84\xc3\xaa9\xc3\x94\xc3\x8225\xc3\x88\xc3\x9514\xc3\x8a\xc2\xb149\xc2\xb7\xc3\x966\xc3\x83\xc3\xab'	-41.18	158.93	145.5	-716	-240	-699	-141	-76	-462	668	32	155
3	b'2019\xc3\x84\xc3\xaa9\xc3\x94\xc3\x8225\xc3\x88\xc3\x9514\xc3\x8a\xc2\xb149\xc2\xb7\xc3\x966\xc3\x83\xc3\xab'	-41.18	158.93	145.5	-716	-240	-699	-141	-76	-462	668	32	155
4	b'2019\xc3\x84\xc3\xaa9\xc3\x94\xc3\x8225\xc3\x88\xc3\x9514\xc3\x8a\xc2\xb149\xc2\xb7\xc3\x967\xc3\x83\xc3\xab'	-40.06	156.12	145.5	-649	-275	-696	-199	-131	-407	633	75	142
5	b'2019\xc3\x84\xc3\xaa9\xc3\x94\xc3\x8225\xc3\x88\xc3\x9514\xc3\x8a\xc2\xb149\xc2\xb7\xc3\x967\xc3\x83\xc3\xab'	-39.68	154.43	145	-643	-306	-688	-164	-156	-441	616	115	123
6	b'2019\xc3\x84\xc3\xaa9\xc3\x94\xc3\x8225\xc3\x88\xc3\x9514\xc3\x8a\xc2\xb149\xc2\xb7\xc3\x967\xc3\x83\xc3\xab'	-38.62	152.12	144	-616	-330	-679	-188	-94	-485	616	168	123
7	b'2019\xc3\x84\xc3\xaa9\xc3\x94\xc3\x8225\xc3\x88\xc3\x9514\xc3\x8a\xc2\xb149\xc2\xb7\xc3\x967\xc3\x83\xc3\xab'	-37.75	151.5	143.37	-592	-342	-732	-144	-95	-426	604	190	96
8	b'2019\xc3\x84\xc3\xaa9\xc3\x94\xc3\x8225\xc3\x88\xc3\x9514\xc3\x8a\xc2\xb149\xc2\xb7\xc3\x967\xc3\x83\xc3\xab'	-37.06	150.62	142.87	-592	-366	-719	-168	-65	-359	580	232	118
9	b'2019\xc3\x84\xc3\xaa9\xc3\x94\xc3\x8225\xc3\x88\xc3\x9514\xc3\x8a\xc2\xb149\xc2\xb7\xc3\x967\xc3\x83\xc3\xab'	-37.06	150.62	142.87	-592	-366	-719	-168	-65	-359	580	232	118
10	b'2019\xc3\x84\xc3\xaa9\xc3\x94\xc3\x8225\xc3\x88\xc3\x9514\xc3\x8a\xc2\xb149\xc2\xb7\xc3\x967\xc3\x83\xc3\xab'	-35.81	149.5	142	-611	-392	-697	-102	-116	-364	603	267	118
11	b'2019\xc3\x84\xc3\xaa9\xc3\x94\xc3\x8225\xc3\x88\xc3\x9514\xc3\x8a\xc2\xb149\xc2\xb7\xc3\x967\xc3\x83\xc3\xab'	-34.37	148.31	141.56	-565	-402	-697	-209	-84	-388	568	300	110
12	b'2019\xc3\x84\xc3\xaa9\xc3\x94\xc3\x8225\xc3\x88\xc3\x9514\xc3\x8a\xc2\xb149\xc2\xb7\xc3\x968\xc3\x83\xc3\xab'	-34.37	148.31	141.56	-565	-402	-697	-209	-84	-388	568	300	110
13	b'2019\xc3\x84\xc3\xaa9\xc3\x94\xc3\x8225\xc3\x88\xc3\x9514\xc3\x8a\xc2\xb149\xc2\xb7\xc3\x968\xc3\x83\xc3\xab'	-33.06	147.81	61.68	-528	-414	-744	-63	-96	-308	544	334	110
14	b'2019\xc3\x84\xc3\xaa9\xc3\x94\xc3\x8225\xc3\x88\xc3\x9514\xc3\x8a\xc2\xb149\xc2\xb7\xc3\x968\xc3\x83\xc3\xab'	-32.25	147.62	58.68	-514	-432	-718	-107	-57	-160	544	363	110
15	b'2019\xc3\x84\xc3\xaa9\xc3\x94\xc3\x8225\xc3\x88\xc3\x9514\xc3\x8a\xc2\xb149\xc2\xb7\xc3\x968\xc3\x83\xc3\xab'	-31.87	147.68	57.37	-491	-433	-734	-154	-8	-194	550	353	97
16	b'2019\xc3\x84\xc3\xaa9\xc3\x94\xc3\x8225\xc3\x88\xc3\x9514\xc3\x8a\xc2\xb149\xc2\xb7\xc3\x968\xc3\x83\xc3\xab'	-31.75	147.62	56.5	-509	-433	-755	-66	-36	-72	550	376	97
17	b'2019\xc3\x84\xc3\xaa9\xc3\x94\xc3\x8225\xc3\x88\xc3\x9514\xc3\x8a\xc2\xb149\xc2\xb7\xc3\x968\xc3\x83\xc3\xab'	-31.75	147.62	56.5	-509	-433	-755	-66	-36	-72	550	376	97
18	b'2019\xc3\x84\xc3\xaa9\xc3\x94\xc3\x8225\xc3\x88\xc3\x9514\xc3\x8a\xc2\xb149\xc2\xb7\xc3\x968\xc3\x83\xc3\xab'	-31.37	147.75	55.75	-492	-454	-730	15	15	-6	497	382	110
19	b'2019\xc3\x84\xc3\xaa9\xc3\x94\xc3\x8225\xc3\x88\xc3\x9514\xc3\x8a\xc2\xb149\xc2\xb7\xc3\x968\xc3\x83\xc3\xab'	-31.37	147.75	55.75	-492	-454	-730	15	15	-6	497	382	110
20	b'2019\xc3\x84\xc3\xaa9\xc3\x94\xc3\x8225\xc3\x88\xc3\x9514\xc3\x8a\xc2\xb149\xc2\xb7\xc3\x969\xc3\x83\xc3\xab'	-31.43	147.87	55.93	-534	-453	-698	-15	-12	19	491	387	84
21	b'2019\xc3\x84\xc3\xaa9\xc3\x94\xc3\x8225\xc3\x88\xc3\x9514\xc3\x8a\xc2\xb149\xc2\xb7\xc3\x969\xc3\x83\xc3\xab'	-31.5	148.06	55.93	-555	-453	-725	-51	39	-16	502	376	110
22	b'2019\xc3\x84\xc3\xaa9\xc3\x94\xc3\x8225\xc3\x88\xc3\x9514\xc3\x8a\xc2\xb149\xc2\xb7\xc3\x969\xc3\x83\xc3\xab'	-31.43	148.18	55.62	-515	-452	-732	-88	66	-60	502	393	92
23	b'2019\xc3\x84\xc3\xaa9\xc3\x94\xc3\x8225\xc3\x88\xc3\x9514\xc3\x8a\xc2\xb149\xc2\xb7\xc3\x969\xc3\x83\xc3\xab'	-31.43	148.12	55.43	-522	-451	-710	-2	-26	-28	497	382	105
