# Supplementary material for: Data acquired by a single object sensor for the detection and quality evaluation of table tennis forehand strokes
Source: Data Brief. 2020 Nov 6;33:106504. doi: 10.1016/j.dib.2020.106504 (PMC7683218; doi:10.1016/j.dib.2020.106504)
Supplement: Supplementary file 2 [file mmc2.zip › Raw/Sensory-Data/1163.csv]

#	Time/Date	Roll	Pitch	Yaw	acc(x)	acc(y)	acc(z)	gyro(x)	gyro(y)	gyro(z)	mag(x)	mag(y)	mag(z)
2	b'2019\xc3\x84\xc3\xaa9\xc3\x94\xc3\x8225\xc3\x88\xc3\x9514\xc3\x8a\xc2\xb149\xc2\xb7\xc3\x9618\xc3\x83\xc3\xab'	-46.87	162.12	145.43	-799	-209	-650	-337	28	-717	641	-88	132
3	b'2019\xc3\x84\xc3\xaa9\xc3\x94\xc3\x8225\xc3\x88\xc3\x9514\xc3\x8a\xc2\xb149\xc2\xb7\xc3\x9618\xc3\x83\xc3\xab'	-46.87	162.12	145.43	-799	-209	-650	-337	28	-717	641	-88	132
4	b'2019\xc3\x84\xc3\xaa9\xc3\x94\xc3\x8225\xc3\x88\xc3\x9514\xc3\x8a\xc2\xb149\xc2\xb7\xc3\x9618\xc3\x83\xc3\xab'	-44.68	157.93	144.62	-676	-208	-692	-271	-41	-664	641	-8	134
5	b'2019\xc3\x84\xc3\xaa9\xc3\x94\xc3\x8225\xc3\x88\xc3\x9514\xc3\x8a\xc2\xb149\xc2\xb7\xc3\x9618\xc3\x83\xc3\xab'	-43.75	154.56	144.43	-714	-270	-673	-228	-101	-589	651	40	113
6	b'2019\xc3\x84\xc3\xaa9\xc3\x94\xc3\x8225\xc3\x88\xc3\x9514\xc3\x8a\xc2\xb149\xc2\xb7\xc3\x9618\xc3\x83\xc3\xab'	-42.68	152.93	144.06	-641	-276	-652	-290	-107	-643	622	115	113
7	b'2019\xc3\x84\xc3\xaa9\xc3\x94\xc3\x8225\xc3\x88\xc3\x9514\xc3\x8a\xc2\xb149\xc2\xb7\xc3\x9619\xc3\x83\xc3\xab'	-42.68	152.93	144.06	-641	-276	-652	-290	-107	-643	622	115	113
8	b'2019\xc3\x84\xc3\xaa9\xc3\x94\xc3\x8225\xc3\x88\xc3\x9514\xc3\x8a\xc2\xb149\xc2\xb7\xc3\x9619\xc3\x83\xc3\xab'	-40	149.81	142	-639	-353	-579	-338	-117	-474	622	187	88
9	b'2019\xc3\x84\xc3\xaa9\xc3\x94\xc3\x8225\xc3\x88\xc3\x9514\xc3\x8a\xc2\xb149\xc2\xb7\xc3\x9619\xc3\x83\xc3\xab'	-40	149.81	142	-639	-353	-579	-338	-117	-474	622	187	88
10	b'2019\xc3\x84\xc3\xaa9\xc3\x94\xc3\x8225\xc3\x88\xc3\x9514\xc3\x8a\xc2\xb149\xc2\xb7\xc3\x9619\xc3\x83\xc3\xab'	-37.06	148.81	140.43	-569	-357	-721	-204	-163	-529	620	246	100
11	b'2019\xc3\x84\xc3\xaa9\xc3\x94\xc3\x8225\xc3\x88\xc3\x9514\xc3\x8a\xc2\xb149\xc2\xb7\xc3\x9619\xc3\x83\xc3\xab'	-35.62	147.56	140	-552	-367	-702	-151	-99	-462	574	291	96
12	b'2019\xc3\x84\xc3\xaa9\xc3\x94\xc3\x8225\xc3\x88\xc3\x9514\xc3\x8a\xc2\xb149\xc2\xb7\xc3\x9619\xc3\x83\xc3\xab'	-34.93	147	139.5	-550	-395	-676	-126	-158	-342	585	321	113
13	b'2019\xc3\x84\xc3\xaa9\xc3\x94\xc3\x8225\xc3\x88\xc3\x9514\xc3\x8a\xc2\xb149\xc2\xb7\xc3\x9619\xc3\x83\xc3\xab'	-34.31	146.25	139.43	-488	-413	-673	-155	-84	-329	574	355	108
14	b'2019\xc3\x84\xc3\xaa9\xc3\x94\xc3\x8225\xc3\x88\xc3\x9514\xc3\x8a\xc2\xb149\xc2\xb7\xc3\x9619\xc3\x83\xc3\xab'	-33.75	146.06	139	-525	-419	-697	-74	-128	-188	556	350	68
15	b'2019\xc3\x84\xc3\xaa9\xc3\x94\xc3\x8225\xc3\x88\xc3\x9514\xc3\x8a\xc2\xb149\xc2\xb7\xc3\x9620\xc3\x83\xc3\xab'	-32.62	146.43	138.31	-497	-445	-686	-13	-30	-78	528	380	75
16	b'2019\xc3\x84\xc3\xaa9\xc3\x94\xc3\x8225\xc3\x88\xc3\x9514\xc3\x8a\xc2\xb149\xc2\xb7\xc3\x9620\xc3\x83\xc3\xab'	-32.62	146.43	138.31	-497	-445	-686	-13	-30	-78	528	380	75
17	b'2019\xc3\x84\xc3\xaa9\xc3\x94\xc3\x8225\xc3\x88\xc3\x9514\xc3\x8a\xc2\xb149\xc2\xb7\xc3\x9620\xc3\x83\xc3\xab'	-32.43	146.75	137.56	-525	-459	-713	16	-24	-8	521	368	81
18	b'2019\xc3\x84\xc3\xaa9\xc3\x94\xc3\x8225\xc3\x88\xc3\x9514\xc3\x8a\xc2\xb149\xc2\xb7\xc3\x9620\xc3\x83\xc3\xab'	-32.43	146.75	137.5	-501	-459	-725	12	-31	-3	528	374	96
19	b'2019\xc3\x84\xc3\xaa9\xc3\x94\xc3\x8225\xc3\x88\xc3\x9514\xc3\x8a\xc2\xb149\xc2\xb7\xc3\x9620\xc3\x83\xc3\xab'	-32.43	146.68	137.56	-530	-471	-674	21	3	-11	486	374	68
20	b'2019\xc3\x84\xc3\xaa9\xc3\x94\xc3\x8225\xc3\x88\xc3\x9514\xc3\x8a\xc2\xb149\xc2\xb7\xc3\x9620\xc3\x83\xc3\xab'	-32.25	146.75	137.75	-514	-473	-697	-14	52	-36	497	374	88
21	b'2019\xc3\x84\xc3\xaa9\xc3\x94\xc3\x8225\xc3\x88\xc3\x9514\xc3\x8a\xc2\xb149\xc2\xb7\xc3\x9620\xc3\x83\xc3\xab'	-32.25	146.75	137.75	-514	-473	-697	-14	52	-36	497	374	88
22	b'2019\xc3\x84\xc3\xaa9\xc3\x94\xc3\x8225\xc3\x88\xc3\x9514\xc3\x8a\xc2\xb149\xc2\xb7\xc3\x9620\xc3\x83\xc3\xab'	-32.12	146.68	55.31	-523	-471	-699	-50	32	-32	462	368	100
23	b'2019\xc3\x84\xc3\xaa9\xc3\x94\xc3\x8225\xc3\x88\xc3\x9514\xc3\x8a\xc2\xb149\xc2\xb7\xc3\x9621\xc3\x83\xc3\xab'	-32.12	146.87	54.75	-530	-465	-713	-67	14	-21	481	380	75
24	b'2019\xc3\x84\xc3\xaa9\xc3\x94\xc3\x8225\xc3\x88\xc3\x9514\xc3\x8a\xc2\xb149\xc2\xb7\xc3\x9621\xc3\x83\xc3\xab'	-32.06	146.81	54.5	-513	-462	-678	-65	10	-38	497	385	96
25	b'2019\xc3\x84\xc3\xaa9\xc3\x94\xc3\x8225\xc3\x88\xc3\x9514\xc3\x8a\xc2\xb149\xc2\xb7\xc3\x9621\xc3\x83\xc3\xab'	-32	146.87	54.43	-539	-467	-680	60	-81	-4	481	380	96
26	b'2019\xc3\x84\xc3\xaa9\xc3\x94\xc3\x8225\xc3\x88\xc3\x9514\xc3\x8a\xc2\xb149\xc2\xb7\xc3\x9621\xc3\x83\xc3\xab'	-32	146.87	54.43	-539	-467	-680	60	-81	-4	481	380	96
27	b'2019\xc3\x84\xc3\xaa9\xc3\x94\xc3\x8225\xc3\x88\xc3\x9514\xc3\x8a\xc2\xb149\xc2\xb7\xc3\x9621\xc3\x83\xc3\xab'	-31.93	147	54.25	-527	-454	-709	-11	-9	2	516	392	100
