# Supplementary material for: Data acquired by a single object sensor for the detection and quality evaluation of table tennis forehand strokes
Source: Data Brief. 2020 Nov 6;33:106504. doi: 10.1016/j.dib.2020.106504 (PMC7683218; doi:10.1016/j.dib.2020.106504)
Supplement: Supplementary file 2 [file mmc2.zip › Raw/Sensory-Data/1164.csv]

#	Time/Date	Roll	Pitch	Yaw	acc(x)	acc(y)	acc(z)	gyro(x)	gyro(y)	gyro(z)	mag(x)	mag(y)	mag(z)
2	b'2019\xc3\x84\xc3\xaa9\xc3\x94\xc3\x8225\xc3\x88\xc3\x9514\xc3\x8a\xc2\xb149\xc2\xb7\xc3\x9634\xc3\x83\xc3\xab'	-39.81	151.37	145.12	-599	-318	-697	-320	99	-650	616	161	140
3	b'2019\xc3\x84\xc3\xaa9\xc3\x94\xc3\x8225\xc3\x88\xc3\x9514\xc3\x8a\xc2\xb149\xc2\xb7\xc3\x9634\xc3\x83\xc3\xab'	-37.81	150.37	145.5	-599	-330	-706	-203	-87	-496	593	196	115
4	b'2019\xc3\x84\xc3\xaa9\xc3\x94\xc3\x8225\xc3\x88\xc3\x9514\xc3\x8a\xc2\xb149\xc2\xb7\xc3\x9634\xc3\x83\xc3\xab'	-36.62	149.93	145.18	-553	-348	-714	-151	-109	-386	600	232	140
5	b'2019\xc3\x84\xc3\xaa9\xc3\x94\xc3\x8225\xc3\x88\xc3\x9514\xc3\x8a\xc2\xb149\xc2\xb7\xc3\x9634\xc3\x83\xc3\xab'	-36.06	149.43	144.18	-627	-386	-672	-139	-146	-259	564	256	134
6	b'2019\xc3\x84\xc3\xaa9\xc3\x94\xc3\x8225\xc3\x88\xc3\x9514\xc3\x8a\xc2\xb149\xc2\xb7\xc3\x9634\xc3\x83\xc3\xab'	-34.81	149.31	143.93	-531	-381	-725	-180	-70	-357	576	262	147
7	b'2019\xc3\x84\xc3\xaa9\xc3\x94\xc3\x8225\xc3\x88\xc3\x9514\xc3\x8a\xc2\xb149\xc2\xb7\xc3\x9635\xc3\x83\xc3\xab'	-33.68	149.56	68.06	-555	-382	-710	-314	31	-323	534	273	128
8	b'2019\xc3\x84\xc3\xaa9\xc3\x94\xc3\x8225\xc3\x88\xc3\x9514\xc3\x8a\xc2\xb149\xc2\xb7\xc3\x9635\xc3\x83\xc3\xab'	-32.31	150.68	64.43	-505	-378	-792	-201	16	-334	504	320	147
9	b'2019\xc3\x84\xc3\xaa9\xc3\x94\xc3\x8225\xc3\x88\xc3\x9514\xc3\x8a\xc2\xb149\xc2\xb7\xc3\x9635\xc3\x83\xc3\xab'	-31.81	150.31	62.31	-476	-372	-755	-141	-65	-259	528	326	140
10	b'2019\xc3\x84\xc3\xaa9\xc3\x94\xc3\x8225\xc3\x88\xc3\x9514\xc3\x8a\xc2\xb149\xc2\xb7\xc3\x9635\xc3\x83\xc3\xab'	-31.31	150.56	60.12	-514	-380	-778	-94	-64	-201	510	350	148
11	b'2019\xc3\x84\xc3\xaa9\xc3\x94\xc3\x8225\xc3\x88\xc3\x9514\xc3\x8a\xc2\xb149\xc2\xb7\xc3\x9635\xc3\x83\xc3\xab'	-30.68	150.43	58.12	-454	-390	-788	-53	-27	-143	521	350	148
12	b'2019\xc3\x84\xc3\xaa9\xc3\x94\xc3\x8225\xc3\x88\xc3\x9514\xc3\x8a\xc2\xb149\xc2\xb7\xc3\x9635\xc3\x83\xc3\xab'	-30.43	150.43	57.12	-480	-399	-779	-21	-44	-70	486	350	129
13	b'2019\xc3\x84\xc3\xaa9\xc3\x94\xc3\x8225\xc3\x88\xc3\x9514\xc3\x8a\xc2\xb149\xc2\xb7\xc3\x9635\xc3\x83\xc3\xab'	-30.12	150.43	56.56	-488	-398	-811	22	-8	-87	539	360	136
14	b'2019\xc3\x84\xc3\xaa9\xc3\x94\xc3\x8225\xc3\x88\xc3\x9514\xc3\x8a\xc2\xb149\xc2\xb7\xc3\x9636\xc3\x83\xc3\xab'	-29.93	150.43	56.12	-498	-406	-766	-64	75	-85	468	355	148
15	b'2019\xc3\x84\xc3\xaa9\xc3\x94\xc3\x8225\xc3\x88\xc3\x9514\xc3\x8a\xc2\xb149\xc2\xb7\xc3\x9636\xc3\x83\xc3\xab'	-29.5	150.68	55.56	-481	-401	-735	-31	-15	-4	532	358	161
16	b'2019\xc3\x84\xc3\xaa9\xc3\x94\xc3\x8225\xc3\x88\xc3\x9514\xc3\x8a\xc2\xb149\xc2\xb7\xc3\x9636\xc3\x83\xc3\xab'	-28.87	151.56	55.43	-463	-394	-799	-87	3	-20	550	377	161
17	b'2019\xc3\x84\xc3\xaa9\xc3\x94\xc3\x8225\xc3\x88\xc3\x9514\xc3\x8a\xc2\xb149\xc2\xb7\xc3\x9636\xc3\x83\xc3\xab'	-29.12	151.5	55.43	-476	-402	-725	78	-92	25	497	371	155
18	b'2019\xc3\x84\xc3\xaa9\xc3\x94\xc3\x8225\xc3\x88\xc3\x9514\xc3\x8a\xc2\xb149\xc2\xb7\xc3\x9636\xc3\x83\xc3\xab'	-29.12	151.5	55.43	-476	-402	-725	78	-92	25	497	371	155
19	b'2019\xc3\x84\xc3\xaa9\xc3\x94\xc3\x8225\xc3\x88\xc3\x9514\xc3\x8a\xc2\xb149\xc2\xb7\xc3\x9636\xc3\x83\xc3\xab'	-29.56	151.62	55.31	-471	-418	-776	34	-60	8	486	358	155
