# Supplementary material for: Data acquired by a single object sensor for the detection and quality evaluation of table tennis forehand strokes
Source: Data Brief. 2020 Nov 6;33:106504. doi: 10.1016/j.dib.2020.106504 (PMC7683218; doi:10.1016/j.dib.2020.106504)
Supplement: Supplementary file 2 [file mmc2.zip › Raw/Sensory-Data/1165.csv]

#	Time/Date	Roll	Pitch	Yaw	acc(x)	acc(y)	acc(z)	gyro(x)	gyro(y)	gyro(z)	mag(x)	mag(y)	mag(z)
2	b'2019\xc3\x84\xc3\xaa9\xc3\x94\xc3\x8225\xc3\x88\xc3\x9514\xc3\x8a\xc2\xb149\xc2\xb7\xc3\x9645\xc3\x83\xc3\xab'	-34.5	151.75	73.25	-584	-360	-732	-71	-88	-482	577	257	150
3	b'2019\xc3\x84\xc3\xaa9\xc3\x94\xc3\x8225\xc3\x88\xc3\x9514\xc3\x8a\xc2\xb149\xc2\xb7\xc3\x9645\xc3\x83\xc3\xab'	-34.5	151.75	73.25	-584	-360	-732	-71	-88	-482	577	257	150
4	b'2019\xc3\x84\xc3\xaa9\xc3\x94\xc3\x8225\xc3\x88\xc3\x9514\xc3\x8a\xc2\xb149\xc2\xb7\xc3\x9645\xc3\x83\xc3\xab'	-32.5	149.12	66.93	-541	-385	-715	-1	-123	-406	571	299	137
5	b'2019\xc3\x84\xc3\xaa9\xc3\x94\xc3\x8225\xc3\x88\xc3\x9514\xc3\x8a\xc2\xb149\xc2\xb7\xc3\x9645\xc3\x83\xc3\xab'	-31	147.56	62.25	-507	-414	-726	-86	-80	-370	518	331	137
6	b'2019\xc3\x84\xc3\xaa9\xc3\x94\xc3\x8225\xc3\x88\xc3\x9514\xc3\x8a\xc2\xb149\xc2\xb7\xc3\x9645\xc3\x83\xc3\xab'	-30	146.68	59.31	-492	-445	-719	-49	-81	-354	494	363	131
7	b'2019\xc3\x84\xc3\xaa9\xc3\x94\xc3\x8225\xc3\x88\xc3\x9514\xc3\x8a\xc2\xb149\xc2\xb7\xc3\x9645\xc3\x83\xc3\xab'	-28.87	145.68	55.87	-477	-473	-722	-29	-105	-305	494	404	118
8	b'2019\xc3\x84\xc3\xaa9\xc3\x94\xc3\x8225\xc3\x88\xc3\x9514\xc3\x8a\xc2\xb149\xc2\xb7\xc3\x9646\xc3\x83\xc3\xab'	-28.87	145.68	55.87	-477	-473	-722	-29	-105	-305	494	404	118
9	b'2019\xc3\x84\xc3\xaa9\xc3\x94\xc3\x8225\xc3\x88\xc3\x9514\xc3\x8a\xc2\xb149\xc2\xb7\xc3\x9646\xc3\x83\xc3\xab'	-27.56	145	52.06	-438	-477	-740	-6	-106	-190	483	438	131
10	b'2019\xc3\x84\xc3\xaa9\xc3\x94\xc3\x8225\xc3\x88\xc3\x9514\xc3\x8a\xc2\xb149\xc2\xb7\xc3\x9646\xc3\x83\xc3\xab'	-26.62	144.5	49.87	-395	-496	-731	-37	-22	-109	454	444	131
11	b'2019\xc3\x84\xc3\xaa9\xc3\x94\xc3\x8225\xc3\x88\xc3\x9514\xc3\x8a\xc2\xb149\xc2\xb7\xc3\x9646\xc3\x83\xc3\xab'	-26.06	144.37	48.68	-404	-497	-746	-76	56	-104	460	460	123
12	b'2019\xc3\x84\xc3\xaa9\xc3\x94\xc3\x8225\xc3\x88\xc3\x9514\xc3\x8a\xc2\xb149\xc2\xb7\xc3\x9646\xc3\x83\xc3\xab'	-25.87	144.31	48.43	-436	-505	-728	-28	57	-48	451	456	131
13	b'2019\xc3\x84\xc3\xaa9\xc3\x94\xc3\x8225\xc3\x88\xc3\x9514\xc3\x8a\xc2\xb149\xc2\xb7\xc3\x9646\xc3\x83\xc3\xab'	-25.87	144.43	48.06	-435	-512	-741	-47	27	0	427	456	118
14	b'2019\xc3\x84\xc3\xaa9\xc3\x94\xc3\x8225\xc3\x88\xc3\x9514\xc3\x8a\xc2\xb149\xc2\xb7\xc3\x9646\xc3\x83\xc3\xab'	-26	144.62	48	-433	-509	-724	6	-18	12	451	444	123
15	b'2019\xc3\x84\xc3\xaa9\xc3\x94\xc3\x8225\xc3\x88\xc3\x9514\xc3\x8a\xc2\xb149\xc2\xb7\xc3\x9646\xc3\x83\xc3\xab'	-26	144.62	48	-433	-509	-724	6	-18	12	451	444	123
16	b'2019\xc3\x84\xc3\xaa9\xc3\x94\xc3\x8225\xc3\x88\xc3\x9514\xc3\x8a\xc2\xb149\xc2\xb7\xc3\x9647\xc3\x83\xc3\xab'	-26.18	145	47.12	-455	-510	-705	-88	-15	-18	467	432	123
17	b'2019\xc3\x84\xc3\xaa9\xc3\x94\xc3\x8225\xc3\x88\xc3\x9514\xc3\x8a\xc2\xb149\xc2\xb7\xc3\x9647\xc3\x83\xc3\xab'	-26.12	145.18	47.06	-432	-515	-710	49	-68	20	515	444	118
18	b'2019\xc3\x84\xc3\xaa9\xc3\x94\xc3\x8225\xc3\x88\xc3\x9514\xc3\x8a\xc2\xb149\xc2\xb7\xc3\x9647\xc3\x83\xc3\xab'	-26.25	145.12	47	-437	-507	-723	13	-35	11	438	444	123
19	b'2019\xc3\x84\xc3\xaa9\xc3\x94\xc3\x8225\xc3\x88\xc3\x9514\xc3\x8a\xc2\xb149\xc2\xb7\xc3\x9647\xc3\x83\xc3\xab'	-26.37	145.12	46.93	-437	-507	-705	-22	-45	-34	451	444	118
20	b'2019\xc3\x84\xc3\xaa9\xc3\x94\xc3\x8225\xc3\x88\xc3\x9514\xc3\x8a\xc2\xb149\xc2\xb7\xc3\x9647\xc3\x83\xc3\xab'	-26.43	145.25	47	-456	-513	-739	24	-48	25	460	449	144
21	b'2019\xc3\x84\xc3\xaa9\xc3\x94\xc3\x8225\xc3\x88\xc3\x9514\xc3\x8a\xc2\xb149\xc2\xb7\xc3\x9647\xc3\x83\xc3\xab'	-26.56	145.25	47.25	-465	-514	-710	39	-59	28	416	444	123
22	b'2019\xc3\x84\xc3\xaa9\xc3\x94\xc3\x8225\xc3\x88\xc3\x9514\xc3\x8a\xc2\xb149\xc2\xb7\xc3\x9647\xc3\x83\xc3\xab'	-26.68	145.18	47.25	-460	-506	-714	-26	19	-17	416	444	131
23	b'2019\xc3\x84\xc3\xaa9\xc3\x94\xc3\x8225\xc3\x88\xc3\x9514\xc3\x8a\xc2\xb149\xc2\xb7\xc3\x9648\xc3\x83\xc3\xab'	-26.68	145.31	47.18	-453	-505	-718	-1	-31	-17	427	449	123
