# Supplementary material for: Data acquired by a single object sensor for the detection and quality evaluation of table tennis forehand strokes
Source: Data Brief. 2020 Nov 6;33:106504. doi: 10.1016/j.dib.2020.106504 (PMC7683218; doi:10.1016/j.dib.2020.106504)
Supplement: Supplementary file 2 [file mmc2.zip › Raw/Sensory-Data/1166.csv]

#	Time/Date	Roll	Pitch	Yaw	acc(x)	acc(y)	acc(z)	gyro(x)	gyro(y)	gyro(z)	mag(x)	mag(y)	mag(z)
2	b'2019\xc3\x84\xc3\xaa9\xc3\x94\xc3\x8225\xc3\x88\xc3\x9514\xc3\x8a\xc2\xb149\xc2\xb7\xc3\x9657\xc3\x83\xc3\xab'	-40.68	158	154.43	-738	-344	-599	-122	97	-396	625	1	177
3	b'2019\xc3\x84\xc3\xaa9\xc3\x94\xc3\x8225\xc3\x88\xc3\x9514\xc3\x8a\xc2\xb149\xc2\xb7\xc3\x9657\xc3\x83\xc3\xab'	-40.68	158	154.43	-738	-344	-599	-122	97	-396	625	1	177
4	b'2019\xc3\x84\xc3\xaa9\xc3\x94\xc3\x8225\xc3\x88\xc3\x9514\xc3\x8a\xc2\xb149\xc2\xb7\xc3\x9657\xc3\x83\xc3\xab'	-37.62	155.93	99.62	-644	-324	-720	-231	-72	-701	625	64	190
5	b'2019\xc3\x84\xc3\xaa9\xc3\x94\xc3\x8225\xc3\x88\xc3\x9514\xc3\x8a\xc2\xb149\xc2\xb7\xc3\x9657\xc3\x83\xc3\xab'	-35.93	153.93	93.18	-627	-337	-723	-265	-95	-758	619	112	195
6	b'2019\xc3\x84\xc3\xaa9\xc3\x94\xc3\x8225\xc3\x88\xc3\x9514\xc3\x8a\xc2\xb149\xc2\xb7\xc3\x9657\xc3\x83\xc3\xab'	-34.12	152.12	85.56	-579	-353	-745	-217	-192	-674	643	145	169
7	b'2019\xc3\x84\xc3\xaa9\xc3\x94\xc3\x8225\xc3\x88\xc3\x9514\xc3\x8a\xc2\xb149\xc2\xb7\xc3\x9657\xc3\x83\xc3\xab'	-33.43	150.5	80.37	-545	-370	-749	-238	-173	-545	601	211	169
8	b'2019\xc3\x84\xc3\xaa9\xc3\x94\xc3\x8225\xc3\x88\xc3\x9514\xc3\x8a\xc2\xb149\xc2\xb7\xc3\x9658\xc3\x83\xc3\xab'	-32.37	147.93	70.31	-571	-404	-687	-265	-159	-407	566	304	150
9	b'2019\xc3\x84\xc3\xaa9\xc3\x94\xc3\x8225\xc3\x88\xc3\x9514\xc3\x8a\xc2\xb149\xc2\xb7\xc3\x9658\xc3\x83\xc3\xab'	-31.56	147.87	67.18	-502	-423	-714	-134	-225	-395	590	302	150
10	b'2019\xc3\x84\xc3\xaa9\xc3\x94\xc3\x8225\xc3\x88\xc3\x9514\xc3\x8a\xc2\xb149\xc2\xb7\xc3\x9658\xc3\x83\xc3\xab'	-31.12	146.93	62.43	-519	-459	-703	-226	-208	-440	531	321	123
11	b'2019\xc3\x84\xc3\xaa9\xc3\x94\xc3\x8225\xc3\x88\xc3\x9514\xc3\x8a\xc2\xb149\xc2\xb7\xc3\x9658\xc3\x83\xc3\xab'	-31.12	146.93	62.43	-519	-459	-703	-226	-208	-440	531	321	123
12	b'2019\xc3\x84\xc3\xaa9\xc3\x94\xc3\x8225\xc3\x88\xc3\x9514\xc3\x8a\xc2\xb149\xc2\xb7\xc3\x9658\xc3\x83\xc3\xab'	-29.56	146	55.75	-470	-460	-737	-169	-103	-386	491	380	110
13	b'2019\xc3\x84\xc3\xaa9\xc3\x94\xc3\x8225\xc3\x88\xc3\x9514\xc3\x8a\xc2\xb149\xc2\xb7\xc3\x9658\xc3\x83\xc3\xab'	-28.37	145.56	52.5	-469	-472	-737	-65	-84	-325	520	409	120
14	b'2019\xc3\x84\xc3\xaa9\xc3\x94\xc3\x8225\xc3\x88\xc3\x9514\xc3\x8a\xc2\xb149\xc2\xb7\xc3\x9658\xc3\x83\xc3\xab'	-27.68	145.12	50.31	-440	-482	-752	-83	-6	-329	473	424	132
15	b'2019\xc3\x84\xc3\xaa9\xc3\x94\xc3\x8225\xc3\x88\xc3\x9514\xc3\x8a\xc2\xb149\xc2\xb7\xc3\x9658\xc3\x83\xc3\xab'	-27.68	145.12	50.31	-440	-482	-752	-83	-6	-329	473	424	132
16	b'2019\xc3\x84\xc3\xaa9\xc3\x94\xc3\x8225\xc3\x88\xc3\x9514\xc3\x8a\xc2\xb149\xc2\xb7\xc3\x9659\xc3\x83\xc3\xab'	-27.12	144.5	47.5	-409	-487	-729	13	-188	31	454	436	120
17	b'2019\xc3\x84\xc3\xaa9\xc3\x94\xc3\x8225\xc3\x88\xc3\x9514\xc3\x8a\xc2\xb149\xc2\xb7\xc3\x9659\xc3\x83\xc3\xab'	-27.12	144.5	47.5	-409	-487	-729	13	-188	31	454	436	120
18	b'2019\xc3\x84\xc3\xaa9\xc3\x94\xc3\x8225\xc3\x88\xc3\x9514\xc3\x8a\xc2\xb149\xc2\xb7\xc3\x9659\xc3\x83\xc3\xab'	-27.43	144.81	47.25	-500	-518	-722	-6	-7	-1	444	443	107
19	b'2019\xc3\x84\xc3\xaa9\xc3\x94\xc3\x8225\xc3\x88\xc3\x9514\xc3\x8a\xc2\xb149\xc2\xb7\xc3\x9659\xc3\x83\xc3\xab'	-27.5	144.81	47.31	-498	-524	-691	-8	-71	15	460	448	112
20	b'2019\xc3\x84\xc3\xaa9\xc3\x94\xc3\x8225\xc3\x88\xc3\x9514\xc3\x8a\xc2\xb149\xc2\xb7\xc3\x9659\xc3\x83\xc3\xab'	-27.31	144.87	47.18	-485	-514	-696	44	-49	3	456	430	112
21	b'2019\xc3\x84\xc3\xaa9\xc3\x94\xc3\x8225\xc3\x88\xc3\x9514\xc3\x8a\xc2\xb149\xc2\xb7\xc3\x9659\xc3\x83\xc3\xab'	-27.06	145.12	47.25	-451	-508	-718	30	-12	-9	454	430	112
22	b'2019\xc3\x84\xc3\xaa9\xc3\x94\xc3\x8225\xc3\x88\xc3\x9514\xc3\x8a\xc2\xb149\xc2\xb7\xc3\x9659\xc3\x83\xc3\xab'	-27.43	145.12	47.37	-478	-515	-700	3	-69	8	465	443	112
23	b'2019\xc3\x84\xc3\xaa9\xc3\x94\xc3\x8225\xc3\x88\xc3\x9514\xc3\x8a\xc2\xb149\xc2\xb7\xc3\x9659\xc3\x83\xc3\xab'	-27.62	145.43	47.31	-503	-518	-723	-39	26	-14	500	443	112
24	b'2019\xc3\x84\xc3\xaa9\xc3\x94\xc3\x8225\xc3\x88\xc3\x9514\xc3\x8a\xc2\xb150\xc2\xb7\xc3\x96'	-27.5	145.62	47	-462	-500	-746	-67	46	-1	430	448	132
25	b'2019\xc3\x84\xc3\xaa9\xc3\x94\xc3\x8225\xc3\x88\xc3\x9514\xc3\x8a\xc2\xb150\xc2\xb7\xc3\x96'	-27.5	145.62	47	-462	-500	-746	-67	46	-1	430	448	132
26	b'2019\xc3\x84\xc3\xaa9\xc3\x94\xc3\x8225\xc3\x88\xc3\x9514\xc3\x8a\xc2\xb150\xc2\xb7\xc3\x96'	-27.81	145.81	46.75	-461	-494	-739	-53	-16	-18	449	459	124
