# Supplementary material for: Data acquired by a single object sensor for the detection and quality evaluation of table tennis forehand strokes
Source: Data Brief. 2020 Nov 6;33:106504. doi: 10.1016/j.dib.2020.106504 (PMC7683218; doi:10.1016/j.dib.2020.106504)
Supplement: Supplementary file 2 [file mmc2.zip › Raw/Sensory-Data/1167.csv]

#	Time/Date	Roll	Pitch	Yaw	acc(x)	acc(y)	acc(z)	gyro(x)	gyro(y)	gyro(z)	mag(x)	mag(y)	mag(z)
2	b'2019\xc3\x84\xc3\xaa9\xc3\x94\xc3\x8225\xc3\x88\xc3\x9514\xc3\x8a\xc2\xb150\xc2\xb7\xc3\x9610\xc3\x83\xc3\xab'	-36.25	148.68	147.37	-618	-384	-702	-296	-66	-568	595	209	136
3	b'2019\xc3\x84\xc3\xaa9\xc3\x94\xc3\x8225\xc3\x88\xc3\x9514\xc3\x8a\xc2\xb150\xc2\xb7\xc3\x9610\xc3\x83\xc3\xab'	-36.25	148.68	147.37	-618	-384	-702	-296	-66	-568	595	209	136
4	b'2019\xc3\x84\xc3\xaa9\xc3\x94\xc3\x8225\xc3\x88\xc3\x9514\xc3\x8a\xc2\xb150\xc2\xb7\xc3\x9610\xc3\x83\xc3\xab'	-34.06	146.25	147.31	-575	-429	-694	-107	-176	-456	536	312	121
5	b'2019\xc3\x84\xc3\xaa9\xc3\x94\xc3\x8225\xc3\x88\xc3\x9514\xc3\x8a\xc2\xb150\xc2\xb7\xc3\x9610\xc3\x83\xc3\xab'	-32.68	145	147.18	-543	-453	-731	-147	-163	-489	526	324	126
6	b'2019\xc3\x84\xc3\xaa9\xc3\x94\xc3\x8225\xc3\x88\xc3\x9514\xc3\x8a\xc2\xb150\xc2\xb7\xc3\x9610\xc3\x83\xc3\xab'	-32.68	145	147.18	-543	-453	-731	-147	-163	-489	526	324	126
7	b'2019\xc3\x84\xc3\xaa9\xc3\x94\xc3\x8225\xc3\x88\xc3\x9514\xc3\x8a\xc2\xb150\xc2\xb7\xc3\x9610\xc3\x83\xc3\xab'	-30.68	142.31	147.25	-507	-477	-690	-63	-197	-366	529	404	126
8	b'2019\xc3\x84\xc3\xaa9\xc3\x94\xc3\x8225\xc3\x88\xc3\x9514\xc3\x8a\xc2\xb150\xc2\xb7\xc3\x9611\xc3\x83\xc3\xab'	-29.81	141.06	147.18	-499	-498	-664	-62	-124	-333	460	416	96
9	b'2019\xc3\x84\xc3\xaa9\xc3\x94\xc3\x8225\xc3\x88\xc3\x9514\xc3\x8a\xc2\xb150\xc2\xb7\xc3\x9611\xc3\x83\xc3\xab'	-26.75	140.75	147.93	-459	-557	-720	-53	-32	-319	456	473	89
10	b'2019\xc3\x84\xc3\xaa9\xc3\x94\xc3\x8225\xc3\x88\xc3\x9514\xc3\x8a\xc2\xb150\xc2\xb7\xc3\x9611\xc3\x83\xc3\xab'	-25.5	140.06	149.18	-410	-556	-678	-35	-74	-298	420	491	96
11	b'2019\xc3\x84\xc3\xaa9\xc3\x94\xc3\x8225\xc3\x88\xc3\x9514\xc3\x8a\xc2\xb150\xc2\xb7\xc3\x9611\xc3\x83\xc3\xab'	-24.06	139.62	150.56	-372	-548	-731	-132	103	-267	396	508	115
12	b'2019\xc3\x84\xc3\xaa9\xc3\x94\xc3\x8225\xc3\x88\xc3\x9514\xc3\x8a\xc2\xb150\xc2\xb7\xc3\x9611\xc3\x83\xc3\xab'	-23.62	139.43	150.87	-335	-536	-747	-155	86	-129	403	508	89
13	b'2019\xc3\x84\xc3\xaa9\xc3\x94\xc3\x8225\xc3\x88\xc3\x9514\xc3\x8a\xc2\xb150\xc2\xb7\xc3\x9611\xc3\x83\xc3\xab'	-23.62	139.81	150.06	-363	-568	-703	-44	-57	19	403	507	102
14	b'2019\xc3\x84\xc3\xaa9\xc3\x94\xc3\x8225\xc3\x88\xc3\x9514\xc3\x8a\xc2\xb150\xc2\xb7\xc3\x9611\xc3\x83\xc3\xab'	-23.62	139.81	150.06	-363	-568	-703	-44	-57	19	403	507	102
15	b'2019\xc3\x84\xc3\xaa9\xc3\x94\xc3\x8225\xc3\x88\xc3\x9514\xc3\x8a\xc2\xb150\xc2\xb7\xc3\x9612\xc3\x83\xc3\xab'	-24.12	140.62	148.12	-402	-575	-744	-34	0	26	368	513	96
16	b'2019\xc3\x84\xc3\xaa9\xc3\x94\xc3\x8225\xc3\x88\xc3\x9514\xc3\x8a\xc2\xb150\xc2\xb7\xc3\x9612\xc3\x83\xc3\xab'	-24.43	140.81	147.31	-406	-575	-736	-62	62	4	403	508	102
17	b'2019\xc3\x84\xc3\xaa9\xc3\x94\xc3\x8225\xc3\x88\xc3\x9514\xc3\x8a\xc2\xb150\xc2\xb7\xc3\x9612\xc3\x83\xc3\xab'	-24.43	140.81	147.31	-406	-575	-736	-62	62	4	403	508	102
18	b'2019\xc3\x84\xc3\xaa9\xc3\x94\xc3\x8225\xc3\x88\xc3\x9514\xc3\x8a\xc2\xb150\xc2\xb7\xc3\x9612\xc3\x83\xc3\xab'	-24.75	141.06	146.81	-439	-580	-705	-1	15	21	392	496	89
19	b'2019\xc3\x84\xc3\xaa9\xc3\x94\xc3\x8225\xc3\x88\xc3\x9514\xc3\x8a\xc2\xb150\xc2\xb7\xc3\x9612\xc3\x83\xc3\xab'	-24.68	141.12	39.25	-408	-559	-700	5	-43	-37	392	513	96
