# Supplementary material for: Data acquired by a single object sensor for the detection and quality evaluation of table tennis forehand strokes
Source: Data Brief. 2020 Nov 6;33:106504. doi: 10.1016/j.dib.2020.106504 (PMC7683218; doi:10.1016/j.dib.2020.106504)
Supplement: Supplementary file 2 [file mmc2.zip › Raw/Sensory-Data/1168.csv]

#	Time/Date	Roll	Pitch	Yaw	acc(x)	acc(y)	acc(z)	gyro(x)	gyro(y)	gyro(z)	mag(x)	mag(y)	mag(z)
2	b'2019\xc3\x84\xc3\xaa9\xc3\x94\xc3\x8225\xc3\x88\xc3\x9514\xc3\x8a\xc2\xb150\xc2\xb7\xc3\x9623\xc3\x83\xc3\xab'	-34.43	146.75	147.81	-598	-443	-720	-282	-185	-386	582	275	107
3	b'2019\xc3\x84\xc3\xaa9\xc3\x94\xc3\x8225\xc3\x88\xc3\x9514\xc3\x8a\xc2\xb150\xc2\xb7\xc3\x9623\xc3\x83\xc3\xab'	-34.43	146.75	147.81	-598	-443	-720	-282	-185	-386	582	275	107
4	b'2019\xc3\x84\xc3\xaa9\xc3\x94\xc3\x8225\xc3\x88\xc3\x9514\xc3\x8a\xc2\xb150\xc2\xb7\xc3\x9623\xc3\x83\xc3\xab'	-31.75	144.12	147.93	-606	-455	-633	-232	-140	-606	529	340	128
5	b'2019\xc3\x84\xc3\xaa9\xc3\x94\xc3\x8225\xc3\x88\xc3\x9514\xc3\x8a\xc2\xb150\xc2\xb7\xc3\x9623\xc3\x83\xc3\xab'	-29.93	143.62	147	-497	-465	-704	-146	-254	-518	452	364	128
6	b'2019\xc3\x84\xc3\xaa9\xc3\x94\xc3\x8225\xc3\x88\xc3\x9514\xc3\x8a\xc2\xb150\xc2\xb7\xc3\x9624\xc3\x83\xc3\xab'	-28.12	143.18	144.68	-469	-473	-735	-155	-132	-468	452	436	120
7	b'2019\xc3\x84\xc3\xaa9\xc3\x94\xc3\x8225\xc3\x88\xc3\x9514\xc3\x8a\xc2\xb150\xc2\xb7\xc3\x9624\xc3\x83\xc3\xab'	-28.12	143.18	144.68	-469	-473	-735	-155	-132	-468	452	436	120
8	b'2019\xc3\x84\xc3\xaa9\xc3\x94\xc3\x8225\xc3\x88\xc3\x9514\xc3\x8a\xc2\xb150\xc2\xb7\xc3\x9624\xc3\x83\xc3\xab'	-26.62	142.75	42.43	-432	-499	-741	-87	-100	-323	443	454	115
9	b'2019\xc3\x84\xc3\xaa9\xc3\x94\xc3\x8225\xc3\x88\xc3\x9514\xc3\x8a\xc2\xb150\xc2\xb7\xc3\x9624\xc3\x83\xc3\xab'	-25.87	142.62	40.25	-440	-504	-734	-114	-8	-230	436	473	129
10	b'2019\xc3\x84\xc3\xaa9\xc3\x94\xc3\x8225\xc3\x88\xc3\x9514\xc3\x8a\xc2\xb150\xc2\xb7\xc3\x9624\xc3\x83\xc3\xab'	-25.37	142.87	39.06	-405	-508	-734	-31	-104	-81	377	500	134
11	b'2019\xc3\x84\xc3\xaa9\xc3\x94\xc3\x8225\xc3\x88\xc3\x9514\xc3\x8a\xc2\xb150\xc2\xb7\xc3\x9624\xc3\x83\xc3\xab'	-25.37	142.87	39.06	-405	-508	-734	-31	-104	-81	377	500	134
12	b'2019\xc3\x84\xc3\xaa9\xc3\x94\xc3\x8225\xc3\x88\xc3\x9514\xc3\x8a\xc2\xb150\xc2\xb7\xc3\x9624\xc3\x83\xc3\xab'	-25.68	143.75	38.18	-444	-545	-742	-70	19	30	353	484	129
13	b'2019\xc3\x84\xc3\xaa9\xc3\x94\xc3\x8225\xc3\x88\xc3\x9514\xc3\x8a\xc2\xb150\xc2\xb7\xc3\x9625\xc3\x83\xc3\xab'	-25.68	143.75	38.18	-444	-545	-742	-70	19	30	353	484	129
14	b'2019\xc3\x84\xc3\xaa9\xc3\x94\xc3\x8225\xc3\x88\xc3\x9514\xc3\x8a\xc2\xb150\xc2\xb7\xc3\x9625\xc3\x83\xc3\xab'	-25.87	143.93	37.93	-459	-530	-706	-30	-44	20	364	478	108
15	b'2019\xc3\x84\xc3\xaa9\xc3\x94\xc3\x8225\xc3\x88\xc3\x9514\xc3\x8a\xc2\xb150\xc2\xb7\xc3\x9625\xc3\x83\xc3\xab'	-25.87	144.06	37.87	-449	-540	-722	-15	-4	-14	384	478	121
16	b'2019\xc3\x84\xc3\xaa9\xc3\x94\xc3\x8225\xc3\x88\xc3\x9514\xc3\x8a\xc2\xb150\xc2\xb7\xc3\x9625\xc3\x83\xc3\xab'	-25.75	144.06	37.81	-439	-535	-709	47	6	-38	371	467	116
17	b'2019\xc3\x84\xc3\xaa9\xc3\x94\xc3\x8225\xc3\x88\xc3\x9514\xc3\x8a\xc2\xb150\xc2\xb7\xc3\x9625\xc3\x83\xc3\xab'	-25.75	144.06	37.81	-439	-535	-709	47	6	-38	371	467	116
18	b'2019\xc3\x84\xc3\xaa9\xc3\x94\xc3\x8225\xc3\x88\xc3\x9514\xc3\x8a\xc2\xb150\xc2\xb7\xc3\x9625\xc3\x83\xc3\xab'	-25.62	144.31	37.81	-439	-533	-721	-34	18	2	377	489	108
19	b'2019\xc3\x84\xc3\xaa9\xc3\x94\xc3\x8225\xc3\x88\xc3\x9514\xc3\x8a\xc2\xb150\xc2\xb7\xc3\x9626\xc3\x83\xc3\xab'	-25.75	144.43	37.81	-447	-520	-729	-18	-28	32	377	467	134
20	b'2019\xc3\x84\xc3\xaa9\xc3\x94\xc3\x8225\xc3\x88\xc3\x9514\xc3\x8a\xc2\xb150\xc2\xb7\xc3\x9626\xc3\x83\xc3\xab'	-25.87	144.68	38.06	-452	-522	-785	22	-15	36	406	473	161
21	b'2019\xc3\x84\xc3\xaa9\xc3\x94\xc3\x8225\xc3\x88\xc3\x9514\xc3\x8a\xc2\xb150\xc2\xb7\xc3\x9626\xc3\x83\xc3\xab'	-26.25	144.31	38.12	-459	-523	-731	45	-26	1	417	489	116
22	b'2019\xc3\x84\xc3\xaa9\xc3\x94\xc3\x8225\xc3\x88\xc3\x9514\xc3\x8a\xc2\xb150\xc2\xb7\xc3\x9626\xc3\x83\xc3\xab'	-27.06	143.93	38.75	-486	-559	-707	-33	-7	16	388	467	116
23	b'2019\xc3\x84\xc3\xaa9\xc3\x94\xc3\x8225\xc3\x88\xc3\x9514\xc3\x8a\xc2\xb150\xc2\xb7\xc3\x9626\xc3\x83\xc3\xab'	-27.06	143.93	38.75	-486	-559	-707	-33	-7	16	388	467	116
24	b'2019\xc3\x84\xc3\xaa9\xc3\x94\xc3\x8225\xc3\x88\xc3\x9514\xc3\x8a\xc2\xb150\xc2\xb7\xc3\x9626\xc3\x83\xc3\xab'	-27.12	144	38.62	-452	-525	-686	-16	23	-18	400	489	108
25	b'2019\xc3\x84\xc3\xaa9\xc3\x94\xc3\x8225\xc3\x88\xc3\x9514\xc3\x8a\xc2\xb150\xc2\xb7\xc3\x9627\xc3\x83\xc3\xab'	-27.25	144.18	38.93	-445	-526	-756	32	17	16	400	473	108
26	b'2019\xc3\x84\xc3\xaa9\xc3\x94\xc3\x8225\xc3\x88\xc3\x9514\xc3\x8a\xc2\xb150\xc2\xb7\xc3\x9627\xc3\x83\xc3\xab'	-27.25	144.18	38.93	-445	-526	-756	32	17	16	400	473	108
