# Supplementary material for: Data acquired by a single object sensor for the detection and quality evaluation of table tennis forehand strokes
Source: Data Brief. 2020 Nov 6;33:106504. doi: 10.1016/j.dib.2020.106504 (PMC7683218; doi:10.1016/j.dib.2020.106504)
Supplement: Supplementary file 2 [file mmc2.zip › Raw/Sensory-Data/1169.csv]

#	Time/Date	Roll	Pitch	Yaw	acc(x)	acc(y)	acc(z)	gyro(x)	gyro(y)	gyro(z)	mag(x)	mag(y)	mag(z)
2	b'2019\xc3\x84\xc3\xaa9\xc3\x94\xc3\x8225\xc3\x88\xc3\x9514\xc3\x8a\xc2\xb150\xc2\xb7\xc3\x9637\xc3\x83\xc3\xab'	-40.31	151.93	140.81	-601	-307	-697	-262	-114	-550	612	156	134
3	b'2019\xc3\x84\xc3\xaa9\xc3\x94\xc3\x8225\xc3\x88\xc3\x9514\xc3\x8a\xc2\xb150\xc2\xb7\xc3\x9638\xc3\x83\xc3\xab'	-40.31	151.93	140.81	-601	-307	-697	-262	-114	-550	612	156	134
4	b'2019\xc3\x84\xc3\xaa9\xc3\x94\xc3\x8225\xc3\x88\xc3\x9514\xc3\x8a\xc2\xb150\xc2\xb7\xc3\x9638\xc3\x83\xc3\xab'	-38.75	149.87	139.25	-692	-360	-673	-69	-176	-342	564	222	97
5	b'2019\xc3\x84\xc3\xaa9\xc3\x94\xc3\x8225\xc3\x88\xc3\x9514\xc3\x8a\xc2\xb150\xc2\xb7\xc3\x9638\xc3\x83\xc3\xab'	-38.25	148.68	138.87	-655	-371	-684	-155	-176	-295	534	264	104
6	b'2019\xc3\x84\xc3\xaa9\xc3\x94\xc3\x8225\xc3\x88\xc3\x9514\xc3\x8a\xc2\xb150\xc2\xb7\xc3\x9638\xc3\x83\xc3\xab'	-37.62	147.12	137.31	-580	-386	-671	-139	-179	-312	552	292	89
7	b'2019\xc3\x84\xc3\xaa9\xc3\x94\xc3\x8225\xc3\x88\xc3\x9514\xc3\x8a\xc2\xb150\xc2\xb7\xc3\x9638\xc3\x83\xc3\xab'	-37.06	147	135.43	-560	-407	-676	-110	-127	-171	540	332	104
8	b'2019\xc3\x84\xc3\xaa9\xc3\x94\xc3\x8225\xc3\x88\xc3\x9514\xc3\x8a\xc2\xb150\xc2\xb7\xc3\x9638\xc3\x83\xc3\xab'	-35.81	146.87	135.06	-557	-416	-691	-105	-68	-171	518	334	102
9	b'2019\xc3\x84\xc3\xaa9\xc3\x94\xc3\x8225\xc3\x88\xc3\x9514\xc3\x8a\xc2\xb150\xc2\xb7\xc3\x9639\xc3\x83\xc3\xab'	-36.25	146.5	133.93	-598	-445	-621	137	-165	43	518	347	102
10	b'2019\xc3\x84\xc3\xaa9\xc3\x94\xc3\x8225\xc3\x88\xc3\x9514\xc3\x8a\xc2\xb150\xc2\xb7\xc3\x9639\xc3\x83\xc3\xab'	-37	145.25	134.18	-591	-460	-642	1	-58	-23	523	339	78
11	b'2019\xc3\x84\xc3\xaa9\xc3\x94\xc3\x8225\xc3\x88\xc3\x9514\xc3\x8a\xc2\xb150\xc2\xb7\xc3\x9639\xc3\x83\xc3\xab'	-37	145.25	134.18	-591	-460	-642	1	-58	-23	523	339	78
12	b'2019\xc3\x84\xc3\xaa9\xc3\x94\xc3\x8225\xc3\x88\xc3\x9514\xc3\x8a\xc2\xb150\xc2\xb7\xc3\x9639\xc3\x83\xc3\xab'	-37.31	144.31	134.18	-612	-446	-616	64	-86	8	539	358	70
13	b'2019\xc3\x84\xc3\xaa9\xc3\x94\xc3\x8225\xc3\x88\xc3\x9514\xc3\x8a\xc2\xb150\xc2\xb7\xc3\x9639\xc3\x83\xc3\xab'	-37.25	144.25	134.12	-570	-453	-602	98	-118	18	499	369	72
14	b'2019\xc3\x84\xc3\xaa9\xc3\x94\xc3\x8225\xc3\x88\xc3\x9514\xc3\x8a\xc2\xb150\xc2\xb7\xc3\x9639\xc3\x83\xc3\xab'	-37.5	144.06	134.18	-622	-461	-653	-18	25	5	494	363	62
15	b'2019\xc3\x84\xc3\xaa9\xc3\x94\xc3\x8225\xc3\x88\xc3\x9514\xc3\x8a\xc2\xb150\xc2\xb7\xc3\x9639\xc3\x83\xc3\xab'	-37.5	144.06	134.18	-622	-461	-653	-18	25	5	494	363	62
16	b'2019\xc3\x84\xc3\xaa9\xc3\x94\xc3\x8225\xc3\x88\xc3\x9514\xc3\x8a\xc2\xb150\xc2\xb7\xc3\x9640\xc3\x83\xc3\xab'	-37.75	143.68	134.43	-627	-458	-567	25	-45	-2	569	353	57
17	b'2019\xc3\x84\xc3\xaa9\xc3\x94\xc3\x8225\xc3\x88\xc3\x9514\xc3\x8a\xc2\xb150\xc2\xb7\xc3\x9640\xc3\x83\xc3\xab'	-38.12	143.56	133.93	-626	-457	-595	17	-57	24	512	363	51
