# Supplementary material for: Data acquired by a single object sensor for the detection and quality evaluation of table tennis forehand strokes
Source: Data Brief. 2020 Nov 6;33:106504. doi: 10.1016/j.dib.2020.106504 (PMC7683218; doi:10.1016/j.dib.2020.106504)
Supplement: Supplementary file 2 [file mmc2.zip › Raw/Sensory-Data/117.csv]

#	Time/Date	Roll	Pitch	Yaw	acc(x)	acc(y)	acc(z)	gyro(x)	gyro(y)	gyro(z)	mag(x)	mag(y)	mag(z)
2	b'2019\xc3\x84\xc3\xaa9\xc3\x94\xc3\x8217\xc3\x88\xc3\x9512\xc3\x8a\xc2\xb122\xc2\xb7\xc3\x9636\xc3\x83\xc3\xab'	-28.87	104.5	121.87	-357	-771	-232	-261	-699	-774	184	627	-222
3	b'2019\xc3\x84\xc3\xaa9\xc3\x94\xc3\x8217\xc3\x88\xc3\x9512\xc3\x8a\xc2\xb122\xc2\xb7\xc3\x9636\xc3\x83\xc3\xab'	-24.62	104.06	122.06	-413	-860	-288	103	19	15	70	660	-203
4	b'2019\xc3\x84\xc3\xaa9\xc3\x94\xc3\x8217\xc3\x88\xc3\x9512\xc3\x8a\xc2\xb122\xc2\xb7\xc3\x9636\xc3\x83\xc3\xab'	-24.87	103.25	122.93	-459	-866	-286	-51	75	-10	96	654	-243
5	b'2019\xc3\x84\xc3\xaa9\xc3\x94\xc3\x8217\xc3\x88\xc3\x9512\xc3\x8a\xc2\xb122\xc2\xb7\xc3\x9637\xc3\x83\xc3\xab'	-24.56	102.75	122.93	-432	-870	-203	-47	1	-53	83	654	-230
6	b'2019\xc3\x84\xc3\xaa9\xc3\x94\xc3\x8217\xc3\x88\xc3\x9512\xc3\x8a\xc2\xb122\xc2\xb7\xc3\x9637\xc3\x83\xc3\xab'	-24.25	102.68	122.06	-425	-870	-177	-40	-83	-8	54	643	-209
