# Supplementary material for: Data acquired by a single object sensor for the detection and quality evaluation of table tennis forehand strokes
Source: Data Brief. 2020 Nov 6;33:106504. doi: 10.1016/j.dib.2020.106504 (PMC7683218; doi:10.1016/j.dib.2020.106504)
Supplement: Supplementary file 2 [file mmc2.zip › Raw/Sensory-Data/1170.csv]

#	Time/Date	Roll	Pitch	Yaw	acc(x)	acc(y)	acc(z)	gyro(x)	gyro(y)	gyro(z)	mag(x)	mag(y)	mag(z)
2	b'2019\xc3\x84\xc3\xaa9\xc3\x94\xc3\x8225\xc3\x88\xc3\x9514\xc3\x8a\xc2\xb150\xc2\xb7\xc3\x9650\xc3\x83\xc3\xab'	-41.18	144.06	151.93	-646	-396	-612	-193	-217	-536	630	172	100
3	b'2019\xc3\x84\xc3\xaa9\xc3\x94\xc3\x8225\xc3\x88\xc3\x9514\xc3\x8a\xc2\xb150\xc2\xb7\xc3\x9650\xc3\x83\xc3\xab'	-41.18	144.06	151.93	-646	-396	-612	-193	-217	-536	630	172	100
4	b'2019\xc3\x84\xc3\xaa9\xc3\x94\xc3\x8225\xc3\x88\xc3\x9514\xc3\x8a\xc2\xb150\xc2\xb7\xc3\x9650\xc3\x83\xc3\xab'	-40	141.25	149.68	-620	-420	-640	-164	-232	-395	606	259	89
5	b'2019\xc3\x84\xc3\xaa9\xc3\x94\xc3\x8225\xc3\x88\xc3\x9514\xc3\x8a\xc2\xb150\xc2\xb7\xc3\x9650\xc3\x83\xc3\xab'	-38.37	140.56	148.75	-612	-465	-638	-272	-8	-426	571	265	57
6	b'2019\xc3\x84\xc3\xaa9\xc3\x94\xc3\x8225\xc3\x88\xc3\x9514\xc3\x8a\xc2\xb150\xc2\xb7\xc3\x9650\xc3\x83\xc3\xab'	-38.37	140.56	148.75	-612	-465	-638	-272	-8	-426	571	265	57
7	b'2019\xc3\x84\xc3\xaa9\xc3\x94\xc3\x8225\xc3\x88\xc3\x9514\xc3\x8a\xc2\xb150\xc2\xb7\xc3\x9650\xc3\x83\xc3\xab'	-34.56	140.31	149.12	-530	-492	-666	-117	-63	-267	534	353	70
8	b'2019\xc3\x84\xc3\xaa9\xc3\x94\xc3\x8225\xc3\x88\xc3\x9514\xc3\x8a\xc2\xb150\xc2\xb7\xc3\x9651\xc3\x83\xc3\xab'	-32.93	140.81	148.87	-544	-515	-619	-170	44	-253	529	387	83
9	b'2019\xc3\x84\xc3\xaa9\xc3\x94\xc3\x8225\xc3\x88\xc3\x9514\xc3\x8a\xc2\xb150\xc2\xb7\xc3\x9651\xc3\x83\xc3\xab'	-32.06	141.37	147.68	-494	-522	-651	-91	-109	-71	488	387	83
10	b'2019\xc3\x84\xc3\xaa9\xc3\x94\xc3\x8225\xc3\x88\xc3\x9514\xc3\x8a\xc2\xb150\xc2\xb7\xc3\x9651\xc3\x83\xc3\xab'	-31.75	141.75	145.93	-507	-509	-631	-47	-69	-54	512	387	89
11	b'2019\xc3\x84\xc3\xaa9\xc3\x94\xc3\x8225\xc3\x88\xc3\x9514\xc3\x8a\xc2\xb150\xc2\xb7\xc3\x9651\xc3\x83\xc3\xab'	-32.06	141.81	144.68	-548	-520	-635	-20	-47	11	476	411	83
12	b'2019\xc3\x84\xc3\xaa9\xc3\x94\xc3\x8225\xc3\x88\xc3\x9514\xc3\x8a\xc2\xb150\xc2\xb7\xc3\x9651\xc3\x83\xc3\xab'	-32.06	141.81	144.68	-548	-520	-635	-20	-47	11	476	411	83
13	b'2019\xc3\x84\xc3\xaa9\xc3\x94\xc3\x8225\xc3\x88\xc3\x9514\xc3\x8a\xc2\xb150\xc2\xb7\xc3\x9652\xc3\x83\xc3\xab'	-32.31	142.43	142.62	-544	-508	-681	-37	-35	-32	499	393	108
14	b'2019\xc3\x84\xc3\xaa9\xc3\x94\xc3\x8225\xc3\x88\xc3\x9514\xc3\x8a\xc2\xb150\xc2\xb7\xc3\x9652\xc3\x83\xc3\xab'	-32.43	142.56	142.06	-541	-524	-705	-41	92	-16	505	398	89
15	b'2019\xc3\x84\xc3\xaa9\xc3\x94\xc3\x8225\xc3\x88\xc3\x9514\xc3\x8a\xc2\xb150\xc2\xb7\xc3\x9652\xc3\x83\xc3\xab'	-32.5	142.37	142.31	-569	-520	-640	16	14	-27	512	411	89
16	b'2019\xc3\x84\xc3\xaa9\xc3\x94\xc3\x8225\xc3\x88\xc3\x9514\xc3\x8a\xc2\xb150\xc2\xb7\xc3\x9652\xc3\x83\xc3\xab'	-32.5	141.93	142.75	-532	-514	-602	38	-80	10	499	404	89
17	b'2019\xc3\x84\xc3\xaa9\xc3\x94\xc3\x8225\xc3\x88\xc3\x9514\xc3\x8a\xc2\xb150\xc2\xb7\xc3\x9652\xc3\x83\xc3\xab'	-32.5	141.93	142.75	-532	-514	-602	38	-80	10	499	404	89
18	b'2019\xc3\x84\xc3\xaa9\xc3\x94\xc3\x8225\xc3\x88\xc3\x9514\xc3\x8a\xc2\xb150\xc2\xb7\xc3\x9652\xc3\x83\xc3\xab'	-32.43	142.18	142.93	-548	-504	-654	36	-17	31	459	382	76
19	b'2019\xc3\x84\xc3\xaa9\xc3\x94\xc3\x8225\xc3\x88\xc3\x9514\xc3\x8a\xc2\xb150\xc2\xb7\xc3\x9652\xc3\x83\xc3\xab'	-32.62	142.43	142.12	-548	-514	-634	-57	-57	-13	470	393	83
20	b'2019\xc3\x84\xc3\xaa9\xc3\x94\xc3\x8225\xc3\x88\xc3\x9514\xc3\x8a\xc2\xb150\xc2\xb7\xc3\x9652\xc3\x83\xc3\xab'	-32.81	142.62	141.62	-591	-523	-633	40	-92	12	512	398	70
21	b'2019\xc3\x84\xc3\xaa9\xc3\x94\xc3\x8225\xc3\x88\xc3\x9514\xc3\x8a\xc2\xb150\xc2\xb7\xc3\x9653\xc3\x83\xc3\xab'	-32.81	142.62	141.62	-591	-523	-633	40	-92	12	512	398	70
22	b'2019\xc3\x84\xc3\xaa9\xc3\x94\xc3\x8225\xc3\x88\xc3\x9514\xc3\x8a\xc2\xb150\xc2\xb7\xc3\x9653\xc3\x83\xc3\xab'	-32.87	142.43	141.37	-530	-510	-643	-21	18	-9	558	376	83
23	b'2019\xc3\x84\xc3\xaa9\xc3\x94\xc3\x8225\xc3\x88\xc3\x9514\xc3\x8a\xc2\xb150\xc2\xb7\xc3\x9653\xc3\x83\xc3\xab'	-33	142.75	140.68	-552	-509	-670	-43	6	7	518	376	89
24	b'2019\xc3\x84\xc3\xaa9\xc3\x94\xc3\x8225\xc3\x88\xc3\x9514\xc3\x8a\xc2\xb150\xc2\xb7\xc3\x9653\xc3\x83\xc3\xab'	-33	142.75	140.68	-552	-509	-670	-43	6	7	518	376	89
25	b'2019\xc3\x84\xc3\xaa9\xc3\x94\xc3\x8225\xc3\x88\xc3\x9514\xc3\x8a\xc2\xb150\xc2\xb7\xc3\x9653\xc3\x83\xc3\xab'	-33.31	142.43	140.68	-572	-505	-654	79	-61	38	540	387	96
26	b'2019\xc3\x84\xc3\xaa9\xc3\x94\xc3\x8225\xc3\x88\xc3\x9514\xc3\x8a\xc2\xb150\xc2\xb7\xc3\x9653\xc3\x83\xc3\xab'	-34.68	141.18	140.5	-595	-512	-629	-2	-11	31	476	369	57
27	b'2019\xc3\x84\xc3\xaa9\xc3\x94\xc3\x8225\xc3\x88\xc3\x9514\xc3\x8a\xc2\xb150\xc2\xb7\xc3\x9654\xc3\x83\xc3\xab'	-34.68	141.56	140.06	-580	-512	-615	-51	35	-4	499	382	62
28	b'2019\xc3\x84\xc3\xaa9\xc3\x94\xc3\x8225\xc3\x88\xc3\x9514\xc3\x8a\xc2\xb150\xc2\xb7\xc3\x9654\xc3\x83\xc3\xab'	-34.68	141.62	139.75	-568	-500	-624	19	-81	51	499	382	70
29	b'2019\xc3\x84\xc3\xaa9\xc3\x94\xc3\x8225\xc3\x88\xc3\x9514\xc3\x8a\xc2\xb150\xc2\xb7\xc3\x9654\xc3\x83\xc3\xab'	-34.75	142.18	139.18	-576	-500	-609	68	-5	1	505	387	70
