# Supplementary material for: Data acquired by a single object sensor for the detection and quality evaluation of table tennis forehand strokes
Source: Data Brief. 2020 Nov 6;33:106504. doi: 10.1016/j.dib.2020.106504 (PMC7683218; doi:10.1016/j.dib.2020.106504)
Supplement: Supplementary file 2 [file mmc2.zip › Raw/Sensory-Data/1171.csv]

#	Time/Date	Roll	Pitch	Yaw	acc(x)	acc(y)	acc(z)	gyro(x)	gyro(y)	gyro(z)	mag(x)	mag(y)	mag(z)
2	b'2019\xc3\x84\xc3\xaa9\xc3\x94\xc3\x8225\xc3\x88\xc3\x9514\xc3\x8a\xc2\xb151\xc2\xb7\xc3\x9615\xc3\x83\xc3\xab'	-44.12	153.25	151.12	-713	-309	-647	-263	-91	-660	662	41	150
3	b'2019\xc3\x84\xc3\xaa9\xc3\x94\xc3\x8225\xc3\x88\xc3\x9514\xc3\x8a\xc2\xb151\xc2\xb7\xc3\x9615\xc3\x83\xc3\xab'	-43.43	150.87	151.12	-704	-310	-627	-214	-168	-682	675	99	150
4	b'2019\xc3\x84\xc3\xaa9\xc3\x94\xc3\x8225\xc3\x88\xc3\x9514\xc3\x8a\xc2\xb151\xc2\xb7\xc3\x9615\xc3\x83\xc3\xab'	-42.31	149.18	150.81	-674	-315	-639	-339	-185	-541	632	120	144
5	b'2019\xc3\x84\xc3\xaa9\xc3\x94\xc3\x8225\xc3\x88\xc3\x9514\xc3\x8a\xc2\xb151\xc2\xb7\xc3\x9615\xc3\x83\xc3\xab'	-41.81	147.68	149.81	-693	-349	-655	-188	-265	-536	667	147	124
6	b'2019\xc3\x84\xc3\xaa9\xc3\x94\xc3\x8225\xc3\x88\xc3\x9514\xc3\x8a\xc2\xb151\xc2\xb7\xc3\x9615\xc3\x83\xc3\xab'	-40.56	144.93	149.25	-644	-399	-600	-157	-275	-519	612	227	112
7	b'2019\xc3\x84\xc3\xaa9\xc3\x94\xc3\x8225\xc3\x88\xc3\x9514\xc3\x8a\xc2\xb151\xc2\xb7\xc3\x9615\xc3\x83\xc3\xab'	-38.75	143.25	148.87	-641	-403	-715	-265	-50	-706	619	244	84
8	b'2019\xc3\x84\xc3\xaa9\xc3\x94\xc3\x8225\xc3\x88\xc3\x9514\xc3\x8a\xc2\xb151\xc2\xb7\xc3\x9615\xc3\x83\xc3\xab'	-36.43	139.68	148.31	-524	-426	-639	-127	-212	-446	550	345	78
9	b'2019\xc3\x84\xc3\xaa9\xc3\x94\xc3\x8225\xc3\x88\xc3\x9514\xc3\x8a\xc2\xb151\xc2\xb7\xc3\x9615\xc3\x83\xc3\xab'	-36.43	139.68	148.31	-524	-426	-639	-127	-212	-446	550	345	78
10	b'2019\xc3\x84\xc3\xaa9\xc3\x94\xc3\x8225\xc3\x88\xc3\x9514\xc3\x8a\xc2\xb151\xc2\xb7\xc3\x9616\xc3\x83\xc3\xab'	-35.31	138.56	146.56	-544	-474	-636	-108	-134	-268	521	380	84
11	b'2019\xc3\x84\xc3\xaa9\xc3\x94\xc3\x8225\xc3\x88\xc3\x9514\xc3\x8a\xc2\xb151\xc2\xb7\xc3\x9616\xc3\x83\xc3\xab'	-34.5	138.18	145.43	-559	-519	-641	-88	-49	-91	544	400	70
12	b'2019\xc3\x84\xc3\xaa9\xc3\x94\xc3\x8225\xc3\x88\xc3\x9514\xc3\x8a\xc2\xb151\xc2\xb7\xc3\x9616\xc3\x83\xc3\xab'	-34.12	138.25	145.37	-523	-511	-630	-74	-62	-53	491	392	72
13	b'2019\xc3\x84\xc3\xaa9\xc3\x94\xc3\x8225\xc3\x88\xc3\x9514\xc3\x8a\xc2\xb151\xc2\xb7\xc3\x9616\xc3\x83\xc3\xab'	-34	138.37	144.93	-569	-538	-626	-44	-46	2	478	409	52
14	b'2019\xc3\x84\xc3\xaa9\xc3\x94\xc3\x8225\xc3\x88\xc3\x9514\xc3\x8a\xc2\xb151\xc2\xb7\xc3\x9616\xc3\x83\xc3\xab'	-33.81	138.56	145.37	-575	-526	-641	-27	14	5	550	398	78
15	b'2019\xc3\x84\xc3\xaa9\xc3\x94\xc3\x8225\xc3\x88\xc3\x9514\xc3\x8a\xc2\xb151\xc2\xb7\xc3\x9616\xc3\x83\xc3\xab'	-33.75	138.62	145.43	-565	-527	-645	1	46	-25	548	392	72
16	b'2019\xc3\x84\xc3\xaa9\xc3\x94\xc3\x8225\xc3\x88\xc3\x9514\xc3\x8a\xc2\xb151\xc2\xb7\xc3\x9616\xc3\x83\xc3\xab'	-33.75	138.81	145.12	-564	-535	-636	-37	-16	19	502	416	72
17	b'2019\xc3\x84\xc3\xaa9\xc3\x94\xc3\x8225\xc3\x88\xc3\x9514\xc3\x8a\xc2\xb151\xc2\xb7\xc3\x9616\xc3\x83\xc3\xab'	-33.68	138.81	145.12	-528	-525	-639	-31	30	-2	520	403	84
18	b'2019\xc3\x84\xc3\xaa9\xc3\x94\xc3\x8225\xc3\x88\xc3\x9514\xc3\x8a\xc2\xb151\xc2\xb7\xc3\x9617\xc3\x83\xc3\xab'	-33.87	138.81	144.68	-546	-534	-617	4	-24	-25	489	403	72
19	b'2019\xc3\x84\xc3\xaa9\xc3\x94\xc3\x8225\xc3\x88\xc3\x9514\xc3\x8a\xc2\xb151\xc2\xb7\xc3\x9617\xc3\x83\xc3\xab'	-33.93	138.93	144.06	-577	-522	-645	40	-18	39	496	427	78
20	b'2019\xc3\x84\xc3\xaa9\xc3\x94\xc3\x8225\xc3\x88\xc3\x9514\xc3\x8a\xc2\xb151\xc2\xb7\xc3\x9617\xc3\x83\xc3\xab'	-33.81	139.5	143.75	-581	-517	-685	15	0	0	532	409	65
21	b'2019\xc3\x84\xc3\xaa9\xc3\x94\xc3\x8225\xc3\x88\xc3\x9514\xc3\x8a\xc2\xb151\xc2\xb7\xc3\x9617\xc3\x83\xc3\xab'	-33.81	139.5	143.75	-581	-517	-685	15	0	0	532	409	65
22	b'2019\xc3\x84\xc3\xaa9\xc3\x94\xc3\x8225\xc3\x88\xc3\x9514\xc3\x8a\xc2\xb151\xc2\xb7\xc3\x9617\xc3\x83\xc3\xab'	-33.87	139.25	144	-576	-534	-606	85	-98	36	504	422	72
