# Supplementary material for: Data acquired by a single object sensor for the detection and quality evaluation of table tennis forehand strokes
Source: Data Brief. 2020 Nov 6;33:106504. doi: 10.1016/j.dib.2020.106504 (PMC7683218; doi:10.1016/j.dib.2020.106504)
Supplement: Supplementary file 2 [file mmc2.zip › Raw/Sensory-Data/1172.csv]

#	Time/Date	Roll	Pitch	Yaw	acc(x)	acc(y)	acc(z)	gyro(x)	gyro(y)	gyro(z)	mag(x)	mag(y)	mag(z)
2	b'2019\xc3\x84\xc3\xaa9\xc3\x94\xc3\x8225\xc3\x88\xc3\x9514\xc3\x8a\xc2\xb151\xc2\xb7\xc3\x9627\xc3\x83\xc3\xab'	-46.18	158.68	149.43	-785	-245	-627	-140	-138	-297	651	-38	156
3	b'2019\xc3\x84\xc3\xaa9\xc3\x94\xc3\x8225\xc3\x88\xc3\x9514\xc3\x8a\xc2\xb151\xc2\xb7\xc3\x9627\xc3\x83\xc3\xab'	-46.18	158.68	149.43	-785	-245	-627	-140	-138	-297	651	-38	156
4	b'2019\xc3\x84\xc3\xaa9\xc3\x94\xc3\x8225\xc3\x88\xc3\x9514\xc3\x8a\xc2\xb151\xc2\xb7\xc3\x9627\xc3\x83\xc3\xab'	-46.25	156.56	148.25	-773	-263	-558	-148	-188	-365	651	3	137
5	b'2019\xc3\x84\xc3\xaa9\xc3\x94\xc3\x8225\xc3\x88\xc3\x9514\xc3\x8a\xc2\xb151\xc2\xb7\xc3\x9627\xc3\x83\xc3\xab'	-46.25	156.56	148.25	-773	-263	-558	-148	-188	-365	651	3	137
6	b'2019\xc3\x84\xc3\xaa9\xc3\x94\xc3\x8225\xc3\x88\xc3\x9514\xc3\x8a\xc2\xb151\xc2\xb7\xc3\x9627\xc3\x83\xc3\xab'	-45	155.25	144.87	-757	-263	-615	-317	-126	-405	680	44	136
7	b'2019\xc3\x84\xc3\xaa9\xc3\x94\xc3\x8225\xc3\x88\xc3\x9514\xc3\x8a\xc2\xb151\xc2\xb7\xc3\x9628\xc3\x83\xc3\xab'	-43.75	154.62	143.43	-677	-285	-688	-357	41	-631	670	78	150
8	b'2019\xc3\x84\xc3\xaa9\xc3\x94\xc3\x8225\xc3\x88\xc3\x9514\xc3\x8a\xc2\xb151\xc2\xb7\xc3\x9628\xc3\x83\xc3\xab'	-43.75	154.62	143.43	-677	-285	-688	-357	41	-631	670	78	150
9	b'2019\xc3\x84\xc3\xaa9\xc3\x94\xc3\x8225\xc3\x88\xc3\x9514\xc3\x8a\xc2\xb151\xc2\xb7\xc3\x9628\xc3\x83\xc3\xab'	-41.56	152.5	142.18	-683	-307	-673	-314	-135	-634	606	123	116
10	b'2019\xc3\x84\xc3\xaa9\xc3\x94\xc3\x8225\xc3\x88\xc3\x9514\xc3\x8a\xc2\xb151\xc2\xb7\xc3\x9628\xc3\x83\xc3\xab'	-40.81	151.56	141.5	-629	-324	-693	-302	-120	-717	628	145	150
11	b'2019\xc3\x84\xc3\xaa9\xc3\x94\xc3\x8225\xc3\x88\xc3\x9514\xc3\x8a\xc2\xb151\xc2\xb7\xc3\x9628\xc3\x83\xc3\xab'	-40.81	151.56	141.5	-629	-324	-693	-302	-120	-717	628	145	150
12	b'2019\xc3\x84\xc3\xaa9\xc3\x94\xc3\x8225\xc3\x88\xc3\x9514\xc3\x8a\xc2\xb151\xc2\xb7\xc3\x9628\xc3\x83\xc3\xab'	-39.12	148.5	140.93	-639	-348	-687	-204	-195	-465	564	233	110
13	b'2019\xc3\x84\xc3\xaa9\xc3\x94\xc3\x8225\xc3\x88\xc3\x9514\xc3\x8a\xc2\xb151\xc2\xb7\xc3\x9628\xc3\x83\xc3\xab'	-38.31	147.75	140.62	-561	-358	-698	-167	-97	-516	576	252	97
14	b'2019\xc3\x84\xc3\xaa9\xc3\x94\xc3\x8225\xc3\x88\xc3\x9514\xc3\x8a\xc2\xb151\xc2\xb7\xc3\x9628\xc3\x83\xc3\xab'	-38.18	146.75	139.56	-624	-379	-666	-130	-183	-297	582	288	84
15	b'2019\xc3\x84\xc3\xaa9\xc3\x94\xc3\x8225\xc3\x88\xc3\x9514\xc3\x8a\xc2\xb151\xc2\xb7\xc3\x9628\xc3\x83\xc3\xab'	-38.18	146.75	139.56	-624	-379	-666	-130	-183	-297	582	288	84
16	b'2019\xc3\x84\xc3\xaa9\xc3\x94\xc3\x8225\xc3\x88\xc3\x9514\xc3\x8a\xc2\xb151\xc2\xb7\xc3\x9628\xc3\x83\xc3\xab'	-38.06	144.87	138.81	-522	-402	-664	-133	-22	-346	606	307	78
17	b'2019\xc3\x84\xc3\xaa9\xc3\x94\xc3\x8225\xc3\x88\xc3\x9514\xc3\x8a\xc2\xb151\xc2\xb7\xc3\x9628\xc3\x83\xc3\xab'	-37.87	144.37	138.25	-550	-415	-647	-92	-150	-164	552	331	92
18	b'2019\xc3\x84\xc3\xaa9\xc3\x94\xc3\x8225\xc3\x88\xc3\x9514\xc3\x8a\xc2\xb151\xc2\xb7\xc3\x9628\xc3\x83\xc3\xab'	-37.25	145.06	137.06	-565	-404	-672	-122	-87	-90	536	342	84
19	b'2019\xc3\x84\xc3\xaa9\xc3\x94\xc3\x8225\xc3\x88\xc3\x9514\xc3\x8a\xc2\xb151\xc2\xb7\xc3\x9629\xc3\x83\xc3\xab'	-37.25	145.06	137.06	-565	-404	-672	-122	-87	-90	536	342	84
20	b'2019\xc3\x84\xc3\xaa9\xc3\x94\xc3\x8225\xc3\x88\xc3\x9514\xc3\x8a\xc2\xb151\xc2\xb7\xc3\x9629\xc3\x83\xc3\xab'	-36.62	145.93	136	-584	-437	-728	-92	62	-27	529	350	78
21	b'2019\xc3\x84\xc3\xaa9\xc3\x94\xc3\x8225\xc3\x88\xc3\x9514\xc3\x8a\xc2\xb151\xc2\xb7\xc3\x9629\xc3\x83\xc3\xab'	-36.62	145.87	135.93	-596	-439	-628	-63	25	-45	540	332	104
22	b'2019\xc3\x84\xc3\xaa9\xc3\x94\xc3\x8225\xc3\x88\xc3\x9514\xc3\x8a\xc2\xb151\xc2\xb7\xc3\x9629\xc3\x83\xc3\xab'	-36.5	146.06	135.68	-598	-446	-648	-18	-29	-3	552	339	104
23	b'2019\xc3\x84\xc3\xaa9\xc3\x94\xc3\x8225\xc3\x88\xc3\x9514\xc3\x8a\xc2\xb151\xc2\xb7\xc3\x9629\xc3\x83\xc3\xab'	-36.37	146.31	135.37	-579	-453	-691	-25	142	-15	529	339	97
24	b'2019\xc3\x84\xc3\xaa9\xc3\x94\xc3\x8225\xc3\x88\xc3\x9514\xc3\x8a\xc2\xb151\xc2\xb7\xc3\x9629\xc3\x83\xc3\xab'	-36.75	146	135.18	-651	-454	-631	10	53	-8	540	350	91
25	b'2019\xc3\x84\xc3\xaa9\xc3\x94\xc3\x8225\xc3\x88\xc3\x9514\xc3\x8a\xc2\xb151\xc2\xb7\xc3\x9629\xc3\x83\xc3\xab'	-36.68	145.87	135.18	-580	-454	-625	24	-38	-4	523	339	72
26	b'2019\xc3\x84\xc3\xaa9\xc3\x94\xc3\x8225\xc3\x88\xc3\x9514\xc3\x8a\xc2\xb151\xc2\xb7\xc3\x9629\xc3\x83\xc3\xab'	-36.81	145.81	134.68	-619	-448	-633	-4	-44	-15	518	356	97
27	b'2019\xc3\x84\xc3\xaa9\xc3\x94\xc3\x8225\xc3\x88\xc3\x9514\xc3\x8a\xc2\xb151\xc2\xb7\xc3\x9629\xc3\x83\xc3\xab'	-36.93	145.68	134.56	-592	-443	-636	-9	-12	-43	547	339	97
28	b'2019\xc3\x84\xc3\xaa9\xc3\x94\xc3\x8225\xc3\x88\xc3\x9514\xc3\x8a\xc2\xb151\xc2\xb7\xc3\x9629\xc3\x83\xc3\xab'	-36.93	145.68	134.56	-592	-443	-636	-9	-12	-43	547	339	97
29	b'2019\xc3\x84\xc3\xaa9\xc3\x94\xc3\x8225\xc3\x88\xc3\x9514\xc3\x8a\xc2\xb151\xc2\xb7\xc3\x9629\xc3\x83\xc3\xab'	-37.25	145.62	133.93	-603	-451	-627	-24	-34	17	571	350	78
30	b'2019\xc3\x84\xc3\xaa9\xc3\x94\xc3\x8225\xc3\x88\xc3\x9514\xc3\x8a\xc2\xb151\xc2\xb7\xc3\x9630\xc3\x83\xc3\xab'	-37.25	145.62	133.93	-603	-451	-627	-24	-34	17	571	350	78
31	b'2019\xc3\x84\xc3\xaa9\xc3\x94\xc3\x8225\xc3\x88\xc3\x9514\xc3\x8a\xc2\xb151\xc2\xb7\xc3\x9630\xc3\x83\xc3\xab'	-37.37	145.81	133.18	-609	-451	-677	-23	19	-1	529	356	78
32	b'2019\xc3\x84\xc3\xaa9\xc3\x94\xc3\x8225\xc3\x88\xc3\x9514\xc3\x8a\xc2\xb151\xc2\xb7\xc3\x9630\xc3\x83\xc3\xab'	-37.43	145.62	133.18	-610	-450	-623	-39	23	-16	529	344	91
33	b'2019\xc3\x84\xc3\xaa9\xc3\x94\xc3\x8225\xc3\x88\xc3\x9514\xc3\x8a\xc2\xb151\xc2\xb7\xc3\x9630\xc3\x83\xc3\xab'	-37.5	145.62	133.12	-617	-452	-619	38	-51	15	540	350	91
