# Supplementary material for: Data acquired by a single object sensor for the detection and quality evaluation of table tennis forehand strokes
Source: Data Brief. 2020 Nov 6;33:106504. doi: 10.1016/j.dib.2020.106504 (PMC7683218; doi:10.1016/j.dib.2020.106504)
Supplement: Supplementary file 2 [file mmc2.zip › Raw/Sensory-Data/1173.csv]

#	Time/Date	Roll	Pitch	Yaw	acc(x)	acc(y)	acc(z)	gyro(x)	gyro(y)	gyro(z)	mag(x)	mag(y)	mag(z)
2	b'2019\xc3\x84\xc3\xaa9\xc3\x94\xc3\x8225\xc3\x88\xc3\x9514\xc3\x8a\xc2\xb151\xc2\xb7\xc3\x9640\xc3\x83\xc3\xab'	-40	154.18	154.56	-662	-312	-650	-177	-169	-429	612	57	184
3	b'2019\xc3\x84\xc3\xaa9\xc3\x94\xc3\x8225\xc3\x88\xc3\x9514\xc3\x8a\xc2\xb151\xc2\xb7\xc3\x9640\xc3\x83\xc3\xab'	-39.62	153.31	153.31	-678	-328	-703	-231	-116	-506	630	81	164
4	b'2019\xc3\x84\xc3\xaa9\xc3\x94\xc3\x8225\xc3\x88\xc3\x9514\xc3\x8a\xc2\xb151\xc2\xb7\xc3\x9640\xc3\x83\xc3\xab'	-39.62	153.31	153.31	-678	-328	-703	-231	-116	-506	630	81	164
5	b'2019\xc3\x84\xc3\xaa9\xc3\x94\xc3\x8225\xc3\x88\xc3\x9514\xc3\x8a\xc2\xb151\xc2\xb7\xc3\x9640\xc3\x83\xc3\xab'	-39.5	151.81	151.12	-667	-344	-675	-279	-112	-474	608	121	171
6	b'2019\xc3\x84\xc3\xaa9\xc3\x94\xc3\x8225\xc3\x88\xc3\x9514\xc3\x8a\xc2\xb151\xc2\xb7\xc3\x9640\xc3\x83\xc3\xab'	-39.68	150.75	148.93	-672	-349	-689	-258	-128	-574	624	132	131
7	b'2019\xc3\x84\xc3\xaa9\xc3\x94\xc3\x8225\xc3\x88\xc3\x9514\xc3\x8a\xc2\xb151\xc2\xb7\xc3\x9641\xc3\x83\xc3\xab'	-38.87	149.25	145.93	-645	-352	-659	-249	-199	-490	595	209	118
8	b'2019\xc3\x84\xc3\xaa9\xc3\x94\xc3\x8225\xc3\x88\xc3\x9514\xc3\x8a\xc2\xb151\xc2\xb7\xc3\x9641\xc3\x83\xc3\xab'	-38.87	149.25	145.93	-645	-352	-659	-249	-199	-490	595	209	118
9	b'2019\xc3\x84\xc3\xaa9\xc3\x94\xc3\x8225\xc3\x88\xc3\x9514\xc3\x8a\xc2\xb151\xc2\xb7\xc3\x9641\xc3\x83\xc3\xab'	-38.43	148.56	142.87	-617	-371	-671	-259	-143	-429	616	225	113
10	b'2019\xc3\x84\xc3\xaa9\xc3\x94\xc3\x8225\xc3\x88\xc3\x9514\xc3\x8a\xc2\xb151\xc2\xb7\xc3\x9641\xc3\x83\xc3\xab'	-37.81	148.31	142	-611	-371	-662	-259	-25	-470	622	225	113
11	b'2019\xc3\x84\xc3\xaa9\xc3\x94\xc3\x8225\xc3\x88\xc3\x9514\xc3\x8a\xc2\xb151\xc2\xb7\xc3\x9641\xc3\x83\xc3\xab'	-37.43	147.81	140.62	-561	-383	-659	-210	-228	-230	582	276	121
12	b'2019\xc3\x84\xc3\xaa9\xc3\x94\xc3\x8225\xc3\x88\xc3\x9514\xc3\x8a\xc2\xb151\xc2\xb7\xc3\x9641\xc3\x83\xc3\xab'	-37.37	147.56	138.75	-601	-389	-686	-163	-106	-349	576	300	120
13	b'2019\xc3\x84\xc3\xaa9\xc3\x94\xc3\x8225\xc3\x88\xc3\x9514\xc3\x8a\xc2\xb151\xc2\xb7\xc3\x9641\xc3\x83\xc3\xab'	-36.68	147.12	138.06	-539	-405	-661	-172	-27	-252	564	300	100
14	b'2019\xc3\x84\xc3\xaa9\xc3\x94\xc3\x8225\xc3\x88\xc3\x9514\xc3\x8a\xc2\xb151\xc2\xb7\xc3\x9641\xc3\x83\xc3\xab'	-36.25	147.25	136.56	-556	-408	-669	-176	1	-117	571	342	100
15	b'2019\xc3\x84\xc3\xaa9\xc3\x94\xc3\x8225\xc3\x88\xc3\x9514\xc3\x8a\xc2\xb151\xc2\xb7\xc3\x9641\xc3\x83\xc3\xab'	-35.62	148.25	135.31	-572	-422	-693	-150	8	-52	558	324	120
16	b'2019\xc3\x84\xc3\xaa9\xc3\x94\xc3\x8225\xc3\x88\xc3\x9514\xc3\x8a\xc2\xb151\xc2\xb7\xc3\x9641\xc3\x83\xc3\xab'	-35.31	149	134.25	-593	-429	-684	-147	-9	18	552	336	113
17	b'2019\xc3\x84\xc3\xaa9\xc3\x94\xc3\x8225\xc3\x88\xc3\x9514\xc3\x8a\xc2\xb151\xc2\xb7\xc3\x9642\xc3\x83\xc3\xab'	-35.31	149	134.25	-593	-429	-684	-147	-9	18	552	336	113
18	b'2019\xc3\x84\xc3\xaa9\xc3\x94\xc3\x8225\xc3\x88\xc3\x9514\xc3\x8a\xc2\xb151\xc2\xb7\xc3\x9642\xc3\x83\xc3\xab'	-35.25	149.31	133.75	-586	-420	-681	-63	-7	-3	558	318	128
19	b'2019\xc3\x84\xc3\xaa9\xc3\x94\xc3\x8225\xc3\x88\xc3\x9514\xc3\x8a\xc2\xb151\xc2\xb7\xc3\x9642\xc3\x83\xc3\xab'	-35.12	149.75	133.31	-576	-421	-736	-101	100	-61	547	336	121
20	b'2019\xc3\x84\xc3\xaa9\xc3\x94\xc3\x8225\xc3\x88\xc3\x9514\xc3\x8a\xc2\xb151\xc2\xb7\xc3\x9642\xc3\x83\xc3\xab'	-35.06	150	62.25	-597	-426	-708	-123	118	-36	540	318	134
21	b'2019\xc3\x84\xc3\xaa9\xc3\x94\xc3\x8225\xc3\x88\xc3\x9514\xc3\x8a\xc2\xb151\xc2\xb7\xc3\x9642\xc3\x83\xc3\xab'	-34.93	150.12	62.31	-595	-416	-683	-15	-45	42	547	329	121
22	b'2019\xc3\x84\xc3\xaa9\xc3\x94\xc3\x8225\xc3\x88\xc3\x9514\xc3\x8a\xc2\xb151\xc2\xb7\xc3\x9642\xc3\x83\xc3\xab'	-34.81	150.31	62.31	-584	-414	-664	-101	58	-27	571	324	129
23	b'2019\xc3\x84\xc3\xaa9\xc3\x94\xc3\x8225\xc3\x88\xc3\x9514\xc3\x8a\xc2\xb151\xc2\xb7\xc3\x9642\xc3\x83\xc3\xab'	-34.37	151.12	62.12	-582	-410	-741	-3	-32	20	571	324	129
24	b'2019\xc3\x84\xc3\xaa9\xc3\x94\xc3\x8225\xc3\x88\xc3\x9514\xc3\x8a\xc2\xb151\xc2\xb7\xc3\x9642\xc3\x83\xc3\xab'	-34.43	151.12	62.12	-572	-391	-746	18	-34	36	582	324	121
25	b'2019\xc3\x84\xc3\xaa9\xc3\x94\xc3\x8225\xc3\x88\xc3\x9514\xc3\x8a\xc2\xb151\xc2\xb7\xc3\x9643\xc3\x83\xc3\xab'	-34.37	151.18	62.18	-548	-384	-685	-28	33	24	547	318	147
