# Supplementary material for: Data acquired by a single object sensor for the detection and quality evaluation of table tennis forehand strokes
Source: Data Brief. 2020 Nov 6;33:106504. doi: 10.1016/j.dib.2020.106504 (PMC7683218; doi:10.1016/j.dib.2020.106504)
Supplement: Supplementary file 2 [file mmc2.zip › Raw/Sensory-Data/1174.csv]

#	Time/Date	Roll	Pitch	Yaw	acc(x)	acc(y)	acc(z)	gyro(x)	gyro(y)	gyro(z)	mag(x)	mag(y)	mag(z)
2	b'2019\xc3\x84\xc3\xaa9\xc3\x94\xc3\x8225\xc3\x88\xc3\x9514\xc3\x8a\xc2\xb151\xc2\xb7\xc3\x9650\xc3\x83\xc3\xab'	-47.68	164.37	141.62	-828	-203	-583	-314	240	-418	628	-75	161
3	b'2019\xc3\x84\xc3\xaa9\xc3\x94\xc3\x8225\xc3\x88\xc3\x9514\xc3\x8a\xc2\xb151\xc2\xb7\xc3\x9650\xc3\x83\xc3\xab'	-47.68	164.37	141.62	-828	-203	-583	-314	240	-418	628	-75	161
4	b'2019\xc3\x84\xc3\xaa9\xc3\x94\xc3\x8225\xc3\x88\xc3\x9514\xc3\x8a\xc2\xb151\xc2\xb7\xc3\x9650\xc3\x83\xc3\xab'	-45.06	163.31	140.12	-752	-190	-650	-252	6	-480	675	-35	161
5	b'2019\xc3\x84\xc3\xaa9\xc3\x94\xc3\x8225\xc3\x88\xc3\x9514\xc3\x8a\xc2\xb151\xc2\xb7\xc3\x9650\xc3\x83\xc3\xab'	-42.5	162.31	139.93	-711	-203	-667	-314	278	-682	664	-12	164
6	b'2019\xc3\x84\xc3\xaa9\xc3\x94\xc3\x8225\xc3\x88\xc3\x9514\xc3\x8a\xc2\xb151\xc2\xb7\xc3\x9651\xc3\x83\xc3\xab'	-39.75	162.06	99.31	-700	-222	-705	-239	45	-439	633	27	179
7	b'2019\xc3\x84\xc3\xaa9\xc3\x94\xc3\x8225\xc3\x88\xc3\x9514\xc3\x8a\xc2\xb151\xc2\xb7\xc3\x9651\xc3\x83\xc3\xab'	-37.62	161	94.75	-660	-211	-706	-388	137	-764	668	40	185
8	b'2019\xc3\x84\xc3\xaa9\xc3\x94\xc3\x8225\xc3\x88\xc3\x9514\xc3\x8a\xc2\xb151\xc2\xb7\xc3\x9651\xc3\x83\xc3\xab'	-36.5	159.75	90.43	-617	-221	-788	-179	-37	-799	614	78	204
9	b'2019\xc3\x84\xc3\xaa9\xc3\x94\xc3\x8225\xc3\x88\xc3\x9514\xc3\x8a\xc2\xb151\xc2\xb7\xc3\x9651\xc3\x83\xc3\xab'	-35.75	156.68	84.37	-502	-251	-770	-169	-39	-776	649	161	192
10	b'2019\xc3\x84\xc3\xaa9\xc3\x94\xc3\x8225\xc3\x88\xc3\x9514\xc3\x8a\xc2\xb151\xc2\xb7\xc3\x9651\xc3\x83\xc3\xab'	-35.75	156.68	84.37	-502	-251	-770	-169	-39	-776	649	161	192
11	b'2019\xc3\x84\xc3\xaa9\xc3\x94\xc3\x8225\xc3\x88\xc3\x9514\xc3\x8a\xc2\xb151\xc2\xb7\xc3\x9651\xc3\x83\xc3\xab'	-34.62	153.81	77.93	-526	-290	-740	-132	-177	-594	579	206	179
12	b'2019\xc3\x84\xc3\xaa9\xc3\x94\xc3\x8225\xc3\x88\xc3\x9514\xc3\x8a\xc2\xb151\xc2\xb7\xc3\x9651\xc3\x83\xc3\xab'	-34.62	153.81	77.93	-526	-290	-740	-132	-177	-594	579	206	179
13	b'2019\xc3\x84\xc3\xaa9\xc3\x94\xc3\x8225\xc3\x88\xc3\x9514\xc3\x8a\xc2\xb151\xc2\xb7\xc3\x9651\xc3\x83\xc3\xab'	-33.5	151.5	71.62	-490	-337	-715	-129	-101	-516	584	254	172
14	b'2019\xc3\x84\xc3\xaa9\xc3\x94\xc3\x8225\xc3\x88\xc3\x9514\xc3\x8a\xc2\xb151\xc2\xb7\xc3\x9651\xc3\x83\xc3\xab'	-32.75	150.93	68.5	-468	-351	-736	-130	-114	-396	539	284	166
15	b'2019\xc3\x84\xc3\xaa9\xc3\x94\xc3\x8225\xc3\x88\xc3\x9514\xc3\x8a\xc2\xb151\xc2\xb7\xc3\x9651\xc3\x83\xc3\xab'	-32.06	150.37	65.25	-439	-376	-763	-138	5	-185	556	323	152
16	b'2019\xc3\x84\xc3\xaa9\xc3\x94\xc3\x8225\xc3\x88\xc3\x9514\xc3\x8a\xc2\xb151\xc2\xb7\xc3\x9652\xc3\x83\xc3\xab'	-32.06	150.12	63.75	-506	-380	-716	-71	-3	-177	556	328	145
17	b'2019\xc3\x84\xc3\xaa9\xc3\x94\xc3\x8225\xc3\x88\xc3\x9514\xc3\x8a\xc2\xb151\xc2\xb7\xc3\x9652\xc3\x83\xc3\xab'	-32.06	150.12	63.75	-506	-380	-716	-71	-3	-177	556	328	145
18	b'2019\xc3\x84\xc3\xaa9\xc3\x94\xc3\x8225\xc3\x88\xc3\x9514\xc3\x8a\xc2\xb151\xc2\xb7\xc3\x9652\xc3\x83\xc3\xab'	-32.25	150.5	62.75	-513	-407	-730	-37	-39	-79	545	345	140
19	b'2019\xc3\x84\xc3\xaa9\xc3\x94\xc3\x8225\xc3\x88\xc3\x9514\xc3\x8a\xc2\xb151\xc2\xb7\xc3\x9652\xc3\x83\xc3\xab'	-32.25	150.68	62.5	-553	-422	-751	-62	94	-34	486	344	147
20	b'2019\xc3\x84\xc3\xaa9\xc3\x94\xc3\x8225\xc3\x88\xc3\x9514\xc3\x8a\xc2\xb151\xc2\xb7\xc3\x9652\xc3\x83\xc3\xab'	-31.56	150.68	61.87	-534	-421	-731	-16	23	-61	550	345	164
21	b'2019\xc3\x84\xc3\xaa9\xc3\x94\xc3\x8225\xc3\x88\xc3\x9514\xc3\x8a\xc2\xb151\xc2\xb7\xc3\x9652\xc3\x83\xc3\xab'	-31.18	150.75	61.43	-544	-417	-657	-99	32	-63	504	345	152
22	b'2019\xc3\x84\xc3\xaa9\xc3\x94\xc3\x8225\xc3\x88\xc3\x9514\xc3\x8a\xc2\xb151\xc2\xb7\xc3\x9652\xc3\x83\xc3\xab'	-31.18	150.75	61.43	-544	-417	-657	-99	32	-63	504	345	152
23	b'2019\xc3\x84\xc3\xaa9\xc3\x94\xc3\x8225\xc3\x88\xc3\x9514\xc3\x8a\xc2\xb151\xc2\xb7\xc3\x9652\xc3\x83\xc3\xab'	-30.5	151.56	60.37	-555	-415	-769	2	-15	-29	521	352	171
24	b'2019\xc3\x84\xc3\xaa9\xc3\x94\xc3\x8225\xc3\x88\xc3\x9514\xc3\x8a\xc2\xb151\xc2\xb7\xc3\x9653\xc3\x83\xc3\xab'	-30.5	151.37	59.62	-476	-405	-751	-12	-36	12	499	358	171
25	b'2019\xc3\x84\xc3\xaa9\xc3\x94\xc3\x8225\xc3\x88\xc3\x9514\xc3\x8a\xc2\xb151\xc2\xb7\xc3\x9653\xc3\x83\xc3\xab'	-30.62	151.56	59.5	-513	-405	-771	-14	2	-3	486	352	158
26	b'2019\xc3\x84\xc3\xaa9\xc3\x94\xc3\x8225\xc3\x88\xc3\x9514\xc3\x8a\xc2\xb151\xc2\xb7\xc3\x9653\xc3\x83\xc3\xab'	-30.75	151.56	59.56	-524	-405	-751	-6	0	31	516	352	171
27	b'2019\xc3\x84\xc3\xaa9\xc3\x94\xc3\x8225\xc3\x88\xc3\x9514\xc3\x8a\xc2\xb151\xc2\xb7\xc3\x9653\xc3\x83\xc3\xab'	-30.75	151.68	59.68	-508	-403	-773	1	-21	23	504	339	171
28	b'2019\xc3\x84\xc3\xaa9\xc3\x94\xc3\x8225\xc3\x88\xc3\x9514\xc3\x8a\xc2\xb151\xc2\xb7\xc3\x9653\xc3\x83\xc3\xab'	-30.75	151.68	59.68	-508	-403	-773	1	-21	23	504	339	171
