# Supplementary material for: Data acquired by a single object sensor for the detection and quality evaluation of table tennis forehand strokes
Source: Data Brief. 2020 Nov 6;33:106504. doi: 10.1016/j.dib.2020.106504 (PMC7683218; doi:10.1016/j.dib.2020.106504)
Supplement: Supplementary file 2 [file mmc2.zip › Raw/Sensory-Data/1175.csv]

#	Time/Date	Roll	Pitch	Yaw	acc(x)	acc(y)	acc(z)	gyro(x)	gyro(y)	gyro(z)	mag(x)	mag(y)	mag(z)
2	b'2019\xc3\x84\xc3\xaa9\xc3\x94\xc3\x8225\xc3\x88\xc3\x9514\xc3\x8a\xc2\xb152\xc2\xb7\xc3\x961\xc3\x83\xc3\xab'	-43.5	166.31	145.56	-745	-179	-702	-439	236	-477	588	-112	227
3	b'2019\xc3\x84\xc3\xaa9\xc3\x94\xc3\x8225\xc3\x88\xc3\x9514\xc3\x8a\xc2\xb152\xc2\xb7\xc3\x961\xc3\x83\xc3\xab'	-41.5	165.5	113.18	-723	-161	-699	-445	225	-681	646	-70	233
4	b'2019\xc3\x84\xc3\xaa9\xc3\x94\xc3\x8225\xc3\x88\xc3\x9514\xc3\x8a\xc2\xb152\xc2\xb7\xc3\x961\xc3\x83\xc3\xab'	-39.87	164.06	107.81	-653	-165	-726	-284	-107	-719	640	-49	238
5	b'2019\xc3\x84\xc3\xaa9\xc3\x94\xc3\x8225\xc3\x88\xc3\x9514\xc3\x8a\xc2\xb152\xc2\xb7\xc3\x961\xc3\x83\xc3\xab'	-38.5	161.81	100.87	-583	-183	-743	-340	-108	-690	656	9	225
6	b'2019\xc3\x84\xc3\xaa9\xc3\x94\xc3\x8225\xc3\x88\xc3\x9514\xc3\x8a\xc2\xb152\xc2\xb7\xc3\x961\xc3\x83\xc3\xab'	-37.62	159.87	95	-590	-205	-797	-284	-120	-704	660	59	212
7	b'2019\xc3\x84\xc3\xaa9\xc3\x94\xc3\x8225\xc3\x88\xc3\x9514\xc3\x8a\xc2\xb152\xc2\xb7\xc3\x961\xc3\x83\xc3\xab'	-37.25	158.68	91.31	-590	-232	-806	-217	-55	-679	643	76	204
8	b'2019\xc3\x84\xc3\xaa9\xc3\x94\xc3\x8225\xc3\x88\xc3\x9514\xc3\x8a\xc2\xb152\xc2\xb7\xc3\x961\xc3\x83\xc3\xab'	-36.37	156.93	85.93	-620	-262	-757	-149	-143	-724	579	147	200
9	b'2019\xc3\x84\xc3\xaa9\xc3\x94\xc3\x8225\xc3\x88\xc3\x9514\xc3\x8a\xc2\xb152\xc2\xb7\xc3\x961\xc3\x83\xc3\xab'	-36.37	156.93	85.93	-620	-262	-757	-149	-143	-724	579	147	200
10	b'2019\xc3\x84\xc3\xaa9\xc3\x94\xc3\x8225\xc3\x88\xc3\x9514\xc3\x8a\xc2\xb152\xc2\xb7\xc3\x961\xc3\x83\xc3\xab'	-34.56	152.62	77.25	-580	-313	-725	-157	-73	-742	651	230	185
11	b'2019\xc3\x84\xc3\xaa9\xc3\x94\xc3\x8225\xc3\x88\xc3\x9514\xc3\x8a\xc2\xb152\xc2\xb7\xc3\x962\xc3\x83\xc3\xab'	-34.56	152.62	77.25	-580	-313	-725	-157	-73	-742	651	230	185
12	b'2019\xc3\x84\xc3\xaa9\xc3\x94\xc3\x8225\xc3\x88\xc3\x9514\xc3\x8a\xc2\xb152\xc2\xb7\xc3\x962\xc3\x83\xc3\xab'	-33.31	150.43	70.06	-465	-350	-768	-297	-4	-607	590	292	166
13	b'2019\xc3\x84\xc3\xaa9\xc3\x94\xc3\x8225\xc3\x88\xc3\x9514\xc3\x8a\xc2\xb152\xc2\xb7\xc3\x962\xc3\x83\xc3\xab'	-31.75	150.12	65.18	-454	-352	-812	-265	28	-533	555	315	180
14	b'2019\xc3\x84\xc3\xaa9\xc3\x94\xc3\x8225\xc3\x88\xc3\x9514\xc3\x8a\xc2\xb152\xc2\xb7\xc3\x962\xc3\x83\xc3\xab'	-30.81	150.12	61.93	-419	-357	-805	-240	82	-386	526	328	174
15	b'2019\xc3\x84\xc3\xaa9\xc3\x94\xc3\x8225\xc3\x88\xc3\x9514\xc3\x8a\xc2\xb152\xc2\xb7\xc3\x962\xc3\x83\xc3\xab'	-30.68	150.06	60.5	-482	-366	-778	-105	21	-279	513	358	180
16	b'2019\xc3\x84\xc3\xaa9\xc3\x94\xc3\x8225\xc3\x88\xc3\x9514\xc3\x8a\xc2\xb152\xc2\xb7\xc3\x962\xc3\x83\xc3\xab'	-30.18	150.18	59.43	-411	-382	-756	-146	-76	-98	537	339	161
17	b'2019\xc3\x84\xc3\xaa9\xc3\x94\xc3\x8225\xc3\x88\xc3\x9514\xc3\x8a\xc2\xb152\xc2\xb7\xc3\x962\xc3\x83\xc3\xab'	-30.18	150.87	58.75	-479	-379	-749	-150	-84	-11	507	363	168
18	b'2019\xc3\x84\xc3\xaa9\xc3\x94\xc3\x8225\xc3\x88\xc3\x9514\xc3\x8a\xc2\xb152\xc2\xb7\xc3\x962\xc3\x83\xc3\xab'	-29.81	152.43	58.5	-476	-372	-786	-87	2	53	524	358	187
19	b'2019\xc3\x84\xc3\xaa9\xc3\x94\xc3\x8225\xc3\x88\xc3\x9514\xc3\x8a\xc2\xb152\xc2\xb7\xc3\x962\xc3\x83\xc3\xab'	-30	153.62	59	-532	-388	-841	-201	53	28	489	345	201
20	b'2019\xc3\x84\xc3\xaa9\xc3\x94\xc3\x8225\xc3\x88\xc3\x9514\xc3\x8a\xc2\xb152\xc2\xb7\xc3\x963\xc3\x83\xc3\xab'	-30	153.62	59	-532	-388	-841	-201	53	28	489	345	201
