# Supplementary material for: Data acquired by a single object sensor for the detection and quality evaluation of table tennis forehand strokes
Source: Data Brief. 2020 Nov 6;33:106504. doi: 10.1016/j.dib.2020.106504 (PMC7683218; doi:10.1016/j.dib.2020.106504)
Supplement: Supplementary file 2 [file mmc2.zip › Raw/Sensory-Data/1176.csv]

#	Time/Date	Roll	Pitch	Yaw	acc(x)	acc(y)	acc(z)	gyro(x)	gyro(y)	gyro(z)	mag(x)	mag(y)	mag(z)
2	b'2019\xc3\x84\xc3\xaa9\xc3\x94\xc3\x8225\xc3\x88\xc3\x9514\xc3\x8a\xc2\xb152\xc2\xb7\xc3\x9610\xc3\x83\xc3\xab'	-40.56	170.18	120.75	-727	-161	-789	-148	101	-230	620	-134	217
3	b'2019\xc3\x84\xc3\xaa9\xc3\x94\xc3\x8225\xc3\x88\xc3\x9514\xc3\x8a\xc2\xb152\xc2\xb7\xc3\x9610\xc3\x83\xc3\xab'	-40.56	169.81	118.68	-760	-160	-720	-235	-33	-346	619	-128	211
4	b'2019\xc3\x84\xc3\xaa9\xc3\x94\xc3\x8225\xc3\x88\xc3\x9514\xc3\x8a\xc2\xb152\xc2\xb7\xc3\x9610\xc3\x83\xc3\xab'	-40.56	169.81	118.68	-760	-160	-720	-235	-33	-346	619	-128	211
5	b'2019\xc3\x84\xc3\xaa9\xc3\x94\xc3\x8225\xc3\x88\xc3\x9514\xc3\x8a\xc2\xb152\xc2\xb7\xc3\x9610\xc3\x83\xc3\xab'	-39.5	168.31	110.87	-699	-133	-734	-362	69	-687	619	-92	211
6	b'2019\xc3\x84\xc3\xaa9\xc3\x94\xc3\x8225\xc3\x88\xc3\x9514\xc3\x8a\xc2\xb152\xc2\xb7\xc3\x9611\xc3\x83\xc3\xab'	-38.5	166.87	104.93	-663	-149	-765	-324	-79	-644	654	-36	203
7	b'2019\xc3\x84\xc3\xaa9\xc3\x94\xc3\x8225\xc3\x88\xc3\x9514\xc3\x8a\xc2\xb152\xc2\xb7\xc3\x9611\xc3\x83\xc3\xab'	-38.31	164.93	99	-639	-171	-742	-263	-197	-645	636	-19	211
8	b'2019\xc3\x84\xc3\xaa9\xc3\x94\xc3\x8225\xc3\x88\xc3\x9514\xc3\x8a\xc2\xb152\xc2\xb7\xc3\x9611\xc3\x83\xc3\xab'	-38.31	164.93	99	-639	-171	-742	-263	-197	-645	636	-19	211
9	b'2019\xc3\x84\xc3\xaa9\xc3\x94\xc3\x8225\xc3\x88\xc3\x9514\xc3\x8a\xc2\xb152\xc2\xb7\xc3\x9611\xc3\x83\xc3\xab'	-38.12	162.87	90.25	-682	-206	-765	-520	51	-737	672	70	177
10	b'2019\xc3\x84\xc3\xaa9\xc3\x94\xc3\x8225\xc3\x88\xc3\x9514\xc3\x8a\xc2\xb152\xc2\xb7\xc3\x9611\xc3\x83\xc3\xab'	-37.43	161.81	85.31	-671	-220	-719	-289	-219	-599	632	104	179
11	b'2019\xc3\x84\xc3\xaa9\xc3\x94\xc3\x8225\xc3\x88\xc3\x9514\xc3\x8a\xc2\xb152\xc2\xb7\xc3\x9611\xc3\x83\xc3\xab'	-36.31	160.56	80.12	-607	-204	-793	-321	-74	-788	601	150	179
12	b'2019\xc3\x84\xc3\xaa9\xc3\x94\xc3\x8225\xc3\x88\xc3\x9514\xc3\x8a\xc2\xb152\xc2\xb7\xc3\x9611\xc3\x83\xc3\xab'	-35.68	158.25	73.75	-573	-235	-786	-263	-116	-539	601	203	172
13	b'2019\xc3\x84\xc3\xaa9\xc3\x94\xc3\x8225\xc3\x88\xc3\x9514\xc3\x8a\xc2\xb152\xc2\xb7\xc3\x9611\xc3\x83\xc3\xab'	-34.18	156.31	67.81	-568	-298	-799	-153	-89	-545	542	257	179
14	b'2019\xc3\x84\xc3\xaa9\xc3\x94\xc3\x8225\xc3\x88\xc3\x9514\xc3\x8a\xc2\xb152\xc2\xb7\xc3\x9612\xc3\x83\xc3\xab'	-32.93	155.12	64	-527	-318	-798	-102	-36	-527	536	304	179
15	b'2019\xc3\x84\xc3\xaa9\xc3\x94\xc3\x8225\xc3\x88\xc3\x9514\xc3\x8a\xc2\xb152\xc2\xb7\xc3\x9612\xc3\x83\xc3\xab'	-31.75	153.93	60.5	-486	-324	-743	-110	-43	-485	496	316	185
16	b'2019\xc3\x84\xc3\xaa9\xc3\x94\xc3\x8225\xc3\x88\xc3\x9514\xc3\x8a\xc2\xb152\xc2\xb7\xc3\x9612\xc3\x83\xc3\xab'	-30.31	153.31	57.43	-435	-355	-757	-116	-16	-461	526	329	172
17	b'2019\xc3\x84\xc3\xaa9\xc3\x94\xc3\x8225\xc3\x88\xc3\x9514\xc3\x8a\xc2\xb152\xc2\xb7\xc3\x9612\xc3\x83\xc3\xab'	-29.56	153	55	-464	-361	-749	-158	-64	-302	524	364	185
18	b'2019\xc3\x84\xc3\xaa9\xc3\x94\xc3\x8225\xc3\x88\xc3\x9514\xc3\x8a\xc2\xb152\xc2\xb7\xc3\x9612\xc3\x83\xc3\xab'	-27.75	154.12	52.37	-380	-370	-881	-180	-16	-242	478	387	185
19	b'2019\xc3\x84\xc3\xaa9\xc3\x94\xc3\x8225\xc3\x88\xc3\x9514\xc3\x8a\xc2\xb152\xc2\xb7\xc3\x9612\xc3\x83\xc3\xab'	-27.75	154.12	52.37	-380	-370	-881	-180	-16	-242	478	387	185
20	b'2019\xc3\x84\xc3\xaa9\xc3\x94\xc3\x8225\xc3\x88\xc3\x9514\xc3\x8a\xc2\xb152\xc2\xb7\xc3\x9612\xc3\x83\xc3\xab'	-27.87	154.31	50.5	-411	-360	-829	-126	-28	-43	460	387	200
21	b'2019\xc3\x84\xc3\xaa9\xc3\x94\xc3\x8225\xc3\x88\xc3\x9514\xc3\x8a\xc2\xb152\xc2\xb7\xc3\x9612\xc3\x83\xc3\xab'	-28.37	154.5	50.43	-482	-385	-794	-15	7	9	465	387	204
22	b'2019\xc3\x84\xc3\xaa9\xc3\x94\xc3\x8225\xc3\x88\xc3\x9514\xc3\x8a\xc2\xb152\xc2\xb7\xc3\x9612\xc3\x83\xc3\xab'	-28.68	154.75	50.37	-515	-381	-807	-43	-60	98	449	392	200
23	b'2019\xc3\x84\xc3\xaa9\xc3\x94\xc3\x8225\xc3\x88\xc3\x9514\xc3\x8a\xc2\xb152\xc2\xb7\xc3\x9612\xc3\x83\xc3\xab'	-28.68	154.87	50.56	-475	-382	-786	-6	-41	50	483	380	192
24	b'2019\xc3\x84\xc3\xaa9\xc3\x94\xc3\x8225\xc3\x88\xc3\x9514\xc3\x8a\xc2\xb152\xc2\xb7\xc3\x9613\xc3\x83\xc3\xab'	-28.93	154.93	50.68	-486	-382	-770	5	-61	57	496	380	204
25	b'2019\xc3\x84\xc3\xaa9\xc3\x94\xc3\x8225\xc3\x88\xc3\x9514\xc3\x8a\xc2\xb152\xc2\xb7\xc3\x9613\xc3\x83\xc3\xab'	-29	154.93	50.68	-488	-375	-779	29	1	8	465	374	200
26	b'2019\xc3\x84\xc3\xaa9\xc3\x94\xc3\x8225\xc3\x88\xc3\x9514\xc3\x8a\xc2\xb152\xc2\xb7\xc3\x9613\xc3\x83\xc3\xab'	-29	154.93	50.68	-488	-375	-779	29	1	8	465	374	200
